# Supplementary material for: Crystallographic workshops – a primer and perspective from Whitworth University’s Summer Crystallography Institute
Source: Acta Crystallogr E Crystallogr Commun. 2026 Feb 3;82(Pt 3):313–9. doi: 10.1107/S2056989026000939 (PMC12961664; doi:10.1107/S2056989026000939)
Supplement: Supplementary file 1 [file e-82-00313-sup2.zip › Practice Data Sets/SCI29/SCI29.hkl]

  -1   0   0   15.44    0.38
  -1   0   0   15.19    0.38
  -1   0   0   14.70    0.37
   1   0   0   15.78    0.38
   1   0   0   16.44    0.38
   1   0   0   16.97    0.40
  -2   0   0    0.44    0.11
  -2   0   0    0.09    0.10
  -2   0   0    0.30    0.09
   2   0   0    0.34    0.11
   2   0   0    0.22    0.12
  -3   0   0  629.29   13.51
  -3   0   0  642.19   13.90
  -3   0   0  615.79   13.78
   3   0   0  619.15   13.74
   3   0   0  627.01   14.19
   3   0   0  634.08   14.11
  -4   0   0    5.80    0.27
  -4   0   0    5.87    0.24
  -4   0   0    6.66    0.29
   4   0   0    6.00    0.21
   4   0   0    5.94    0.30
   4   0   0    5.66    0.28
  -5   0   0   66.43    1.61
  -5   0   0   66.69    1.64
  -5   0   0   67.04    1.58
   5   0   0   65.75    1.64
   5   0   0   66.22    1.72
  -6   0   0    0.77    0.19
  -6   0   0    0.23    0.17
   6   0   0    0.50    0.19
   6   0   0    0.73    0.21
  -7   0   0    0.42    0.25
  -7   0   0    0.18    0.26
  -7   0   0    0.93    0.21
  -7   0   0    0.68    0.20
   7   0   0    0.58    0.22
   7   0   0    0.61    0.30
   7   0   0    0.54    0.21
  -8   0   0    2.32    0.31
  -8   0   0    2.39    0.34
  -8   0   0    2.34    0.27
   8   0   0    2.78    0.39
   8   0   0    2.18    0.31
   8   0   0    2.63    0.33
  -9   0   0    4.59    0.46
  -9   0   0    4.69    0.50
  -9   0   0    5.56    0.42
   9   0   0    5.59    0.51
 -10   0   0   12.86    0.66
 -10   0   0   12.59    0.65
 -10   0   0   12.97    0.66
 -10   0   0   14.01    0.58
 -10   0   0   14.86    0.65
  10   0   0   12.62    0.70
  10   0   0   13.41    0.72
  10   0   0   12.51    0.64
 -11   0   0    9.48    0.45
 -11   0   0    8.72    0.53
 -11   0   0    8.41    0.50
 -11   0   0    8.80    0.51
 -11   0   0    7.92    0.50
  11   0   0    8.32    0.55
  11   0   0    9.07    0.59
  11   0   0    8.86    0.49
 -12   0   0    0.56    0.23
 -12   0   0    0.42    0.27
 -12   0   0    0.22    0.27
 -12   0   0   -0.22    0.29
 -12   0   0    0.56    0.28
  12   0   0    0.52    0.25
  12   0   0    0.51    0.30
  12   0   0    0.36    0.27
 -13   0   0    1.87    0.20
 -13   0   0    2.00    0.25
 -13   0   0    1.97    0.20
 -13   0   0    1.88    0.23
  13   0   0    1.71    0.21
  13   0   0    2.05    0.25
  13  -1   0    0.79    0.21
 -13   1   0    0.82    0.20
 -13   1   0    0.81    0.16
 -13   1   0    0.87    0.17
 -13   1   0    0.70    0.18
  12  -1   0    0.18    0.27
  12  -1   0   -0.17    0.23
  12  -1   0   -0.17    0.23
 -12   1   0    0.50    0.21
 -12   1   0    0.33    0.26
 -12   1   0    0.17    0.25
 -12   1   0    0.67    0.26
  11  -1   0    1.64    0.35
  11  -1   0    1.41    0.38
  11  -1   0    0.79    0.31
 -11   1   0    1.26    0.33
 -11   1   0    1.85    0.36
 -11   1   0    1.76    0.27
 -11   1   0    1.71    0.34
 -11   1   0    1.26    0.33
  10  -1   0   33.33    1.10
  10  -1   0   35.01    1.24
  10  -1   0   34.88    1.16
 -10   1   0   33.16    1.05
 -10   1   0   33.39    1.15
 -10   1   0   34.58    1.14
 -10   1   0   33.78    1.10
 -10   1   0   33.55    1.10
   9  -1   0   30.41    1.11
  -9   1   0   28.06    1.01
  -9   1   0   28.33    1.00
  -9   1   0   27.99    0.99
  -9   1   0   28.34    0.93
  -9   1   0   29.24    0.99
  -9   1   0   29.25    0.99
   8  -1   0    0.48    0.34
   8  -1   0    0.27    0.28
   8  -1   0    0.40    0.27
  -8   1   0   -0.26    0.26
  -8   1   0    0.43    0.22
  -8   1   0    0.03    0.28
   7  -1   0    6.07    0.41
   7  -1   0    5.48    0.44
   7  -1   0    6.49    0.41
  -7   1   0    5.55    0.38
  -7   1   0    6.15    0.37
  -7   1   0    6.34    0.40
  -7   1   0    6.00    0.36
   6  -1   0    2.93    0.28
   6  -1   0    3.10    0.28
  -6   1   0    3.53    0.27
  -6   1   0    2.96    0.25
   5  -1   0    5.12    0.32
   5  -1   0    4.89    0.31
  -5   1   0    5.18    0.30
  -5   1   0    4.98    0.26
  -5   1   0    4.78    0.28
   4  -1   0   19.98    0.64
   4  -1   0   20.28    0.62
  -4   1   0   19.78    0.58
  -4   1   0   19.61    0.59
  -4   1   0   20.05    0.57
   3  -1   0  174.86    3.98
   3  -1   0  185.39    4.12
   3  -1   0  166.26    4.00
  -3   1   0  174.25    3.96
  -3   1   0  181.36    3.99
  -3   1   0  178.90    3.90
   2  -1   0  138.49    3.13
   2  -1   0  131.41    3.05
   2  -1   0  131.79    3.03
  -2   1   0  130.21    3.01
  -2   1   0  139.29    3.03
  -2   1   0  133.68    2.96
   1  -1   0    0.25    0.08
   1  -1   0    0.09    0.09
   1  -1   0    0.23    0.05
  -1   1   0    0.22    0.07
  -1   1   0    0.01    0.06
  -1   1   0    0.10    0.07
   0  -1   0    1.22    0.07
   0  -1   0    1.43    0.06
   0  -1   0    1.34    0.06
   0   1   0    1.24    0.05
   0   1   0    1.38    0.07
   0   1   0    1.41    0.07
  -1  -1   0   -2.08    0.07
  -1  -1   0   -2.07    0.06
  -1  -1   0   -2.26    0.06
   1   1   0   -2.25    0.06
   1   1   0   -2.17    0.06
  -2  -1   0  239.35    5.12
  -2  -1   0  229.51    5.23
  -2  -1   0  235.98    5.20
  -2  -1   0  237.49    5.27
   2   1   0  235.69    5.38
   2   1   0  239.53    5.34
  -3  -1   0   43.32    1.03
  -3  -1   0   41.51    0.99
  -3  -1   0   44.15    1.06
   3   1   0   43.60    1.09
   3   1   0   43.68    1.04
  -4  -1   0    0.27    0.10
  -4  -1   0    0.18    0.14
  -4  -1   0    0.26    0.16
   4   1   0    0.21    0.17
   4   1   0    0.17    0.15
   4   1   0    0.05    0.10
  -5  -1   0   17.53    0.58
  -5  -1   0   18.64    0.57
   5   1   0   18.13    0.58
   5   1   0   18.14    0.62
  -6  -1   0    1.86    0.21
  -6  -1   0    1.71    0.22
   6   1   0    1.37    0.21
   6   1   0    1.72    0.24
  -7  -1   0    6.84    0.40
  -7  -1   0    6.96    0.38
  -7  -1   0    6.53    0.46
  -7  -1   0    7.49    0.38
   7   1   0    7.07    0.42
   7   1   0    7.48    0.39
  -8  -1   0   10.80    0.52
  -8  -1   0   10.90    0.50
   8   1   0   11.01    0.52
   8   1   0   11.04    0.57
   8   1   0   10.55    0.55
  -9  -1   0    9.02    0.55
  -9  -1   0    8.48    0.49
  -9  -1   0    8.90    0.50
   9   1   0    9.73    0.59
 -10  -1   0    9.07    0.47
 -10  -1   0    8.57    0.55
 -10  -1   0    8.46    0.51
 -10  -1   0    8.86    0.56
 -10  -1   0    8.78    0.56
  10   1   0    6.70    0.53
  10   1   0    8.72    0.60
 -11  -1   0    2.94    0.41
 -11  -1   0    3.68    0.38
 -11  -1   0    3.87    0.34
 -11  -1   0    3.89    0.42
 -11  -1   0    3.51    0.40
  11   1   0    4.18    0.46
  11   1   0    3.65    0.45
  11   1   0    4.49    0.41
 -12  -1   0    2.22    0.30
 -12  -1   0    1.45    0.32
 -12  -1   0    1.94    0.26
 -12  -1   0    1.31    0.31
 -12  -1   0    1.56    0.31
  12   1   0    1.79    0.30
  12   1   0    1.02    0.34
  12   1   0    1.39    0.32
 -13  -1   0    4.36    0.30
 -13  -1   0    4.14    0.32
 -13  -1   0    4.46    0.26
 -13  -1   0    4.44    0.27
  13   1   0    4.39    0.33
  13   1   0    3.92    0.28
  13  -2   0    0.99    0.19
 -13   2   0    0.97    0.15
 -13   2   0    0.96    0.18
 -13   2   0    1.23    0.14
  12  -2   0    0.50    0.25
  12  -2   0   -0.08    0.23
 -12   2   0   -0.36    0.23
 -12   2   0    0.19    0.22
 -12   2   0    0.26    0.20
 -12   2   0   -0.17    0.23
  11  -2   0    2.17    0.35
  11  -2   0    2.37    0.37
 -11   2   0    2.56    0.35
 -11   2   0    2.10    0.28
 -11   2   0    2.29    0.34
 -11   2   0    2.32    0.34
  10  -2   0    1.09    0.37
  10  -2   0    1.26    0.34
  10  -2   0    1.65    0.43
 -10   2   0    1.70    0.40
 -10   2   0    0.90    0.36
 -10   2   0    1.76    0.31
 -10   2   0    1.69    0.35
 -10   2   0    1.19    0.36
 -10   2   0    1.42    0.29
 -10   2   0    1.63    0.36
 -10   2   0    1.52    0.34
   9  -2   0    5.28    0.47
   9  -2   0    5.30    0.52
   9  -2   0    4.97    0.53
  -9   2   0    3.52    0.43
  -9   2   0    4.92    0.38
  -9   2   0    4.07    0.45
  -9   2   0    5.04    0.40
  -9   2   0    4.56    0.49
  -9   2   0    4.80    0.43
  -9   2   0    4.75    0.43
  -9   2   0    5.16    0.46
   8  -2   0    0.32    0.31
   8  -2   0   -0.12    0.35
   8  -2   0    0.25    0.29
  -8   2   0    0.56    0.29
  -8   2   0    0.68    0.29
  -8   2   0   -0.16    0.24
   7  -2   0    5.86    0.42
   7  -2   0    5.68    0.47
   7  -2   0    6.13    0.43
  -7   2   0    6.12    0.40
  -7   2   0    5.69    0.37
  -7   2   0    5.25    0.38
   6  -2   0   23.31    0.78
   6  -2   0   20.82    0.81
   6  -2   0   21.74    0.78
  -6   2   0   20.61    0.73
  -6   2   0   21.34    0.71
  -6   2   0   23.10    0.70
   5  -2   0    9.40    0.45
   5  -2   0    9.11    0.44
  -5   2   0    9.96    0.38
  -5   2   0    9.66    0.40
  -5   2   0    9.55    0.38
   4  -2   0   95.65    2.32
   4  -2   0   93.53    2.26
  -4   2   0   93.27    2.17
  -4   2   0   93.45    2.19
  -4   2   0   92.36    2.20
   3  -2   0    4.23    0.27
   3  -2   0    4.20    0.27
  -3   2   0    4.24    0.21
  -3   2   0    4.25    0.23
  -3   2   0    3.86    0.22
   2  -2   0   12.92    0.45
   2  -2   0   12.88    0.46
  -2   2   0   14.37    0.41
  -2   2   0   13.72    0.42
  -2   2   0   13.60    0.43
   1  -2   0   32.16    0.79
   1  -2   0   33.63    0.82
   1  -2   0   32.85    0.82
  -1   2   0   33.33    0.77
  -1   2   0   33.51    0.80
  -1   2   0   33.14    0.81
   0  -2   0   37.18    0.88
   0  -2   0   36.50    0.89
   0   2   0   36.30    0.90
   0   2   0   34.30    0.88
  -1  -2   0  314.11    6.95
  -1  -2   0  339.86    7.28
  -1  -2   0  318.48    7.05
  -1  -2   0  316.37    7.13
   1   2   0  316.90    7.08
   1   2   0  326.31    7.27
  -2  -2   0  591.39   13.02
  -2  -2   0  595.24   13.19
  -2  -2   0  606.29   12.81
   2   2   0  586.75   13.44
   2   2   0  602.42   13.41
  -3  -2   0  106.98    2.45
  -3  -2   0  107.47    2.37
  -3  -2   0  106.61    2.40
   3   2   0  102.97    2.49
   3   2   0  106.57    2.46
  -4  -2   0   25.52    0.72
  -4  -2   0   24.70    0.67
  -4  -2   0   25.30    0.69
   4   2   0   26.23    0.74
   4   2   0   25.41    0.67
  -5  -2   0    6.04    0.29
  -5  -2   0    5.99    0.32
   5   2   0    5.64    0.25
   5   2   0    5.84    0.34
   5   2   0    5.68    0.30
  -6  -2   0   16.53    0.59
  -6  -2   0   17.39    0.57
   6   2   0   17.19    0.63
   6   2   0   16.51    0.57
  -7  -2   0    5.97    0.35
  -7  -2   0    5.40    0.37
  -7  -2   0    5.61    0.33
  -7  -2   0    5.98    0.44
   7   2   0    6.25    0.36
   7   2   0    5.86    0.38
  -8  -2   0    1.15    0.35
  -8  -2   0    1.43    0.26
  -8  -2   0    1.32    0.27
  -8  -2   0    1.53    0.24
   8   2   0    1.12    0.24
   8   2   0    1.26    0.27
  -9  -2   0    2.65    0.32
  -9  -2   0    2.10    0.34
  -9  -2   0    2.99    0.35
   9   2   0    3.04    0.39
   9   2   0    2.95    0.37
 -10  -2   0   34.70    1.13
 -10  -2   0   33.40    1.07
 -10  -2   0   35.10    1.17
 -10  -2   0   34.27    1.11
 -10  -2   0   35.50    1.14
  10   2   0   35.21    1.23
 -11  -2   0    0.37    0.29
 -11  -2   0    0.95    0.29
 -11  -2   0    1.08    0.35
 -11  -2   0    0.85    0.35
 -11  -2   0    0.77    0.33
  11   2   0    0.74    0.36
  11   2   0    0.62    0.35
  11   2   0    1.36    0.40
 -12  -2   0    4.87    0.37
 -12  -2   0    4.64    0.39
 -12  -2   0    4.31    0.39
 -12  -2   0    4.47    0.40
 -12  -2   0    4.76    0.32
  12   2   0    4.22    0.43
  12   2   0    4.35    0.37
  12   2   0    3.83    0.41
 -13  -2   0    0.43    0.24
 -13  -2   0   -0.07    0.20
 -13  -2   0    0.34    0.18
 -13  -2   0    0.08    0.22
 -13  -2   0    0.17    0.26
  13   2   0    0.22    0.24
  13   2   0    0.01    0.21
  13   2   0    0.35    0.25
  12  -3   0   -0.17    0.21
 -12   3   0   -0.01    0.21
 -12   3   0    0.18    0.18
 -12   3   0   -0.16    0.20
  11  -3   0   -0.01    0.29
  11  -3   0    0.04    0.25
 -11   3   0    0.15    0.28
 -11   3   0    0.55    0.25
 -11   3   0    0.12    0.22
 -11   3   0   -0.01    0.27
  10  -3   0   -0.11    0.30
  10  -3   0    0.86    0.38
 -10   3   0    0.00    0.24
 -10   3   0    0.00    0.25
 -10   3   0   -0.26    0.32
 -10   3   0   -0.56    0.31
 -10   3   0   -0.13    0.33
 -10   3   0    0.22    0.31
   9  -3   0    7.99    0.56
   9  -3   0    6.82    0.56
  -9   3   0    6.23    0.44
  -9   3   0    7.27    0.46
  -9   3   0    6.64    0.41
  -9   3   0    6.16    0.46
  -9   3   0    6.15    0.52
  -9   3   0    6.55    0.49
   8  -3   0    7.27    0.54
   8  -3   0    6.16    0.52
  -8   3   0    5.27    0.48
  -8   3   0    7.32    0.45
   7  -3   0    3.90    0.38
   7  -3   0    3.68    0.44
   7  -3   0    4.52    0.40
  -7   3   0    4.19    0.36
  -7   3   0    3.17    0.34
  -7   3   0    3.75    0.33
   6  -3   0   33.76    1.07
   6  -3   0   31.76    1.11
   6  -3   0   32.99    1.06
  -6   3   0   35.20    0.97
  -6   3   0   31.34    1.01
  -6   3   0   32.73    0.97
   5  -3   0    1.43    0.27
   5  -3   0    1.45    0.25
  -5   3   0    1.42    0.19
  -5   3   0    1.02    0.20
  -5   3   0    1.50    0.20
   4  -3   0    3.98    0.33
   4  -3   0    3.98    0.31
  -4   3   0    4.25    0.25
  -4   3   0    4.20    0.26
  -4   3   0    3.86    0.26
   3  -3   0    3.45    0.30
   3  -3   0    3.53    0.27
  -3   3   0    4.00    0.18
  -3   3   0    3.63    0.23
  -3   3   0    3.32    0.23
  -3   3   0    4.58    0.22
   2  -3   0    0.48    0.15
   2  -3   0    0.49    0.19
   2  -3   0    0.13    0.13
  -2   3   0    0.38    0.14
  -2   3   0    0.49    0.14
  -2   3   0    0.69    0.11
   1  -3   0   52.93    1.26
   1  -3   0   49.52    1.22
   1  -3   0   52.52    1.25
  -1   3   0   51.05    1.25
  -1   3   0   52.03    1.25
  -1   3   0   53.18    1.19
   0  -3   0   51.21    1.21
   0  -3   0   53.48    1.22
   0  -3   0   50.53    1.20
   0   3   0   50.07    1.21
   0   3   0   52.05    1.24
   0   3   0   51.07    1.15
  -1  -3   0   51.16    1.20
  -1  -3   0   52.93    1.20
  -1  -3   0   51.02    1.22
  -1  -3   0   49.81    1.13
   1   3   0   52.73    1.25
   1   3   0   50.18    1.19
  -2  -3   0  119.24    2.73
  -2  -3   0  121.95    2.78
  -2  -3   0  123.14    2.67
   2   3   0  122.61    2.83
   2   3   0  118.59    2.71
   2   3   0  124.28    2.83
  -3  -3   0  193.01    4.23
  -3  -3   0  188.56    4.15
  -3  -3   0  190.55    4.30
   3   3   0  187.89    4.38
   3   3   0  188.94    4.35
  -4  -3   0   37.92    1.01
  -4  -3   0   38.00    0.95
  -4  -3   0   39.40    0.97
   4   3   0   38.28    1.03
   4   3   0   38.64    0.98
  -5  -3   0   18.17    0.56
  -5  -3   0   16.53    0.58
  -5  -3   0   16.74    0.53
   5   3   0   16.74    0.52
   5   3   0   17.21    0.59
  -6  -3   0    0.32    0.20
  -6  -3   0    0.31    0.17
   6   3   0    0.39    0.21
   6   3   0    0.25    0.18
  -7  -3   0    7.94    0.41
  -7  -3   0    7.84    0.48
  -7  -3   0    7.46    0.41
  -7  -3   0    8.03    0.38
   7   3   0    8.59    0.41
   7   3   0    7.67    0.44
  -8  -3   0    0.01    0.33
  -8  -3   0   -0.05    0.19
  -8  -3   0   -0.07    0.25
  -8  -3   0    0.11    0.22
   8   3   0    0.01    0.21
   8   3   0    0.01    0.26
   8   3   0   -0.02    0.22
  -9  -3   0    0.54    0.28
  -9  -3   0    0.27    0.24
  -9  -3   0    0.56    0.28
   9   3   0    0.88    0.34
   9   3   0    0.30    0.28
 -10  -3   0   17.97    0.73
 -10  -3   0   17.65    0.72
 -10  -3   0   16.59    0.67
 -10  -3   0   18.11    0.72
 -10  -3   0   17.63    0.76
 -10  -3   0   17.75    0.74
  10   3   0   17.97    0.80
 -11  -3   0    2.57    0.40
 -11  -3   0    2.37    0.38
 -11  -3   0    2.45    0.34
 -11  -3   0    2.01    0.32
 -11  -3   0    2.06    0.36
  11   3   0    2.22    0.40
  11   3   0    2.77    0.39
 -12  -3   0    4.42    0.39
 -12  -3   0    4.22    0.41
 -12  -3   0    4.03    0.31
 -12  -3   0    4.18    0.37
 -12  -3   0    4.30    0.38
  12   3   0    4.28    0.38
  12   3   0    3.62    0.41
  12   3   0    4.21    0.44
 -13  -3   0    0.23    0.18
 -13  -3   0    0.24    0.24
 -13  -3   0    0.18    0.25
 -13  -3   0   -0.23    0.22
 -13  -3   0    0.37    0.21
  13   3   0   -0.01    0.26
  13   3   0    0.03    0.22
  13   3   0    0.48    0.27
 -14  -3   0    0.16    0.19
 -14  -3   0    0.20    0.16
 -14  -3   0    0.11    0.13
  14   3   0    0.02    0.15
  14   3   0   -0.04    0.18
  12  -4   0   -0.06    0.18
 -12   4   0    0.03    0.18
 -12   4   0    0.19    0.18
 -12   4   0   -0.04    0.15
  11  -4   0    1.36    0.29
  11  -4   0    1.33    0.28
 -11   4   0    1.15    0.28
 -11   4   0    1.56    0.29
 -11   4   0    1.34    0.26
 -11   4   0    1.51    0.23
  10  -4   0    0.37    0.33
  10  -4   0   -0.03    0.29
 -10   4   0    0.13    0.23
 -10   4   0   -0.25    0.30
 -10   4   0   -0.47    0.33
 -10   4   0    0.19    0.32
 -10   4   0   -0.06    0.24
 -10   4   0   -0.18    0.29
   9  -4   0    0.00    0.40
   9  -4   0   -0.19    0.32
  -9   4   0   -0.68    0.32
  -9   4   0   -1.12    0.32
  -9   4   0    0.68    0.33
  -9   4   0    0.25    0.27
  -9   4   0   -0.33    0.25
  -9   4   0    0.30    0.39
   8  -4   0    0.01    0.35
  -8   4   0    0.29    0.33
  -8   4   0   -0.51    0.34
  -8   4   0    0.29    0.28
  -8   4   0    0.13    0.29
   7  -4   0    1.97    0.39
   7  -4   0    1.08    0.32
  -7   4   0    1.42    0.30
  -7   4   0    1.12    0.27
   6  -4   0   -0.10    0.31
   6  -4   0    0.00    0.27
   6  -4   0    0.12    0.24
  -6   4   0    0.42    0.25
  -6   4   0    0.08    0.20
  -6   4   0   -0.18    0.18
   5  -4   0    6.98    0.44
   5  -4   0    6.34    0.40
   5  -4   0    5.42    0.47
  -5   4   0    6.84    0.35
  -5   4   0    6.08    0.37
  -5   4   0    6.60    0.35
   4  -4   0  211.67    5.09
   4  -4   0  217.79    4.95
   4  -4   0  222.94    5.02
  -4   4   0  218.48    4.93
  -4   4   0  210.39    4.81
   3  -4   0   11.20    0.45
   3  -4   0   11.89    0.51
   3  -4   0   10.83    0.41
  -3   4   0   11.56    0.41
  -3   4   0   11.55    0.43
   2  -4   0   11.17    0.38
   2  -4   0   10.45    0.36
   2  -4   0    9.85    0.43
  -2   4   0   10.39    0.35
  -2   4   0   10.28    0.38
  -2   4   0   10.15    0.34
   1  -4   0   63.09    1.52
   1  -4   0   65.85    1.52
   1  -4   0   62.36    1.48
  -1   4   0   62.97    1.43
  -1   4   0   61.13    1.51
  -1   4   0   62.07    1.51
   0  -4   0  342.95    7.62
   0  -4   0  338.82    7.55
   0  -4   0  353.00    7.77
   0   4   0  337.78    7.77
   0   4   0  338.47    7.59
   0   4   0  345.48    7.38
  -1  -4   0   19.95    0.52
  -1  -4   0   19.96    0.53
  -1  -4   0   19.97    0.53
  -1  -4   0   18.85    0.45
   1   4   0   19.67    0.52
   1   4   0   19.63    0.56
  -2  -4   0    0.08    0.12
  -2  -4   0    0.27    0.09
  -2  -4   0    0.20    0.12
   2   4   0    0.09    0.09
   2   4   0    0.16    0.12
   2   4   0   -0.05    0.14
  -3  -4   0    1.38    0.17
  -3  -4   0    1.38    0.16
  -3  -4   0    1.04    0.13
   3   4   0    0.97    0.15
   3   4   0    1.23    0.08
  -4  -4   0    0.17    0.13
  -4  -4   0    0.22    0.17
  -4  -4   0    0.22    0.16
   4   4   0   -0.17    0.16
   4   4   0    0.00    0.16
  -5  -4   0    2.28    0.24
  -5  -4   0    1.84    0.19
  -5  -4   0    2.31    0.25
   5   4   0    2.15    0.24
   5   4   0    2.58    0.22
  -6  -4   0    6.06    0.36
  -6  -4   0    6.04    0.34
  -6  -4   0    5.66    0.31
   6   4   0    6.04    0.36
   6   4   0    5.92    0.30
  -7  -4   0    0.77    0.23
  -7  -4   0    0.66    0.24
  -7  -4   0    0.87    0.20
  -7  -4   0    1.99    0.34
   7   4   0    0.87    0.27
   7   4   0    0.80    0.23
   7   4   0    0.92    0.21
  -8  -4   0    1.52    0.36
  -8  -4   0    0.88    0.22
  -8  -4   0    1.00    0.26
  -8  -4   0    1.14    0.35
  -8  -4   0    0.82    0.25
   8   4   0    1.38    0.29
   8   4   0    0.89    0.26
   8   4   0    1.07    0.25
  -9  -4   0    2.16    0.32
  -9  -4   0    2.28    0.42
  -9  -4   0    2.27    0.30
  -9  -4   0    2.33    0.34
   9   4   0    2.10    0.33
   9   4   0    2.32    0.35
 -10  -4   0    3.59    0.46
 -10  -4   0    4.30    0.39
 -10  -4   0    3.72    0.42
 -10  -4   0    4.20    0.42
 -10  -4   0    3.29    0.34
 -10  -4   0    3.43    0.38
 -10  -4   0    4.12    0.42
  10   4   0    3.83    0.43
 -11  -4   0    0.16    0.29
 -11  -4   0    0.10    0.33
 -11  -4   0    0.30    0.26
 -11  -4   0    0.19    0.36
 -11  -4   0    0.09    0.28
 -11  -4   0   -0.55    0.30
  11   4   0   -0.32    0.32
  11   4   0    0.23    0.32
 -12  -4   0    3.22    0.29
 -12  -4   0    3.45    0.37
 -12  -4   0    3.01    0.38
 -12  -4   0    3.56    0.35
 -12  -4   0    3.17    0.35
  12   4   0    3.36    0.40
  12   4   0    3.31    0.36
 -13  -4   0    0.19    0.18
 -13  -4   0    0.29    0.25
 -13  -4   0   -0.14    0.20
 -13  -4   0   -0.32    0.23
 -13  -4   0   -0.04    0.22
  13   4   0    0.44    0.28
  13   4   0    0.07    0.23
  13   4   0   -0.04    0.28
 -14  -4   0   -0.21    0.16
 -14  -4   0    0.11    0.20
  14   4   0    0.06    0.15
  14   4   0    0.03    0.18
  11  -5   0   -0.01    0.21
 -11   5   0    0.20    0.18
 -11   5   0    0.01    0.22
 -11   5   0    0.16    0.23
 -11   5   0   -0.05    0.24
  10  -5   0    2.40    0.36
  10  -5   0    2.31    0.34
  10  -5   0    3.01    0.32
 -10   5   0    2.95    0.36
 -10   5   0    1.93    0.34
 -10   5   0    2.72    0.31
 -10   5   0    2.76    0.27
   9  -5   0    0.94    0.38
   9  -5   0    0.86    0.33
  -9   5   0    1.14    0.28
  -9   5   0    0.55    0.32
  -9   5   0    0.75    0.34
  -9   5   0    0.94    0.34
  -9   5   0    0.65    0.26
  -9   5   0    0.13    0.37
   8  -5   0    0.62    0.45
   8  -5   0    0.15    0.34
  -8   5   0    0.05    0.26
  -8   5   0   -0.67    0.33
  -8   5   0   -0.22    0.27
  -8   5   0   -0.53    0.34
  -8   5   0    0.27    0.33
   7  -5   0   14.42    0.71
   7  -5   0   14.90    0.72
  -7   5   0   16.05    0.66
  -7   5   0   14.79    0.65
   6  -5   0    0.29    0.26
   6  -5   0    0.12    0.33
  -6   5   0   -0.16    0.24
  -6   5   0   -0.29    0.20
  -6   5   0   -0.35    0.21
   5  -5   0    2.84    0.32
   5  -5   0    3.32    0.34
   5  -5   0    2.74    0.39
  -5   5   0    2.96    0.27
  -5   5   0    3.18    0.27
  -5   5   0    2.68    0.30
   4  -5   0   11.10    0.53
   4  -5   0   10.78    0.48
  -4   5   0   10.24    0.42
  -4   5   0   11.08    0.45
   3  -5   0    6.13    0.39
   3  -5   0    5.51    0.31
   3  -5   0    5.28    0.30
  -3   5   0    5.48    0.31
  -3   5   0    5.66    0.29
   2  -5   0   41.88    1.08
   2  -5   0   42.38    1.16
   2  -5   0   42.88    1.11
  -2   5   0   42.67    1.08
  -2   5   0   41.65    1.04
  -2   5   0   42.37    1.11
   1  -5   0   25.57    0.74
   1  -5   0   26.27    0.69
   1  -5   0   25.97    0.70
  -1   5   0   25.49    0.72
  -1   5   0   25.03    0.65
  -1   5   0   24.84    0.71
   0  -5   0    2.39    0.20
   0  -5   0    2.57    0.17
   0  -5   0    2.62    0.18
   0   5   0    1.94    0.19
   0   5   0    2.08    0.14
   0   5   0    2.39    0.20
  -1  -5   0    0.30    0.11
  -1  -5   0    0.22    0.12
  -1  -5   0    0.42    0.07
  -1  -5   0    0.33    0.14
   1   5   0    0.32    0.15
   1   5   0    0.44    0.14
  -2  -5   0   21.93    0.59
  -2  -5   0   21.83    0.60
  -2  -5   0   21.01    0.60
   2   5   0   21.96    0.64
   2   5   0   20.62    0.56
  -3  -5   0    1.24    0.13
  -3  -5   0    1.22    0.16
  -3  -5   0    0.86    0.17
   3   5   0    1.06    0.16
   3   5   0    0.95    0.18
   3   5   0    1.06    0.10
  -4  -5   0    6.00    0.28
  -4  -5   0    6.19    0.32
  -4  -5   0    5.56    0.25
   4   5   0    5.79    0.31
   4   5   0    5.36    0.30
  -5  -5   0  113.09    2.71
  -5  -5   0  111.46    2.57
  -5  -5   0  114.97    2.64
   5   5   0  114.18    2.76
   5   5   0  111.36    2.71
  -6  -5   0   85.54    2.18
  -6  -5   0   87.53    2.11
  -6  -5   0   85.17    2.05
   6   5   0   86.59    2.15
   6   5   0   88.80    2.22
  -7  -5   0    4.00    0.39
  -7  -5   0    4.77    0.40
  -7  -5   0    4.90    0.31
  -7  -5   0    4.30    0.34
  -7  -5   0    4.06    0.33
   7   5   0    4.60    0.35
   7   5   0    5.17    0.36
  -8  -5   0    0.30    0.32
  -8  -5   0   -0.05    0.20
  -8  -5   0    0.16    0.23
  -8  -5   0    0.08    0.24
  -8  -5   0    0.16    0.33
   8   5   0   -0.10    0.22
   8   5   0    0.45    0.23
   8   5   0   -0.08    0.25
  -9  -5   0    9.57    0.54
  -9  -5   0   10.96    0.62
  -9  -5   0   10.03    0.58
  -9  -5   0   11.06    0.54
   9   5   0    8.93    0.56
   9   5   0   10.28    0.53
 -10  -5   0   -0.17    0.39
 -10  -5   0    0.22    0.34
 -10  -5   0    0.56    0.28
 -10  -5   0   -0.47    0.37
 -10  -5   0    0.26    0.28
 -10  -5   0    0.16    0.34
  10   5   0    0.44    0.29
 -11  -5   0    0.35    0.36
 -11  -5   0   -0.28    0.32
 -11  -5   0   -0.51    0.24
 -11  -5   0   -0.42    0.30
 -11  -5   0   -0.26    0.31
 -11  -5   0   -0.27    0.26
  11   5   0   -0.06    0.30
 -12  -5   0    0.30    0.26
 -12  -5   0    0.16    0.23
 -12  -5   0   -0.39    0.31
 -12  -5   0   -0.11    0.28
 -12  -5   0    0.46    0.28
  12   5   0   -0.09    0.30
  12   5   0    0.19    0.30
 -13  -5   0    0.21    0.20
 -13  -5   0    0.17    0.22
 -13  -5   0    0.09    0.24
 -13  -5   0    0.03    0.24
  13   5   0   -0.11    0.24
  13   5   0    0.16    0.27
  13   5   0    0.24    0.29
 -14  -5   0    0.18    0.18
 -14  -5   0   -0.04    0.21
  14   5   0   -0.11    0.16
  14   5   0    0.15    0.19
 -11   6   0   -0.02    0.15
 -11   6   0   -0.20    0.20
  10  -6   0    0.30    0.24
  10  -6   0    0.11    0.24
  10  -6   0    1.10    0.27
 -10   6   0    0.33    0.20
 -10   6   0    0.04    0.29
 -10   6   0    0.12    0.22
   9  -6   0   -0.14    0.29
   9  -6   0    0.09    0.29
  -9   6   0    0.31    0.24
  -9   6   0    0.04    0.35
  -9   6   0    0.04    0.22
   8  -6   0   -0.17    0.32
  -8   6   0    0.26    0.27
  -8   6   0   -0.14    0.25
  -8   6   0   -0.75    0.33
   7  -6   0    1.67    0.38
  -7   6   0    0.03    0.33
  -7   6   0    0.62    0.37
  -7   6   0    0.02    0.27
  -7   6   0    0.88    0.29
   6  -6   0    4.54    0.45
   6  -6   0    3.80    0.40
  -6   6   0    3.27    0.34
  -6   6   0    3.65    0.34
  -6   6   0    3.71    0.34
   5  -6   0   -0.06    0.25
   5  -6   0   -0.22    0.32
  -5   6   0   -0.45    0.19
  -5   6   0    0.08    0.19
  -5   6   0   -0.04    0.24
   4  -6   0    1.96    0.26
   4  -6   0    1.51    0.34
   4  -6   0    2.76    0.33
  -4   6   0    2.17    0.24
  -4   6   0    2.50    0.24
  -4   6   0    2.60    0.29
   3  -6   0  154.41    3.69
   3  -6   0  153.41    3.69
  -3   6   0  153.36    3.50
  -3   6   0  157.86    3.63
   2  -6   0   58.52    1.53
   2  -6   0   59.25    1.48
   2  -6   0   57.10    1.45
  -2   6   0   58.65    1.48
  -2   6   0   56.96    1.45
  -2   6   0   56.56    1.38
   1  -6   0    1.54    0.23
   1  -6   0    1.40    0.19
   1  -6   0    1.55    0.18
  -1   6   0    1.24    0.19
  -1   6   0    1.31    0.22
  -1   6   0    1.27    0.16
   0  -6   0   47.62    1.18
   0  -6   0   47.06    1.20
   0  -6   0   49.44    1.20
   0   6   0   47.47    1.09
   0   6   0   47.24    1.21
   0   6   0   45.10    1.22
  -1  -6   0   23.91    0.67
  -1  -6   0   24.94    0.68
  -1  -6   0   24.37    0.68
   1   6   0   24.59    0.68
   1   6   0   23.50    0.72
  -2  -6   0   45.25    1.14
  -2  -6   0   45.66    1.13
  -2  -6   0   44.19    1.14
   2   6   0   44.27    1.10
   2   6   0   45.06    1.19
  -3  -6   0    0.44    0.17
  -3  -6   0    0.05    0.17
   3   6   0    0.48    0.11
   3   6   0    0.57    0.19
   3   6   0    0.56    0.16
  -4  -6   0  138.52    3.17
  -4  -6   0  136.38    3.24
   4   6   0  138.24    3.29
   4   6   0  138.66    3.29
  -5  -6   0    1.19    0.23
  -5  -6   0    1.49    0.21
   5   6   0    1.34    0.22
   5   6   0    1.40    0.21
  -6  -6   0   51.42    1.41
   6   6   0   51.38    1.38
   6   6   0   51.11    1.43
  -7  -6   0   16.66    0.66
  -7  -6   0   17.42    0.68
  -7  -6   0   17.40    0.69
  -7  -6   0   18.02    0.70
  -7  -6   0   17.74    0.64
   7   6   0   17.84    0.66
   7   6   0   17.86    0.69
  -8  -6   0    5.49    0.41
  -8  -6   0    6.12    0.45
  -8  -6   0    6.30    0.46
  -8  -6   0    5.68    0.39
   8   6   0    6.29    0.39
   8   6   0    5.83    0.40
   8   6   0    5.39    0.40
  -9  -6   0    2.08    0.39
  -9  -6   0    1.99    0.35
  -9  -6   0    2.37    0.41
  -9  -6   0    2.24    0.33
   9   6   0    1.78    0.33
   9   6   0    2.12    0.33
 -10  -6   0    4.55    0.36
 -10  -6   0    5.05    0.44
 -10  -6   0    4.83    0.43
 -10  -6   0    5.90    0.52
 -10  -6   0    5.25    0.41
 -10  -6   0    4.97    0.48
 -10  -6   0    4.52    0.44
  10   6   0    4.98    0.41
 -11  -6   0    0.17    0.26
 -11  -6   0    0.32    0.31
 -11  -6   0    0.02    0.30
 -11  -6   0    0.18    0.37
 -11  -6   0    0.15    0.26
 -11  -6   0    0.11    0.31
  11   6   0    0.55    0.31
 -12  -6   0    0.35    0.23
 -12  -6   0    0.56    0.32
 -12  -6   0    0.69    0.28
 -12  -6   0    0.27    0.27
 -12  -6   0    0.78    0.27
  12   6   0    0.03    0.28
  12   6   0    0.87    0.32
 -13  -6   0    0.22    0.24
 -13  -6   0   -0.03    0.21
 -13  -6   0    0.11    0.18
 -13  -6   0    0.35    0.26
 -13  -6   0    0.29    0.19
  13   6   0    0.12    0.29
  13   6   0    0.43    0.28
  13   6   0    0.00    0.25
 -14  -6   0    0.39    0.18
 -14  -6   0   -0.41    0.21
  14   6   0    0.12    0.20
  14   6   0    0.06    0.17
 -11   7   0    0.24    0.13
 -11   7   0    0.29    0.17
  10  -7   0    2.23    0.26
  10  -7   0    1.81    0.28
  10  -7   0    2.13    0.24
 -10   7   0    2.23    0.22
 -10   7   0    2.61    0.30
   9  -7   0   -0.17    0.27
   9  -7   0    0.23    0.27
   9  -7   0   -0.50    0.26
  -9   7   0    0.39    0.22
  -9   7   0    0.26    0.23
  -9   7   0    0.27    0.34
  -9   7   0   -0.11    0.24
   8  -7   0    0.34    0.32
   8  -7   0   -0.35    0.31
  -8   7   0    0.04    0.26
  -8   7   0    0.06    0.24
   7  -7   0    0.79    0.35
   7  -7   0    0.35    0.35
  -7   7   0    0.10    0.27
   6  -7   0    0.03    0.35
  -6   7   0   -0.07    0.25
  -6   7   0    0.48    0.28
   5  -7   0    4.94    0.47
   5  -7   0    4.59    0.42
  -5   7   0    4.29    0.36
  -5   7   0    4.47    0.35
   4  -7   0    5.60    0.47
   4  -7   0    5.46    0.43
  -4   7   0    6.44    0.38
  -4   7   0    5.59    0.38
   3  -7   0    3.91    0.40
   3  -7   0    4.53    0.38
  -3   7   0    4.78    0.32
  -3   7   0    3.83    0.33
   2  -7   0    0.23    0.18
   2  -7   0    0.45    0.24
  -2   7   0    1.01    0.18
  -2   7   0    0.93    0.21
   1  -7   0   15.67    0.52
   1  -7   0   16.22    0.58
   1  -7   0   15.63    0.51
  -1   7   0   14.85    0.53
  -1   7   0   15.03    0.55
   0  -7   0   42.58    1.14
   0  -7   0   44.39    1.12
   0  -7   0   43.43    1.11
   0   7   0   40.84    1.15
   0   7   0   42.50    1.14
  -1  -7   0   25.31    0.73
  -1  -7   0   25.28    0.72
  -1  -7   0   26.45    0.74
   1   7   0   25.09    0.77
   1   7   0   25.76    0.74
  -2  -7   0    2.41    0.21
  -2  -7   0    2.80    0.23
  -2  -7   0    2.22    0.22
   2   7   0    2.22    0.20
   2   7   0    3.07    0.26
  -3  -7   0   12.36    0.47
  -3  -7   0   13.20    0.46
   3   7   0   11.99    0.39
   3   7   0   13.13    0.50
   3   7   0   12.02    0.46
  -4  -7   0    0.67    0.18
  -4  -7   0    0.83    0.20
   4   7   0    0.70    0.18
   4   7   0    0.61    0.20
  -5  -7   0    2.93    0.28
  -5  -7   0    3.56    0.26
   5   7   0    3.31    0.27
   5   7   0    3.49    0.28
  -6  -7   0    0.54    0.22
  -6  -7   0    0.66    0.21
  -6  -7   0    0.73    0.28
   6   7   0    0.02    0.24
   6   7   0    0.68    0.20
   6   7   0    0.84    0.21
  -7  -7   0    1.33    0.31
  -7  -7   0    1.70    0.29
  -7  -7   0    1.68    0.33
  -7  -7   0    1.96    0.29
  -7  -7   0    1.97    0.27
   7   7   0    1.45    0.26
   7   7   0    1.86    0.26
   7   7   0    2.05    0.30
  -8  -7   0   -0.16    0.24
  -8  -7   0    1.03    0.32
  -8  -7   0   -0.08    0.25
  -8  -7   0   -0.30    0.31
   8   7   0    0.15    0.22
   8   7   0    0.08    0.27
  -9  -7   0    1.14    0.38
  -9  -7   0    0.91    0.37
  -9  -7   0    1.06    0.29
  -9  -7   0    0.55    0.34
   9   7   0    1.26    0.31
 -10  -7   0    3.22    0.32
 -10  -7   0    2.54    0.41
 -10  -7   0    2.45    0.41
 -10  -7   0    3.19    0.39
 -10  -7   0    2.47    0.37
 -10  -7   0    2.39    0.39
 -10  -7   0    2.98    0.35
  10   7   0    2.86    0.35
 -11  -7   0    1.87    0.31
 -11  -7   0    1.61    0.34
 -11  -7   0    1.62    0.34
 -11  -7   0    1.74    0.28
 -11  -7   0    1.39    0.33
  11   7   0    1.89    0.32
  11   7   0    1.39    0.35
 -12  -7   0    0.45    0.26
 -12  -7   0    0.61    0.27
 -12  -7   0    0.21    0.25
 -12  -7   0    0.41    0.23
  12   7   0    0.06    0.31
 -13  -7   0    1.40    0.26
 -13  -7   0    0.65    0.23
 -13  -7   0    0.84    0.20
 -13  -7   0    0.76    0.20
  13   7   0    1.20    0.27
 -14  -7   0   -0.05    0.16
  14   7   0    0.16    0.16
  14   7   0    0.31    0.19
  10  -8   0    0.91    0.17
  10  -8   0    1.14    0.19
 -10   8   0    1.61    0.24
   9  -8   0   -0.08    0.24
   9  -8   0    0.00    0.22
   9  -8   0    0.01    0.24
  -9   8   0    0.22    0.21
  -9   8   0    0.43    0.29
  -9   8   0    0.11    0.22
   8  -8   0    4.83    0.38
   8  -8   0    4.05    0.40
   8  -8   0    4.14    0.36
  -8   8   0    4.24    0.36
   7  -8   0    7.16    0.46
   7  -8   0    7.50    0.53
   7  -8   0    7.33    0.47
  -7   8   0    7.59    0.38
  -7   8   0    8.08    0.48
  -7   8   0    7.07    0.39
   6  -8   0    1.12    0.37
   6  -8   0    0.78    0.37
  -6   8   0   -0.02    0.26
  -6   8   0    0.28    0.27
  -6   8   0    0.72    0.29
   5  -8   0    0.55    0.36
   5  -8   0    0.53    0.32
  -5   8   0    0.68    0.26
  -5   8   0    0.26    0.27
   4  -8   0    4.36    0.41
   4  -8   0    4.41    0.45
  -4   8   0    5.05    0.36
  -4   8   0    4.17    0.36
   3  -8   0    1.58    0.30
   3  -8   0    1.69    0.35
   3  -8   0    1.35    0.36
  -3   8   0    1.61    0.29
  -3   8   0    1.36    0.30
  -3   8   0    1.25    0.23
   2  -8   0    4.37    0.38
   2  -8   0    4.56    0.36
   2  -8   0    3.71    0.39
  -2   8   0    3.87    0.34
  -2   8   0    4.99    0.33
  -2   8   0    4.55    0.34
   1  -8   0    2.06    0.21
   1  -8   0    2.37    0.27
  -1   8   0    1.83    0.22
  -1   8   0    1.91    0.23
   0  -8   0    3.85    0.24
   0  -8   0    4.19    0.30
   0  -8   0    3.54    0.27
   0   8   0    4.33    0.28
   0   8   0    3.92    0.28
  -1  -8   0    0.27    0.14
  -1  -8   0    0.06    0.17
  -1  -8   0   -0.01    0.18
   1   8   0    0.03    0.17
   1   8   0   -0.28    0.17
  -2  -8   0    0.58    0.18
  -2  -8   0    0.63    0.19
  -2  -8   0    0.99    0.17
   2   8   0    0.47    0.20
   2   8   0    0.40    0.17
  -3  -8   0    0.77    0.19
  -3  -8   0    0.77    0.19
   3   8   0    1.03    0.19
   3   8   0    0.60    0.20
   3   8   0    1.03    0.16
  -4  -8   0   23.60    0.73
  -4  -8   0   22.95    0.76
   4   8   0   23.93    0.75
   4   8   0   24.73    0.80
  -5  -8   0    3.89    0.33
  -5  -8   0    4.51    0.36
  -5  -8   0    4.67    0.30
  -5  -8   0    4.70    0.33
   5   8   0    4.75    0.33
   5   8   0    4.76    0.32
  -6  -8   0    0.82    0.31
  -6  -8   0    0.86    0.29
  -6  -8   0    1.03    0.24
  -6  -8   0    1.21    0.23
  -6  -8   0    1.37    0.30
   6   8   0    0.89    0.22
   6   8   0    1.21    0.26
   6   8   0    1.04    0.22
  -7  -8   0    1.89    0.28
  -7  -8   0    2.09    0.33
  -7  -8   0    2.07    0.29
  -7  -8   0    2.29    0.35
  -7  -8   0    2.25    0.32
   7   8   0    2.44    0.29
   7   8   0    2.01    0.30
   7   8   0    2.14    0.28
  -8  -8   0    1.39    0.30
  -8  -8   0    1.74    0.35
  -8  -8   0    1.45    0.31
  -8  -8   0    1.31    0.35
   8   8   0    2.12    0.32
   8   8   0    1.75    0.30
  -9  -8   0    3.92    0.37
  -9  -8   0    3.33    0.41
  -9  -8   0    3.16    0.41
  -9  -8   0    3.65    0.42
  -9  -8   0    3.77    0.43
   9   8   0    3.66    0.38
 -10  -8   0   -0.03    0.25
 -10  -8   0   -0.03    0.34
 -10  -8   0   -0.30    0.33
 -10  -8   0    0.44    0.33
 -10  -8   0    0.25    0.34
 -10  -8   0    0.24    0.28
 -10  -8   0    0.04    0.32
  10   8   0   -0.10    0.27
 -11  -8   0    0.57    0.31
 -11  -8   0    1.30    0.29
 -11  -8   0    0.87    0.32
 -11  -8   0    1.19    0.33
 -11  -8   0    1.43    0.27
  11   8   0    1.37    0.31
 -12  -8   0    0.28    0.25
 -12  -8   0    0.38    0.23
 -12  -8   0    0.48    0.25
 -12  -8   0   -0.09    0.26
 -12  -8   0    0.13    0.25
  12   8   0   -0.02    0.25
  12   8   0    0.13    0.30
 -13  -8   0    1.10    0.23
 -13  -8   0    0.86    0.18
 -13  -8   0    0.52    0.23
 -13  -8   0    0.82    0.19
  13   8   0    1.28    0.26
 -14  -8   0   -0.12    0.12
 -14  -8   0   -0.01    0.16
  14   8   0   -0.25    0.15
  14   8   0    0.23    0.19
   9  -9   0   -0.03    0.18
   9  -9   0    0.45    0.20
  -9   9   0    0.12    0.19
  -9   9   0    0.33    0.20
  -9   9   0    0.36    0.26
   8  -9   0    0.82    0.27
   8  -9   0    0.58    0.27
   8  -9   0    0.84    0.26
  -8   9   0    0.73    0.24
  -8   9   0    0.71    0.24
   7  -9   0    0.62    0.31
   7  -9   0    0.25    0.29
   7  -9   0    0.86    0.31
  -7   9   0    0.58    0.27
  -7   9   0    0.83    0.24
  -7   9   0    0.70    0.23
   6  -9   0    3.24    0.40
   6  -9   0    3.96    0.43
   6  -9   0    3.22    0.41
  -6   9   0    4.04    0.38
  -6   9   0    3.30    0.31
  -6   9   0    3.42    0.32
   5  -9   0   10.83    0.60
   5  -9   0   12.08    0.66
   5  -9   0   11.77    0.60
  -5   9   0   11.92    0.50
  -5   9   0   12.35    0.58
  -5   9   0   11.61    0.48
   4  -9   0    2.36    0.38
   4  -9   0    2.52    0.40
  -4   9   0    2.47    0.33
  -4   9   0    2.30    0.31
   3  -9   0    9.40    0.56
   3  -9   0    9.70    0.56
   3  -9   0    8.06    0.55
  -3   9   0   10.05    0.49
  -3   9   0    9.94    0.51
  -3   9   0    9.64    0.49
   2  -9   0    0.79    0.30
   2  -9   0    0.96    0.34
   2  -9   0    0.70    0.25
  -2   9   0    0.39    0.21
  -2   9   0    0.60    0.28
  -2   9   0    0.80    0.26
   1  -9   0    2.36    0.35
   1  -9   0    2.48    0.31
   1  -9   0    1.97    0.28
  -1   9   0    2.87    0.32
  -1   9   0    2.25    0.24
  -1   9   0    2.49    0.27
   0  -9   0   18.12    0.65
   0  -9   0   17.78    0.71
   0   9   0   19.34    0.66
   0   9   0   17.68    0.70
   0   9   0   19.49    0.66
  -1  -9   0    3.35    0.33
  -1  -9   0    3.12    0.26
  -1  -9   0    2.63    0.23
  -1  -9   0    3.20    0.28
   1   9   0    2.57    0.32
   1   9   0    2.73    0.25
   1   9   0    2.87    0.26
  -2  -9   0    6.01    0.32
  -2  -9   0    5.98    0.33
  -2  -9   0    6.34    0.35
  -2  -9   0    5.48    0.37
   2   9   0    6.36    0.33
   2   9   0    5.73    0.36
  -3  -9   0   15.09    0.57
  -3  -9   0   13.11    0.58
  -3  -9   0   13.82    0.53
   3   9   0   14.70    0.59
   3   9   0   15.11    0.55
  -4  -9   0   -0.29    0.24
  -4  -9   0    0.14    0.19
  -4  -9   0    0.77    0.25
  -4  -9   0    0.23    0.18
   4   9   0    0.03    0.17
   4   9   0   -0.06    0.19
  -5  -9   0    4.99    0.32
  -5  -9   0    4.89    0.35
  -5  -9   0    4.95    0.37
  -5  -9   0    5.18    0.36
  -5  -9   0    4.42    0.37
   5   9   0    5.12    0.36
   5   9   0    4.76    0.34
  -6  -9   0   -0.50    0.27
  -6  -9   0   -0.23    0.27
  -6  -9   0    0.03    0.21
  -6  -9   0   -0.17    0.21
   6   9   0   -0.19    0.20
   6   9   0    0.03    0.20
   6   9   0   -0.16    0.24
  -7  -9   0    8.08    0.51
  -7  -9   0    7.86    0.44
  -7  -9   0    7.81    0.48
  -7  -9   0    7.45    0.45
  -7  -9   0    8.55    0.49
   7   9   0    7.87    0.45
   7   9   0    8.57    0.48
   7   9   0    8.20    0.48
  -8  -9   0    3.09    0.39
  -8  -9   0    3.23    0.36
  -8  -9   0    2.99    0.36
  -8  -9   0    4.15    0.43
   8   9   0    3.23    0.36
   8   9   0    3.30    0.37
  -9  -9   0    0.16    0.33
  -9  -9   0    0.28    0.36
  -9  -9   0    0.23    0.35
  -9  -9   0   -0.05    0.34
  -9  -9   0    0.42    0.26
  -9  -9   0    0.05    0.32
  -9  -9   0    0.52    0.30
   9   9   0    0.02    0.28
 -10  -9   0   -0.48    0.33
 -10  -9   0    0.28    0.36
 -10  -9   0    0.15    0.24
 -10  -9   0   -0.12    0.32
 -10  -9   0   -0.13    0.35
 -10  -9   0    0.15    0.28
 -10  -9   0   -0.11    0.35
 -10  -9   0    0.33    0.35
  10   9   0   -0.11    0.28
 -11  -9   0    2.25    0.28
 -11  -9   0    1.89    0.31
 -11  -9   0    2.12    0.34
 -11  -9   0    2.13    0.34
 -11  -9   0    1.69    0.33
  11   9   0    2.44    0.33
 -12  -9   0    1.22    0.26
 -12  -9   0    0.71    0.27
 -12  -9   0    0.75    0.24
 -12  -9   0    0.97    0.27
 -12  -9   0    0.96    0.26
  12   9   0    0.97    0.28
 -13  -9   0   -0.01    0.21
 -13  -9   0    0.03    0.21
 -13  -9   0   -0.29    0.14
 -13  -9   0   -0.07    0.16
  13   9   0   -0.25    0.22
 -14  -9   0   -0.01    0.12
 -14  -9   0    0.11    0.16
  14   9   0   -0.03    0.18
  14   9   0    0.02    0.15
   9 -10   0    1.38    0.17
   9 -10   0    1.45    0.18
  -9  10   0    1.45    0.19
   8 -10   0    0.08    0.19
   8 -10   0    0.27    0.24
   8 -10   0   -0.02    0.21
  -8  10   0    0.19    0.16
  -8  10   0    0.17    0.20
  -8  10   0    0.04    0.17
  -8  10   0    0.11    0.20
   7 -10   0    1.38    0.30
   7 -10   0    1.03    0.30
   7 -10   0    0.88    0.29
  -7  10   0    1.19    0.26
  -7  10   0    0.92    0.21
  -7  10   0    0.98    0.26
  -7  10   0    1.39    0.23
   6 -10   0    1.89    0.35
   6 -10   0    3.23    0.39
   6 -10   0    2.17    0.35
  -6  10   0    2.09    0.26
  -6  10   0    2.30    0.28
  -6  10   0    2.33    0.32
   5 -10   0    3.57    0.43
   5 -10   0    3.67    0.41
   5 -10   0    3.36    0.42
  -5  10   0    3.10    0.36
  -5  10   0    3.58    0.30
  -5  10   0    3.13    0.32
   4 -10   0    1.06    0.38
   4 -10   0    0.78    0.40
   4 -10   0    0.63    0.34
  -4  10   0    0.57    0.25
  -4  10   0    0.87    0.28
  -4  10   0    0.91    0.29
   3 -10   0    0.98    0.34
   3 -10   0    1.05    0.33
   3 -10   0    0.54    0.39
  -3  10   0    1.42    0.31
  -3  10   0    0.86    0.29
  -3  10   0    1.04    0.27
   2 -10   0    0.97    0.31
   2 -10   0    0.63    0.36
   2 -10   0    0.90    0.30
  -2  10   0    1.18    0.29
  -2  10   0    1.45    0.27
  -2  10   0    1.03    0.28
   1 -10   0    1.70    0.31
   1 -10   0    1.42    0.29
   1 -10   0    1.39    0.36
  -1  10   0    0.93    0.23
  -1  10   0    0.64    0.27
   0 -10   0    1.91    0.29
   0 -10   0    2.13    0.27
   0 -10   0    2.15    0.35
   0  10   0    2.07    0.26
   0  10   0    2.20    0.26
   0  10   0    2.67    0.33
  -1 -10   0    1.12    0.26
  -1 -10   0    0.40    0.27
  -1 -10   0    0.25    0.21
   1  10   0    0.37    0.20
   1  10   0    0.09    0.19
   1  10   0    0.34    0.27
  -2 -10   0    6.97    0.38
  -2 -10   0    7.97    0.42
  -2 -10   0    6.50    0.41
  -2 -10   0    7.09    0.40
  -2 -10   0    6.82    0.43
   2  10   0    7.38    0.42
   2  10   0    7.61    0.37
   2  10   0    6.55    0.42
  -3 -10   0    4.95    0.32
  -3 -10   0    4.39    0.36
  -3 -10   0    5.00    0.35
  -3 -10   0    3.83    0.36
   3  10   0    4.79    0.32
   3  10   0    4.36    0.34
   3  10   0    4.63    0.37
  -4 -10   0    4.76    0.35
  -4 -10   0    4.28    0.36
  -4 -10   0    3.95    0.30
  -4 -10   0    4.69    0.35
   4  10   0    3.73    0.36
   4  10   0    4.03    0.32
   4  10   0    3.90    0.34
  -5 -10   0    0.33    0.23
  -5 -10   0    0.49    0.27
  -5 -10   0    0.89    0.23
  -5 -10   0    0.79    0.27
   5  10   0    0.50    0.22
   5  10   0    0.39    0.22
  -6 -10   0    3.40    0.32
  -6 -10   0    3.21    0.34
  -6 -10   0    3.46    0.38
   6  10   0    3.01    0.33
   6  10   0    2.98    0.34
   6  10   0    2.70    0.32
  -7 -10   0    0.84    0.29
  -7 -10   0    0.72    0.33
  -7 -10   0    0.92    0.28
   7  10   0    1.11    0.29
   7  10   0    1.29    0.30
   7  10   0    1.04    0.29
  -8 -10   0    1.92    0.43
  -8 -10   0    1.87    0.38
   8  10   0    2.69    0.36
  -9 -10   0    0.41    0.33
  -9 -10   0    0.42    0.35
  -9 -10   0    0.26    0.36
  -9 -10   0    0.46    0.36
  -9 -10   0   -0.12    0.25
  -9 -10   0    0.65    0.33
   9  10   0    1.02    0.31
 -10 -10   0    2.84    0.37
 -10 -10   0    3.25    0.37
 -10 -10   0    3.47    0.38
 -10 -10   0    3.55    0.31
 -10 -10   0    4.09    0.41
 -10 -10   0    3.34    0.43
  10  10   0    3.49    0.37
 -11 -10   0    3.19    0.29
 -11 -10   0    3.06    0.35
 -11 -10   0    3.78    0.36
 -11 -10   0    3.13    0.35
 -11 -10   0    1.83    0.34
 -11 -10   0    2.34    0.40
  11  10   0    2.80    0.33
 -12 -10   0    0.22    0.25
 -12 -10   0    0.74    0.24
 -12 -10   0    0.53    0.25
 -12 -10   0    0.95    0.22
 -12 -10   0    0.64    0.23
  12  10   0    0.52    0.26
 -13 -10   0    0.56    0.17
 -13 -10   0    0.44    0.22
  13  10   0    0.20    0.21
   8 -11   0   -0.05    0.17
   8 -11   0    0.27    0.15
  -8  11   0   -0.24    0.13
  -8  11   0    0.08    0.14
  -8  11   0    0.08    0.18
   7 -11   0    0.61    0.25
   7 -11   0    0.97    0.23
   7 -11   0    0.20    0.25
  -7  11   0    0.53    0.22
  -7  11   0    0.69    0.19
  -7  11   0    0.37    0.18
  -7  11   0    0.41    0.21
   6 -11   0    0.07    0.29
   6 -11   0    0.31    0.28
   6 -11   0   -0.17    0.27
  -6  11   0   -0.05    0.23
  -6  11   0   -0.16    0.20
  -6  11   0    0.39    0.25
  -6  11   0    0.09    0.21
   5 -11   0    0.36    0.32
   5 -11   0    0.86    0.32
   5 -11   0    0.57    0.33
  -5  11   0    0.46    0.26
  -5  11   0    0.34    0.24
  -5  11   0    0.92    0.23
   4 -11   0    0.09    0.36
   4 -11   0    0.29    0.32
   4 -11   0    0.53    0.36
  -4  11   0    0.29    0.27
  -4  11   0    0.68    0.26
  -4  11   0    0.68    0.24
   3 -11   0    1.29    0.38
   3 -11   0    1.70    0.36
   3 -11   0    1.40    0.40
  -3  11   0    0.90    0.29
  -3  11   0    0.94    0.32
  -3  11   0    1.51    0.29
  -3  11   0    1.27    0.25
   2 -11   0   14.77    0.67
   2 -11   0   13.96    0.72
  -2  11   0   14.28    0.64
   1 -11   0    0.25    0.35
   1 -11   0   -0.14    0.28
   1 -11   0    0.09    0.27
  -1  11   0    0.23    0.26
  -1  11   0   -0.23    0.23
   0 -11   0    0.54    0.33
   0 -11   0   -0.25    0.23
   0 -11   0    0.08    0.26
   0  11   0    0.31    0.22
   0  11   0    0.32    0.23
   0  11   0    0.10    0.25
  -1 -11   0    0.89    0.25
  -1 -11   0    1.31    0.31
   1  11   0    0.40    0.21
   1  11   0    0.69    0.23
   1  11   0    0.03    0.25
  -2 -11   0    3.14    0.30
  -2 -11   0    3.15    0.35
   2  11   0    3.26    0.35
   2  11   0    3.18    0.32
  -3 -11   0    3.81    0.32
  -3 -11   0    4.73    0.38
  -3 -11   0    4.69    0.39
  -3 -11   0    4.09    0.36
   3  11   0    3.80    0.37
   3  11   0    4.40    0.36
  -4 -11   0    0.26    0.27
  -4 -11   0   -0.03    0.21
  -4 -11   0    0.20    0.26
  -4 -11   0    0.33    0.26
   4  11   0    0.04    0.28
   4  11   0    0.34    0.23
  -5 -11   0   21.10    0.80
  -5 -11   0   21.13    0.77
  -5 -11   0   19.69    0.73
  -5 -11   0   21.16    0.81
   5  11   0   19.82    0.78
   5  11   0   19.34    0.80
  -6 -11   0   -0.14    0.30
  -6 -11   0    0.75    0.29
  -6 -11   0    0.01    0.26
   6  11   0    0.07    0.25
   6  11   0   -0.46    0.27
   6  11   0   -0.11    0.25
  -7 -11   0    0.18    0.39
  -7 -11   0    0.67    0.33
   7  11   0    0.50    0.29
   7  11   0    0.86    0.32
  -8 -11   0    1.26    0.29
  -8 -11   0    1.62    0.36
  -8 -11   0    1.12    0.36
  -8 -11   0    1.06    0.33
  -8 -11   0    0.79    0.41
   8  11   0    1.38    0.34
   8  11   0    0.68    0.31
  -9 -11   0    0.36    0.32
  -9 -11   0    0.45    0.33
  -9 -11   0    0.38    0.35
  -9 -11   0    0.41    0.25
  -9 -11   0    0.05    0.34
   9  11   0    0.23    0.30
 -10 -11   0    1.83    0.34
 -10 -11   0    1.52    0.33
 -10 -11   0    1.82    0.38
 -10 -11   0    1.99    0.27
 -10 -11   0    1.66    0.35
  10  11   0    1.76    0.33
 -11 -11   0    0.47    0.28
 -11 -11   0    0.12    0.27
 -11 -11   0    0.35    0.30
 -11 -11   0    0.34    0.34
 -11 -11   0   -0.02    0.27
 -11 -11   0    0.06    0.21
  11  11   0   -0.26    0.24
 -12 -11   0    0.14    0.19
 -12 -11   0    0.31    0.22
 -12 -11   0    0.04    0.19
  12  11   0    0.16    0.24
 -13 -11   0    0.61    0.16
  13  11   0    0.51    0.20
   7 -12   0    0.65    0.20
   7 -12   0    0.87    0.18
  -7  12   0    0.38    0.15
  -7  12   0    0.55    0.20
  -7  12   0    0.65    0.15
   6 -12   0    0.77    0.24
   6 -12   0    0.80    0.29
   6 -12   0    1.06    0.26
  -6  12   0    1.20    0.21
  -6  12   0    0.58    0.23
  -6  12   0    0.89    0.20
  -6  12   0    1.01    0.23
   5 -12   0    1.03    0.32
   5 -12   0    1.38    0.31
   5 -12   0    1.41    0.32
  -5  12   0    1.51    0.23
  -5  12   0    1.62    0.29
  -5  12   0    1.86    0.25
  -5  12   0    1.31    0.27
   4 -12   0    0.09    0.33
   4 -12   0   -0.04    0.33
   4 -12   0    0.19    0.32
  -4  12   0   -0.24    0.25
  -4  12   0    0.03    0.24
  -4  12   0   -0.34    0.21
   3 -12   0   -0.51    0.34
   3 -12   0    0.35    0.36
   3 -12   0   -0.37    0.31
  -3  12   0    0.17    0.27
  -3  12   0   -0.06    0.24
  -3  12   0   -0.48    0.22
   2 -12   0    1.30    0.34
   2 -12   0    0.51    0.37
   2 -12   0    0.88    0.38
   2 -12   0    1.66    0.42
  -2  12   0    1.16    0.32
  -2  12   0    1.22    0.25
  -2  12   0    1.11    0.27
   1 -12   0    0.13    0.35
   1 -12   0    0.85    0.30
   1 -12   0    0.91    0.39
   1 -12   0    1.03    0.36
  -1  12   0    0.93    0.30
   0 -12   0   -0.30    0.32
   0  12   0   -0.12    0.26
   0  12   0   -0.27    0.24
  -1 -12   0    0.07    0.26
  -1 -12   0    0.19    0.32
   1  12   0   -0.04    0.26
   1  12   0    0.04    0.24
   1  12   0    0.34    0.24
  -2 -12   0    0.20    0.25
  -2 -12   0    0.79    0.32
   2  12   0   -0.07    0.28
   2  12   0    0.49    0.26
  -3 -12   0    0.34    0.28
  -3 -12   0    0.03    0.23
  -3 -12   0   -0.05    0.28
   3  12   0   -0.22    0.22
   3  12   0   -0.36    0.27
  -4 -12   0    0.81    0.30
  -4 -12   0    1.17    0.33
  -4 -12   0    1.14    0.27
   4  12   0    0.81    0.26
   4  12   0    1.59    0.32
  -5 -12   0    0.76    0.31
  -5 -12   0    0.29    0.26
  -5 -12   0    0.36    0.31
   5  12   0    0.27    0.27
   5  12   0    0.18    0.30
  -6 -12   0   13.00    0.65
   6  12   0   12.45    0.61
  -7 -12   0   10.27    0.53
  -7 -12   0   12.49    0.64
  -7 -12   0   10.53    0.61
  -7 -12   0   10.47    0.53
  -7 -12   0   10.62    0.52
   7  12   0   11.47    0.58
  -8 -12   0   -0.15    0.33
  -8 -12   0   -0.22    0.31
  -8 -12   0   -0.26    0.26
  -8 -12   0    0.35    0.33
  -8 -12   0   -0.10    0.37
   8  12   0   -0.09    0.29
   8  12   0   -0.34    0.29
  -9 -12   0    1.46    0.37
  -9 -12   0    1.20    0.36
  -9 -12   0    0.96    0.31
  -9 -12   0    1.90    0.33
  -9 -12   0    1.03    0.27
   9  12   0    1.27    0.33
   9  12   0    0.82    0.30
 -10 -12   0    0.54    0.29
 -10 -12   0    0.58    0.31
 -10 -12   0    0.85    0.33
 -10 -12   0    0.63    0.22
 -10 -12   0    0.15    0.29
  10  12   0    0.64    0.29
 -11 -12   0    1.12    0.26
 -11 -12   0    0.56    0.25
 -11 -12   0    1.10    0.22
 -11 -12   0    1.02    0.27
 -11 -12   0    0.22    0.32
  11  12   0    0.77    0.26
 -12 -12   0   -0.07    0.19
 -12 -12   0   -0.02    0.17
 -12 -12   0    0.26    0.15
  12  12   0   -0.18    0.21
 -13 -12   0    0.46    0.14
  13  12   0    0.34    0.18
  -7  13   0    1.46    0.18
  -7  13   0    1.50    0.14
   6 -13   0   -0.07    0.18
   6 -13   0   -0.38    0.19
  -6  13   0    0.09    0.15
  -6  13   0    0.18    0.18
  -6  13   0    0.09    0.15
   5 -13   0    0.95    0.27
   5 -13   0    0.74    0.26
  -5  13   0    0.81    0.23
  -5  13   0    0.68    0.20
  -5  13   0    0.91    0.21
   4 -13   0    2.47    0.34
   4 -13   0    2.68    0.35
  -4  13   0    3.04    0.32
  -4  13   0    2.82    0.27
  -4  13   0    2.65    0.25
   3 -13   0   11.97    0.59
   3 -13   0   12.17    0.58
  -3  13   0   11.48    0.47
  -3  13   0   12.04    0.60
  -3  13   0   11.65    0.48
  -3  13   0   11.57    0.55
   2 -13   0    0.84    0.35
   2 -13   0    0.74    0.37
   2 -13   0    0.10    0.34
  -2  13   0    0.96    0.26
  -2  13   0    0.90    0.24
  -2  13   0    0.80    0.29
   1 -13   0    1.35    0.37
   1 -13   0    1.99    0.41
   1 -13   0    1.49    0.37
  -1  13   0    1.44    0.28
  -1  13   0    1.81    0.32
  -1  13   0    1.71    0.26
   0 -13   0    3.00    0.39
   0 -13   0    3.92    0.46
   0 -13   0    3.44    0.38
   0  13   0    3.08    0.31
   0  13   0    3.28    0.29
   0  13   0    4.34    0.39
  -1 -13   0    1.38    0.37
  -1 -13   0    1.72    0.35
  -1 -13   0    0.92    0.34
   1  13   0    1.21    0.31
  -2 -13   0    0.42    0.33
   2  13   0    0.43    0.29
  -3 -13   0    2.19    0.36
   3  13   0    2.26    0.35
  -4 -13   0    2.49    0.31
  -4 -13   0    2.49    0.37
  -4 -13   0    1.61    0.33
   4  13   0    1.81    0.34
  -5 -13   0    0.87    0.32
  -5 -13   0    0.59    0.26
  -5 -13   0    0.56    0.33
  -5 -13   0    0.17    0.31
  -5 -13   0    0.30    0.34
  -5 -13   0    0.21    0.31
   5  13   0   -0.20    0.30
   5  13   0    0.80    0.31
  -6 -13   0   12.92    0.62
  -6 -13   0   14.94    0.62
  -6 -13   0   15.24    0.64
  -6 -13   0   14.09    0.60
  -6 -13   0   14.44    0.61
  -6 -13   0   15.89    0.72
  -6 -13   0   14.66    0.57
   6  13   0   16.88    0.69
  -7 -13   0    2.34    0.35
  -7 -13   0    2.12    0.36
  -7 -13   0    2.61    0.38
  -7 -13   0    2.06    0.44
   7  13   0    2.30    0.35
   7  13   0    1.68    0.33
  -8 -13   0    0.69    0.32
  -8 -13   0    0.07    0.26
  -8 -13   0    0.64    0.36
  -8 -13   0    0.09    0.32
   8  13   0    0.30    0.29
   8  13   0   -0.13    0.28
  -9 -13   0    4.61    0.44
  -9 -13   0    4.91    0.38
  -9 -13   0    4.57    0.34
  -9 -13   0    5.12    0.38
  -9 -13   0    3.95    0.38
   9  13   0    4.18    0.34
   9  13   0    5.30    0.42
 -10 -13   0   -0.03    0.27
 -10 -13   0    0.04    0.29
 -10 -13   0    0.06    0.21
 -10 -13   0    0.05    0.27
 -10 -13   0   -0.12    0.28
  10  13   0    0.03    0.25
 -11 -13   0    0.26    0.30
 -11 -13   0    0.73    0.25
 -11 -13   0    0.26    0.21
 -11 -13   0    0.84    0.24
 -11 -13   0    0.17    0.18
  11  13   0    0.41    0.23
 -12 -13   0    1.09    0.18
 -12 -13   0    0.94    0.19
   6 -14   0   -0.22    0.12
   6 -14   0   -0.06    0.14
  -6  14   0   -0.24    0.11
  -6  14   0   -0.07    0.13
  -6  14   0   -0.08    0.11
   5 -14   0    1.72    0.22
   5 -14   0    1.69    0.24
  -5  14   0    1.70    0.18
  -5  14   0    1.61    0.18
  -5  14   0    1.62    0.22
   4 -14   0   -0.15    0.24
   4 -14   0    0.18    0.25
  -4  14   0   -0.09    0.18
  -4  14   0    0.17    0.20
  -4  14   0    0.29    0.19
   3 -14   0    0.15    0.29
   3 -14   0    0.54    0.31
  -3  14   0   -0.09    0.20
  -3  14   0    0.14    0.24
  -3  14   0    0.16    0.26
  -3  14   0    0.03    0.21
   2 -14   0    0.82    0.34
   2 -14   0    0.19    0.32
  -2  14   0    0.89    0.23
  -2  14   0    0.67    0.28
  -2  14   0    0.99    0.24
  -2  14   0    0.65    0.28
   1 -14   0   -0.29    0.33
   1 -14   0    0.08    0.32
   1 -14   0   -0.11    0.33
  -1  14   0    0.23    0.27
  -1  14   0    0.28    0.24
  -1  14   0    0.34    0.23
  -1  14   0    0.05    0.29
   0 -14   0    0.65    0.34
   0 -14   0    0.03    0.34
   0 -14   0    0.18    0.33
   0  14   0   -0.22    0.23
   0  14   0    0.19    0.27
   0  14   0    0.11    0.22
  -1 -14   0   -0.37    0.31
  -1 -14   0   -0.31    0.32
  -1 -14   0   -0.32    0.32
   1  14   0   -0.10    0.27
  -2 -14   0   -0.04    0.32
  -2 -14   0   -0.19    0.32
  -2 -14   0    0.09    0.31
  -2 -14   0   -0.27    0.26
   2  14   0   -0.03    0.28
  -3 -14   0    3.01    0.35
  -3 -14   0    2.13    0.39
  -3 -14   0    1.91    0.30
  -3 -14   0    2.65    0.34
   3  14   0    2.56    0.36
  -4 -14   0    0.44    0.31
  -4 -14   0    0.56    0.30
  -4 -14   0    0.48    0.29
  -4 -14   0    0.28    0.26
   4  14   0    0.26    0.29
  -5 -14   0    1.49    0.34
  -5 -14   0    1.91    0.37
  -5 -14   0    1.19    0.31
  -5 -14   0    0.94    0.33
  -5 -14   0    1.34    0.28
   5  14   0    0.95    0.31
   5  14   0    1.33    0.32
  -6 -14   0    2.14    0.39
  -6 -14   0    2.10    0.35
  -6 -14   0    2.56    0.35
  -6 -14   0    2.30    0.37
  -6 -14   0    2.50    0.35
  -6 -14   0    2.15    0.30
  -6 -14   0    2.08    0.36
   6  14   0    2.31    0.34
  -7 -14   0    0.42    0.32
  -7 -14   0    0.14    0.29
  -7 -14   0    0.26    0.31
  -7 -14   0    0.41    0.32
  -7 -14   0   -0.20    0.31
  -7 -14   0    0.65    0.37
   7  14   0    0.39    0.29
   7  14   0    0.22    0.28
  -8 -14   0    0.35    0.30
  -8 -14   0    0.27    0.31
  -8 -14   0    0.18    0.25
  -8 -14   0   -0.04    0.32
   8  14   0    0.53    0.28
   8  14   0   -0.14    0.26
  -9 -14   0    1.14    0.29
  -9 -14   0    1.26    0.32
  -9 -14   0    0.52    0.23
  -9 -14   0    1.08    0.30
   9  14   0    0.53    0.27
   9  14   0    0.75    0.25
 -10 -14   0    0.23    0.25
 -10 -14   0   -0.14    0.27
 -10 -14   0   -0.03    0.24
 -10 -14   0   -0.01    0.19
 -10 -14   0    0.37    0.26
  10  14   0    0.38    0.21
  10  14   0    0.08    0.24
 -11 -14   0    0.11    0.16
 -11 -14   0    0.44    0.20
 -11 -14   0    0.42    0.17
 -11 -14   0    0.21    0.22
  11  14   0    0.21    0.22
 -12 -14   0    0.75    0.15
   5 -15   0    0.41    0.14
   5 -15   0    0.37    0.16
  -5  15   0    0.12    0.11
  -5  15   0    0.01    0.11
  -5  15   0   -0.04    0.13
   4 -15   0    0.75    0.20
   4 -15   0    0.75    0.21
  -4  15   0    0.77    0.16
  -4  15   0    0.74    0.16
  -4  15   0    0.48    0.18
   3 -15   0    1.26    0.27
   3 -15   0    1.38    0.26
  -3  15   0    1.19    0.20
  -3  15   0    1.17    0.20
  -3  15   0    0.90    0.22
   2 -15   0    2.54    0.33
   2 -15   0    3.32    0.34
  -2  15   0    2.39    0.24
  -2  15   0    2.10    0.29
  -2  15   0    2.06    0.28
  -2  15   0    1.96    0.23
   1 -15   0   -0.13    0.31
   1 -15   0    0.52    0.31
  -1  15   0    0.50    0.27
  -1  15   0    0.09    0.25
  -1  15   0    0.08    0.20
  -1  15   0    0.09    0.21
   0 -15   0    0.26    0.32
   0 -15   0    0.57    0.33
   0 -15   0    0.35    0.31
   0  15   0    0.31    0.26
   0  15   0    0.71    0.23
   0  15   0    0.27    0.22
  -1 -15   0    0.77    0.33
  -1 -15   0    0.54    0.32
  -1 -15   0   -0.12    0.31
   1  15   0    0.76    0.28
  -2 -15   0   -0.07    0.29
  -2 -15   0   -0.29    0.30
  -2 -15   0    0.24    0.25
  -2 -15   0    0.04    0.31
   2  15   0   -0.02    0.27
  -3 -15   0    1.96    0.29
  -3 -15   0    2.39    0.39
  -3 -15   0    2.10    0.33
  -3 -15   0    2.76    0.33
   3  15   0    2.64    0.35
  -4 -15   0    0.81    0.29
  -4 -15   0    1.10    0.28
  -4 -15   0    0.09    0.27
  -4 -15   0    0.39    0.32
   4  15   0    0.27    0.27
  -5 -15   0    0.03    0.30
  -5 -15   0    0.32    0.28
  -5 -15   0   -0.19    0.30
  -5 -15   0    0.20    0.25
  -5 -15   0   -0.07    0.30
   5  15   0   -0.46    0.26
  -6 -15   0    1.43    0.32
  -6 -15   0    0.79    0.30
  -6 -15   0    0.95    0.32
  -6 -15   0    0.32    0.31
   6  15   0    0.15    0.28
   6  15   0    1.08    0.27
  -7 -15   0    3.48    0.34
  -7 -15   0    3.16    0.35
  -7 -15   0    2.45    0.37
  -7 -15   0    1.99    0.35
  -7 -15   0    2.34    0.32
  -7 -15   0    2.37    0.33
   7  15   0    2.74    0.30
   7  15   0    2.60    0.33
  -8 -15   0    2.78    0.32
  -8 -15   0    3.09    0.37
  -8 -15   0    3.15    0.35
  -8 -15   0    2.95    0.30
   8  15   0    2.86    0.34
   8  15   0    3.56    0.31
  -9 -15   0    1.93    0.24
  -9 -15   0    1.98    0.32
  -9 -15   0    2.15    0.28
  -9 -15   0    1.95    0.28
   9  15   0    2.33    0.25
   9  15   0    2.16    0.30
 -10 -15   0    0.45    0.22
 -10 -15   0    0.31    0.26
 -10 -15   0    0.43    0.20
 -10 -15   0    0.28    0.17
  10  15   0    0.04    0.18
  10  15   0    0.25    0.23
 -11 -15   0    2.13    0.22
 -11 -15   0    2.02    0.18
   3 -16   0    0.04    0.19
   3 -16   0    0.11    0.19
  -3  16   0    0.02    0.16
  -3  16   0   -0.04    0.13
  -3  16   0    0.18    0.13
   2 -16   0    0.02    0.24
   2 -16   0    0.53    0.25
  -2  16   0   -0.05    0.19
  -2  16   0    0.41    0.16
  -2  16   0    0.12    0.15
   1 -16   0    0.28    0.27
   1 -16   0    0.22    0.27
  -1  16   0   -0.09    0.21
  -1  16   0    0.08    0.17
  -1  16   0   -0.04    0.17
   0 -16   0    0.67    0.30
   0 -16   0    1.11    0.31
   0 -16   0    0.30    0.30
   0  16   0    0.44    0.19
   0  16   0    0.81    0.24
   0  16   0    0.90    0.20
  -1 -16   0    0.23    0.28
  -1 -16   0    0.05    0.29
  -1 -16   0    0.23    0.30
   1  16   0    0.44    0.24
  -2 -16   0    0.29    0.27
  -2 -16   0    0.24    0.29
  -2 -16   0   -0.51    0.28
   2  16   0    0.12    0.24
  -3 -16   0    3.28    0.32
  -3 -16   0    3.53    0.33
  -3 -16   0    2.37    0.38
   3  16   0    3.06    0.34
  -4 -16   0   -0.03    0.29
  -4 -16   0    0.09    0.29
  -4 -16   0    0.12    0.26
  -4 -16   0   -0.16    0.27
   4  16   0   -0.12    0.22
   4  16   0   -0.02    0.24
  -5 -16   0    0.50    0.30
  -5 -16   0   -0.24    0.28
  -5 -16   0   -0.45    0.28
  -5 -16   0    0.52    0.27
   5  16   0    0.08    0.23
   5  16   0    0.08    0.27
  -6 -16   0    0.19    0.28
  -6 -16   0    0.55    0.29
  -6 -16   0    0.97    0.29
  -6 -16   0    0.85    0.30
  -6 -16   0    0.72    0.35
   6  16   0    0.90    0.25
  -7 -16   0    0.43    0.27
  -7 -16   0    0.28    0.30
  -7 -16   0    0.71    0.29
  -7 -16   0    0.58    0.26
  -7 -16   0    0.32    0.27
   7  16   0    0.79    0.27
   7  16   0    0.68    0.24
  -8 -16   0    1.72    0.31
  -8 -16   0    2.04    0.28
  -8 -16   0    1.57    0.27
  -8 -16   0    1.77    0.24
   8  16   0    1.70    0.24
   8  16   0    1.84    0.29
  -9 -16   0    0.17    0.18
  -9 -16   0    0.12    0.20
  -9 -16   0   -0.19    0.21
  -9 -16   0    0.38    0.26
   9  16   0   -0.01    0.23
   9  16   0    0.08    0.18
 -10 -16   0    0.14    0.18
 -10 -16   0    0.07    0.15
 -10 -16   0    0.10    0.13
  10  16   0    0.06    0.15
 -11 -16   0    0.03    0.12
 -11 -16   0    0.03    0.15
   2 -17   0    0.42    0.18
   2 -17   0    0.24    0.16
  -2  17   0    0.36    0.14
  -2  17   0    0.56    0.13
   1 -17   0    0.34    0.22
   1 -17   0    0.03    0.20
  -1  17   0   -0.14    0.15
  -1  17   0    0.05    0.14
   0 -17   0    0.01    0.22
   0 -17   0    0.56    0.24
   0  17   0   -0.07    0.19
   0  17   0   -0.07    0.15
   0  17   0    0.05    0.17
  -1 -17   0    0.19    0.29
  -1 -17   0    0.36    0.23
  -1 -17   0    0.15    0.24
   1  17   0    0.34    0.21
  -2 -17   0    1.19    0.25
  -2 -17   0    1.09    0.32
  -2 -17   0    1.01    0.26
   2  17   0    1.30    0.20
   2  17   0    1.27    0.25
  -3 -17   0    0.52    0.25
  -3 -17   0    0.78    0.28
  -3 -17   0    0.63    0.25
  -3 -17   0    0.34    0.29
   3  17   0    0.51    0.24
   3  17   0    0.46    0.20
  -4 -17   0   -0.12    0.25
  -4 -17   0    0.08    0.25
  -4 -17   0    0.12    0.28
  -4 -17   0   -0.03    0.27
   4  17   0   -0.03    0.24
   4  17   0    0.25    0.20
  -5 -17   0   -0.12    0.26
  -5 -17   0    0.05    0.25
  -5 -17   0    0.59    0.27
  -5 -17   0    0.12    0.26
   5  17   0    0.29    0.20
   5  17   0    0.21    0.27
  -6 -17   0    1.43    0.27
  -6 -17   0    1.56    0.31
  -6 -17   0    1.21    0.28
  -6 -17   0    1.18    0.29
  -6 -17   0    1.47    0.26
   6  17   0    1.50    0.23
  -7 -17   0    0.30    0.24
  -7 -17   0   -0.05    0.24
  -7 -17   0    0.56    0.24
   7  17   0    0.17    0.19
  -8 -17   0    0.98    0.21
  -8 -17   0    0.91    0.22
  -8 -17   0    0.87    0.26
   8  17   0    0.99    0.22
   8  17   0    0.61    0.18
  -9 -17   0    0.03    0.14
  -9 -17   0   -0.13    0.17
  -9 -17   0    0.01    0.15
   9  17   0   -0.04    0.14
 -10 -17   0   -0.17    0.15
 -10 -17   0   -0.11    0.12
  10  17   0   -0.09    0.12
   0 -18   0    0.09    0.17
   0 -18   0    0.46    0.18
   0 -18   0   -0.08    0.15
  -1 -18   0   -0.36    0.19
  -1 -18   0    0.38    0.20
  -1 -18   0    0.21    0.18
  -2 -18   0   -0.27    0.21
  -2 -18   0   -0.19    0.19
  -2 -18   0   -0.02    0.22
  -3 -18   0    3.49    0.29
  -3 -18   0    3.23    0.27
  -3 -18   0    3.07    0.26
   3  18   0    2.68    0.29
   3  18   0    3.40    0.22
  -4 -18   0    0.26    0.23
  -4 -18   0    0.30    0.23
  -4 -18   0   -0.23    0.26
  -4 -18   0    0.36    0.21
   4  18   0   -0.05    0.16
  -5 -18   0    0.44    0.23
  -5 -18   0    0.54    0.23
  -5 -18   0    0.56    0.27
  -5 -18   0    0.25    0.22
  -5 -18   0    0.65    0.27
   5  18   0    0.79    0.18
  -6 -18   0    0.54    0.19
  -6 -18   0   -0.06    0.22
  -6 -18   0    0.22    0.21
  -6 -18   0   -0.01    0.22
   6  18   0    0.30    0.17
  -7 -18   0    0.24    0.19
  -7 -18   0    0.31    0.18
   7  18   0    0.32    0.18
   7  18   0    0.34    0.16
  -8 -18   0   -0.07    0.16
   8  18   0   -0.25    0.15
   8  18   0   -0.10    0.13
  -3 -19   0    3.93    0.25
  -3 -19   0    3.77    0.23
  -3 -19   0    3.97    0.24
  -4 -19   0    0.05    0.18
  -4 -19   0    0.30    0.18
  -4 -19   0    0.03    0.20
  -4 -19   0    0.03    0.19
   4  19   0    0.41    0.14
  -5 -19   0    0.67    0.16
  -5 -19   0    0.81    0.18
  -5 -19   0    1.05    0.18
  -5 -19   0    0.89    0.21
   5  19   0    1.06    0.15
  -6 -19   0    1.14    0.16
  -6 -19   0    0.74    0.17
   6  19   0    0.94    0.16
   6  19   0    1.11    0.14
   5  19  -1    0.40    0.14
  -4 -19   1    0.99    0.17
   8  18  -1    0.01    0.12
   8  18  -1   -0.05    0.15
  -8 -18   1    0.17    0.15
  -8 -18   1   -0.13    0.13
   7  18  -1   -0.05    0.13
   7  18  -1   -0.07    0.16
  -7 -18   1   -0.17    0.17
  -7 -18   1   -0.13    0.16
   6  18  -1    0.67    0.19
   6  18  -1    0.77    0.17
  -6 -18   1    0.55    0.20
  -6 -18   1    0.39    0.22
   5  18  -1    0.97    0.17
  -5 -18   1    0.72    0.26
  -5 -18   1    0.31    0.21
   4  18  -1    0.16    0.16
  -4 -18   1    0.46    0.21
  -4 -18   1    0.28    0.22
  -4 -18   1    0.54    0.22
   3  18  -1    1.62    0.19
  -3 -18   1    1.86    0.24
  -3 -18   1    1.68    0.22
  -3 -18   1    1.92    0.25
  -2 -18   1    0.35    0.18
  -2 -18   1    0.52    0.22
  -2 -18   1    0.45    0.21
  -1 -18   1    0.03    0.18
  -1 -18   1    0.11    0.19
  -1 -18   1   -0.10    0.16
   0 -18   1    0.08    0.16
   0 -18   1    0.21    0.17
   0 -18   1   -0.17    0.14
   9  17  -1    0.19    0.13
  -9 -17   1    0.00    0.16
  -9 -17   1    0.20    0.14
  -9 -17   1   -0.22    0.15
   8  17  -1   -0.29    0.18
   8  17  -1   -0.22    0.15
  -8 -17   1   -0.32    0.19
  -8 -17   1   -0.21    0.18
  -8 -17   1   -0.13    0.16
   7  17  -1   -0.36    0.17
   7  17  -1    0.39    0.21
  -7 -17   1    0.43    0.24
  -7 -17   1   -0.26    0.21
  -7 -17   1   -0.10    0.23
   6  17  -1    0.10    0.19
  -6 -17   1    0.09    0.23
  -6 -17   1    0.13    0.25
  -6 -17   1    0.41    0.29
   5  17  -1   -0.26    0.24
   5  17  -1   -0.14    0.18
  -5 -17   1    0.21    0.26
  -5 -17   1    0.05    0.26
  -5 -17   1   -0.43    0.24
  -5 -17   1   -0.60    0.23
   4  17  -1    0.54    0.25
   4  17  -1    1.01    0.20
  -4 -17   1    0.92    0.26
  -4 -17   1    1.14    0.28
  -4 -17   1    0.76    0.29
  -4 -17   1    0.86    0.25
   3  17  -1    3.20    0.32
   3  17  -1    3.43    0.25
  -3 -17   1    3.50    0.30
  -3 -17   1    3.61    0.30
  -3 -17   1    3.50    0.32
  -3 -17   1    2.38    0.35
   2  17  -1    1.28    0.26
  -2 -17   1    1.66    0.25
  -2 -17   1    1.55    0.32
  -2 -17   1    1.85    0.26
   1  17  -1   -0.01    0.20
  -1 -17   1    0.24    0.21
  -1 -17   1    0.02    0.27
  -1 -17   1   -0.01    0.23
   0  17  -1    1.08    0.17
   0  17  -1    0.39    0.21
   0  17  -1    0.82    0.19
   0 -17   1    0.86    0.22
   0 -17   1    0.82    0.24
  -1  17  -1    0.22    0.16
  -1  17  -1    0.57    0.14
   1 -17   1    0.31    0.21
   1 -17   1    0.15    0.18
  -2  17  -1    0.11    0.13
  -2  17  -1    0.01    0.11
   2 -17   1   -0.01    0.15
   2 -17   1    0.05    0.17
  10  16  -1    0.24    0.15
 -10 -16   1    0.17    0.14
 -10 -16   1    0.21    0.17
 -10 -16   1    0.41    0.14
   9  16  -1   -0.21    0.15
  -9 -16   1   -0.26    0.16
  -9 -16   1   -0.04    0.21
  -9 -16   1   -0.09    0.19
   8  16  -1   -0.01    0.19
   8  16  -1    0.09    0.23
   8  16  -1    0.14    0.24
  -8 -16   1    0.14    0.26
  -8 -16   1   -0.04    0.19
  -8 -16   1   -0.19    0.24
  -8 -16   1   -0.03    0.22
   7  16  -1    1.43    0.29
   7  16  -1    1.15    0.24
  -7 -16   1    1.26    0.29
  -7 -16   1    0.86    0.26
  -7 -16   1    1.16    0.25
  -7 -16   1    1.70    0.32
   6  16  -1    2.08    0.26
  -6 -16   1    1.98    0.37
  -6 -16   1    1.77    0.32
  -6 -16   1    2.13    0.30
   5  16  -1    0.01    0.27
   5  16  -1    0.18    0.23
  -5 -16   1    0.05    0.27
  -5 -16   1    0.25    0.29
  -5 -16   1   -0.06    0.28
  -5 -16   1   -0.16    0.27
   4  16  -1    2.28    0.26
   4  16  -1    1.94    0.31
  -4 -16   1    1.28    0.28
  -4 -16   1    1.93    0.31
  -4 -16   1    1.77    0.34
  -4 -16   1    1.89    0.32
   3  16  -1    1.83    0.30
   3  16  -1    2.17    0.26
  -3 -16   1    2.46    0.36
  -3 -16   1    2.03    0.29
  -3 -16   1    2.51    0.30
   2  16  -1    1.20    0.27
   2  16  -1    1.27    0.24
  -2 -16   1    0.66    0.32
  -2 -16   1    1.33    0.27
  -2 -16   1    1.00    0.29
   1  16  -1   -0.10    0.22
  -1 -16   1   -0.07    0.30
  -1 -16   1    0.18    0.25
  -1 -16   1   -0.06    0.28
   0  16  -1    0.44    0.19
   0  16  -1    0.29    0.18
   0  16  -1    0.07    0.22
   0 -16   1    0.41    0.26
   0 -16   1    0.44    0.28
   0 -16   1    0.25    0.29
  -1  16  -1   -0.08    0.21
  -1  16  -1    0.09    0.17
  -1  16  -1    0.05    0.16
   1 -16   1    0.01    0.25
   1 -16   1    0.61    0.27
  -2  16  -1   -0.20    0.15
  -2  16  -1   -0.03    0.15
  -2  16  -1   -0.06    0.19
   2 -16   1    0.20    0.23
   2 -16   1    0.08    0.23
  -3  16  -1    0.05    0.16
  -3  16  -1   -0.05    0.13
  -3  16  -1    0.24    0.13
   3 -16   1   -0.02    0.18
   3 -16   1   -0.14    0.18
 -11 -15   1    0.38    0.14
 -11 -15   1    0.42    0.18
  10  15  -1   -0.16    0.20
  10  15  -1    0.10    0.17
 -10 -15   1    0.10    0.20
 -10 -15   1    0.21    0.21
 -10 -15   1   -0.05    0.15
   9  15  -1    1.00    0.21
   9  15  -1    1.04    0.26
  -9 -15   1    1.07    0.26
  -9 -15   1    1.19    0.30
  -9 -15   1    1.04    0.24
  -9 -15   1    0.78    0.20
   8  15  -1   -0.08    0.28
   8  15  -1    0.36    0.26
   8  15  -1    0.26    0.23
  -8 -15   1    0.12    0.30
  -8 -15   1    0.34    0.23
  -8 -15   1    0.04    0.27
  -8 -15   1    0.70    0.26
   7  15  -1   -0.12    0.25
   7  15  -1   -0.19    0.25
  -7 -15   1   -0.06    0.26
  -7 -15   1   -0.33    0.26
  -7 -15   1   -0.74    0.33
  -7 -15   1   -0.05    0.27
   6  15  -1    0.17    0.28
   6  15  -1   -0.45    0.24
  -6 -15   1   -0.11    0.28
  -6 -15   1   -0.03    0.30
  -6 -15   1   -0.46    0.28
   5  15  -1    0.34    0.25
   5  15  -1    0.06    0.28
  -5 -15   1    0.27    0.30
  -5 -15   1    0.06    0.30
  -5 -15   1    0.17    0.28
  -5 -15   1    0.63    0.31
   4  15  -1    1.80    0.32
   4  15  -1    1.67    0.28
  -4 -15   1    1.62    0.31
  -4 -15   1    1.96    0.30
  -4 -15   1    1.64    0.35
   3  15  -1    2.40    0.33
  -3 -15   1    2.28    0.31
  -3 -15   1    2.66    0.39
  -3 -15   1    1.75    0.31
   2  15  -1    0.21    0.26
  -2 -15   1    0.24    0.30
  -2 -15   1    0.62    0.29
  -2 -15   1    0.41    0.32
   1  15  -1    0.85    0.27
  -1 -15   1    0.79    0.32
  -1 -15   1    0.66    0.31
  -1 -15   1    0.06    0.31
   0  15  -1    0.30    0.21
   0  15  -1    0.40    0.22
   0  15  -1    0.49    0.26
   0 -15   1    0.08    0.30
   0 -15   1    0.44    0.32
   0 -15   1    0.17    0.31
  -1  15  -1    0.75    0.21
  -1  15  -1    0.66    0.28
  -1  15  -1    0.72    0.21
  -1  15  -1    0.90    0.26
   1 -15   1    1.03    0.31
   1 -15   1    0.55    0.32
   1 -15   1    0.90    0.31
  -2  15  -1    1.38    0.21
  -2  15  -1    1.16    0.26
  -2  15  -1    1.36    0.21
  -2  15  -1    1.41    0.27
   2 -15   1    1.14    0.29
   2 -15   1    1.46    0.30
  -3  15  -1    1.74    0.20
  -3  15  -1    1.88    0.20
  -3  15  -1    1.63    0.24
   3 -15   1    1.85    0.28
   3 -15   1    1.92    0.27
  -4  15  -1   -0.04    0.14
  -4  15  -1    0.42    0.15
  -4  15  -1    0.25    0.17
   4 -15   1    0.27    0.19
   4 -15   1    0.18    0.20
  -5  15  -1   -0.06    0.11
   5 -15   1    0.08    0.13
 -12 -14   1    0.11    0.12
 -11 -14   1    0.29    0.20
 -11 -14   1    0.53    0.18
 -11 -14   1    0.37    0.16
  10  14  -1   -0.18    0.19
  10  14  -1    0.21    0.23
 -10 -14   1    0.42    0.24
 -10 -14   1    0.43    0.25
 -10 -14   1    0.06    0.18
 -10 -14   1    0.17    0.28
   9  14  -1    0.39    0.22
   9  14  -1   -0.07    0.24
  -9 -14   1    0.03    0.21
  -9 -14   1   -0.41    0.28
  -9 -14   1    0.47    0.26
  -9 -14   1    0.30    0.29
   8  14  -1    1.61    0.29
   8  14  -1    1.45    0.31
  -8 -14   1    1.52    0.34
  -8 -14   1    1.91    0.31
  -8 -14   1    1.46    0.27
  -8 -14   1    1.37    0.35
   7  14  -1    3.27    0.33
   7  14  -1    3.00    0.36
  -7 -14   1    3.14    0.35
  -7 -14   1    3.32    0.35
  -7 -14   1    2.45    0.37
  -7 -14   1    3.01    0.41
   6  14  -1   -0.12    0.29
   6  14  -1   -0.15    0.27
  -6 -14   1    0.14    0.32
  -6 -14   1    0.41    0.31
  -6 -14   1   -0.12    0.31
   5  14  -1    7.01    0.47
   5  14  -1    6.87    0.46
  -5 -14   1    6.79    0.48
  -5 -14   1    6.78    0.44
  -5 -14   1    6.01    0.43
  -5 -14   1    7.26    0.52
  -5 -14   1    6.33    0.41
   4  14  -1   -0.05    0.27
  -4 -14   1   -0.20    0.29
  -4 -14   1    0.36    0.27
  -4 -14   1    0.14    0.30
  -4 -14   1    0.00    0.31
   3  14  -1    0.30    0.29
  -3 -14   1    0.68    0.31
  -3 -14   1    0.47    0.27
  -3 -14   1    0.79    0.30
  -3 -14   1    0.66    0.34
   2  14  -1    2.90    0.37
  -2 -14   1    2.54    0.35
  -2 -14   1    2.70    0.31
  -2 -14   1    2.69    0.35
  -2 -14   1    2.48    0.40
   1  14  -1   -0.10    0.27
  -1 -14   1    0.34    0.34
  -1 -14   1    0.32    0.32
  -1 -14   1    0.02    0.31
   0  14  -1    0.56    0.23
   0  14  -1    1.52    0.31
   0  14  -1    0.83    0.25
   0 -14   1    1.25    0.34
   0 -14   1    0.94    0.34
   0 -14   1    1.17    0.36
  -1  14  -1    2.50    0.34
  -1  14  -1    1.80    0.33
  -1  14  -1    2.11    0.27
  -1  14  -1    2.38    0.27
   1 -14   1    1.39    0.37
   1 -14   1    2.41    0.36
   1 -14   1    2.26    0.37
  -2  14  -1    0.52    0.27
  -2  14  -1    0.13    0.22
  -2  14  -1    0.20    0.21
  -2  14  -1   -0.31    0.24
   2 -14   1    0.31    0.32
   2 -14   1   -0.13    0.31
   2 -14   1   -0.31    0.31
  -3  14  -1    0.24    0.20
  -3  14  -1    0.47    0.25
  -3  14  -1    0.30    0.21
   3 -14   1    0.08    0.29
   3 -14   1    0.32    0.30
  -4  14  -1    0.34    0.19
  -4  14  -1    0.37    0.22
  -4  14  -1    0.01    0.18
   4 -14   1    0.13    0.26
   4 -14   1    0.42    0.25
  -5  14  -1    0.13    0.17
  -5  14  -1    0.12    0.15
  -5  14  -1    0.01    0.14
   5 -14   1    0.03    0.19
   5 -14   1   -0.40    0.20
  -6  14  -1    0.06    0.13
  -6  14  -1    0.18    0.12
   6 -14   1    0.07    0.14
   6 -14   1    0.27    0.14
  12  13  -1   -0.08    0.18
 -12 -13   1    0.08    0.14
 -12 -13   1    0.17    0.12
  11  13  -1    0.49    0.24
 -11 -13   1    1.11    0.19
 -11 -13   1    0.94    0.22
 -11 -13   1    0.57    0.23
  10  13  -1    0.18    0.25
 -10 -13   1    0.16    0.26
 -10 -13   1    0.15    0.25
 -10 -13   1   -0.25    0.28
 -10 -13   1   -0.01    0.19
 -10 -13   1    0.33    0.30
   9  13  -1    0.32    0.24
   9  13  -1    0.19    0.27
  -9 -13   1   -0.05    0.30
  -9 -13   1   -0.02    0.32
  -9 -13   1    0.08    0.23
  -9 -13   1    0.46    0.28
   8  13  -1    0.98    0.31
   8  13  -1    0.65    0.29
  -8 -13   1    0.57    0.33
  -8 -13   1    0.38    0.27
  -8 -13   1    0.98    0.32
  -8 -13   1    1.48    0.39
   7  13  -1    0.29    0.29
   7  13  -1    0.34    0.30
  -7 -13   1   -0.01    0.31
  -7 -13   1    0.69    0.33
  -7 -13   1   -0.69    0.39
  -7 -13   1    0.26    0.30
   6  13  -1    3.32    0.36
   6  13  -1    4.77    0.43
  -6 -13   1    4.31    0.41
  -6 -13   1    4.32    0.43
  -6 -13   1    4.65    0.39
   5  13  -1    0.23    0.28
   5  13  -1   -0.32    0.28
  -5 -13   1   -0.38    0.26
  -5 -13   1    0.55    0.32
  -5 -13   1    0.29    0.35
   4  13  -1    0.83    0.30
  -4 -13   1   -0.31    0.30
  -4 -13   1    0.23    0.26
  -4 -13   1    0.54    0.31
  -4 -13   1    0.63    0.34
   3  13  -1    0.55    0.31
  -3 -13   1    1.07    0.32
  -3 -13   1    0.47    0.28
  -3 -13   1   -0.14    0.31
  -3 -13   1    0.68    0.32
   2  13  -1   -0.41    0.28
  -2 -13   1    0.49    0.33
  -2 -13   1   -0.24    0.26
  -2 -13   1    0.19    0.32
  -2 -13   1   -0.36    0.30
   1  13  -1    3.89    0.39
  -1 -13   1    2.12    0.36
  -1 -13   1    3.22    0.43
  -1 -13   1    2.81    0.36
   0  13  -1   -0.56    0.25
   0  13  -1   -0.12    0.23
   0  13  -1   -0.02    0.28
   0 -13   1    0.15    0.35
   0 -13   1   -0.36    0.33
   0 -13   1   -0.45    0.31
  -1  13  -1    0.31    0.23
  -1  13  -1   -0.05    0.32
  -1  13  -1   -0.28    0.25
  -1  13  -1    0.40    0.28
   1 -13   1   -0.01    0.34
   1 -13   1   -0.25    0.33
   1 -13   1    0.22    0.34
  -2  13  -1   -0.17    0.29
  -2  13  -1   -0.09    0.24
  -2  13  -1    0.16    0.27
  -2  13  -1   -0.12    0.22
   2 -13   1   -0.22    0.34
   2 -13   1   -0.01    0.34
   2 -13   1    0.20    0.34
  -3  13  -1    1.22    0.24
  -3  13  -1    0.53    0.29
  -3  13  -1    1.15    0.25
  -3  13  -1    0.95    0.29
   3 -13   1    0.90    0.35
   3 -13   1    0.98    0.34
  -4  13  -1    0.29    0.24
  -4  13  -1    0.70    0.22
  -4  13  -1    0.19    0.21
   4 -13   1    0.00    0.29
   4 -13   1    0.58    0.32
  -5  13  -1    0.53    0.22
  -5  13  -1    0.54    0.19
  -5  13  -1    0.34    0.18
   5 -13   1    0.78    0.27
   5 -13   1    0.16    0.24
  -6  13  -1    1.03    0.16
  -6  13  -1    1.11    0.21
  -6  13  -1    1.11    0.17
   6 -13   1    1.57    0.22
   6 -13   1    0.99    0.22
  -7  13  -1    0.54    0.15
  13  12  -1    0.11    0.15
 -13 -12   1   -0.02    0.12
 -12 -12   1    0.90    0.18
 -12 -12   1    0.90    0.18
  11  12  -1    0.17    0.23
 -11 -12   1    0.43    0.26
 -11 -12   1    0.40    0.23
 -11 -12   1    0.90    0.21
  10  12  -1    0.24    0.26
 -10 -12   1    0.02    0.28
 -10 -12   1    0.08    0.32
 -10 -12   1    0.37    0.32
 -10 -12   1    0.37    0.28
 -10 -12   1    0.35    0.22
   9  12  -1    0.45    0.29
   9  12  -1   -0.16    0.25
  -9 -12   1    0.67    0.35
  -9 -12   1    0.51    0.30
  -9 -12   1    0.34    0.33
  -9 -12   1    0.76    0.31
  -9 -12   1    0.47    0.25
   8  12  -1    1.08    0.30
   8  12  -1    1.66    0.34
  -8 -12   1    1.59    0.34
  -8 -12   1    1.16    0.29
  -8 -12   1    1.43    0.37
  -8 -12   1    1.42    0.40
   7  12  -1   -0.30    0.29
   7  12  -1   -0.04    0.30
  -7 -12   1    0.24    0.29
  -7 -12   1    0.24    0.32
  -7 -12   1    0.28    0.33
  -7 -12   1    0.16    0.41
   6  12  -1   16.97    0.71
  -6 -12   1   16.62    0.73
  -6 -12   1   15.90    0.64
  -6 -12   1   15.37    0.65
   5  12  -1    1.59    0.33
   5  12  -1    1.71    0.33
  -5 -12   1    1.27    0.34
  -5 -12   1    1.46    0.35
   4  12  -1    0.22    0.31
   4  12  -1    0.75    0.31
   4  12  -1    0.17    0.25
  -4 -12   1    0.32    0.26
  -4 -12   1    0.13    0.31
  -4 -12   1    1.12    0.32
   3  12  -1   -0.05    0.29
   3  12  -1   -0.02    0.24
  -3 -12   1   -0.16    0.30
  -3 -12   1   -0.17    0.23
   2  12  -1    0.57    0.25
   2  12  -1    0.50    0.29
  -2 -12   1    0.22    0.26
  -2 -12   1    0.83    0.32
   1  12  -1    2.43    0.32
   1  12  -1    3.22    0.36
   1  12  -1    3.02    0.34
  -1 -12   1    2.74    0.39
  -1 -12   1    2.56    0.35
   0  12  -1    2.52    0.34
   0 -12   1    2.12    0.39
  -1  12  -1   -0.58    0.23
  -1  12  -1   -0.54    0.34
  -1  12  -1   -0.09    0.26
  -1  12  -1    0.10    0.27
   1 -12   1    0.13    0.36
   1 -12   1    0.25    0.35
   1 -12   1   -0.04    0.34
  -2  12  -1   -0.08    0.25
  -2  12  -1    0.07    0.22
  -2  12  -1   -0.40    0.27
   2 -12   1    0.26    0.38
   2 -12   1   -0.12    0.36
   2 -12   1    0.20    0.36
  -3  12  -1    0.24    0.25
  -3  12  -1    0.69    0.31
  -3  12  -1    0.83    0.30
  -3  12  -1    0.59    0.23
   3 -12   1    0.08    0.37
   3 -12   1    0.46    0.35
   3 -12   1    0.14    0.36
  -4  12  -1    0.67    0.28
  -4  12  -1    0.34    0.22
  -4  12  -1    0.75    0.24
  -4  12  -1    0.18    0.27
   4 -12   1    0.13    0.33
   4 -12   1    0.44    0.34
  -5  12  -1    0.50    0.22
  -5  12  -1    1.08    0.27
  -5  12  -1    0.78    0.26
  -5  12  -1    1.17    0.23
   5 -12   1    0.97    0.32
   5 -12   1    0.70    0.30
  -6  12  -1    0.16    0.18
  -6  12  -1    0.33    0.22
  -6  12  -1    0.18    0.18
  -6  12  -1    0.17    0.21
   6 -12   1   -0.02    0.23
   6 -12   1   -0.02    0.25
  -7  12  -1    1.57    0.17
  -7  12  -1    1.44    0.22
  -7  12  -1    1.50    0.17
   7 -12   1    1.89    0.21
   7 -12   1    1.58    0.22
  13  11  -1   -0.12    0.17
  13  11  -1   -0.11    0.20
 -13 -11   1   -0.06    0.13
  12  11  -1    0.24    0.22
 -12 -11   1    0.05    0.25
 -12 -11   1   -0.05    0.18
 -12 -11   1   -0.15    0.21
  11  11  -1    1.58    0.29
 -11 -11   1    1.81    0.31
 -11 -11   1    0.95    0.26
 -11 -11   1    1.62    0.24
 -11 -11   1    1.88    0.32
  10  11  -1    0.60    0.29
 -10 -11   1   -0.15    0.29
 -10 -11   1    0.38    0.33
 -10 -11   1    0.03    0.33
 -10 -11   1    0.49    0.23
 -10 -11   1    0.41    0.31
 -10 -11   1    0.08    0.29
   9  11  -1    2.13    0.34
  -9 -11   1    2.26    0.40
  -9 -11   1    1.23    0.27
  -9 -11   1    1.03    0.33
  -9 -11   1    1.59    0.38
  -9 -11   1    1.96    0.34
   8  11  -1    1.34    0.31
   8  11  -1    1.39    0.33
  -8 -11   1    1.44    0.37
  -8 -11   1    1.83    0.35
  -8 -11   1    1.91    0.30
  -8 -11   1    1.11    0.41
  -8 -11   1    1.76    0.36
   7  11  -1    2.94    0.37
  -7 -11   1    1.32    0.45
  -7 -11   1    2.65    0.39
   6  11  -1    3.02    0.36
   6  11  -1    2.65    0.37
  -6 -11   1    2.67    0.37
  -6 -11   1    3.27    0.39
   5  11  -1   10.22    0.54
   5  11  -1   10.43    0.56
   5  11  -1   10.03    0.53
  -5 -11   1    9.59    0.55
  -5 -11   1   10.85    0.56
  -5 -11   1    9.47    0.50
   4  11  -1    0.15    0.30
   4  11  -1    0.56    0.24
  -4 -11   1    1.04    0.30
  -4 -11   1    0.33    0.26
  -4 -11   1    0.45    0.23
  -4 -11   1    0.17    0.26
   3  11  -1    5.68    0.40
   3  11  -1    6.48    0.44
  -3 -11   1    5.48    0.42
  -3 -11   1    6.59    0.42
  -3 -11   1    6.19    0.38
  -3 -11   1    5.97    0.44
   2  11  -1    1.60    0.27
   2  11  -1    1.41    0.30
  -2 -11   1    1.37    0.26
  -2 -11   1    1.83    0.32
  -2 -11   1    1.47    0.29
   1  11  -1    2.51    0.30
   1  11  -1    2.04    0.28
   1  11  -1    2.12    0.32
  -1 -11   1    2.84    0.36
  -1 -11   1    2.41    0.30
   0  11  -1    3.55    0.36
   0  11  -1    3.96    0.35
   0 -11   1    4.22    0.37
   0 -11   1    4.16    0.43
  -1  11  -1    0.27    0.27
  -1  11  -1    0.32    0.24
   1 -11   1   -0.12    0.34
   1 -11   1   -0.02    0.27
  -2  11  -1    0.91    0.29
   2 -11   1    0.64    0.39
  -3  11  -1    0.09    0.26
  -3  11  -1   -0.41    0.28
  -3  11  -1    0.02    0.23
  -3  11  -1    0.03    0.25
   3 -11   1    0.80    0.39
   3 -11   1    0.16    0.36
   3 -11   1    0.00    0.31
   3 -11   1    0.21    0.37
  -4  11  -1    0.23    0.25
  -4  11  -1    0.15    0.23
  -4  11  -1   -0.07    0.26
   4 -11   1   -0.22    0.36
   4 -11   1    0.15    0.35
   4 -11   1   -0.09    0.32
  -5  11  -1    3.31    0.29
  -5  11  -1    3.03    0.34
  -5  11  -1    2.75    0.33
  -5  11  -1    3.19    0.28
   5 -11   1    2.67    0.38
   5 -11   1    2.81    0.38
   5 -11   1    3.04    0.39
  -6  11  -1    1.00    0.23
  -6  11  -1    1.01    0.26
  -6  11  -1    1.06    0.22
  -6  11  -1    0.85    0.26
   6 -11   1    1.04    0.29
   6 -11   1    0.79    0.31
   6 -11   1    1.08    0.30
  -7  11  -1   -0.30    0.20
  -7  11  -1   -0.04    0.21
  -7  11  -1   -0.11    0.16
  -7  11  -1    0.01    0.17
   7 -11   1    0.27    0.22
   7 -11   1    0.46    0.24
  -8  11  -1    0.13    0.13
  -8  11  -1    0.03    0.14
  -8  11  -1    0.07    0.17
   8 -11   1   -0.04    0.18
   8 -11   1    0.15    0.17
  13  10  -1    0.07    0.22
  13  10  -1    0.31    0.20
 -13 -10   1    0.09    0.15
 -13 -10   1    0.23    0.13
 -13 -10   1    0.11    0.19
  12  10  -1    0.84    0.25
 -12 -10   1    1.04    0.26
 -12 -10   1    1.51    0.26
 -12 -10   1    0.89    0.24
 -12 -10   1    0.90    0.22
  11  10  -1    0.15    0.25
 -11 -10   1    0.67    0.31
 -11 -10   1    0.32    0.23
 -11 -10   1    0.67    0.30
 -11 -10   1    0.59    0.28
 -11 -10   1    0.26    0.26
  10  10  -1    0.04    0.27
 -10 -10   1    0.11    0.24
 -10 -10   1    0.05    0.28
 -10 -10   1    0.51    0.35
 -10 -10   1   -0.39    0.31
 -10 -10   1    0.09    0.34
   9  10  -1    1.37    0.32
  -9 -10   1    0.67    0.35
  -9 -10   1    0.63    0.36
  -9 -10   1    1.05    0.38
  -9 -10   1    1.31    0.34
  -9 -10   1    1.04    0.28
  -9 -10   1    1.20    0.32
   8  10  -1    2.45    0.36
  -8 -10   1    2.40    0.31
  -8 -10   1    2.64    0.45
  -8 -10   1    2.68    0.41
  -8 -10   1    2.94    0.38
   7  10  -1    4.04    0.40
   7  10  -1    4.56    0.40
   7  10  -1    4.21    0.39
  -7 -10   1    4.03    0.42
  -7 -10   1    3.83    0.39
   6  10  -1   14.44    0.62
   6  10  -1   14.04    0.66
   6  10  -1   13.66    0.63
  -6 -10   1   13.73    0.59
  -6 -10   1   14.54    0.66
  -6 -10   1   15.16    0.67
   5  10  -1    0.65    0.23
   5  10  -1   -0.06    0.27
   5  10  -1    0.06    0.22
  -5 -10   1   -0.04    0.22
  -5 -10   1    0.02    0.22
  -5 -10   1    0.09    0.28
   4  10  -1    0.17    0.20
   4  10  -1    0.27    0.28
  -4 -10   1    0.27    0.20
  -4 -10   1    0.00    0.26
  -4 -10   1    0.39    0.22
  -4 -10   1    0.01    0.26
   3  10  -1    6.98    0.43
   3  10  -1    6.67    0.41
  -3 -10   1    5.63    0.39
  -3 -10   1    6.13    0.42
  -3 -10   1    6.28    0.36
  -3 -10   1    6.22    0.39
   2  10  -1    2.14    0.27
   2  10  -1    1.66    0.30
   2  10  -1    1.87    0.24
  -2 -10   1    1.61    0.24
  -2 -10   1    2.02    0.27
  -2 -10   1    2.15    0.30
   1  10  -1    3.80    0.30
   1  10  -1    3.95    0.32
   1  10  -1    2.61    0.32
  -1 -10   1    3.18    0.31
  -1 -10   1    3.32    0.30
  -1 -10   1    3.93    0.36
   0  10  -1    6.04    0.39
   0  10  -1    7.44    0.40
   0  10  -1    6.62    0.42
   0 -10   1    6.47    0.41
   0 -10   1    6.37    0.46
  -1  10  -1    0.33    0.25
  -1  10  -1    0.10    0.21
   1 -10   1    0.39    0.32
   1 -10   1    0.55    0.27
  -2  10  -1    2.73    0.33
  -2  10  -1    2.75    0.31
  -2  10  -1    2.45    0.32
   2 -10   1    2.28    0.35
   2 -10   1    2.39    0.40
   2 -10   1    2.47    0.34
  -3  10  -1    2.24    0.33
  -3  10  -1    1.36    0.30
   3 -10   1    1.40    0.39
   3 -10   1    1.41    0.35
  -4  10  -1    0.20    0.27
  -4  10  -1    0.21    0.24
  -4  10  -1    0.26    0.27
   4 -10   1   -0.18    0.32
   4 -10   1    0.03    0.36
   4 -10   1    0.33    0.36
   4 -10   1   -0.21    0.39
  -5  10  -1    0.01    0.23
  -5  10  -1    0.25    0.27
  -5  10  -1   -0.20    0.26
   5 -10   1    0.51    0.37
   5 -10   1   -0.19    0.33
   5 -10   1    0.47    0.34
  -6  10  -1    0.19    0.25
  -6  10  -1   -0.18    0.23
  -6  10  -1   -0.08    0.22
  -6  10  -1    0.10    0.26
   6 -10   1    0.70    0.33
   6 -10   1    0.39    0.31
   6 -10   1    0.14    0.31
  -7  10  -1    3.31    0.26
  -7  10  -1    2.94    0.26
  -7  10  -1    3.23    0.32
  -7  10  -1    3.34    0.31
   7 -10   1    3.35    0.37
   7 -10   1    3.08    0.34
   7 -10   1    3.04    0.33
  -8  10  -1    0.85    0.18
  -8  10  -1    0.60    0.28
  -8  10  -1    0.87    0.17
  -8  10  -1    0.80    0.22
  -8  10  -1    0.90    0.22
   8 -10   1    0.71    0.21
   8 -10   1    0.93    0.27
   8 -10   1    0.78    0.23
  -9  10  -1    0.18    0.16
   9 -10   1    0.38    0.15
   9 -10   1    0.21    0.16
  13   9  -1    0.37    0.23
  13   9  -1    0.05    0.21
 -13  -9   1   -0.01    0.16
 -13  -9   1   -0.10    0.15
 -13  -9   1   -0.08    0.19
  12   9  -1    0.36    0.24
 -12  -9   1    1.09    0.26
 -12  -9   1    0.32    0.22
 -12  -9   1    0.49    0.24
 -12  -9   1    0.58    0.27
  11   9  -1    0.84    0.27
 -11  -9   1    0.57    0.29
 -11  -9   1    1.63    0.32
 -11  -9   1    1.16    0.30
 -11  -9   1    0.76    0.25
 -11  -9   1    0.97    0.32
  10   9  -1    0.31    0.28
 -10  -9   1   -0.05    0.25
 -10  -9   1    0.48    0.28
 -10  -9   1   -0.01    0.32
 -10  -9   1    0.34    0.37
 -10  -9   1    0.52    0.33
 -10  -9   1   -0.11    0.34
   9   9  -1    0.94    0.30
  -9  -9   1    1.11    0.29
  -9  -9   1    1.06    0.34
  -9  -9   1    1.10    0.36
  -9  -9   1    0.82    0.39
  -9  -9   1    0.38    0.38
  -9  -9   1    1.34    0.31
   8   9  -1    0.99    0.31
   8   9  -1    0.64    0.29
  -8  -9   1    0.45    0.41
  -8  -9   1    0.57    0.35
  -8  -9   1    0.41    0.30
   7   9  -1    1.23    0.28
   7   9  -1    0.68    0.25
   7   9  -1    0.62    0.28
  -7  -9   1    0.60    0.32
  -7  -9   1    0.54    0.31
  -7  -9   1    0.89    0.27
   6   9  -1    3.67    0.34
   6   9  -1    3.76    0.34
   6   9  -1    3.38    0.32
  -6  -9   1    3.65    0.38
  -6  -9   1    3.14    0.33
  -6  -9   1    3.55    0.31
   5   9  -1    4.22    0.35
   5   9  -1    3.57    0.31
   5   9  -1    4.24    0.34
  -5  -9   1    3.73    0.36
  -5  -9   1    4.15    0.30
  -5  -9   1    4.17    0.33
   4   9  -1   -0.03    0.18
   4   9  -1   -0.02    0.20
   4   9  -1    0.30    0.26
  -4  -9   1    0.28    0.19
  -4  -9   1    0.11    0.25
  -4  -9   1    0.12    0.20
  -4  -9   1   -0.12    0.24
   3   9  -1    3.51    0.31
   3   9  -1    3.66    0.27
   3   9  -1    3.82    0.35
  -3  -9   1    3.61    0.33
  -3  -9   1    3.30    0.29
  -3  -9   1    3.74    0.28
   2   9  -1    0.01    0.16
   2   9  -1    0.40    0.25
   2   9  -1    0.34    0.19
  -2  -9   1    0.46    0.25
  -2  -9   1    0.34    0.19
  -2  -9   1    0.24    0.19
   1   9  -1    0.39    0.19
   1   9  -1    0.85    0.25
   1   9  -1    0.44    0.18
  -1  -9   1    0.60    0.20
  -1  -9   1    0.32    0.25
  -1  -9   1    0.48    0.19
   0   9  -1    7.29    0.39
   0   9  -1    6.85    0.37
   0   9  -1    6.45    0.41
   0  -9   1    6.62    0.38
   0  -9   1    6.42    0.42
   0  -9   1    6.76    0.38
  -1   9  -1    1.27    0.23
  -1   9  -1    1.91    0.28
   1  -9   1    1.55    0.27
   1  -9   1    1.32    0.29
   1  -9   1    1.20    0.31
  -2   9  -1    0.46    0.25
  -2   9  -1    0.42    0.21
  -2   9  -1    0.95    0.27
   2  -9   1    0.69    0.27
   2  -9   1    0.34    0.29
   2  -9   1    0.40    0.33
  -3   9  -1    0.29    0.28
  -3   9  -1    0.06    0.26
  -3   9  -1    0.12    0.22
   3  -9   1   -0.08    0.34
   3  -9   1    0.04    0.31
   3  -9   1    0.13    0.28
  -4   9  -1   -0.16    0.22
  -4   9  -1   -0.21    0.26
   4  -9   1   -0.05    0.30
   4  -9   1   -0.52    0.31
   4  -9   1   -0.23    0.36
  -5   9  -1   -0.34    0.24
  -5   9  -1   -0.16    0.27
  -5   9  -1   -0.17    0.27
   5  -9   1   -0.13    0.32
   5  -9   1    0.23    0.36
   5  -9   1   -0.66    0.38
  -6   9  -1    0.19    0.27
  -6   9  -1   -0.08    0.26
  -6   9  -1   -0.53    0.23
   6  -9   1    0.33    0.33
   6  -9   1   -0.62    0.35
   6  -9   1    0.02    0.33
  -7   9  -1   -0.13    0.24
  -7   9  -1    0.05    0.23
  -7   9  -1    0.04    0.26
  -7   9  -1   -0.19    0.21
   7  -9   1   -0.08    0.29
   7  -9   1    0.22    0.30
   7  -9   1    0.01    0.30
  -8   9  -1    1.06    0.25
  -8   9  -1    1.22    0.25
  -8   9  -1    0.66    0.32
   8  -9   1    1.07    0.29
   8  -9   1    1.41    0.29
   8  -9   1    1.05    0.27
  -9   9  -1   -0.02    0.25
  -9   9  -1    0.22    0.20
  -9   9  -1    0.18    0.19
   9  -9   1    0.33    0.20
   9  -9   1   -0.09    0.18
  13   8  -1   -0.05    0.22
  13   8  -1   -0.11    0.23
 -13  -8   1    0.05    0.20
 -13  -8   1    0.09    0.18
 -13  -8   1    0.09    0.21
 -13  -8   1    0.36    0.17
  12   8  -1    0.16    0.26
  12   8  -1    0.09    0.24
 -12  -8   1   -0.08    0.26
 -12  -8   1   -0.15    0.21
 -12  -8   1   -0.13    0.23
 -12  -8   1    0.23    0.25
  11   8  -1    0.13    0.25
 -11  -8   1   -0.68    0.31
 -11  -8   1   -0.24    0.28
 -11  -8   1    0.22    0.29
 -11  -8   1   -0.11    0.26
 -11  -8   1    0.10    0.25
  10   8  -1    0.27    0.27
 -10  -8   1   -0.58    0.25
 -10  -8   1    0.39    0.32
 -10  -8   1   -0.04    0.25
 -10  -8   1   -0.56    0.34
 -10  -8   1   -0.03    0.32
   9   8  -1   -0.01    0.27
  -9  -8   1    0.71    0.37
  -9  -8   1    0.56    0.27
  -9  -8   1   -0.22    0.34
  -9  -8   1   -0.87    0.32
  -9  -8   1    0.29    0.38
  -9  -8   1   -0.13    0.26
   8   8  -1    0.37    0.26
   8   8  -1    0.21    0.28
  -8  -8   1    0.39    0.33
  -8  -8   1    0.41    0.28
  -8  -8   1    0.38    0.28
   7   8  -1   -0.18    0.22
   7   8  -1    0.01    0.22
   7   8  -1    0.19    0.26
  -7  -8   1   -0.02    0.30
  -7  -8   1   -0.18    0.27
  -7  -8   1    0.19    0.24
   6   8  -1    2.23    0.27
   6   8  -1    2.35    0.28
   6   8  -1    2.38    0.30
  -6  -8   1    2.19    0.32
  -6  -8   1    2.33    0.29
  -6  -8   1    2.33    0.27
  -6  -8   1    1.77    0.33
   5   8  -1    0.11    0.19
   5   8  -1    0.26    0.25
   5   8  -1   -0.06    0.18
  -5  -8   1    0.13    0.20
  -5  -8   1    0.16    0.18
  -5  -8   1    0.20    0.26
   4   8  -1    0.49    0.21
   4   8  -1    0.72    0.19
  -4  -8   1    0.29    0.18
  -4  -8   1    0.66    0.21
   3   8  -1    0.22    0.15
   3   8  -1    0.38    0.20
   3   8  -1    0.34    0.14
  -3  -8   1    0.13    0.17
  -3  -8   1    0.22    0.17
   2   8  -1    0.14    0.15
   2   8  -1   -0.10    0.17
   2   8  -1   -0.06    0.14
  -2  -8   1   -0.05    0.16
  -2  -8   1    0.13    0.17
   1   8  -1    2.45    0.24
   1   8  -1    2.40    0.23
  -1  -8   1    2.50    0.24
  -1  -8   1    2.04    0.23
  -1  -8   1    2.38    0.20
   0   8  -1   -0.08    0.16
   0   8  -1   -0.16    0.17
   0  -8   1    0.09    0.18
   0  -8   1   -0.08    0.18
  -1   8  -1   26.22    0.93
  -1   8  -1   30.94    0.90
  -1   8  -1   30.22    0.88
   1  -8   1   28.85    0.91
   1  -8   1   29.56    0.88
  -2   8  -1    1.09    0.27
  -2   8  -1    1.32    0.23
  -2   8  -1    1.24    0.27
   2  -8   1    0.83    0.33
   2  -8   1    0.98    0.26
   2  -8   1    1.13    0.30
  -3   8  -1    0.82    0.26
  -3   8  -1    1.18    0.28
  -3   8  -1    0.72    0.22
   3  -8   1    0.73    0.35
   3  -8   1    0.62    0.27
   3  -8   1    0.67    0.32
  -4   8  -1    7.47    0.45
  -4   8  -1    8.41    0.45
   4  -8   1    7.72    0.53
   4  -8   1    7.89    0.52
   4  -8   1    7.49    0.51
  -5   8  -1    0.69    0.28
  -5   8  -1    0.67    0.25
   5  -8   1    0.47    0.36
  -6   8  -1    1.40    0.28
  -6   8  -1    1.38    0.29
  -6   8  -1    0.87    0.29
   6  -8   1    1.88    0.39
   6  -8   1    0.55    0.37
  -7   8  -1    1.05    0.30
  -7   8  -1    1.39    0.28
  -7   8  -1    1.29    0.26
   7  -8   1    1.36    0.35
   7  -8   1    1.45    0.35
   7  -8   1    1.85    0.36
  -8   8  -1    1.11    0.36
  -8   8  -1    1.37    0.28
  -8   8  -1    0.59    0.27
   8  -8   1    1.05    0.32
   8  -8   1    0.39    0.29
   8  -8   1    0.72    0.29
  -9   8  -1    0.32    0.21
  -9   8  -1   -0.04    0.22
  -9   8  -1    0.15    0.28
   9  -8   1    0.48    0.24
   9  -8   1    0.31    0.25
   9  -8   1    0.31    0.24
 -10   8  -1    0.08    0.21
  10  -8   1    0.03    0.16
  10  -8   1    0.17    0.17
  14   7  -1    0.85    0.19
  14   7  -1    0.70    0.16
 -14  -7   1    0.89    0.18
  13   7  -1   -0.22    0.22
  13   7  -1   -0.37    0.24
 -13  -7   1   -0.02    0.20
 -13  -7   1   -0.01    0.22
 -13  -7   1   -0.21    0.17
 -13  -7   1    0.06    0.19
  12   7  -1    0.49    0.28
 -12  -7   1    0.44    0.27
 -12  -7   1    0.14    0.31
 -12  -7   1    0.21    0.24
 -12  -7   1    0.23    0.26
 -12  -7   1   -0.36    0.21
  11   7  -1    0.64    0.32
  11   7  -1    0.68    0.28
 -11  -7   1    0.46    0.27
 -11  -7   1    0.38    0.30
 -11  -7   1    0.54    0.26
 -11  -7   1    0.67    0.34
 -11  -7   1    0.46    0.30
  10   7  -1    3.20    0.36
 -10  -7   1    3.67    0.37
 -10  -7   1    3.15    0.42
 -10  -7   1    3.75    0.33
 -10  -7   1    3.61    0.39
 -10  -7   1    3.53    0.39
 -10  -7   1    3.15    0.43
   9   7  -1    0.40    0.29
  -9  -7   1    0.58    0.36
  -9  -7   1    0.43    0.27
  -9  -7   1    0.04    0.35
  -9  -7   1   -0.01    0.39
  -9  -7   1    0.70    0.35
   8   7  -1    2.34    0.32
   8   7  -1    1.93    0.31
  -8  -7   1    2.32    0.34
  -8  -7   1    2.16    0.32
  -8  -7   1    1.73    0.36
  -8  -7   1    2.12    0.36
   7   7  -1   -0.35    0.23
   7   7  -1    0.04    0.19
   7   7  -1    0.24    0.21
  -7  -7   1    0.41    0.24
  -7  -7   1    0.10    0.26
  -7  -7   1    0.11    0.30
  -7  -7   1   -0.02    0.22
  -7  -7   1   -0.20    0.30
   6   7  -1    1.98    0.26
   6   7  -1    1.19    0.27
   6   7  -1    1.37    0.23
  -6  -7   1    1.80    0.26
  -6  -7   1    1.47    0.24
  -6  -7   1    1.48    0.32
  -6  -7   1    1.89    0.30
   5   7  -1    2.61    0.25
   5   7  -1    2.80    0.27
  -5  -7   1    2.66    0.24
  -5  -7   1    2.44    0.27
   4   7  -1    0.68    0.18
   4   7  -1    0.77    0.21
  -4  -7   1    0.89    0.20
  -4  -7   1    0.71    0.18
   3   7  -1    1.43    0.15
   3   7  -1    1.46    0.19
   3   7  -1    1.07    0.23
  -3  -7   1    1.38    0.20
  -3  -7   1    1.51    0.21
   2   7  -1    0.49    0.20
   2   7  -1    0.57    0.16
   2   7  -1    0.56    0.16
  -2  -7   1    0.56    0.18
  -2  -7   1    0.74    0.19
   1   7  -1    4.01    0.28
   1   7  -1    4.69    0.27
  -1  -7   1    4.79    0.28
  -1  -7   1    4.32    0.27
  -1  -7   1    4.40    0.24
   0   7  -1    0.78    0.19
   0   7  -1    1.02    0.20
   0  -7   1    0.92    0.19
   0  -7   1    0.86    0.15
   0  -7   1    1.21    0.21
  -1   7  -1   40.93    1.13
  -1   7  -1   41.67    1.15
   1  -7   1   41.66    1.13
   1  -7   1   44.10    1.17
  -2   7  -1    0.81    0.21
   2  -7   1    0.66    0.20
   2  -7   1    0.75    0.25
  -3   7  -1    0.54    0.19
  -3   7  -1   -0.01    0.24
   3  -7   1    0.32    0.32
   3  -7   1   -0.22    0.30
   3  -7   1    0.37    0.24
  -4   7  -1   10.05    0.48
  -4   7  -1    8.90    0.47
   4  -7   1    9.08    0.55
   4  -7   1    9.60    0.56
   4  -7   1   10.05    0.55
  -5   7  -1    0.92    0.27
  -5   7  -1    1.09    0.25
   5  -7   1    0.88    0.38
   5  -7   1    1.38    0.37
   5  -7   1    0.75    0.31
  -6   7  -1    0.82    0.29
   6  -7   1    1.63    0.39
  -7   7  -1    0.51    0.28
  -7   7  -1   -0.25    0.33
   7  -7   1    0.52    0.34
   7  -7   1    0.31    0.34
  -8   7  -1   -0.03    0.23
  -8   7  -1    0.17    0.26
  -8   7  -1   -0.31    0.28
   8  -7   1    0.03    0.30
   8  -7   1    0.76    0.33
  -9   7  -1    0.14    0.32
  -9   7  -1    0.46    0.24
  -9   7  -1    0.31    0.25
  -9   7  -1    0.44    0.22
   9  -7   1    0.30    0.27
   9  -7   1    0.41    0.28
   9  -7   1    0.59    0.28
 -10   7  -1   -0.07    0.18
 -10   7  -1    0.07    0.24
 -10   7  -1    0.19    0.21
  10  -7   1    0.21    0.23
  10  -7   1    0.36    0.22
  10  -7   1    0.31    0.20
 -11   7  -1    0.07    0.16
 -11   7  -1    0.18    0.13
  11  -7   1    0.29    0.14
  11  -7   1   -0.13    0.13
  14   6  -1    0.99    0.17
  14   6  -1    1.16    0.20
 -14  -6   1    1.60    0.23
 -14  -6   1    1.35    0.19
  13   6  -1    0.02    0.23
  13   6  -1    0.08    0.25
 -13  -6   1    0.15    0.24
 -13  -6   1   -0.14    0.21
 -13  -6   1    0.23    0.23
 -13  -6   1   -0.13    0.20
  12   6  -1    1.09    0.30
  12   6  -1    0.60    0.33
 -12  -6   1    0.93    0.28
 -12  -6   1    0.81    0.26
 -12  -6   1    1.14    0.30
 -12  -6   1    1.05    0.32
 -12  -6   1    0.95    0.23
  11   6  -1    0.03    0.27
  11   6  -1    0.18    0.32
 -11  -6   1    0.52    0.36
 -11  -6   1    0.10    0.30
 -11  -6   1   -0.32    0.25
 -11  -6   1   -0.28    0.25
 -11  -6   1   -0.16    0.33
 -11  -6   1   -0.03    0.30
  10   6  -1    0.24    0.28
 -10  -6   1    0.20    0.41
 -10  -6   1    0.06    0.27
 -10  -6   1    0.10    0.33
 -10  -6   1    0.46    0.29
 -10  -6   1    0.33    0.33
 -10  -6   1    0.51    0.36
   9   6  -1    0.56    0.29
  -9  -6   1    0.84    0.28
  -9  -6   1    0.96    0.37
  -9  -6   1    0.71    0.41
  -9  -6   1    0.55    0.31
   8   6  -1   -0.15    0.26
   8   6  -1    0.03    0.22
  -8  -6   1   -0.10    0.33
  -8  -6   1    0.67    0.28
  -8  -6   1    0.33    0.26
  -8  -6   1   -0.03    0.31
   7   6  -1    1.26    0.22
   7   6  -1    1.18    0.24
   7   6  -1    1.21    0.27
  -7  -6   1    1.81    0.29
  -7  -6   1    1.29    0.26
  -7  -6   1    1.42    0.32
  -7  -6   1    1.27    0.33
  -7  -6   1    1.15    0.27
   6   6  -1   11.01    0.46
   6   6  -1   10.35    0.48
   6   6  -1    9.04    0.46
  -6  -6   1   10.35    0.48
  -6  -6   1   10.71    0.44
   5   6  -1    0.83    0.20
   5   6  -1    0.81    0.20
  -5  -6   1    1.09    0.20
  -5  -6   1    0.85    0.22
   4   6  -1    0.02    0.18
   4   6  -1    0.36    0.17
  -4  -6   1    0.27    0.17
  -4  -6   1    0.03    0.14
  -4  -6   1    0.38    0.19
   3   6  -1    1.52    0.14
   3   6  -1    1.80    0.23
   3   6  -1    1.94    0.19
  -3  -6   1    1.37    0.21
  -3  -6   1    1.52    0.19
   2   6  -1    3.61    0.22
   2   6  -1    3.61    0.26
   2   6  -1    3.86    0.21
  -2  -6   1    3.65    0.24
  -2  -6   1    3.50    0.24
   1   6  -1    1.60    0.21
   1   6  -1    1.42    0.18
  -1  -6   1    1.58    0.16
  -1  -6   1    1.75    0.19
  -1  -6   1    1.48    0.18
  -1  -6   1    1.43    0.12
   0   6  -1    3.42    0.19
   0   6  -1    3.38    0.25
   0   6  -1    3.05    0.23
   0  -6   1    3.82    0.24
   0  -6   1    3.42    0.19
   0  -6   1    3.53    0.25
  -1   6  -1    0.14    0.18
  -1   6  -1    0.52    0.15
  -1   6  -1    0.15    0.16
   1  -6   1    0.67    0.18
   1  -6   1    0.13    0.20
   1  -6   1    0.41    0.14
  -2   6  -1   18.86    0.57
  -2   6  -1   18.76    0.58
  -2   6  -1   19.30    0.63
   2  -6   1   19.65    0.59
   2  -6   1   19.37    0.68
   2  -6   1   18.96    0.62
  -3   6  -1   24.20    0.77
  -3   6  -1   23.60    0.70
   3  -6   1   23.55    0.74
   3  -6   1   24.18    0.83
  -4   6  -1    1.99    0.27
  -4   6  -1    2.31    0.23
  -4   6  -1    2.60    0.25
   4  -6   1    2.49    0.39
   4  -6   1    2.50    0.37
   4  -6   1    2.68    0.32
  -5   6  -1    1.66    0.29
  -5   6  -1    2.16    0.26
  -5   6  -1    2.22    0.26
   5  -6   1    2.18    0.33
   5  -6   1    2.50    0.40
   5  -6   1    2.08    0.37
  -6   6  -1    0.76    0.27
  -6   6  -1    1.22    0.28
  -6   6  -1    1.32    0.27
   6  -6   1    1.74    0.34
   6  -6   1    1.18    0.37
  -7   6  -1    1.26    0.28
  -7   6  -1    1.62    0.34
  -7   6  -1    0.70    0.36
  -7   6  -1    1.22    0.30
   7  -6   1    1.81    0.38
  -8   6  -1    0.06    0.26
  -8   6  -1    0.46    0.34
  -8   6  -1   -0.61    0.23
  -8   6  -1   -0.11    0.30
   8  -6   1    0.37    0.33
  -9   6  -1    0.22    0.34
  -9   6  -1    0.41    0.23
  -9   6  -1    0.56    0.25
   9  -6   1    0.77    0.30
   9  -6   1   -0.02    0.29
 -10   6  -1    2.01    0.31
 -10   6  -1    2.37    0.24
  10  -6   1    1.80    0.27
  10  -6   1    2.15    0.28
  10  -6   1    1.51    0.30
 -11   6  -1    0.15    0.20
 -11   6  -1    0.41    0.16
  11  -6   1    0.42    0.17
  11  -6   1    0.17    0.18
  14   5  -1    0.07    0.17
  14   5  -1    0.00    0.14
 -14  -5   1   -0.16    0.20
 -14  -5   1    0.25    0.17
  13   5  -1   -0.22    0.25
  13   5  -1   -0.19    0.22
 -13  -5   1    0.02    0.24
 -13  -5   1    0.13    0.21
 -13  -5   1   -0.04    0.20
 -13  -5   1    0.21    0.23
  12   5  -1    0.89    0.30
  12   5  -1    0.52    0.32
 -12  -5   1    0.26    0.31
 -12  -5   1    0.64    0.28
 -12  -5   1    0.20    0.25
 -12  -5   1    0.33    0.22
 -12  -5   1    0.44    0.29
  11   5  -1    0.90    0.35
  11   5  -1    1.03    0.32
 -11  -5   1    1.02    0.33
 -11  -5   1    0.26    0.35
 -11  -5   1    1.00    0.28
 -11  -5   1    0.88    0.29
 -11  -5   1    0.93    0.34
  10   5  -1    0.07    0.28
  10   5  -1    0.05    0.32
 -10  -5   1    0.55    0.39
 -10  -5   1   -0.32    0.33
 -10  -5   1   -0.19    0.28
 -10  -5   1   -0.03    0.33
 -10  -5   1   -0.09    0.27
 -10  -5   1   -0.59    0.36
   9   5  -1    0.65    0.29
   9   5  -1    0.50    0.27
  -9  -5   1    1.17    0.32
  -9  -5   1    0.60    0.28
  -9  -5   1    1.08    0.38
   8   5  -1    3.83    0.36
   8   5  -1    3.18    0.34
  -8  -5   1    4.52    0.33
  -8  -5   1    3.99    0.36
  -8  -5   1    4.35    0.35
  -8  -5   1    3.84    0.42
   7   5  -1   19.33    0.64
   7   5  -1   19.01    0.71
   7   5  -1   16.59    0.65
  -7  -5   1   18.29    0.62
  -7  -5   1   16.52    0.66
  -7  -5   1   16.38    0.69
  -7  -5   1   16.94    0.69
  -7  -5   1   17.60    0.68
   6   5  -1    8.51    0.44
   6   5  -1    8.86    0.41
  -6  -5   1    9.08    0.41
  -6  -5   1    9.26    0.39
  -6  -5   1    8.64    0.44
   5   5  -1    6.20    0.34
   5   5  -1    6.69    0.34
  -5  -5   1    6.41    0.30
  -5  -5   1    6.21    0.32
  -5  -5   1    6.21    0.36
   4   5  -1    7.75    0.36
   4   5  -1    7.89    0.36
  -4  -5   1    8.38    0.38
  -4  -5   1    8.49    0.33
  -4  -5   1    8.35    0.32
   3   5  -1   10.27    0.31
   3   5  -1   10.64    0.38
   3   5  -1   10.76    0.41
  -3  -5   1   10.31    0.34
  -3  -5   1    9.91    0.39
  -3  -5   1   10.61    0.36
   2   5  -1    0.66    0.13
   2   5  -1    0.68    0.12
   2   5  -1    1.05    0.17
  -2  -5   1    0.77    0.11
  -2  -5   1    0.87    0.16
  -2  -5   1    0.93    0.15
   1   5  -1    2.92    0.21
   1   5  -1    2.88    0.19
  -1  -5   1    2.89    0.14
  -1  -5   1    3.07    0.20
  -1  -5   1    3.20    0.17
  -1  -5   1    3.05    0.20
   0   5  -1   16.16    0.43
   0   5  -1   15.54    0.50
   0   5  -1   15.30    0.50
   0  -5   1   16.05    0.49
   0  -5   1   16.43    0.50
   0  -5   1   16.40    0.46
  -1   5  -1    0.36    0.15
  -1   5  -1    0.13    0.17
  -1   5  -1    0.64    0.14
   1  -5   1    0.38    0.13
   1  -5   1    0.78    0.17
   1  -5   1    0.19    0.19
  -2   5  -1    4.08    0.23
  -2   5  -1    4.12    0.28
  -2   5  -1    4.26    0.24
   2  -5   1    4.46    0.33
   2  -5   1    4.62    0.26
   2  -5   1    4.45    0.24
  -3   5  -1   21.48    0.68
  -3   5  -1   20.78    0.63
   3  -5   1   21.75    0.67
   3  -5   1   21.47    0.66
   3  -5   1   20.85    0.74
  -4   5  -1    0.03    0.17
  -4   5  -1    0.16    0.18
   4  -5   1    0.32    0.20
   4  -5   1    0.08    0.24
   4  -5   1    0.29    0.19
  -5   5  -1   -0.60    0.30
  -5   5  -1    0.01    0.23
  -5   5  -1    0.09    0.19
  -5   5  -1   -0.14    0.17
   5  -5   1    0.20    0.25
   5  -5   1    0.24    0.33
  -6   5  -1    0.09    0.25
  -6   5  -1   -0.15    0.21
  -6   5  -1   -0.09    0.20
   6  -5   1   -0.25    0.25
   6  -5   1   -0.12    0.32
  -7   5  -1   -0.31    0.25
  -7   5  -1   -0.16    0.25
   7  -5   1    0.32    0.35
   7  -5   1   -0.17    0.30
  -8   5  -1   10.06    0.53
  -8   5  -1    8.95    0.49
  -8   5  -1    8.10    0.44
  -8   5  -1    9.23    0.49
  -8   5  -1    8.32    0.53
   8  -5   1    9.43    0.58
  -9   5  -1    2.35    0.38
  -9   5  -1    2.24    0.34
  -9   5  -1    2.25    0.36
  -9   5  -1    1.91    0.37
  -9   5  -1    2.62    0.32
  -9   5  -1    2.58    0.29
   9  -5   1    2.18    0.37
 -10   5  -1   -0.57    0.29
 -10   5  -1    0.18    0.22
 -10   5  -1    0.24    0.29
 -10   5  -1    0.24    0.23
  10  -5   1    0.16    0.26
  10  -5   1    0.05    0.27
 -11   5  -1    0.37    0.23
 -11   5  -1    0.23    0.18
 -11   5  -1   -0.15    0.21
 -11   5  -1    0.03    0.22
  11  -5   1   -0.12    0.20
  11  -5   1    0.30    0.23
  11  -5   1   -0.21    0.21
  14   4  -1    0.01    0.14
  14   4  -1    0.05    0.16
 -14  -4   1    0.10    0.16
 -14  -4   1   -0.17    0.18
  13   4  -1    0.29    0.22
  13   4  -1    0.36    0.26
 -13  -4   1   -0.01    0.24
 -13  -4   1    0.31    0.23
 -13  -4   1    0.13    0.24
 -13  -4   1    0.02    0.20
 -13  -4   1   -0.04    0.17
  12   4  -1    0.40    0.31
  12   4  -1   -0.21    0.28
  12   4  -1    0.53    0.34
 -12  -4   1   -0.39    0.30
 -12  -4   1    0.35    0.29
 -12  -4   1   -0.13    0.25
 -12  -4   1   -0.30    0.22
 -12  -4   1   -0.07    0.28
  11   4  -1    1.22    0.34
  11   4  -1    1.41    0.36
 -11  -4   1    1.97    0.38
 -11  -4   1    1.50    0.30
 -11  -4   1    1.35    0.35
 -11  -4   1    1.43    0.32
 -11  -4   1    1.31    0.37
  10   4  -1    0.20    0.33
 -10  -4   1   -0.31    0.32
 -10  -4   1   -0.34    0.31
 -10  -4   1    0.18    0.37
 -10  -4   1   -0.74    0.33
 -10  -4   1   -0.04    0.28
 -10  -4   1   -0.42    0.38
 -10  -4   1    0.16    0.28
   9   4  -1   -0.20    0.27
   9   4  -1   -0.28    0.26
  -9  -4   1    0.07    0.27
  -9  -4   1    0.44    0.25
  -9  -4   1   -0.17    0.27
   8   4  -1    1.03    0.28
   8   4  -1    0.87    0.25
  -8  -4   1    1.32    0.24
  -8  -4   1    1.27    0.27
  -8  -4   1    1.13    0.36
  -8  -4   1    1.21    0.27
   7   4  -1    1.05    0.23
   7   4  -1    0.57    0.21
   7   4  -1    1.22    0.27
  -7  -4   1    0.81    0.25
  -7  -4   1    0.57    0.33
  -7  -4   1    0.78    0.24
  -7  -4   1    0.46    0.19
   6   4  -1   31.80    0.89
   6   4  -1   31.43    0.96
  -6  -4   1   29.73    0.86
  -6  -4   1   30.57    0.94
   5   4  -1    8.90    0.41
   5   4  -1    8.62    0.38
  -5  -4   1    8.78    0.41
  -5  -4   1    9.63    0.37
  -5  -4   1    8.70    0.37
   4   4  -1    2.71    0.22
   4   4  -1    2.48    0.22
  -4  -4   1    2.55    0.21
  -4  -4   1    2.41    0.23
  -4  -4   1    2.21    0.19
   3   4  -1    3.41    0.14
   3   4  -1    3.40    0.22
   3   4  -1    3.30    0.21
  -3  -4   1    2.97    0.19
  -3  -4   1    3.20    0.19
  -3  -4   1    3.11    0.22
   2   4  -1    0.32    0.14
   2   4  -1    0.21    0.09
   2   4  -1    0.00    0.11
  -2  -4   1   -0.11    0.12
  -2  -4   1    0.00    0.12
  -2  -4   1    0.19    0.10
   1   4  -1    5.29    0.21
   1   4  -1    5.24    0.25
  -1  -4   1    5.22    0.18
  -1  -4   1    4.88    0.20
  -1  -4   1    5.50    0.22
  -1  -4   1    5.27    0.23
   0   4  -1   -0.08    0.10
   0   4  -1   -0.17    0.12
   0   4  -1   -0.22    0.13
   0  -4   1    0.16    0.12
   0  -4   1   -0.06    0.13
   0  -4   1    0.06    0.09
  -1   4  -1   23.72    0.61
  -1   4  -1   23.48    0.64
  -1   4  -1   23.86    0.67
   1  -4   1   23.81    0.65
   1  -4   1   24.54    0.68
   1  -4   1   24.12    0.62
  -2   4  -1   41.22    1.04
  -2   4  -1   42.03    1.03
  -2   4  -1   42.31    1.08
   2  -4   1   42.06    1.07
   2  -4   1   42.72    1.06
   2  -4   1   41.42    1.12
  -3   4  -1    1.47    0.21
  -3   4  -1    1.84    0.21
   3  -4   1    2.42    0.22
   3  -4   1    1.92    0.21
   3  -4   1    2.24    0.30
  -4   4  -1    0.11    0.18
  -4   4  -1   -0.45    0.16
   4  -4   1    0.48    0.20
   4  -4   1   -0.17    0.26
   4  -4   1    0.13    0.21
  -5   4  -1   11.83    0.52
  -5   4  -1   13.21    0.51
  -5   4  -1   13.01    0.50
   5  -4   1   13.71    0.54
   5  -4   1   14.42    0.62
   5  -4   1   12.71    0.64
   5  -4   1   13.23    0.56
  -6   4  -1    0.25    0.19
  -6   4  -1   -0.03    0.20
  -6   4  -1    0.02    0.24
   6  -4   1    0.30    0.27
   6  -4   1    0.15    0.33
  -7   4  -1    4.09    0.37
  -7   4  -1    4.18    0.36
   7  -4   1    4.03    0.44
   7  -4   1    4.22    0.42
  -8   4  -1   -0.44    0.33
  -8   4  -1   -0.37    0.37
  -8   4  -1   -0.24    0.28
  -8   4  -1    0.05    0.27
  -8   4  -1    0.36    0.33
  -8   4  -1    0.73    0.35
   8  -4   1   -0.07    0.34
  -9   4  -1   -0.29    0.31
  -9   4  -1    0.50    0.27
  -9   4  -1   -0.28    0.35
  -9   4  -1   -0.34    0.31
  -9   4  -1   -0.47    0.31
  -9   4  -1    0.40    0.26
   9  -4   1    0.41    0.33
   9  -4   1    0.27    0.43
 -10   4  -1   -0.07    0.32
 -10   4  -1   -0.21    0.30
 -10   4  -1    0.12    0.30
 -10   4  -1    0.05    0.23
 -10   4  -1    0.07    0.30
 -10   4  -1    0.64    0.25
  10  -4   1   -0.26    0.34
  10  -4   1    0.09    0.28
 -11   4  -1   -0.10    0.22
 -11   4  -1   -0.12    0.25
 -11   4  -1   -0.31    0.20
 -11   4  -1    0.02    0.25
  11  -4   1   -0.03    0.24
  11  -4   1    0.32    0.24
 -12   4  -1    0.91    0.18
 -12   4  -1    0.58    0.16
 -12   4  -1    0.62    0.19
  13   3  -1    0.07    0.21
  13   3  -1    0.41    0.26
 -13  -3   1   -0.21    0.20
 -13  -3   1    0.04    0.23
 -13  -3   1    0.11    0.24
 -13  -3   1    0.06    0.16
 -13  -3   1   -0.38    0.22
  12   3  -1    0.11    0.32
  12   3  -1    0.56    0.30
  12   3  -1    0.35    0.31
 -12  -3   1    0.24    0.30
 -12  -3   1    0.37    0.32
 -12  -3   1    0.57    0.27
 -12  -3   1   -0.09    0.23
 -12  -3   1    0.80    0.31
  11   3  -1    2.47    0.37
  11   3  -1    1.60    0.38
 -11  -3   1    1.86    0.36
 -11  -3   1    1.44    0.30
 -11  -3   1    2.35    0.33
 -11  -3   1    1.52    0.38
 -11  -3   1    1.61    0.37
  10   3  -1    0.61    0.36
  10   3  -1   -0.52    0.33
 -10  -3   1   -0.25    0.36
 -10  -3   1    0.02    0.30
 -10  -3   1   -0.32    0.37
 -10  -3   1   -0.02    0.37
 -10  -3   1   -0.13    0.28
   9   3  -1   -0.03    0.33
   9   3  -1    0.38    0.29
   9   3  -1    0.47    0.28
  -9  -3   1    0.58    0.25
  -9  -3   1    1.04    0.30
  -9  -3   1    0.59    0.29
  -9  -3   1    0.52    0.38
   8   3  -1    0.46    0.25
   8   3  -1    0.96    0.29
  -8  -3   1    1.11    0.35
  -8  -3   1    1.23    0.27
  -8  -3   1    1.11    0.23
  -8  -3   1    0.44    0.26
   7   3  -1    3.33    0.28
   7   3  -1    2.45    0.31
   7   3  -1    2.73    0.30
  -7  -3   1    3.31    0.39
  -7  -3   1    3.15    0.29
  -7  -3   1    3.33    0.27
  -7  -3   1    2.34    0.29
   6   3  -1    0.05    0.17
   6   3  -1   -0.04    0.19
   6   3  -1    0.11    0.15
  -6  -3   1   -0.06    0.19
  -6  -3   1   -0.03    0.16
   5   3  -1   40.43    1.07
   5   3  -1   40.69    1.14
  -5  -3   1   39.86    1.05
  -5  -3   1   40.78    1.12
  -5  -3   1   43.55    1.08
   4   3  -1   28.08    0.81
   4   3  -1   27.61    0.77
  -4  -3   1   28.81    0.80
  -4  -3   1   28.22    0.74
  -4  -3   1   28.08    0.75
   3   3  -1    7.26    0.20
   3   3  -1    7.40    0.29
   3   3  -1    7.20    0.29
  -3  -3   1    7.56    0.30
  -3  -3   1    7.02    0.26
  -3  -3   1    6.62    0.26
   2   3  -1    6.86    0.25
   2   3  -1    6.89    0.27
   2   3  -1    6.79    0.21
  -2  -3   1    6.74    0.23
  -2  -3   1    6.69    0.23
  -2  -3   1    6.75    0.26
   1   3  -1    8.95    0.27
   1   3  -1    8.39    0.30
   1   3  -1    8.66    0.27
  -1  -3   1    8.73    0.24
  -1  -3   1    8.48    0.28
  -1  -3   1    9.03    0.28
   0   3  -1   19.45    0.52
   0   3  -1   18.70    0.53
   0   3  -1   19.84    0.48
   0  -3   1   19.93    0.52
   0  -3   1   19.25    0.52
   0  -3   1   19.75    0.49
  -1   3  -1   13.12    0.42
  -1   3  -1   14.33    0.39
  -1   3  -1   13.79    0.40
   1  -3   1   13.99    0.41
   1  -3   1   13.68    0.38
   1  -3   1   14.36    0.44
  -2   3  -1   14.33    0.42
  -2   3  -1   13.49    0.38
  -2   3  -1   13.02    0.43
   2  -3   1   14.34    0.42
   2  -3   1   13.26    0.48
   2  -3   1   13.89    0.43
  -3   3  -1    4.12    0.26
  -3   3  -1    4.66    0.26
   3  -3   1    5.94    0.35
   3  -3   1    4.68    0.28
  -4   3  -1    3.76    0.25
  -4   3  -1    3.65    0.26
  -4   3  -1    3.82    0.24
   4  -3   1    3.25    0.28
   4  -3   1    3.44    0.32
  -5   3  -1   -0.25    0.15
  -5   3  -1    0.16    0.17
  -5   3  -1   -0.25    0.17
   5  -3   1    0.22    0.23
   5  -3   1    0.36    0.21
  -6   3  -1   10.51    0.53
  -6   3  -1   10.24    0.49
  -6   3  -1   11.89    0.48
  -6   3  -1   11.21    0.48
  -6   3  -1   11.68    0.51
  -6   3  -1   11.91    0.47
   6  -3   1   10.80    0.53
   6  -3   1   11.43    0.56
   6  -3   1   10.66    0.59
  -7   3  -1    0.51    0.27
  -7   3  -1    0.57    0.27
  -7   3  -1    0.54    0.24
   7  -3   1    0.65    0.28
   7  -3   1    0.54    0.34
  -8   3  -1   -0.39    0.26
  -8   3  -1    0.08    0.30
  -8   3  -1    0.08    0.42
  -8   3  -1    0.41    0.36
   8  -3   1    0.27    0.32
   8  -3   1   -0.23    0.35
  -9   3  -1    0.10    0.33
  -9   3  -1   -0.46    0.33
  -9   3  -1    0.14    0.33
  -9   3  -1   -0.37    0.36
  -9   3  -1    0.03    0.28
  -9   3  -1   -0.44    0.27
  -9   3  -1    0.06    0.38
   9  -3   1   -0.14    0.44
   9  -3   1   -0.17    0.34
 -10   3  -1   -0.22    0.31
 -10   3  -1   -0.05    0.25
 -10   3  -1    0.35    0.25
 -10   3  -1    0.50    0.34
 -10   3  -1    0.09    0.30
 -10   3  -1   -0.68    0.32
 -10   3  -1   -0.14    0.31
  10  -3   1    0.31    0.38
  10  -3   1   -0.16    0.30
 -11   3  -1   -0.29    0.26
 -11   3  -1    0.27    0.28
 -11   3  -1   -0.09    0.22
 -11   3  -1   -0.18    0.28
 -11   3  -1   -0.09    0.23
 -11   3  -1   -0.13    0.28
  11  -3   1    0.45    0.30
  11  -3   1   -0.04    0.25
 -12   3  -1   -0.10    0.20
 -12   3  -1    0.16    0.21
 -12   3  -1    0.37    0.18
  12  -3   1   -0.31    0.22
  13   2  -1    1.78    0.23
  13   2  -1    1.07    0.26
 -13  -2   1    1.48    0.26
 -13  -2   1    1.34    0.19
 -13  -2   1    1.49    0.24
 -13  -2   1    1.51    0.22
  12   2  -1   -0.14    0.31
  12   2  -1    0.15    0.28
  12   2  -1    0.22    0.30
 -12  -2   1    0.03    0.29
 -12  -2   1    0.83    0.29
 -12  -2   1    0.43    0.23
 -12  -2   1   -0.20    0.26
 -12  -2   1    0.07    0.31
  11   2  -1    1.92    0.38
  11   2  -1    2.68    0.43
  11   2  -1    1.91    0.38
 -11  -2   1    1.55    0.38
 -11  -2   1    2.09    0.31
 -11  -2   1    2.09    0.37
 -11  -2   1    2.16    0.37
 -11  -2   1    2.25    0.34
  10   2  -1    2.18    0.41
  10   2  -1    3.20    0.45
 -10  -2   1    4.10    0.39
 -10  -2   1    3.49    0.36
 -10  -2   1    3.85    0.44
 -10  -2   1    2.79    0.43
 -10  -2   1    2.93    0.43
   9   2  -1    0.71    0.29
   9   2  -1    0.43    0.34
  -9  -2   1    0.37    0.25
  -9  -2   1    0.32    0.28
  -9  -2   1    0.43    0.38
   8   2  -1    0.56    0.33
   8   2  -1    0.57    0.25
  -8  -2   1    0.36    0.27
  -8  -2   1    0.30    0.20
  -8  -2   1    0.45    0.24
   7   2  -1   17.63    0.66
   7   2  -1   19.83    0.66
   7   2  -1   18.81    0.72
  -7  -2   1   18.04    0.67
  -7  -2   1   18.99    0.67
  -7  -2   1   18.88    0.74
  -7  -2   1   18.91    0.65
   6   2  -1   11.88    0.45
   6   2  -1   10.96    0.50
  -6  -2   1   10.90    0.44
  -6  -2   1   10.96    0.46
   5   2  -1    1.89    0.18
   5   2  -1    2.05    0.25
   5   2  -1    2.05    0.21
  -5  -2   1    1.77    0.23
  -5  -2   1    1.94    0.21
   4   2  -1   29.16    0.85
   4   2  -1   30.59    0.80
  -4  -2   1   29.99    0.72
  -4  -2   1   31.07    0.83
  -4  -2   1   31.25    0.80
  -4  -2   1   30.30    0.80
   3   2  -1   76.35    1.81
   3   2  -1   73.76    1.83
  -3  -2   1   77.48    1.72
  -3  -2   1   74.98    1.74
  -3  -2   1   76.60    1.74
  -3  -2   1   76.77    1.80
   2   2  -1   54.04    1.31
   2   2  -1   54.70    1.31
   2   2  -1   55.31    1.23
  -2  -2   1   54.26    1.25
  -2  -2   1   53.62    1.29
  -2  -2   1   55.25    1.25
   1   2  -1   22.24    0.57
   1   2  -1   21.80    0.52
   1   2  -1   21.96    0.54
  -1  -2   1   21.42    0.55
  -1  -2   1   21.54    0.51
  -1  -2   1   21.98    0.52
   0   2  -1    4.41    0.14
   0   2  -1    4.22    0.17
   0   2  -1    4.23    0.16
   0  -2   1    4.24    0.13
   0  -2   1    4.13    0.16
   0  -2   1    4.19    0.16
  -1   2  -1    0.35    0.13
  -1   2  -1    0.30    0.13
  -1   2  -1   -0.01    0.11
   1  -2   1    0.40    0.10
   1  -2   1    0.30    0.15
   1  -2   1    0.20    0.12
  -2   2  -1   46.52    1.15
  -2   2  -1   49.16    1.14
  -2   2  -1   48.56    1.12
  -2   2  -1   46.70    1.11
   2  -2   1   46.28    1.18
   2  -2   1   48.44    1.18
  -3   2  -1    5.46    0.26
  -3   2  -1    5.91    0.25
  -3   2  -1    5.43    0.26
   3  -2   1    5.26    0.27
   3  -2   1    5.47    0.31
  -4   2  -1   48.88    1.27
  -4   2  -1   51.56    1.27
  -4   2  -1   51.89    1.26
   4  -2   1   50.28    1.34
   4  -2   1   51.56    1.33
  -5   2  -1    0.88    0.20
  -5   2  -1    1.03    0.18
  -5   2  -1    1.29    0.19
   5  -2   1    1.39    0.23
   5  -2   1    1.20    0.25
  -6   2  -1    8.16    0.43
  -6   2  -1    8.15    0.40
  -6   2  -1    8.60    0.39
   6  -2   1    7.31    0.48
   6  -2   1    9.81    0.48
   6  -2   1    8.23    0.45
  -7   2  -1    5.54    0.39
  -7   2  -1    6.33    0.41
  -7   2  -1    5.67    0.37
   7  -2   1    5.79    0.42
   7  -2   1    6.51    0.43
   7  -2   1    6.57    0.48
  -8   2  -1    0.26    0.29
  -8   2  -1    0.23    0.28
  -8   2  -1    0.57    0.25
   8  -2   1    0.68    0.32
   8  -2   1    0.86    0.37
  -9   2  -1    0.03    0.35
  -9   2  -1    0.11    0.31
  -9   2  -1    0.22    0.37
  -9   2  -1    0.61    0.35
  -9   2  -1    0.31    0.36
  -9   2  -1    1.01    0.31
  -9   2  -1    0.82    0.38
  -9   2  -1    0.13    0.29
   9  -2   1    1.23    0.46
   9  -2   1    0.42    0.38
 -10   2  -1    0.57    0.32
 -10   2  -1    0.83    0.35
 -10   2  -1    1.44    0.35
 -10   2  -1    1.81    0.35
 -10   2  -1    1.48    0.30
 -10   2  -1    0.89    0.34
 -10   2  -1    1.17    0.28
 -10   2  -1    0.99    0.37
  10  -2   1    1.17    0.38
  10  -2   1    1.91    0.43
 -11   2  -1    2.38    0.34
 -11   2  -1    2.57    0.32
 -11   2  -1    2.64    0.29
 -11   2  -1    2.53    0.35
 -11   2  -1    2.37    0.34
 -11   2  -1    2.44    0.33
  11  -2   1    1.58    0.36
  11  -2   1    2.65    0.36
 -12   2  -1    0.10    0.22
 -12   2  -1    0.02    0.22
 -12   2  -1    0.66    0.21
 -12   2  -1    0.39    0.25
  12  -2   1    0.15    0.23
  12  -2   1    0.33    0.25
 -13   2  -1    0.28    0.14
 -13   2  -1    0.01    0.16
 -13   2  -1    0.22    0.11
  13  -2   1   -0.02    0.18
  13   1  -1   -0.09    0.21
  13   1  -1    0.09    0.19
 -13  -1   1    0.27    0.19
 -13  -1   1    0.28    0.21
 -13  -1   1    0.45    0.22
 -13  -1   1    0.20    0.16
  12   1  -1    2.29    0.36
  12   1  -1    2.67    0.31
  12   1  -1    2.20    0.34
 -12  -1   1    2.38    0.26
 -12  -1   1    2.09    0.31
 -12  -1   1    2.44    0.32
 -12  -1   1    3.01    0.35
 -12  -1   1    2.08    0.30
  11   1  -1   10.10    0.53
  11   1  -1    9.45    0.58
  11   1  -1    9.66    0.60
 -11  -1   1    9.41    0.53
 -11  -1   1    9.83    0.57
 -11  -1   1   10.46    0.56
 -11  -1   1    9.52    0.55
 -11  -1   1    9.69    0.47
  10   1  -1   16.12    0.76
  10   1  -1   14.20    0.76
  10   1  -1   14.89    0.70
 -10  -1   1   15.61    0.71
 -10  -1   1   16.20    0.72
 -10  -1   1   16.54    0.63
 -10  -1   1   16.22    0.73
 -10  -1   1   16.20    0.69
   9   1  -1    8.26    0.56
  -9  -1   1    7.54    0.47
  -9  -1   1    7.02    0.53
   8   1  -1    1.56    0.36
   8   1  -1    1.33    0.28
  -8  -1   1    1.32    0.24
  -8  -1   1    1.60    0.29
   7   1  -1    0.20    0.29
   7   1  -1    0.48    0.22
   7   1  -1    0.53    0.21
  -7  -1   1    0.34    0.20
  -7  -1   1    0.31    0.20
  -7  -1   1    0.53    0.25
   6   1  -1    1.39    0.21
   6   1  -1    0.70    0.21
  -6  -1   1    1.64    0.21
  -6  -1   1    1.57    0.21
   5   1  -1    0.21    0.13
   5   1  -1    0.11    0.17
   5   1  -1    0.02    0.19
  -5  -1   1    0.11    0.19
  -5  -1   1    0.08    0.17
   4   1  -1    2.92    0.18
   4   1  -1    2.99    0.24
   4   1  -1    3.23    0.21
  -4  -1   1    3.05    0.16
  -4  -1   1    2.80    0.22
  -4  -1   1    3.17    0.22
   3   1  -1  134.00    3.06
   3   1  -1  133.53    3.12
   3   1  -1  130.76    2.98
  -3  -1   1  131.75    2.97
  -3  -1   1  137.82    3.04
  -3  -1   1  131.04    2.96
   2   1  -1   57.73    1.38
   2   1  -1   59.37    1.41
  -2  -1   1   57.75    1.33
  -2  -1   1   59.10    1.37
  -2  -1   1   58.33    1.33
   1   1  -1   -0.07    0.07
   1   1  -1   -0.17    0.07
   1   1  -1   -0.04    0.04
  -1  -1   1   -0.06    0.06
  -1  -1   1   -0.02    0.05
  -1  -1   1    0.03    0.07
   0   1  -1    1.12    0.08
   0   1  -1    1.16    0.07
   0   1  -1    1.15    0.07
   0  -1   1    1.19    0.07
   0  -1   1    1.23    0.07
  -1   1  -1    1.56    0.10
  -1   1  -1    1.27    0.10
  -1   1  -1    1.58    0.10
  -1   1  -1    1.61    0.08
   1  -1   1    1.57    0.12
   1  -1   1    1.65    0.09
  -2   1  -1    0.34    0.12
  -2   1  -1    0.39    0.13
  -2   1  -1    0.65    0.12
   2  -1   1    0.59    0.13
   2  -1   1    0.50    0.15
  -3   1  -1   75.45    1.84
  -3   1  -1   83.22    1.86
  -3   1  -1   79.42    1.82
   3  -1   1   80.85    1.92
   3  -1   1   78.46    1.88
  -4   1  -1   11.45    0.40
  -4   1  -1   11.11    0.38
  -4   1  -1   11.00    0.40
   4  -1   1   11.96    0.44
   4  -1   1   11.80    0.44
  -5   1  -1   12.35    0.43
  -5   1  -1   12.21    0.45
  -5   1  -1   12.81    0.46
   5  -1   1   11.71    0.48
   5  -1   1   12.86    0.49
  -6   1  -1    1.44    0.22
  -6   1  -1    1.70    0.22
   6  -1   1    1.50    0.24
   6  -1   1    1.65    0.24
  -7   1  -1    0.56    0.21
  -7   1  -1    0.27    0.30
  -7   1  -1    0.32    0.20
  -7   1  -1    0.47    0.27
  -7   1  -1    0.34    0.25
   7  -1   1    0.03    0.30
   7  -1   1    0.33    0.23
   7  -1   1   -0.12    0.21
  -8   1  -1    3.28    0.34
  -8   1  -1    2.80    0.30
  -8   1  -1    3.29    0.35
   8  -1   1    3.57    0.37
   8  -1   1    2.00    0.38
   8  -1   1    2.50    0.35
  -9   1  -1    6.34    0.52
  -9   1  -1    7.75    0.51
  -9   1  -1    7.29    0.44
  -9   1  -1    7.44    0.48
  -9   1  -1    7.22    0.51
  -9   1  -1    8.06    0.49
   9  -1   1    8.35    0.58
 -10   1  -1    1.07    0.35
 -10   1  -1    1.82    0.37
 -10   1  -1    1.64    0.37
 -10   1  -1    0.88    0.30
 -10   1  -1    1.35    0.39
 -10   1  -1    1.10    0.37
 -10   1  -1    1.13    0.38
  10  -1   1    1.06    0.43
  10  -1   1    0.96    0.39
 -11   1  -1    5.43    0.36
 -11   1  -1    5.13    0.41
 -11   1  -1    5.72    0.42
 -11   1  -1    5.28    0.39
 -11   1  -1    5.88    0.43
 -11   1  -1    4.72    0.42
 -11   1  -1    4.91    0.41
  11  -1   1    4.62    0.45
  11  -1   1    4.17    0.45
 -12   1  -1    0.62    0.27
 -12   1  -1    0.53    0.25
 -12   1  -1    0.65    0.25
 -12   1  -1    1.11    0.23
  12  -1   1    0.34    0.28
  12  -1   1    0.71    0.26
 -13   1  -1    1.04    0.15
 -13   1  -1    1.09    0.17
 -13   1  -1    0.97    0.19
 -13   1  -1    1.12    0.21
  13  -1   1    0.79    0.22
  13   0  -1    0.17    0.17
  13   0  -1   -0.09    0.20
 -13   0   1   -0.06    0.19
 -13   0   1    0.15    0.16
 -13   0   1    0.48    0.19
 -13   0   1    0.51    0.18
  12   0  -1    2.18    0.33
  12   0  -1    2.38    0.32
  12   0  -1    2.47    0.29
 -12   0   1    2.29    0.34
 -12   0   1    1.91    0.31
 -12   0   1    2.16    0.26
 -12   0   1    1.83    0.29
 -12   0   1    2.57    0.31
  11   0  -1    6.18    0.50
  11   0  -1    6.36    0.44
  11   0  -1    6.16    0.50
 -11   0   1    6.74    0.46
 -11   0   1    7.40    0.50
 -11   0   1    5.45    0.44
 -11   0   1    6.65    0.39
 -11   0   1    6.32    0.46
  10   0  -1    4.07    0.47
  10   0  -1    4.62    0.44
  10   0  -1    3.91    0.48
 -10   0   1    4.25    0.41
 -10   0   1    4.28    0.48
 -10   0   1    4.29    0.38
 -10   0   1    3.93    0.45
 -10   0   1    5.01    0.48
   9   0  -1    9.73    0.62
  -9   0   1    9.59    0.52
  -9   0   1    9.44    0.57
  -9   0   1   10.28    0.59
   8   0  -1   -0.02    0.24
   8   0  -1   -0.22    0.33
  -8   0   1   -0.02    0.27
  -8   0   1   -0.06    0.20
  -8   0   1    0.00    0.26
   7   0  -1    0.49    0.21
   7   0  -1    0.23    0.21
   7   0  -1    0.49    0.30
  -7   0   1    0.09    0.25
  -7   0   1   -0.01    0.25
  -7   0   1    0.24    0.20
  -7   0   1    0.56    0.20
   6   0  -1    0.73    0.19
   6   0  -1    0.41    0.20
  -6   0   1    0.82    0.19
  -6   0   1    0.55    0.19
   5   0  -1    1.98    0.25
   5   0  -1    2.15    0.23
  -5   0   1    2.55    0.23
  -5   0   1    2.39    0.19
  -5   0   1    1.77    0.21
   4   0  -1    3.60    0.18
   4   0  -1    3.35    0.26
   4   0  -1    3.85    0.23
  -4   0   1    3.55    0.20
  -4   0   1    3.79    0.24
  -4   0   1    3.45    0.22
   3   0  -1   12.67    0.44
   3   0  -1   12.24    0.39
   3   0  -1   12.70    0.37
  -3   0   1   12.44    0.40
  -3   0   1   12.86    0.39
  -3   0   1   12.72    0.37
   2   0  -1   16.99    0.50
   2   0  -1   17.08    0.45
   2   0  -1   17.28    0.45
  -2   0   1   16.19    0.44
  -2   0   1   16.69    0.46
  -2   0   1   17.13    0.45
   1   0  -1    6.23    0.18
   1   0  -1    6.55    0.22
   1   0  -1    6.41    0.20
  -1   0   1    6.14    0.20
  -1   0   1    6.45    0.18
  -1   0   1    6.38    0.19
   0   0  -1    0.23    0.03
   0   0  -1    0.28    0.03
   0   0  -1    0.23    0.04
   0   0  -1    0.25    0.03
   0   0   1    0.25    0.03
  -1   0  -1    3.40    0.12
  -1   0  -1    3.75    0.13
  -1   0  -1    3.79    0.14
   1   0   1    3.70    0.12
   1   0   1    3.53    0.14
  -2   0  -1    7.12    0.24
  -2   0  -1    6.89    0.22
  -2   0  -1    7.23    0.24
   2   0   1    7.21    0.24
   2   0   1    7.47    0.25
  -3   0  -1    0.27    0.15
  -3   0  -1    0.56    0.14
  -3   0  -1   -0.08    0.12
   3   0   1    0.33    0.15
   3   0   1    0.74    0.16
  -4   0  -1    6.17    0.28
  -4   0  -1    6.32    0.25
  -4   0  -1    6.51    0.28
   4   0   1    6.09    0.30
   4   0   1    6.41    0.30
  -5   0  -1    6.20    0.27
  -5   0  -1    6.16    0.31
  -5   0  -1    5.83    0.31
   5   0   1    6.20    0.34
   5   0   1    6.35    0.33
  -6   0  -1    0.31    0.18
  -6   0  -1    0.14    0.17
   6   0   1    0.36    0.19
   6   0   1    0.37    0.20
  -7   0  -1    9.62    0.46
  -7   0  -1   10.19    0.49
  -7   0  -1    9.83    0.50
  -7   0  -1   10.63    0.46
  -7   0  -1   10.07    0.46
   7   0   1   10.37    0.48
   7   0   1    9.30    0.50
   7   0   1   10.16    0.49
  -8   0  -1    3.10    0.32
  -8   0  -1    3.26    0.36
  -8   0  -1    3.06    0.30
  -8   0  -1    3.05    0.32
   8   0   1    3.03    0.38
   8   0   1    3.70    0.35
   8   0   1    3.04    0.34
  -9   0  -1    3.19    0.36
  -9   0  -1    2.69    0.42
  -9   0  -1    3.16    0.41
   9   0   1    3.16    0.45
   9   0   1    2.89    0.39
   9   0   1    3.14    0.40
 -10   0  -1   17.58    0.76
 -10   0  -1   17.57    0.75
 -10   0  -1   19.37    0.76
 -10   0  -1   18.45    0.74
 -10   0  -1   17.30    0.71
 -10   0  -1   19.68    0.73
 -10   0  -1   18.20    0.68
  10   0   1   17.94    0.84
  10   0   1   17.13    0.74
  10   0   1   17.28    0.81
 -11   0  -1    1.81    0.34
 -11   0  -1    2.18    0.36
 -11   0  -1    1.92    0.35
 -11   0  -1    1.49    0.34
 -11   0  -1    1.86    0.35
 -11   0  -1    1.70    0.36
 -11   0  -1    2.13    0.29
  11   0   1    2.32    0.40
  11   0   1    1.74    0.35
  11   0   1    1.88    0.41
 -12   0  -1    2.93    0.35
 -12   0  -1    2.83    0.27
 -12   0  -1    2.47    0.30
 -12   0  -1    2.53    0.32
 -12   0  -1    3.03    0.34
  12   0   1    3.40    0.37
  12   0   1    2.09    0.33
  12   0   1    2.54    0.30
 -13   0  -1    1.53    0.22
 -13   0  -1    1.39    0.19
 -13   0  -1    1.39    0.20
 -13   0  -1    1.62    0.25
  13   0   1    1.20    0.24
  13  -1  -1    1.14    0.21
 -13   1   1    1.21    0.18
 -13   1   1    1.34    0.21
 -13   1   1    1.10    0.16
  12  -1  -1    0.03    0.26
  12  -1  -1   -0.04    0.22
  12  -1  -1    0.07    0.24
 -12   1   1    0.43    0.24
 -12   1   1    0.75    0.21
 -12   1   1    0.45    0.25
 -12   1   1    0.05    0.25
  11  -1  -1    0.67    0.30
  11  -1  -1    0.75    0.32
  11  -1  -1    1.09    0.36
 -11   1   1    1.16    0.26
 -11   1   1    0.77    0.33
 -11   1   1    0.56    0.31
 -11   1   1    1.06    0.32
 -11   1   1    1.19    0.34
  10  -1  -1    4.46    0.49
  10  -1  -1    4.70    0.48
  10  -1  -1    4.16    0.42
 -10   1   1    4.94    0.46
 -10   1   1    3.72    0.45
 -10   1   1    4.12    0.42
 -10   1   1    5.24    0.38
 -10   1   1    3.82    0.46
   9  -1  -1   18.21    0.82
   9  -1  -1   18.70    0.85
   9  -1  -1   17.92    0.75
  -9   1   1   18.45    0.78
  -9   1   1   18.66    0.78
  -9   1   1   19.37    0.74
  -9   1   1   19.47    0.76
  -9   1   1   18.04    0.68
   8  -1  -1    1.27    0.31
   8  -1  -1    1.72    0.39
  -8   1   1    0.85    0.30
  -8   1   1    1.25    0.27
  -8   1   1    1.20    0.28
   7  -1  -1    1.24    0.34
   7  -1  -1    0.96    0.26
   7  -1  -1    1.36    0.28
  -7   1   1    0.65    0.21
  -7   1   1    1.04    0.27
  -7   1   1    0.93    0.26
   6  -1  -1   26.73    0.90
   6  -1  -1   28.51    0.86
   6  -1  -1   26.03    0.92
  -6   1   1   26.86    0.80
  -6   1   1   28.51    0.83
   5  -1  -1    0.19    0.19
   5  -1  -1    0.19    0.19
  -5   1   1    0.33    0.19
  -5   1   1    0.02    0.16
  -5   1   1    0.16    0.15
   4  -1  -1    2.57    0.24
   4  -1  -1    2.74    0.17
   4  -1  -1    2.60    0.25
  -4   1   1    2.28    0.19
  -4   1   1    2.27    0.22
  -4   1   1    2.63    0.20
   3  -1  -1   48.48    1.27
   3  -1  -1   50.51    1.21
   3  -1  -1   48.17    1.17
  -3   1   1   48.66    1.17
  -3   1   1   49.62    1.18
  -3   1   1   49.21    1.18
   2  -1  -1   20.21    0.55
   2  -1  -1   20.48    0.58
   2  -1  -1   19.87    0.52
  -2   1   1   20.65    0.53
  -2   1   1   20.26    0.51
  -2   1   1   19.72    0.53
   1  -1  -1    0.02    0.07
   1  -1  -1   -0.05    0.10
   1  -1  -1   -0.03    0.09
  -1   1   1    0.01    0.06
  -1   1   1   -0.11    0.08
  -1   1   1    0.07    0.09
   0  -1  -1    2.13    0.10
   0  -1  -1    2.19    0.11
   0  -1  -1    2.00    0.11
   0   1   1    2.10    0.10
   0   1   1    2.28    0.12
  -1  -1  -1   -0.59    0.05
  -1  -1  -1   -0.51    0.06
  -1  -1  -1   -0.53    0.07
  -1  -1  -1   -0.67    0.04
  -1  -1  -1   -0.61    0.06
   1   1   1   -0.58    0.06
  -2  -1  -1   44.90    1.05
  -2  -1  -1   44.73    1.04
  -2  -1  -1   46.74    1.10
  -2  -1  -1   46.13    1.07
   2   1   1   47.40    1.11
   2   1   1   47.41    1.08
  -3  -1  -1   39.06    0.94
  -3  -1  -1   42.08    1.01
  -3  -1  -1   40.68    0.99
  -3  -1  -1   40.68    0.97
   3   1   1   40.98    0.96
   3   1   1   41.27    1.03
  -4  -1  -1    8.25    0.26
  -4  -1  -1    8.10    0.31
  -4  -1  -1    8.23    0.33
   4   1   1    7.70    0.24
   4   1   1    8.36    0.33
   4   1   1    8.03    0.33
  -5  -1  -1   15.10    0.50
  -5  -1  -1   14.90    0.51
   5   1   1   15.64    0.52
   5   1   1   14.91    0.54
  -6  -1  -1    0.24    0.19
  -6  -1  -1    0.06    0.17
   6   1   1    0.11    0.19
   6   1   1    0.21    0.19
  -7  -1  -1    1.55    0.24
  -7  -1  -1    1.70    0.23
  -7  -1  -1    1.73    0.34
  -7  -1  -1    0.73    0.25
   7   1   1    1.01    0.22
   7   1   1    1.79    0.26
  -8  -1  -1    0.59    0.33
  -8  -1  -1    0.58    0.26
  -8  -1  -1    0.34    0.21
  -8  -1  -1    0.86    0.25
   8   1   1    0.30    0.31
   8   1   1    0.57    0.23
   8   1   1    0.66    0.24
  -9  -1  -1    9.78    0.52
  -9  -1  -1    9.62    0.56
   9   1   1    8.93    0.55
   9   1   1   10.00    0.55
   9   1   1    9.60    0.58
 -10  -1  -1    1.81    0.40
 -10  -1  -1    2.27    0.41
 -10  -1  -1    2.12    0.41
 -10  -1  -1    2.41    0.41
 -10  -1  -1    2.39    0.35
 -10  -1  -1    1.96    0.35
 -10  -1  -1    1.97    0.42
  10   1   1    1.65    0.44
  10   1   1    1.16    0.40
 -11  -1  -1    0.00    0.29
 -11  -1  -1   -0.02    0.35
 -11  -1  -1    0.40    0.26
 -11  -1  -1    0.40    0.33
 -11  -1  -1    0.60    0.34
 -11  -1  -1    0.55    0.32
 -11  -1  -1    0.64    0.33
  11   1   1    1.49    0.41
  11   1   1    0.42    0.35
  11   1   1    0.86    0.34
 -12  -1  -1   15.54    0.63
 -12  -1  -1   15.48    0.59
 -12  -1  -1   15.17    0.57
 -12  -1  -1   14.43    0.64
 -12  -1  -1   16.14    0.65
  12   1   1   13.37    0.69
  12   1   1   15.18    0.60
  12   1   1   15.01    0.67
 -13  -1  -1    1.18    0.26
 -13  -1  -1    1.14    0.24
 -13  -1  -1    1.65    0.20
 -13  -1  -1    1.54    0.20
  13   1   1    0.92    0.26
  13   1   1    1.29    0.23
  13   1   1    0.85    0.25
  12  -2  -1    0.16    0.24
  12  -2  -1    0.07    0.19
  12  -2  -1    0.10    0.23
 -12   2   1   -0.10    0.22
 -12   2   1    0.14    0.23
 -12   2   1    0.04    0.19
  11  -2  -1    0.53    0.27
  11  -2  -1    0.88    0.29
  11  -2  -1    1.09    0.33
 -11   2   1    0.75    0.25
 -11   2   1    0.81    0.33
 -11   2   1    1.28    0.30
 -11   2   1    1.08    0.31
  10  -2  -1    0.93    0.32
  10  -2  -1    1.55    0.41
  10  -2  -1    1.31    0.36
 -10   2   1    0.05    0.33
 -10   2   1    0.72    0.35
 -10   2   1    0.78    0.28
 -10   2   1    0.62    0.28
 -10   2   1    1.11    0.40
   9  -2  -1    0.21    0.37
   9  -2  -1    0.26    0.43
   9  -2  -1   -0.19    0.37
  -9   2   1    0.08    0.42
  -9   2   1   -0.29    0.30
  -9   2   1    0.75    0.38
  -9   2   1    0.42    0.29
   8  -2  -1    5.80    0.48
   8  -2  -1    6.86    0.53
  -8   2   1    6.49    0.44
  -8   2   1    5.40    0.41
  -8   2   1    5.47    0.41
   7  -2  -1    6.48    0.49
   7  -2  -1    7.00    0.46
   7  -2  -1    7.21    0.46
  -7   2   1    7.79    0.43
  -7   2   1    7.13    0.41
  -7   2   1    6.54    0.40
   6  -2  -1   30.99    0.99
   6  -2  -1   29.37    1.02
   6  -2  -1   31.81    0.96
  -6   2   1   29.71    0.88
  -6   2   1   26.82    0.91
   5  -2  -1    7.91    0.42
   5  -2  -1    8.06    0.41
  -5   2   1    7.53    0.33
  -5   2   1    7.91    0.37
  -5   2   1    7.67    0.33
   4  -2  -1    4.55    0.32
   4  -2  -1    4.49    0.33
  -4   2   1    5.16    0.27
  -4   2   1    5.04    0.25
  -4   2   1    4.96    0.28
   3  -2  -1    0.15    0.19
   3  -2  -1    0.17    0.11
   3  -2  -1    0.30    0.19
  -3   2   1    0.15    0.15
  -3   2   1    0.11    0.14
  -3   2   1    0.19    0.13
   2  -2  -1   43.67    1.13
   2  -2  -1   44.77    1.06
   2  -2  -1   39.91    1.08
  -2   2   1   45.34    1.03
  -2   2   1   44.06    1.07
  -2   2   1   44.25    1.04
   1  -2  -1    1.65    0.15
   1  -2  -1    1.60    0.13
   1  -2  -1    1.72    0.16
  -1   2   1    1.77    0.15
  -1   2   1    1.71    0.13
   0  -2  -1   -0.34    0.08
   0  -2  -1   -0.26    0.08
   0  -2  -1   -0.27    0.05
   0  -2  -1   -0.33    0.08
   0   2   1   -0.19    0.09
   0   2   1   -0.23    0.06
  -1  -2  -1   -0.30    0.08
  -1  -2  -1   -0.16    0.08
  -1  -2  -1   -0.14    0.08
   1   2   1   -0.22    0.07
   1   2   1   -0.19    0.09
  -2  -2  -1    9.21    0.28
  -2  -2  -1    9.53    0.31
  -2  -2  -1    8.82    0.29
   2   2   1    8.80    0.31
   2   2   1    9.22    0.30
  -3  -2  -1   95.95    2.18
  -3  -2  -1   91.90    2.10
   3   2   1   93.18    2.17
   3   2   1   94.37    2.22
  -4  -2  -1   23.53    0.66
  -4  -2  -1   23.91    0.64
  -4  -2  -1   24.67    0.68
   4   2   1   23.65    0.69
   4   2   1   23.84    0.62
  -5  -2  -1    1.80    0.23
  -5  -2  -1    2.12    0.20
   5   2   1    1.62    0.23
   5   2   1    1.84    0.21
   5   2   1    1.46    0.15
  -6  -2  -1   33.02    0.96
  -6  -2  -1   33.88    0.93
   6   2   1   34.56    1.02
   6   2   1   34.92    0.96
  -7  -2  -1    0.11    0.30
  -7  -2  -1    0.07    0.18
  -7  -2  -1   -0.23    0.22
  -7  -2  -1   -0.10    0.19
   7   2   1    0.28    0.20
   7   2   1   -0.10    0.20
  -8  -2  -1    3.57    0.40
  -8  -2  -1    4.40    0.41
  -8  -2  -1    4.00    0.31
  -8  -2  -1    3.81    0.34
  -8  -2  -1    4.46    0.34
   8   2   1    3.87    0.35
   8   2   1    4.46    0.35
  -9  -2  -1    4.59    0.37
  -9  -2  -1    5.28    0.40
  -9  -2  -1    5.03    0.40
   9   2   1    5.28    0.45
   9   2   1    4.21    0.40
   9   2   1    4.41    0.41
 -10  -2  -1    1.56    0.38
 -10  -2  -1    0.71    0.37
 -10  -2  -1    1.17    0.42
 -10  -2  -1    1.71    0.44
 -10  -2  -1    2.18    0.34
 -10  -2  -1    2.18    0.41
 -10  -2  -1    1.65    0.34
  10   2   1    0.90    0.37
  10   2   1    1.59    0.41
 -11  -2  -1    0.38    0.35
 -11  -2  -1    0.48    0.34
 -11  -2  -1   -0.14    0.29
 -11  -2  -1    0.07    0.33
 -11  -2  -1    0.33    0.28
  11   2   1    0.55    0.35
  11   2   1    0.28    0.33
 -12  -2  -1   13.30    0.53
 -12  -2  -1   13.26    0.60
 -12  -2  -1   13.12    0.52
 -12  -2  -1   13.61    0.59
  12   2   1   11.41    0.65
  12   2   1   13.03    0.57
  12   2   1   12.79    0.64
 -13  -2  -1    0.54    0.19
 -13  -2  -1    0.74    0.24
 -13  -2  -1    0.32    0.26
 -13  -2  -1    0.53    0.25
 -13  -2  -1    0.33    0.18
  13   2   1    0.51    0.23
  13   2   1   -0.03    0.26
  13   2   1    0.16    0.25
 -14  -2  -1   -0.16    0.17
 -14  -2  -1    0.04    0.15
 -14  -2  -1    0.16    0.13
  14   2   1    0.05    0.14
  14   2   1    0.19    0.18
  12  -3  -1    0.18    0.21
 -12   3   1   -0.22    0.20
 -12   3   1    0.03    0.21
 -12   3   1    0.27    0.17
  11  -3  -1   -0.12    0.25
  11  -3  -1    0.10    0.28
 -11   3   1    0.39    0.29
 -11   3   1    0.27    0.23
 -11   3   1    0.53    0.27
  10  -3  -1    0.41    0.31
  10  -3  -1    0.27    0.30
  10  -3  -1    0.50    0.37
 -10   3   1    0.34    0.26
 -10   3   1    0.63    0.27
 -10   3   1    0.13    0.36
 -10   3   1    0.61    0.32
   9  -3  -1    0.64    0.35
   9  -3  -1    1.26    0.43
   9  -3  -1    1.11    0.38
  -9   3   1    1.29    0.30
  -9   3   1    1.07    0.37
  -9   3   1    1.13    0.30
   8  -3  -1   17.16    0.80
  -8   3   1   17.02    0.74
  -8   3   1   17.34    0.71
   7  -3  -1    0.34    0.29
   7  -3  -1    0.40    0.27
   7  -3  -1    0.42    0.35
  -7   3   1    0.61    0.27
  -7   3   1    0.72    0.25
   6  -3  -1    4.48    0.37
   6  -3  -1    5.02    0.39
   6  -3  -1    4.61    0.45
  -6   3   1    4.73    0.36
  -6   3   1    6.07    0.33
  -6   3   1    5.10    0.34
   5  -3  -1    4.04    0.34
   5  -3  -1    4.53    0.35
  -5   3   1    4.52    0.29
  -5   3   1    4.33    0.27
   4  -3  -1   16.68    0.62
   4  -3  -1   16.36    0.62
  -4   3   1   16.45    0.54
  -4   3   1   16.30    0.50
  -4   3   1   17.48    0.55
   3  -3  -1   72.73    1.81
   3  -3  -1   67.99    1.68
   3  -3  -1   69.25    1.76
  -3   3   1   73.53    1.66
  -3   3   1   71.37    1.66
  -3   3   1   69.65    1.70
   2  -3  -1    6.84    0.30
   2  -3  -1    6.53    0.25
   2  -3  -1    6.98    0.33
   2  -3  -1    5.87    0.24
  -2   3   1    6.60    0.28
  -2   3   1    6.77    0.26
   1  -3  -1   56.78    1.33
   1  -3  -1   56.95    1.39
   1  -3  -1   60.92    1.39
   1  -3  -1   54.63    1.36
  -1   3   1   57.04    1.37
  -1   3   1   59.77    1.31
   0  -3  -1    9.29    0.26
   0  -3  -1    9.78    0.30
   0  -3  -1    9.35    0.30
   0   3   1    9.70    0.32
   0   3   1    9.98    0.32
   0   3   1    9.85    0.25
  -1  -3  -1   25.17    0.64
  -1  -3  -1   26.58    0.66
  -1  -3  -1   25.39    0.63
   1   3   1   26.55    0.68
   1   3   1   25.31    0.64
  -2  -3  -1    3.00    0.13
  -2  -3  -1    3.39    0.17
  -2  -3  -1    3.37    0.18
  -2  -3  -1    3.14    0.18
   2   3   1    3.37    0.13
   2   3   1    3.17    0.18
  -3  -3  -1    2.79    0.15
  -3  -3  -1    3.12    0.19
  -3  -3  -1    3.10    0.20
   3   3   1    3.11    0.18
   3   3   1    2.92    0.19
  -4  -3  -1   29.40    0.78
  -4  -3  -1   29.73    0.81
  -4  -3  -1   29.49    0.75
   4   3   1   29.47    0.82
   4   3   1   29.50    0.77
  -5  -3  -1   61.45    1.48
  -5  -3  -1   62.25    1.53
  -5  -3  -1   61.87    1.56
   5   3   1   61.66    1.59
   5   3   1   61.94    1.51
  -6  -3  -1   50.83    1.26
  -6  -3  -1   48.89    1.32
   6   3   1   49.59    1.36
   6   3   1   49.02    1.29
  -7  -3  -1    0.13    0.29
  -7  -3  -1    0.02    0.19
  -7  -3  -1    0.08    0.23
  -7  -3  -1    0.20    0.17
   7   3   1    0.09    0.19
   7   3   1    0.04    0.20
  -8  -3  -1    5.72    0.38
  -8  -3  -1    6.45    0.47
  -8  -3  -1    5.46    0.35
  -8  -3  -1    5.58    0.38
  -8  -3  -1    4.94    0.43
   8   3   1    5.24    0.40
   8   3   1    5.63    0.38
  -9  -3  -1   12.86    0.58
  -9  -3  -1   12.81    0.61
  -9  -3  -1   13.38    0.69
  -9  -3  -1   13.69    0.65
  -9  -3  -1   12.96    0.59
   9   3   1   13.66    0.62
   9   3   1   11.38    0.63
 -10  -3  -1    7.55    0.51
 -10  -3  -1    7.25    0.52
 -10  -3  -1    7.80    0.45
 -10  -3  -1    7.62    0.50
 -10  -3  -1    6.33    0.40
 -10  -3  -1    7.39    0.47
 -10  -3  -1    7.42    0.48
  10   3   1    7.28    0.54
 -11  -3  -1    0.25    0.33
 -11  -3  -1    0.37    0.35
 -11  -3  -1    0.14    0.27
 -11  -3  -1    0.18    0.28
 -11  -3  -1   -0.14    0.32
 -11  -3  -1   -0.08    0.28
  11   3   1    0.09    0.33
  11   3   1    0.07    0.34
 -12  -3  -1    5.06    0.34
 -12  -3  -1    5.34    0.42
 -12  -3  -1    5.58    0.36
 -12  -3  -1    5.05    0.41
 -12  -3  -1    4.59    0.40
  12   3   1    4.21    0.44
  12   3   1    5.15    0.41
  12   3   1    5.06    0.47
 -13  -3  -1    0.21    0.25
 -13  -3  -1    0.56    0.25
 -13  -3  -1    0.09    0.24
 -13  -3  -1    0.46    0.20
 -13  -3  -1    0.01    0.20
  13   3   1    0.57    0.29
  13   3   1    0.65    0.25
  13   3   1    0.15    0.27
 -14  -3  -1    0.30    0.14
 -14  -3  -1    0.38    0.20
 -14  -3  -1    0.35    0.17
  14   3   1    0.53    0.20
  14   3   1    0.36    0.17
  12  -4  -1    0.58    0.18
 -12   4   1    0.87    0.20
 -12   4   1    0.83    0.16
 -12   4   1    0.78    0.20
  11  -4  -1   -0.30    0.22
  11  -4  -1    0.38    0.25
 -11   4   1    0.29    0.26
 -11   4   1    0.30    0.27
 -11   4   1    0.03    0.23
 -11   4   1   -0.04    0.19
  10  -4  -1    0.85    0.31
  10  -4  -1    0.51    0.33
 -10   4   1    0.55    0.30
 -10   4   1    0.29    0.24
 -10   4   1    0.66    0.36
 -10   4   1    0.54    0.25
   9  -4  -1   -0.06    0.38
   9  -4  -1    0.57    0.34
  -9   4   1    0.36    0.27
  -9   4   1   -0.27    0.32
  -9   4   1    0.64    0.28
   8  -4  -1    0.18    0.35
   8  -4  -1    1.25    0.45
  -8   4   1   -0.21    0.29
  -8   4   1    0.35    0.37
  -8   4   1    0.54    0.29
  -8   4   1   -0.21    0.34
  -8   4   1   -0.65    0.35
   7  -4  -1    0.33    0.30
   7  -4  -1    0.88    0.36
   7  -4  -1    0.45    0.30
  -7   4   1    0.20    0.27
  -7   4   1    0.61    0.26
   6  -4  -1    8.50    0.49
   6  -4  -1    8.62    0.54
   6  -4  -1    8.61    0.49
  -6   4   1    8.57    0.45
  -6   4   1    8.33    0.41
  -6   4   1    8.26    0.43
   5  -4  -1    9.33    0.48
   5  -4  -1    9.23    0.48
   5  -4  -1    8.70    0.54
  -5   4   1    8.62    0.39
  -5   4   1    8.42    0.40
  -5   4   1    7.94    0.42
   4  -4  -1    0.43    0.21
   4  -4  -1    0.06    0.23
  -4   4   1    0.15    0.18
  -4   4   1    0.19    0.17
   3  -4  -1   27.93    0.76
   3  -4  -1   27.51    0.85
   3  -4  -1   27.50    0.86
  -3   4   1   28.34    0.76
  -3   4   1   29.50    0.82
  -3   4   1   28.97    0.77
   2  -4  -1   12.94    0.45
   2  -4  -1   12.45    0.39
   2  -4  -1   12.12    0.47
  -2   4   1   13.23    0.45
  -2   4   1   12.85    0.41
  -2   4   1   12.77    0.40
   1  -4  -1  279.25    6.31
   1  -4  -1  277.19    6.15
   1  -4  -1  266.77    6.14
  -1   4   1  273.20    6.29
  -1   4   1  283.11    5.99
  -1   4   1  278.93    6.17
   0  -4  -1    4.15    0.21
   0  -4  -1    4.62    0.18
   0  -4  -1    4.41    0.20
   0   4   1    3.87    0.22
   0   4   1    4.24    0.15
   0   4   1    3.96    0.22
  -1  -4  -1    0.22    0.12
  -1  -4  -1    0.26    0.11
  -1  -4  -1    0.32    0.11
   1   4   1    0.26    0.14
   1   4   1    0.07    0.12
  -2  -4  -1    3.18    0.18
  -2  -4  -1    3.10    0.17
  -2  -4  -1    3.29    0.18
   2   4   1    3.07    0.20
   2   4   1    3.03    0.15
  -3  -4  -1   12.88    0.35
  -3  -4  -1   13.31    0.42
  -3  -4  -1   12.76    0.40
   3   4   1   13.03    0.42
   3   4   1   12.76    0.42
  -4  -4  -1    6.87    0.30
  -4  -4  -1    7.28    0.27
  -4  -4  -1    7.07    0.33
   4   4   1    7.11    0.32
   4   4   1    6.83    0.30
  -5  -4  -1    0.59    0.20
  -5  -4  -1    0.67    0.16
  -5  -4  -1    0.67    0.22
   5   4   1    0.54    0.20
   5   4   1    0.53    0.16
  -6  -4  -1   17.01    0.56
  -6  -4  -1   16.46    0.59
  -6  -4  -1   17.30    0.62
   6   4   1   17.68    0.55
   6   4   1   17.44    0.63
  -7  -4  -1   22.41    0.70
  -7  -4  -1   20.93    0.78
  -7  -4  -1   22.44    0.75
  -7  -4  -1   20.08    0.73
   7   4   1   21.89    0.77
   7   4   1   22.08    0.72
  -8  -4  -1   12.07    0.54
  -8  -4  -1   10.42    0.58
  -8  -4  -1   11.07    0.52
  -8  -4  -1   11.66    0.59
  -8  -4  -1   12.09    0.50
   8   4   1   11.41    0.52
   8   4   1   10.80    0.51
   8   4   1   11.10    0.56
  -9  -4  -1    0.03    0.34
  -9  -4  -1    0.03    0.36
  -9  -4  -1    0.20    0.25
  -9  -4  -1    0.18    0.27
  -9  -4  -1    0.39    0.26
   9   4   1    0.44    0.28
   9   4   1    0.55    0.27
 -10  -4  -1   20.32    0.70
 -10  -4  -1   19.57    0.78
 -10  -4  -1   20.75    0.76
 -10  -4  -1   20.32    0.78
 -10  -4  -1   19.34    0.73
 -10  -4  -1   19.57    0.78
 -10  -4  -1   20.37    0.82
  10   4   1   19.51    0.84
 -11  -4  -1    7.35    0.40
 -11  -4  -1    7.63    0.48
 -11  -4  -1    6.95    0.47
 -11  -4  -1    6.79    0.42
 -11  -4  -1    7.38    0.51
 -11  -4  -1    7.22    0.45
 -11  -4  -1    6.91    0.47
  11   4   1    6.86    0.51
 -12  -4  -1    0.98    0.26
 -12  -4  -1    1.20    0.29
 -12  -4  -1    1.34    0.26
 -12  -4  -1    1.11    0.30
 -12  -4  -1    0.88    0.32
 -12  -4  -1    1.17    0.33
  12   4   1    1.59    0.33
  12   4   1    1.29    0.36
 -13  -4  -1   -0.32    0.22
 -13  -4  -1    0.46    0.26
 -13  -4  -1    0.30    0.19
 -13  -4  -1    0.32    0.19
 -13  -4  -1    0.84    0.27
  13   4   1    0.20    0.24
  13   4   1   -0.05    0.27
  13   4   1    0.23    0.29
 -14  -4  -1    0.42    0.22
 -14  -4  -1    0.56    0.19
  14   4   1    0.15    0.20
  14   4   1    0.81    0.18
  11  -5  -1    0.00    0.21
  11  -5  -1    0.01    0.21
 -11   5   1    0.20    0.17
 -11   5   1    0.30    0.24
 -11   5   1   -0.06    0.22
  10  -5  -1   -0.11    0.26
  10  -5  -1   -0.04    0.29
 -10   5   1    0.15    0.32
 -10   5   1   -0.33    0.27
 -10   5   1   -0.19    0.23
 -10   5   1    0.06    0.21
   9  -5  -1    0.32    0.36
   9  -5  -1    0.60    0.32
  -9   5   1   -0.12    0.31
  -9   5   1    0.14    0.25
  -9   5   1    0.51    0.26
   8  -5  -1   -0.15    0.41
   8  -5  -1    0.27    0.34
  -8   5   1   -0.37    0.27
  -8   5   1    0.23    0.27
  -8   5   1   -1.05    0.33
  -8   5   1    0.19    0.35
  -8   5   1   -0.17    0.35
   7  -5  -1    1.29    0.37
   7  -5  -1    1.33    0.35
  -7   5   1    1.29    0.30
  -7   5   1    1.01    0.30
   6  -5  -1    2.74    0.36
   6  -5  -1    2.60    0.34
   6  -5  -1    3.13    0.39
  -6   5   1    2.48    0.28
  -6   5   1    2.69    0.33
  -6   5   1    2.11    0.29
   5  -5  -1    5.37    0.39
   5  -5  -1    4.46    0.39
   5  -5  -1    5.30    0.44
  -5   5   1    4.67    0.36
  -5   5   1    5.07    0.33
  -5   5   1    5.37    0.33
   4  -5  -1   14.29    0.61
   4  -5  -1   14.26    0.58
  -4   5   1   14.44    0.51
  -4   5   1   14.49    0.54
   3  -5  -1    9.64    0.47
   3  -5  -1    9.49    0.43
  -3   5   1    9.52    0.37
  -3   5   1    9.57    0.41
   2  -5  -1    4.30    0.27
   2  -5  -1    3.81    0.30
   2  -5  -1    4.13    0.22
  -2   5   1    4.21    0.23
  -2   5   1    4.03    0.27
  -2   5   1    4.25    0.24
   1  -5  -1   35.73    0.87
   1  -5  -1   34.63    0.92
   1  -5  -1   33.77    0.93
  -1   5   1   34.86    0.93
  -1   5   1   34.45    0.92
  -1   5   1   34.16    0.84
   0  -5  -1   71.82    1.67
   0  -5  -1   67.30    1.63
   0  -5  -1   67.86    1.60
   0   5   1   67.33    1.52
   0   5   1   70.47    1.65
   0   5   1   68.00    1.68
  -1  -5  -1   25.06    0.67
  -1  -5  -1   24.50    0.64
  -1  -5  -1   24.33    0.66
   1   5   1   24.30    0.66
   1   5   1   25.19    0.70
  -2  -5  -1    7.76    0.30
  -2  -5  -1    7.95    0.30
  -2  -5  -1    8.27    0.31
   2   5   1    7.79    0.27
   2   5   1    8.47    0.34
  -3  -5  -1    4.28    0.23
  -3  -5  -1    4.43    0.16
  -3  -5  -1    4.82    0.25
   3   5   1    4.63    0.24
   3   5   1    4.07    0.17
   3   5   1    4.46    0.26
  -4  -5  -1    1.21    0.19
  -4  -5  -1    1.30    0.15
  -4  -5  -1    1.50    0.21
   4   5   1    1.13    0.19
   4   5   1    1.29    0.19
  -5  -5  -1   22.58    0.72
  -5  -5  -1   23.48    0.64
  -5  -5  -1   23.35    0.69
   5   5   1   23.29    0.73
   5   5   1   22.80    0.69
  -6  -5  -1    4.81    0.31
  -6  -5  -1    5.05    0.34
  -6  -5  -1    4.60    0.27
   6   5   1    4.15    0.28
   6   5   1    4.69    0.32
  -7  -5  -1    0.70    0.23
  -7  -5  -1    1.04    0.30
  -7  -5  -1    0.32    0.23
  -7  -5  -1    0.67    0.30
  -7  -5  -1    1.35    0.24
  -7  -5  -1    0.76    0.20
   7   5   1    0.46    0.22
   7   5   1    0.64    0.27
  -8  -5  -1   26.91    0.83
  -8  -5  -1   23.82    0.85
  -8  -5  -1   25.82    0.88
  -8  -5  -1   24.52    0.90
  -8  -5  -1   24.50    0.90
   8   5   1   24.18    0.83
   8   5   1   25.18    0.84
   8   5   1   25.12    0.91
  -9  -5  -1    0.14    0.36
  -9  -5  -1    0.60    0.34
  -9  -5  -1    0.17    0.26
  -9  -5  -1    0.45    0.29
   9   5   1    0.45    0.27
   9   5   1    0.69    0.30
   9   5   1    0.81    0.29
 -10  -5  -1   11.69    0.66
 -10  -5  -1   10.28    0.49
 -10  -5  -1   11.03    0.58
 -10  -5  -1   10.58    0.63
 -10  -5  -1   10.53    0.57
 -10  -5  -1   10.87    0.56
 -10  -5  -1   10.76    0.53
 -10  -5  -1   10.50    0.61
 -11  -5  -1    1.84    0.32
 -11  -5  -1    1.65    0.28
 -11  -5  -1    1.84    0.36
 -11  -5  -1    1.89    0.34
 -11  -5  -1    2.21    0.33
 -11  -5  -1    1.93    0.40
  11   5   1    2.38    0.38
 -12  -5  -1    2.86    0.37
 -12  -5  -1    2.90    0.29
 -12  -5  -1    2.91    0.31
 -12  -5  -1    3.00    0.35
 -12  -5  -1    3.14    0.34
  12   5   1    2.03    0.37
  12   5   1    2.76    0.35
 -13  -5  -1    1.02    0.28
 -13  -5  -1    0.46    0.20
 -13  -5  -1    0.40    0.18
 -13  -5  -1    0.13    0.23
 -13  -5  -1    0.29    0.25
  13   5   1    0.20    0.29
  13   5   1    0.53    0.26
  13   5   1    0.52    0.29
 -14  -5  -1   -0.10    0.22
 -14  -5  -1    0.15    0.19
  14   5   1    0.06    0.18
  14   5   1    0.62    0.21
 -11   6   1    0.32    0.22
 -11   6   1    0.09    0.15
  10  -6  -1    0.89    0.26
  10  -6  -1    1.05    0.27
 -10   6   1    1.30    0.21
 -10   6   1    1.13    0.25
 -10   6   1    1.24    0.32
   9  -6  -1    0.13    0.33
   9  -6  -1    0.45    0.30
   9  -6  -1   -0.33    0.28
  -9   6   1   -0.05    0.22
  -9   6   1   -0.04    0.23
   8  -6  -1   -0.38    0.38
   8  -6  -1    0.02    0.33
   8  -6  -1    0.38    0.33
  -8   6   1   -0.60    0.24
  -8   6   1   -0.03    0.25
   7  -6  -1    0.42    0.46
   7  -6  -1    0.78    0.36
  -7   6   1    1.08    0.37
  -7   6   1    0.75    0.29
  -7   6   1    0.52    0.34
  -7   6   1    0.89    0.29
   6  -6  -1    0.68    0.35
   6  -6  -1    0.48    0.29
  -6   6   1    0.56    0.26
  -6   6   1    0.23    0.23
  -6   6   1    0.53    0.27
   5  -6  -1    3.88    0.42
   5  -6  -1    3.15    0.35
   5  -6  -1    3.75    0.37
  -5   6   1    3.67    0.31
  -5   6   1    3.29    0.33
  -5   6   1    3.41    0.30
   4  -6  -1    0.41    0.31
   4  -6  -1    0.26    0.23
   4  -6  -1   -0.01    0.22
  -4   6   1    0.14    0.18
  -4   6   1    0.08    0.17
  -4   6   1   -0.01    0.23
   3  -6  -1    6.00    0.40
   3  -6  -1    6.13    0.36
  -3   6   1    6.68    0.35
  -3   6   1    6.16    0.31
   2  -6  -1   17.87    0.65
   2  -6  -1   18.64    0.61
  -2   6   1   18.22    0.54
  -2   6   1   17.76    0.61
  -2   6   1   18.61    0.58
   1  -6  -1   13.83    0.47
   1  -6  -1   13.49    0.50
   1  -6  -1   13.38    0.43
  -1   6   1   13.39    0.47
  -1   6   1   14.46    0.50
  -1   6   1   12.81    0.40
   0  -6  -1   -0.05    0.13
   0  -6  -1    0.24    0.15
   0  -6  -1    0.44    0.17
   0   6   1   -0.08    0.16
   0   6   1    0.07    0.16
   0   6   1    0.18    0.11
  -1  -6  -1    0.90    0.18
  -1  -6  -1    1.26    0.16
  -1  -6  -1    1.24    0.16
   1   6   1    0.96    0.16
   1   6   1    0.74    0.18
  -2  -6  -1    1.42    0.17
  -2  -6  -1    1.19    0.17
  -2  -6  -1    1.66    0.19
   2   6   1    1.53    0.22
   2   6   1    1.41    0.16
  -3  -6  -1   11.68    0.43
  -3  -6  -1   11.86    0.41
   3   6   1   11.95    0.43
   3   6   1   11.51    0.35
   3   6   1   11.79    0.45
  -4  -6  -1   39.86    1.08
  -4  -6  -1   40.96    1.05
   4   6   1   39.44    1.09
   4   6   1   39.61    1.09
  -5  -6  -1    1.99    0.24
  -5  -6  -1    2.02    0.23
   5   6   1    1.66    0.23
   5   6   1    1.97    0.23
  -6  -6  -1    7.48    0.40
  -6  -6  -1    7.17    0.37
   6   6   1    8.05    0.40
   6   6   1    7.85    0.37
  -7  -6  -1   -0.22    0.22
  -7  -6  -1    0.03    0.21
  -7  -6  -1    0.27    0.21
  -7  -6  -1    0.03    0.28
  -7  -6  -1   -0.26    0.26
   7   6   1   -0.42    0.22
   7   6   1    0.24    0.20
  -8  -6  -1    0.36    0.25
  -8  -6  -1    0.63    0.25
  -8  -6  -1   -0.27    0.30
  -8  -6  -1   -0.10    0.31
   8   6   1   -0.09    0.25
   8   6   1   -0.15    0.21
   8   6   1    0.26    0.22
  -9  -6  -1   10.62    0.60
  -9  -6  -1   10.65    0.61
  -9  -6  -1   10.91    0.54
   9   6   1   10.69    0.60
   9   6   1   10.32    0.54
   9   6   1   11.67    0.57
 -10  -6  -1    0.62    0.37
 -10  -6  -1    0.12    0.44
 -10  -6  -1    0.13    0.35
 -10  -6  -1    0.30    0.36
 -10  -6  -1    0.67    0.36
 -10  -6  -1    0.20    0.27
 -10  -6  -1    0.48    0.29
 -10  -6  -1   -0.22    0.33
  10   6   1    0.40    0.29
 -11  -6  -1    0.02    0.38
 -11  -6  -1   -0.02    0.26
 -11  -6  -1   -0.12    0.26
 -11  -6  -1   -0.33    0.30
 -11  -6  -1    0.00    0.32
 -11  -6  -1   -0.36    0.30
  11   6   1    0.32    0.31
 -12  -6  -1    0.80    0.27
 -12  -6  -1    0.40    0.32
 -12  -6  -1   -0.02    0.28
 -12  -6  -1    0.43    0.23
 -12  -6  -1    0.56    0.27
  12   6   1    0.12    0.30
 -13  -6  -1    1.67    0.19
 -13  -6  -1    2.29    0.23
 -13  -6  -1    2.26    0.29
 -13  -6  -1    2.24    0.28
 -13  -6  -1    2.02    0.30
  13   6   1    2.55    0.30
  13   6   1    1.58    0.33
 -14  -6  -1    0.49    0.23
 -14  -6  -1    0.62    0.19
  14   6   1    0.56    0.19
  14   6   1    0.38    0.22
 -10   7   1    1.03    0.23
 -10   7   1    1.19    0.29
 -10   7   1    1.20    0.19
   9  -7  -1    1.08    0.28
   9  -7  -1    1.42    0.29
   9  -7  -1    0.84    0.30
   9  -7  -1    1.15    0.29
  -9   7   1    1.30    0.26
  -9   7   1    1.06    0.26
  -9   7   1    0.97    0.22
   8  -7  -1    0.37    0.31
   8  -7  -1    0.41    0.32
   8  -7  -1    0.32    0.31
   8  -7  -1    0.92    0.36
  -8   7   1   -0.08    0.23
  -8   7   1    0.48    0.27
   7  -7  -1    0.72    0.36
   7  -7  -1    0.63    0.35
  -7   7   1    0.56    0.29
   6  -7  -1    1.80    0.40
  -6   7   1    1.14    0.30
   5  -7  -1    0.38    0.36
   5  -7  -1    0.48    0.29
  -5   7   1    0.34    0.22
  -5   7   1    0.71    0.27
   4  -7  -1    3.58    0.36
   4  -7  -1    3.28    0.41
  -4   7   1    3.75    0.34
  -4   7   1    4.03    0.32
   3  -7  -1    0.12    0.20
   3  -7  -1    0.32    0.25
   3  -7  -1   -0.31    0.30
  -3   7   1   -0.04    0.18
  -3   7   1   -0.35    0.23
   2  -7  -1    9.76    0.42
   2  -7  -1    8.92    0.46
  -2   7   1    9.55    0.42
  -2   7   1    9.67    0.40
   1  -7  -1   40.36    1.12
   1  -7  -1   41.30    1.10
  -1   7   1   40.53    1.10
  -1   7   1   39.40    1.10
   0  -7  -1    5.10    0.31
   0  -7  -1    5.14    0.26
   0  -7  -1    4.85    0.28
   0   7   1    5.25    0.30
   0   7   1    4.85    0.29
  -1  -7  -1   78.61    1.86
  -1  -7  -1   78.53    1.86
  -1  -7  -1   76.26    1.88
   1   7   1   75.96    1.86
   1   7   1   76.53    1.93
  -2  -7  -1   64.44    1.59
  -2  -7  -1   65.57    1.59
  -2  -7  -1   64.58    1.62
   2   7   1   64.75    1.67
   2   7   1   65.76    1.58
  -3  -7  -1    6.24    0.32
  -3  -7  -1    6.12    0.31
   3   7   1    6.55    0.27
   3   7   1    5.85    0.34
  -4  -7  -1    0.88    0.20
  -4  -7  -1    0.80    0.20
   4   7   1    1.21    0.22
   4   7   1    1.06    0.20
  -5  -7  -1   21.58    0.71
  -5  -7  -1   20.91    0.67
   5   7   1   22.14    0.72
   5   7   1   21.74    0.71
  -6  -7  -1    2.20    0.29
  -6  -7  -1    3.38    0.28
  -6  -7  -1    3.47    0.35
  -6  -7  -1    3.30    0.29
   6   7   1    3.54    0.30
   6   7   1    4.10    0.29
  -7  -7  -1    1.90    0.31
  -7  -7  -1    1.74    0.28
  -7  -7  -1    1.44    0.33
  -7  -7  -1    2.18    0.28
  -7  -7  -1    1.65    0.26
   7   7   1    2.08    0.27
   7   7   1    1.54    0.27
   7   7   1    2.28    0.27
  -8  -7  -1    0.74    0.27
  -8  -7  -1    0.94    0.28
  -8  -7  -1    0.98    0.33
  -8  -7  -1    1.11    0.27
  -8  -7  -1    0.68    0.32
   8   7   1    0.72    0.28
   8   7   1    1.00    0.25
  -9  -7  -1    8.80    0.55
  -9  -7  -1    7.65    0.48
  -9  -7  -1    6.80    0.52
  -9  -7  -1    9.06    0.49
  -9  -7  -1    8.85    0.53
   9   7   1    8.05    0.50
   9   7   1    8.97    0.50
   9   7   1    7.86    0.52
 -10  -7  -1    5.68    0.43
 -10  -7  -1    5.49    0.45
 -10  -7  -1    5.71    0.37
 -10  -7  -1    5.13    0.44
 -10  -7  -1    5.75    0.43
 -10  -7  -1    4.87    0.44
 -10  -7  -1    5.68    0.50
 -10  -7  -1    5.94    0.49
  10   7   1    5.20    0.43
 -11  -7  -1    0.21    0.26
 -11  -7  -1    0.92    0.37
 -11  -7  -1    0.28    0.27
 -11  -7  -1   -0.15    0.30
 -11  -7  -1    0.12    0.31
 -11  -7  -1    0.94    0.36
 -11  -7  -1    0.44    0.30
  11   7   1    0.18    0.30
 -12  -7  -1    0.00    0.27
 -12  -7  -1    0.21    0.28
 -12  -7  -1    0.67    0.26
 -12  -7  -1    0.99    0.27
 -12  -7  -1    1.17    0.25
  12   7   1    0.88    0.31
 -13  -7  -1    0.01    0.23
 -13  -7  -1   -0.12    0.15
 -13  -7  -1   -0.24    0.20
 -13  -7  -1    0.00    0.19
  13   7   1   -0.34    0.25
  13   7   1   -0.11    0.29
 -14  -7  -1   -0.11    0.17
 -14  -7  -1    0.32    0.14
  14   7   1    0.14    0.21
  14   7   1    0.16    0.18
 -10   8   1    0.55    0.23
   9  -8  -1    0.32    0.24
   9  -8  -1    0.38    0.23
   9  -8  -1    0.29    0.24
  -9   8   1    0.79    0.22
  -9   8   1    0.46    0.22
   8  -8  -1    0.91    0.30
   8  -8  -1    0.90    0.30
   8  -8  -1    1.38    0.32
  -8   8   1    1.21    0.28
   7  -8  -1    1.33    0.35
   7  -8  -1    0.62    0.33
   7  -8  -1    0.66    0.35
  -7   8   1    0.52    0.28
  -7   8   1    0.29    0.26
  -7   8   1    0.38    0.25
   6  -8  -1    1.00    0.36
   6  -8  -1    0.59    0.37
   6  -8  -1    0.62    0.35
  -6   8   1   -0.21    0.26
  -6   8   1    0.14    0.28
  -6   8   1   -0.05    0.29
   5  -8  -1    0.28    0.36
   5  -8  -1   -0.02    0.30
  -5   8   1   -0.71    0.25
  -5   8   1    0.03    0.23
   4  -8  -1    0.43    0.35
   4  -8  -1    0.05    0.27
  -4   8   1    0.24    0.21
  -4   8   1    0.22    0.26
   3  -8  -1    0.57    0.32
   3  -8  -1    0.10    0.26
  -3   8   1    0.12    0.27
  -3   8   1    0.00    0.19
  -3   8   1   -0.08    0.25
   2  -8  -1    7.68    0.39
   2  -8  -1    7.83    0.47
   2  -8  -1    7.74    0.45
  -2   8   1    8.21    0.42
  -2   8   1    8.12    0.44
  -2   8   1    8.37    0.42
   1  -8  -1    3.04    0.24
   1  -8  -1    2.94    0.29
  -1   8   1    2.89    0.25
  -1   8   1    3.05    0.26
   0  -8  -1    2.73    0.23
   0  -8  -1    2.83    0.26
   0   8   1    2.77    0.26
   0   8   1    2.54    0.24
  -1  -8  -1   28.36    0.84
  -1  -8  -1   31.18    0.84
  -1  -8  -1   29.50    0.85
   1   8   1   30.10    0.86
   1   8   1   28.47    0.89
  -2  -8  -1    5.61    0.31
  -2  -8  -1    5.58    0.30
  -2  -8  -1    5.96    0.31
   2   8   1    5.91    0.35
   2   8   1    5.44    0.29
  -3  -8  -1    0.53    0.19
  -3  -8  -1    0.64    0.18
   3   8   1    0.08    0.15
   3   8   1    0.28    0.20
  -4  -8  -1    7.56    0.37
  -4  -8  -1    7.34    0.38
   4   8   1    7.83    0.40
   4   8   1    7.90    0.38
  -5  -8  -1    0.23    0.26
  -5  -8  -1   -0.17    0.19
  -5  -8  -1   -0.25    0.23
  -5  -8  -1    0.42    0.20
   5   8   1    0.10    0.21
   5   8   1    0.09    0.18
  -6  -8  -1   -0.11    0.23
  -6  -8  -1    0.36    0.28
  -6  -8  -1    0.11    0.20
  -6  -8  -1    0.13    0.26
  -6  -8  -1   -0.07    0.19
   6   8   1    0.24    0.20
   6   8   1    0.13    0.19
  -7  -8  -1    0.81    0.28
  -7  -8  -1    1.12    0.25
  -7  -8  -1    1.58    0.32
  -7  -8  -1    1.04    0.25
  -7  -8  -1    1.35    0.29
   7   8   1    1.20    0.27
   7   8   1    1.28    0.25
   7   8   1    1.31    0.25
  -8  -8  -1    1.89    0.37
  -8  -8  -1    2.38    0.33
  -8  -8  -1    1.93    0.30
  -8  -8  -1    2.50    0.36
  -8  -8  -1    2.48    0.32
   8   8   1    2.28    0.32
   8   8   1    1.98    0.32
  -9  -8  -1   -0.05    0.35
  -9  -8  -1   -0.24    0.32
  -9  -8  -1    0.11    0.28
  -9  -8  -1    0.20    0.32
   9   8   1   -0.06    0.28
 -10  -8  -1   -0.40    0.35
 -10  -8  -1   -0.14    0.32
 -10  -8  -1    0.64    0.36
 -10  -8  -1   -0.07    0.33
 -10  -8  -1   -0.29    0.26
 -10  -8  -1    0.16    0.25
 -10  -8  -1    0.45    0.35
 -10  -8  -1    0.46    0.36
  10   8   1   -0.24    0.28
 -11  -8  -1    0.30    0.31
 -11  -8  -1    0.60    0.35
 -11  -8  -1    0.68    0.32
 -11  -8  -1    0.53    0.27
 -11  -8  -1    0.36    0.25
 -11  -8  -1    0.16    0.30
 -11  -8  -1    0.27    0.34
  11   8   1    0.22    0.28
 -12  -8  -1    0.31    0.28
 -12  -8  -1    0.55    0.24
 -12  -8  -1    0.41    0.27
 -12  -8  -1    0.19    0.25
 -12  -8  -1    0.43    0.24
  12   8   1    0.41    0.30
 -13  -8  -1   -0.24    0.21
 -13  -8  -1   -0.03    0.22
 -13  -8  -1    0.08    0.13
 -13  -8  -1    0.08    0.18
  13   8   1   -0.34    0.29
  13   8   1   -0.14    0.24
 -14  -8  -1    0.16    0.18
 -14  -8  -1    0.20    0.13
  14   8   1   -0.14    0.17
  14   8   1    0.10    0.20
   9  -9  -1    0.39    0.18
   9  -9  -1    0.37    0.20
  -9   9   1    0.57    0.20
  -9   9   1    0.11    0.20
  -9   9   1    0.07    0.28
   8  -9  -1    1.02    0.27
   8  -9  -1    0.94    0.28
   8  -9  -1    0.75    0.26
  -8   9   1    1.17    0.25
  -8   9   1    0.95    0.25
   7  -9  -1    0.26    0.31
   7  -9  -1    0.25    0.29
   7  -9  -1    0.13    0.30
  -7   9   1    0.04    0.25
  -7   9   1    0.14    0.22
  -7   9   1    0.00    0.24
   6  -9  -1    1.54    0.36
   6  -9  -1    1.31    0.35
   6  -9  -1    1.35    0.37
  -6   9   1    0.85    0.28
  -6   9   1    1.30    0.31
  -6   9   1    1.23    0.27
   5  -9  -1    1.53    0.37
   5  -9  -1    1.15    0.38
   5  -9  -1    0.73    0.39
  -5   9   1    1.39    0.31
  -5   9   1    1.19    0.27
  -5   9   1    1.12    0.29
   4  -9  -1   -0.44    0.33
   4  -9  -1    0.03    0.31
  -4   9   1   -0.11    0.23
  -4   9   1   -0.11    0.26
   3  -9  -1    5.60    0.44
   3  -9  -1    5.53    0.46
  -3   9   1    5.72    0.42
  -3   9   1    5.32    0.38
  -3   9   1    5.18    0.37
   2  -9  -1    7.26    0.51
   2  -9  -1    8.93    0.50
   2  -9  -1    8.90    0.50
  -2   9   1    8.50    0.45
  -2   9   1    8.72    0.44
  -2   9   1    8.93    0.48
   1  -9  -1    2.26    0.36
   1  -9  -1    1.93    0.30
   1  -9  -1    2.61    0.29
  -1   9   1    2.37    0.30
  -1   9   1    2.74    0.28
  -1   9   1    2.43    0.26
   0  -9  -1    9.06    0.43
   0  -9  -1    8.24    0.38
   0  -9  -1    8.32    0.43
   0   9   1    7.30    0.44
   0   9   1    9.25    0.43
   0   9   1    8.30    0.42
  -1  -9  -1    6.20    0.32
  -1  -9  -1    6.44    0.35
   1   9   1    5.21    0.38
   1   9   1    6.62    0.35
   1   9   1    6.48    0.37
  -2  -9  -1    7.14    0.36
  -2  -9  -1    6.56    0.35
  -2  -9  -1    6.60    0.33
   2   9   1    6.15    0.33
   2   9   1    5.66    0.36
  -3  -9  -1   10.42    0.46
  -3  -9  -1   10.30    0.44
   3   9   1   10.84    0.49
   3   9   1   10.29    0.45
  -4  -9  -1   37.46    1.20
  -4  -9  -1   40.67    1.11
  -4  -9  -1   38.66    1.14
  -4  -9  -1   39.82    1.15
   4   9   1   41.19    1.19
   4   9   1   41.72    1.16
  -5  -9  -1   18.05    0.69
  -5  -9  -1   18.92    0.72
  -5  -9  -1   19.42    0.66
  -5  -9  -1   19.00    0.68
  -5  -9  -1   18.03    0.67
   5   9   1   19.39    0.71
   5   9   1   19.78    0.70
  -6  -9  -1    0.50    0.23
  -6  -9  -1    0.46    0.22
  -6  -9  -1    0.81    0.29
  -6  -9  -1    0.62    0.25
  -6  -9  -1    0.77    0.28
   6   9   1    1.26    0.25
   6   9   1    1.05    0.24
  -7  -9  -1    3.01    0.34
  -7  -9  -1    2.77    0.36
  -7  -9  -1    2.11    0.30
  -7  -9  -1    2.76    0.32
   7   9   1    2.83    0.32
   7   9   1    3.01    0.33
   7   9   1    2.76    0.31
  -8  -9  -1    0.13    0.32
  -8  -9  -1   -0.08    0.30
  -8  -9  -1    0.27    0.29
  -8  -9  -1    0.16    0.28
  -8  -9  -1   -0.02    0.25
   8   9   1    0.12    0.27
   8   9   1   -0.06    0.25
  -9  -9  -1    1.20    0.35
  -9  -9  -1    1.85    0.37
  -9  -9  -1    1.45    0.27
  -9  -9  -1    0.64    0.34
  -9  -9  -1    0.99    0.31
  -9  -9  -1    1.43    0.36
   9   9   1    1.64    0.33
 -10  -9  -1    0.47    0.35
 -10  -9  -1    0.14    0.31
 -10  -9  -1   -0.06    0.24
 -10  -9  -1   -0.01    0.35
 -10  -9  -1    0.40    0.34
 -10  -9  -1    0.78    0.38
 -10  -9  -1    0.34    0.32
 -10  -9  -1    0.11    0.28
  10   9   1    0.12    0.29
 -11  -9  -1    1.26    0.30
 -11  -9  -1    0.72    0.32
 -11  -9  -1    0.88    0.36
 -11  -9  -1    0.45    0.32
 -11  -9  -1    0.62    0.27
 -11  -9  -1    0.43    0.32
 -11  -9  -1    0.44    0.35
 -11  -9  -1    0.71    0.25
  11   9   1    0.37    0.28
 -12  -9  -1    0.61    0.27
 -12  -9  -1    0.63    0.22
 -12  -9  -1    0.66    0.27
 -12  -9  -1    0.74    0.23
 -12  -9  -1    0.57    0.26
  12   9   1    0.46    0.27
  12   9   1    0.48    0.30
 -13  -9  -1   -0.07    0.23
 -13  -9  -1   -0.12    0.17
 -13  -9  -1   -0.17    0.22
  13   9   1   -0.35    0.22
 -14  -9  -1    0.19    0.17
 -14  -9  -1    0.17    0.13
  14   9   1   -0.02    0.19
  14   9   1   -0.09    0.17
   9 -10  -1   -0.02    0.15
   9 -10  -1   -0.01    0.13
  -9  10   1    0.07    0.24
  -9  10   1    0.29    0.17
   8 -10  -1    0.34    0.22
   8 -10  -1    0.31    0.23
   8 -10  -1    0.78    0.21
  -8  10   1    0.42    0.21
  -8  10   1    0.69    0.21
   7 -10  -1    0.75    0.28
   7 -10  -1    0.47    0.28
   7 -10  -1    0.41    0.26
  -7  10   1    0.25    0.24
  -7  10   1    0.57    0.21
  -7  10   1    0.50    0.22
   6 -10  -1    0.44    0.32
   6 -10  -1    0.53    0.32
   6 -10  -1    1.42    0.33
  -6  10   1    0.61    0.27
  -6  10   1    0.43    0.25
  -6  10   1    0.62    0.24
   5 -10  -1    1.47    0.38
   5 -10  -1    0.70    0.37
   5 -10  -1    0.97    0.35
  -5  10   1    0.98    0.30
  -5  10   1    0.29    0.27
  -5  10   1    0.46    0.25
   4 -10  -1    1.37    0.39
   4 -10  -1    0.53    0.39
   4 -10  -1    0.58    0.35
  -4  10   1    0.75    0.26
  -4  10   1    0.51    0.28
  -4  10   1    0.92    0.30
   3 -10  -1    1.82    0.37
   3 -10  -1    2.14    0.38
  -3  10   1    2.16    0.32
  -3  10   1    2.58    0.32
  -3  10   1    1.61    0.33
   2 -10  -1    0.04    0.29
   2 -10  -1   -0.05    0.35
   2 -10  -1    0.13    0.26
  -2  10   1    0.03    0.22
  -2  10   1    0.31    0.26
  -2  10   1    0.10    0.28
   1 -10  -1    0.62    0.28
   1 -10  -1   -0.15    0.33
   1 -10  -1    0.67    0.25
  -1  10   1    0.64    0.22
  -1  10   1    0.43    0.27
   0 -10  -1    0.77    0.26
   0 -10  -1    1.00    0.32
   0 -10  -1    0.73    0.23
   0  10   1    0.59    0.27
   0  10   1    0.60    0.21
   0  10   1    0.61    0.21
  -1 -10  -1    0.12    0.20
  -1 -10  -1    0.46    0.25
  -1 -10  -1    0.32    0.18
  -1 -10  -1   -0.05    0.26
   1  10   1    0.09    0.18
   1  10   1    0.08    0.19
   1  10   1   -0.02    0.26
  -2 -10  -1    1.90    0.24
  -2 -10  -1    1.64    0.28
  -2 -10  -1    1.31    0.22
  -2 -10  -1    1.82    0.29
  -2 -10  -1    1.43    0.29
   2  10   1    1.36    0.22
   2  10   1    1.61    0.25
   2  10   1    1.61    0.31
  -3 -10  -1   22.99    0.78
  -3 -10  -1   24.21    0.84
  -3 -10  -1   24.30    0.78
  -3 -10  -1   26.23    0.83
  -3 -10  -1   23.77    0.79
   3  10   1   23.41    0.83
   3  10   1   24.65    0.81
   3  10   1   24.30    0.86
  -4 -10  -1    3.19    0.34
  -4 -10  -1    2.52    0.31
  -4 -10  -1    3.11    0.32
  -4 -10  -1    3.20    0.29
  -4 -10  -1    3.55    0.31
   4  10   1    3.32    0.35
   4  10   1    3.86    0.31
   4  10   1    3.90    0.33
  -5 -10  -1    6.75    0.43
  -5 -10  -1    6.66    0.41
  -5 -10  -1    6.40    0.41
  -5 -10  -1    6.78    0.39
  -5 -10  -1    5.38    0.39
   5  10   1    7.00    0.41
   5  10   1    6.86    0.43
  -6 -10  -1    0.29    0.24
  -6 -10  -1   -0.04    0.22
  -6 -10  -1    0.44    0.26
  -6 -10  -1    0.14    0.28
  -6 -10  -1    0.30    0.27
   6  10   1   -0.03    0.23
   6  10   1    0.21    0.23
  -7 -10  -1    7.80    0.46
  -7 -10  -1    7.36    0.49
  -7 -10  -1    7.30    0.48
  -7 -10  -1    7.89    0.46
   7  10   1    7.54    0.46
   7  10   1    7.39    0.48
   7  10   1    7.07    0.46
  -8 -10  -1    2.52    0.40
  -8 -10  -1    2.31    0.36
  -8 -10  -1    1.42    0.34
  -8 -10  -1    1.83    0.34
   8  10   1    2.30    0.33
  -9 -10  -1    0.76    0.34
  -9 -10  -1    0.97    0.32
  -9 -10  -1    1.29    0.34
  -9 -10  -1    1.02    0.34
  -9 -10  -1    1.29    0.37
  -9 -10  -1    0.60    0.26
  -9 -10  -1    0.95    0.36
   9  10   1    0.96    0.32
 -10 -10  -1    1.38    0.26
 -10 -10  -1    1.28    0.37
 -10 -10  -1    1.61    0.34
 -10 -10  -1    1.36    0.34
 -10 -10  -1    1.53    0.34
 -10 -10  -1    1.50    0.33
 -10 -10  -1    2.22    0.39
  10  10   1    1.70    0.33
 -11 -10  -1   -0.20    0.27
 -11 -10  -1   -0.17    0.22
 -11 -10  -1    0.06    0.34
 -11 -10  -1    0.14    0.33
 -11 -10  -1   -0.19    0.27
 -11 -10  -1   -0.35    0.30
 -11 -10  -1    0.07    0.30
  11  10   1   -0.02    0.27
 -12 -10  -1   -0.13    0.25
 -12 -10  -1    0.10    0.20
 -12 -10  -1    0.34    0.26
 -12 -10  -1   -0.17    0.26
 -12 -10  -1   -0.01    0.21
  12  10   1    0.40    0.26
 -13 -10  -1   -0.03    0.22
 -13 -10  -1    0.43    0.17
  13  10   1    0.13    0.22
 -14 -10  -1    0.07    0.17
 -14 -10  -1   -0.04    0.12
   8 -11  -1    0.03    0.15
   8 -11  -1    0.16    0.17
  -8  11   1    0.17    0.13
  -8  11   1    0.19    0.17
   7 -11  -1    0.44    0.22
   7 -11  -1   -0.16    0.23
   7 -11  -1    0.10    0.24
  -7  11   1   -0.09    0.20
  -7  11   1    0.11    0.21
  -7  11   1   -0.25    0.17
  -7  11   1    0.00    0.17
   6 -11  -1    0.39    0.28
   6 -11  -1   -0.06    0.26
   6 -11  -1    0.00    0.28
  -6  11   1   -0.31    0.22
  -6  11   1    0.16    0.21
  -6  11   1   -0.02    0.21
   5 -11  -1    0.16    0.32
   5 -11  -1    0.47    0.31
   5 -11  -1    0.16    0.32
  -5  11   1    0.06    0.25
  -5  11   1    0.27    0.23
  -5  11   1    0.02    0.24
   4 -11  -1    0.45    0.36
   4 -11  -1   -0.01    0.35
   4 -11  -1    0.23    0.32
  -4  11   1    0.10    0.26
  -4  11   1    0.19    0.23
  -4  11   1    0.12    0.27
   3 -11  -1    0.33    0.38
   3 -11  -1   -0.12    0.31
   3 -11  -1    0.35    0.37
  -3  11   1    0.53    0.25
  -3  11   1    0.06    0.29
  -3  11   1    0.61    0.28
  -3  11   1   -0.02    0.28
   2 -11  -1   -0.04    0.30
  -2  11   1   -0.39    0.27
   1 -11  -1   -0.25    0.27
   1 -11  -1    0.05    0.35
   1 -11  -1   -0.26    0.24
  -1  11   1   -0.07    0.23
  -1  11   1   -0.07    0.27
   0 -11  -1   -0.35    0.24
   0 -11  -1   -0.46    0.30
   0 -11  -1   -0.24    0.23
   0  11   1   -0.07    0.20
   0  11   1    0.03    0.22
   0  11   1   -0.34    0.25
  -1 -11  -1   -0.04    0.22
  -1 -11  -1    0.08    0.26
  -1 -11  -1    0.22    0.30
   1  11   1   -0.03    0.20
   1  11   1   -0.22    0.26
   1  11   1    0.20    0.21
  -2 -11  -1    2.81    0.34
  -2 -11  -1    1.94    0.26
  -2 -11  -1    1.83    0.30
  -2 -11  -1    2.10    0.29
   2  11   1    2.28    0.28
   2  11   1    2.74    0.34
   2  11   1    1.89    0.26
  -3 -11  -1    8.32    0.48
  -3 -11  -1    8.47    0.45
  -3 -11  -1    9.01    0.45
  -3 -11  -1    9.04    0.47
   3  11   1    9.10    0.50
   3  11   1    8.43    0.47
  -4 -11  -1    0.35    0.24
  -4 -11  -1    0.33    0.21
  -4 -11  -1    0.18    0.27
  -4 -11  -1    0.39    0.28
  -4 -11  -1    0.22    0.25
   4  11   1    0.50    0.23
   4  11   1    0.11    0.22
   4  11   1    0.70    0.29
  -5 -11  -1   -0.59    0.26
  -5 -11  -1    0.30    0.23
  -5 -11  -1   -0.26    0.26
  -5 -11  -1    0.31    0.27
  -5 -11  -1    0.01    0.25
   5  11   1   -0.08    0.23
   5  11   1   -0.07    0.29
   5  11   1   -0.35    0.22
  -6 -11  -1    2.64    0.34
  -6 -11  -1    2.33    0.31
  -6 -11  -1    2.73    0.33
  -6 -11  -1    2.63    0.35
  -6 -11  -1    2.52    0.37
   6  11   1    2.77    0.35
   6  11   1    2.72    0.34
  -7 -11  -1    1.61    0.36
  -7 -11  -1    1.28    0.31
  -7 -11  -1    1.34    0.32
  -7 -11  -1    2.15    0.33
  -7 -11  -1    1.77    0.38
   7  11   1    1.17    0.31
   7  11   1    1.67    0.33
   7  11   1    1.53    0.32
  -8 -11  -1    0.79    0.27
  -8 -11  -1    0.50    0.36
  -8 -11  -1    1.13    0.32
  -8 -11  -1    0.64    0.32
  -8 -11  -1    0.68    0.36
  -8 -11  -1    0.79    0.29
  -8 -11  -1    0.31    0.36
   8  11   1    0.66    0.30
   8  11   1    1.60    0.33
  -9 -11  -1   -0.30    0.33
  -9 -11  -1    0.01    0.33
  -9 -11  -1   -0.31    0.31
  -9 -11  -1    0.27    0.32
  -9 -11  -1   -0.07    0.25
  -9 -11  -1   -0.10    0.33
   9  11   1   -0.47    0.28
 -10 -11  -1    0.14    0.31
 -10 -11  -1    0.84    0.24
 -10 -11  -1    0.48    0.33
 -10 -11  -1    0.33    0.35
 -10 -11  -1    0.83    0.31
 -10 -11  -1    0.88    0.32
  10  11   1    0.74    0.30
 -11 -11  -1    1.73    0.37
 -11 -11  -1    1.63    0.27
 -11 -11  -1    1.44    0.31
 -11 -11  -1    1.67    0.25
 -11 -11  -1    1.68    0.31
  11  11   1    1.35    0.31
 -12 -11  -1    0.23    0.20
 -12 -11  -1    0.48    0.18
 -12 -11  -1    0.22    0.23
 -12 -11  -1    0.54    0.25
  12  11   1    0.47    0.25
 -13 -11  -1    0.09    0.16
   7 -12  -1    0.44    0.17
   7 -12  -1    0.25    0.19
  -7  12   1    0.27    0.15
  -7  12   1    0.18    0.18
  -7  12   1    0.43    0.15
   6 -12  -1    0.09    0.22
   6 -12  -1    0.16    0.25
   6 -12  -1   -0.28    0.24
  -6  12   1    0.02    0.18
  -6  12   1    0.18    0.22
  -6  12   1   -0.06    0.21
  -6  12   1    0.07    0.17
   5 -12  -1    0.72    0.31
   5 -12  -1    1.13    0.32
   5 -12  -1    1.14    0.30
  -5  12   1    1.11    0.24
  -5  12   1    1.13    0.23
  -5  12   1    0.89    0.27
   4 -12  -1    0.22    0.33
   4 -12  -1    0.14    0.32
   4 -12  -1   -0.20    0.33
  -4  12   1   -0.02    0.23
  -4  12   1    0.24    0.22
  -4  12   1   -0.19    0.25
   3 -12  -1   -0.07    0.35
   3 -12  -1   -0.21    0.36
   3 -12  -1   -0.34    0.32
  -3  12   1    0.20    0.23
  -3  12   1    0.14    0.28
  -3  12   1    0.41    0.26
   2 -12  -1    0.10    0.37
   2 -12  -1   -0.29    0.36
   2 -12  -1    0.59    0.32
  -2  12   1   -0.17    0.22
  -2  12   1   -0.48    0.26
  -2  12   1    0.28    0.26
   1 -12  -1    0.87    0.31
   1 -12  -1    1.25    0.40
  -1  12   1    1.17    0.31
   0 -12  -1    0.60    0.30
   0 -12  -1    0.78    0.29
   0 -12  -1    0.32    0.36
   0  12   1    0.00    0.26
   0  12   1   -0.27    0.25
  -1 -12  -1    0.47    0.27
  -1 -12  -1   -0.31    0.24
  -1 -12  -1    0.21    0.32
   1  12   1    0.11    0.23
   1  12   1   -0.26    0.26
   1  12   1   -0.09    0.23
  -2 -12  -1    3.59    0.34
  -2 -12  -1    3.67    0.40
  -2 -12  -1    3.60    0.34
   2  12   1    3.29    0.34
   2  12   1    3.77    0.37
  -3 -12  -1    0.50    0.27
  -3 -12  -1    0.44    0.24
  -3 -12  -1    0.27    0.28
  -3 -12  -1    0.48    0.29
   3  12   1    0.52    0.28
   3  12   1    0.35    0.24
  -4 -12  -1    0.08    0.23
  -4 -12  -1    0.01    0.27
  -4 -12  -1    0.23    0.29
  -4 -12  -1   -0.25    0.26
   4  12   1    0.18    0.29
   4  12   1    0.30    0.25
  -5 -12  -1   -0.35    0.28
  -5 -12  -1   -0.14    0.28
  -5 -12  -1    0.13    0.29
  -5 -12  -1    0.17    0.27
  -5 -12  -1    0.13    0.25
   5  12   1    0.38    0.30
   5  12   1   -0.06    0.25
  -6 -12  -1    0.35    0.31
  -6 -12  -1    0.89    0.34
  -6 -12  -1    0.54    0.29
  -7 -12  -1    0.08    0.27
  -7 -12  -1    0.39    0.36
  -7 -12  -1    0.55    0.31
  -7 -12  -1    0.73    0.31
  -7 -12  -1    0.62    0.34
  -7 -12  -1    0.81    0.35
   7  12   1    1.03    0.31
  -8 -12  -1    0.52    0.29
  -8 -12  -1   -0.23    0.34
  -8 -12  -1    0.48    0.34
  -8 -12  -1    0.06    0.27
  -8 -12  -1   -0.63    0.33
  -8 -12  -1    0.03    0.33
  -8 -12  -1   -0.57    0.31
  -8 -12  -1   -0.62    0.30
   8  12   1    0.33    0.30
   8  12   1   -0.07    0.28
  -9 -12  -1    0.19    0.33
  -9 -12  -1    0.13    0.30
  -9 -12  -1    0.32    0.30
  -9 -12  -1   -0.21    0.31
  -9 -12  -1   -0.47    0.23
   9  12   1    0.34    0.30
 -10 -12  -1   -0.19    0.21
 -10 -12  -1   -0.34    0.29
 -10 -12  -1    0.05    0.29
 -10 -12  -1   -0.45    0.29
 -10 -12  -1    0.12    0.29
  10  12   1   -0.01    0.27
 -11 -12  -1    0.03    0.19
 -11 -12  -1    0.04    0.22
 -11 -12  -1    0.33    0.27
 -11 -12  -1   -0.20    0.30
 -11 -12  -1    0.53    0.28
  11  12   1   -0.23    0.25
 -12 -12  -1    0.01    0.30
 -12 -12  -1    0.17    0.22
 -12 -12  -1    0.57    0.19
 -12 -12  -1    0.27    0.21
  12  12   1    0.39    0.25
 -13 -12  -1    0.41    0.14
  13  12   1    0.16    0.19
   7 -13  -1    0.78    0.14
   7 -13  -1    1.03    0.16
  -7  13   1    0.94    0.13
  -7  13   1    0.91    0.13
  -7  13   1    0.92    0.16
   6 -13  -1    0.10    0.18
   6 -13  -1   -0.08    0.19
  -6  13   1    0.02    0.18
  -6  13   1    0.15    0.15
  -6  13   1    0.12    0.15
   5 -13  -1    1.00    0.25
   5 -13  -1    0.89    0.27
   5 -13  -1    1.29    0.31
  -5  13   1    1.04    0.23
  -5  13   1    1.20    0.21
  -5  13   1    0.67    0.20
   4 -13  -1    1.02    0.32
   4 -13  -1    1.18    0.30
   4 -13  -1    0.51    0.32
  -4  13   1    0.79    0.23
  -4  13   1    1.16    0.23
   3 -13  -1    4.82    0.44
   3 -13  -1    4.92    0.42
   3 -13  -1    4.91    0.42
  -3  13   1    4.47    0.40
  -3  13   1    4.67    0.32
  -3  13   1    4.79    0.32
   2 -13  -1    0.12    0.35
   2 -13  -1   -0.05    0.31
   2 -13  -1    0.00    0.34
  -2  13   1    0.15    0.23
  -2  13   1    0.31    0.27
  -2  13   1    0.19    0.24
   1 -13  -1    0.49    0.38
   1 -13  -1    0.69    0.38
   1 -13  -1    0.62    0.31
   1 -13  -1    0.16    0.34
  -1  13   1    0.04    0.25
  -1  13   1    0.64    0.25
  -1  13   1    0.34    0.29
   0 -13  -1    0.61    0.33
   0 -13  -1    0.82    0.36
   0 -13  -1    1.00    0.31
   0 -13  -1    0.86    0.36
   0  13   1    0.48    0.28
   0  13   1    0.77    0.25
   0  13   1    0.27    0.26
  -1 -13  -1    0.01    0.33
  -1 -13  -1    0.91    0.29
  -1 -13  -1    0.05    0.32
  -1 -13  -1    0.49    0.34
   1  13   1    0.22    0.27
  -2 -13  -1    0.30    0.27
  -2 -13  -1   -0.01    0.31
   2  13   1    0.01    0.27
  -3 -13  -1    4.06    0.39
  -3 -13  -1    5.17    0.44
   3  13   1    4.39    0.41
  -4 -13  -1    0.85    0.31
  -4 -13  -1    0.73    0.29
   4  13   1    0.73    0.31
  -5 -13  -1    0.34    0.31
  -5 -13  -1   -0.07    0.27
  -5 -13  -1   -0.45    0.31
  -5 -13  -1    0.11    0.27
   5  13   1    0.09    0.29
  -6 -13  -1    1.56    0.38
  -6 -13  -1    1.26    0.34
  -6 -13  -1    0.80    0.32
  -6 -13  -1    0.86    0.34
  -6 -13  -1    1.72    0.34
  -6 -13  -1    1.20    0.29
  -6 -13  -1    0.92    0.33
   6  13   1    0.50    0.30
  -7 -13  -1   10.96    0.54
  -7 -13  -1   10.97    0.49
  -7 -13  -1   11.63    0.58
  -7 -13  -1   11.10    0.54
  -7 -13  -1   10.99    0.62
  -7 -13  -1   11.45    0.53
  -7 -13  -1   10.65    0.54
  -7 -13  -1   10.30    0.53
   7  13   1   11.57    0.58
  -8 -13  -1    3.13    0.37
  -8 -13  -1    2.96    0.37
  -8 -13  -1    3.32    0.34
  -8 -13  -1    2.62    0.34
  -8 -13  -1    3.09    0.38
  -8 -13  -1    4.19    0.44
  -8 -13  -1    2.71    0.35
   8  13   1    3.69    0.34
   8  13   1    2.99    0.37
  -9 -13  -1    2.43    0.33
  -9 -13  -1    2.13    0.32
  -9 -13  -1    1.80    0.28
  -9 -13  -1    2.23    0.38
  -9 -13  -1    2.20    0.34
   9  13   1    1.87    0.30
   9  13   1    2.57    0.35
 -10 -13  -1   -0.13    0.26
 -10 -13  -1    0.19    0.26
 -10 -13  -1    0.36    0.28
 -10 -13  -1    0.02    0.20
 -10 -13  -1    0.16    0.30
  10  13   1    0.44    0.27
 -11 -13  -1    0.30    0.30
 -11 -13  -1   -0.23    0.24
 -11 -13  -1    0.06    0.25
 -11 -13  -1   -0.03    0.18
 -11 -13  -1   -0.03    0.19
  11  13   1    0.16    0.24
 -12 -13  -1    0.29    0.20
 -12 -13  -1    0.13    0.16
 -12 -13  -1    0.14    0.18
 -13 -13  -1    0.50    0.13
  13  13   1    0.39    0.17
   6 -14  -1    0.00    0.15
   6 -14  -1    0.08    0.13
  -6  14   1   -0.07    0.14
  -6  14   1   -0.04    0.11
  -6  14   1   -0.12    0.11
   5 -14  -1    0.09    0.18
   5 -14  -1   -0.07    0.19
  -5  14   1   -0.07    0.15
  -5  14   1    0.29    0.16
  -5  14   1    0.35    0.18
   4 -14  -1    0.46    0.25
   4 -14  -1    0.42    0.26
  -4  14   1    0.57    0.21
  -4  14   1    0.38    0.19
  -4  14   1    0.74    0.20
   3 -14  -1    1.61    0.34
   3 -14  -1    1.97    0.33
   3 -14  -1    2.06    0.33
  -3  14   1    1.60    0.31
  -3  14   1    1.86    0.24
  -3  14   1    2.24    0.29
  -3  14   1    1.64    0.25
   2 -14  -1    1.82    0.35
   2 -14  -1    1.08    0.34
   2 -14  -1    1.69    0.34
  -2  14   1    1.64    0.31
  -2  14   1    2.22    0.26
  -2  14   1    1.88    0.31
  -2  14   1    1.38    0.24
   1 -14  -1   -0.14    0.32
   1 -14  -1    0.02    0.30
   1 -14  -1   -0.14    0.33
  -1  14   1   -0.14    0.29
  -1  14   1   -0.38    0.23
  -1  14   1   -0.23    0.25
  -1  14   1   -0.18    0.21
   0 -14  -1    0.30    0.33
   0 -14  -1    0.02    0.32
   0 -14  -1    0.57    0.35
   0  14   1    0.36    0.24
   0  14   1    0.44    0.22
   0  14   1    0.62    0.28
  -1 -14  -1    0.46    0.34
  -1 -14  -1    0.27    0.32
  -1 -14  -1    0.19    0.34
  -1 -14  -1    0.30    0.28
   1  14   1    0.50    0.29
  -2 -14  -1    2.67    0.36
  -2 -14  -1    2.09    0.30
  -2 -14  -1    1.64    0.37
  -2 -14  -1    2.50    0.36
   2  14   1    2.65    0.36
  -3 -14  -1    6.55    0.39
  -3 -14  -1    6.63    0.42
  -3 -14  -1    6.17    0.50
  -3 -14  -1    6.23    0.43
   3  14   1    7.09    0.48
  -4 -14  -1    1.12    0.32
  -4 -14  -1    1.06    0.34
  -4 -14  -1    1.08    0.31
  -4 -14  -1    1.38    0.31
  -4 -14  -1    0.76    0.27
   4  14   1    1.13    0.32
  -5 -14  -1    0.04    0.26
  -5 -14  -1   -0.12    0.33
  -5 -14  -1    0.05    0.31
  -5 -14  -1    0.26    0.31
  -5 -14  -1    0.05    0.32
  -5 -14  -1    0.50    0.30
   5  14   1    0.77    0.31
  -6 -14  -1    0.27    0.32
  -6 -14  -1    0.02    0.31
  -6 -14  -1    0.25    0.32
  -6 -14  -1   -0.60    0.31
  -6 -14  -1    0.05    0.25
  -6 -14  -1    0.37    0.31
   6  14   1   -0.18    0.28
  -7 -14  -1    1.67    0.33
  -7 -14  -1    1.70    0.36
  -7 -14  -1    2.08    0.34
  -7 -14  -1    1.79    0.28
  -7 -14  -1    1.77    0.34
  -7 -14  -1    1.53    0.37
  -7 -14  -1    2.03    0.34
  -7 -14  -1    1.62    0.33
   7  14   1    1.92    0.32
  -8 -14  -1    0.54    0.31
  -8 -14  -1    0.67    0.30
  -8 -14  -1    0.77    0.33
  -8 -14  -1    1.08    0.32
  -8 -14  -1    0.91    0.28
  -8 -14  -1    0.98    0.30
  -8 -14  -1    0.48    0.30
   8  14   1    0.92    0.30
   8  14   1    0.97    0.29
  -9 -14  -1    2.76    0.37
  -9 -14  -1    2.93    0.28
  -9 -14  -1    2.81    0.33
  -9 -14  -1    2.72    0.32
  -9 -14  -1    2.40    0.31
   9  14   1    2.93    0.30
   9  14   1    2.36    0.34
 -10 -14  -1    0.17    0.24
 -10 -14  -1    0.09    0.19
 -10 -14  -1    0.02    0.23
 -10 -14  -1    0.07    0.25
 -10 -14  -1    0.25    0.28
  10  14   1    0.25    0.24
 -11 -14  -1    0.26    0.22
 -11 -14  -1    0.52    0.29
 -11 -14  -1    0.01    0.22
 -11 -14  -1    0.44    0.14
 -11 -14  -1    0.14    0.17
  11  14   1    0.24    0.23
 -12 -14  -1    0.05    0.17
 -12 -14  -1    0.28    0.15
 -12 -14  -1    0.25    0.16
   5 -15  -1    0.08    0.13
   5 -15  -1    0.03    0.15
  -5  15   1   -0.07    0.11
  -5  15   1    0.09    0.11
  -5  15   1   -0.13    0.13
   4 -15  -1    0.28    0.18
   4 -15  -1    0.00    0.20
  -4  15   1    0.49    0.16
  -4  15   1    0.00    0.15
  -4  15   1    0.01    0.16
   3 -15  -1    2.42    0.28
   3 -15  -1    2.27    0.29
  -3  15   1    2.11    0.25
  -3  15   1    2.30    0.23
  -3  15   1    2.56    0.23
   2 -15  -1    0.40    0.29
   2 -15  -1    0.40    0.28
  -2  15   1    0.31    0.23
  -2  15   1    0.19    0.20
  -2  15   1    0.27    0.25
  -2  15   1    0.31    0.20
   1 -15  -1   -0.11    0.30
   1 -15  -1    0.11    0.32
  -1  15   1   -0.17    0.26
  -1  15   1    0.05    0.25
  -1  15   1    0.05    0.20
  -1  15   1    0.17    0.20
   0 -15  -1    0.69    0.33
   0 -15  -1    0.07    0.33
   0 -15  -1   -0.19    0.32
   0  15   1    0.61    0.22
   0  15   1    0.50    0.27
   0  15   1    0.20    0.22
  -1 -15  -1    0.12    0.32
  -1 -15  -1    0.34    0.25
  -1 -15  -1   -0.12    0.31
  -1 -15  -1    0.04    0.32
   1  15   1    0.39    0.27
  -2 -15  -1    5.16    0.48
  -2 -15  -1    5.74    0.41
  -2 -15  -1    4.17    0.34
  -2 -15  -1    5.54    0.41
   2  15   1    6.43    0.45
  -3 -15  -1    3.05    0.32
  -3 -15  -1    3.56    0.36
  -3 -15  -1    3.28    0.41
  -3 -15  -1    4.20    0.36
   3  15   1    3.51    0.38
  -4 -15  -1   -0.02    0.31
  -4 -15  -1   -0.56    0.31
  -4 -15  -1   -0.12    0.28
  -4 -15  -1    0.20    0.26
  -4 -15  -1    0.14    0.28
   4  15   1    0.14    0.27
  -5 -15  -1    0.51    0.32
  -5 -15  -1    0.49    0.28
  -5 -15  -1   -0.16    0.31
  -5 -15  -1    0.06    0.24
  -5 -15  -1    0.40    0.30
   5  15   1    0.13    0.27
   5  15   1    0.20    0.29
  -6 -15  -1    0.15    0.30
  -6 -15  -1    0.56    0.30
  -6 -15  -1   -0.02    0.30
  -6 -15  -1    0.50    0.31
  -6 -15  -1   -0.22    0.24
  -6 -15  -1   -0.40    0.30
   6  15   1    0.38    0.26
  -7 -15  -1    1.84    0.34
  -7 -15  -1    1.65    0.32
  -7 -15  -1    1.38    0.31
  -7 -15  -1    1.63    0.32
  -7 -15  -1    1.88    0.34
   7  15   1    1.95    0.30
   7  15   1    1.38    0.30
  -8 -15  -1    1.55    0.31
  -8 -15  -1    1.92    0.30
  -8 -15  -1    1.77    0.30
  -8 -15  -1    1.91    0.34
  -8 -15  -1    1.91    0.28
  -8 -15  -1    1.75    0.31
   8  15   1    1.76    0.28
   8  15   1    1.20    0.29
  -9 -15  -1    0.53    0.26
  -9 -15  -1    0.46    0.24
  -9 -15  -1    0.10    0.27
  -9 -15  -1    0.57    0.21
   9  15   1    0.53    0.26
   9  15   1    0.46    0.23
 -10 -15  -1    0.52    0.18
 -10 -15  -1    0.14    0.23
 -10 -15  -1    0.50    0.18
 -10 -15  -1    0.32    0.23
 -10 -15  -1   -0.08    0.25
  10  15   1    0.40    0.24
  10  15   1    0.30    0.19
 -11 -15  -1    0.37    0.15
 -11 -15  -1   -0.03    0.19
 -11 -15  -1    0.31    0.20
 -12 -15  -1   -0.04    0.14
 -12 -15  -1   -0.10    0.15
 -12 -15  -1   -0.04    0.11
   4 -16  -1    0.24    0.14
  -4  16   1    0.07    0.11
   3 -16  -1    0.36    0.19
   3 -16  -1    0.46    0.20
  -3  16   1    0.35    0.17
  -3  16   1    0.40    0.14
  -3  16   1    0.48    0.15
   2 -16  -1    0.36    0.24
   2 -16  -1    0.27    0.25
  -2  16   1    0.29    0.16
  -2  16   1    0.36    0.17
  -2  16   1    0.13    0.22
  -2  16   1    0.19    0.20
   1 -16  -1    0.33    0.27
   1 -16  -1    0.23    0.29
  -1  16   1    0.34    0.24
  -1  16   1    0.71    0.19
  -1  16   1    0.73    0.19
   0 -16  -1    0.43    0.30
   0 -16  -1    0.69    0.31
   0  16   1    0.25    0.19
   0  16   1    0.57    0.20
   0  16   1    0.47    0.24
  -1 -16  -1    0.45    0.30
  -1 -16  -1    0.33    0.32
  -1 -16  -1    0.29    0.30
   1  16   1    0.49    0.26
  -2 -16  -1    0.59    0.28
  -2 -16  -1   -0.31    0.28
  -2 -16  -1    0.14    0.31
  -2 -16  -1    0.58    0.24
   2  16   1    0.26    0.25
  -3 -16  -1    0.84    0.29
  -3 -16  -1   -0.01    0.27
  -3 -16  -1    0.16    0.31
  -3 -16  -1    0.96    0.25
   3  16   1    1.06    0.28
  -4 -16  -1   -0.25    0.30
  -4 -16  -1   -0.06    0.27
  -4 -16  -1    0.13    0.31
  -4 -16  -1   -0.26    0.27
  -4 -16  -1    0.32    0.24
   4  16   1   -0.32    0.24
  -5 -16  -1    0.19    0.24
  -5 -16  -1    0.40    0.28
  -5 -16  -1    0.16    0.29
  -5 -16  -1    0.09    0.26
  -5 -16  -1    0.00    0.29
   5  16   1    0.29    0.26
  -6 -16  -1    3.15    0.39
  -6 -16  -1    3.27    0.33
  -6 -16  -1    3.31    0.38
  -6 -16  -1    3.58    0.34
  -6 -16  -1    3.00    0.33
   6  16   1    2.64    0.33
   6  16   1    2.92    0.29
  -7 -16  -1    0.25    0.26
  -7 -16  -1   -0.05    0.27
  -7 -16  -1   -0.24    0.27
  -7 -16  -1   -0.60    0.29
  -7 -16  -1    0.23    0.27
   7  16   1   -0.12    0.22
   7  16   1    0.41    0.25
  -8 -16  -1    2.42    0.33
  -8 -16  -1    2.53    0.30
  -8 -16  -1    2.19    0.28
  -8 -16  -1    2.32    0.29
  -8 -16  -1    2.50    0.28
  -8 -16  -1    2.02    0.26
   8  16   1    2.17    0.26
   8  16   1    2.82    0.32
  -9 -16  -1    0.37    0.19
  -9 -16  -1    0.49    0.24
  -9 -16  -1    0.46    0.26
  -9 -16  -1    0.40    0.20
   9  16   1    0.48    0.24
   9  16   1    0.97    0.21
 -10 -16  -1    1.01    0.17
 -10 -16  -1    1.07    0.21
  10  16   1    0.46    0.17
 -11 -16  -1    0.19    0.16
 -11 -16  -1    0.04    0.13
   2 -17  -1    0.44    0.18
   2 -17  -1   -0.12    0.16
  -2  17   1    0.33    0.13
  -2  17   1    0.06    0.12
   1 -17  -1   -0.04    0.22
   1 -17  -1   -0.25    0.21
  -1  17   1   -0.05    0.14
  -1  17   1    0.26    0.15
   0 -17  -1    1.10    0.27
   0 -17  -1   -0.03    0.24
   0  17   1    0.42    0.21
   0  17   1    0.36    0.17
   0  17   1    0.59    0.17
  -1 -17  -1    0.16    0.26
  -1 -17  -1    0.12    0.25
   1  17   1    0.45    0.21
  -2 -17  -1   -0.27    0.29
  -2 -17  -1    0.32    0.28
  -2 -17  -1    0.01    0.24
  -2 -17  -1    0.00    0.25
   2  17   1   -0.06    0.19
   2  17   1    0.02    0.21
  -3 -17  -1    1.81    0.32
  -3 -17  -1    1.70    0.28
  -3 -17  -1    1.28    0.27
  -3 -17  -1    1.03    0.33
   3  17   1    1.49    0.27
  -4 -17  -1    3.69    0.32
  -4 -17  -1    3.34    0.35
  -4 -17  -1    4.01    0.41
  -4 -17  -1    4.34    0.33
   4  17   1    3.96    0.35
   4  17   1    3.96    0.28
  -5 -17  -1    0.01    0.25
  -5 -17  -1   -0.26    0.25
  -5 -17  -1    0.18    0.27
  -5 -17  -1    0.35    0.29
   5  17   1   -0.02    0.20
   5  17   1   -0.35    0.24
  -6 -17  -1    0.58    0.25
  -6 -17  -1    0.05    0.26
  -6 -17  -1    0.52    0.27
  -6 -17  -1    0.28    0.28
  -6 -17  -1    0.04    0.28
   6  17   1    0.57    0.21
  -7 -17  -1   -0.07    0.25
  -7 -17  -1   -0.07    0.24
  -7 -17  -1    0.12    0.25
  -7 -17  -1    0.11    0.22
  -7 -17  -1   -0.38    0.24
   7  17   1    0.02    0.20
   7  17   1   -0.12    0.23
  -8 -17  -1   -0.33    0.24
  -8 -17  -1   -0.37    0.21
  -8 -17  -1   -0.13    0.22
  -8 -17  -1   -0.11    0.18
  -8 -17  -1   -0.29    0.19
   8  17   1   -0.13    0.22
   8  17   1   -0.03    0.18
  -9 -17  -1   -0.12    0.19
   9  17   1    0.14    0.15
 -10 -17  -1   -0.11    0.13
 -10 -17  -1    0.11    0.16
  10  17   1    0.03    0.13
   0 -18  -1   -0.08    0.17
   0 -18  -1   -0.23    0.16
  -1 -18  -1    0.29    0.21
  -1 -18  -1    0.00    0.19
  -1 -18  -1    0.09    0.20
  -2 -18  -1   -0.09    0.22
  -2 -18  -1   -0.23    0.20
  -2 -18  -1    0.22    0.22
   2  18   1    0.06    0.19
  -3 -18  -1    0.83    0.23
  -3 -18  -1    0.66    0.22
  -3 -18  -1    0.29    0.24
   3  18   1    0.62    0.17
   3  18   1    0.35    0.21
  -4 -18  -1    0.34    0.24
  -4 -18  -1   -0.05    0.28
  -4 -18  -1   -0.04    0.22
  -4 -18  -1    0.18    0.22
   4  18   1    0.06    0.23
   4  18   1    0.14    0.16
  -5 -18  -1   -0.20    0.23
  -5 -18  -1   -0.01    0.27
  -5 -18  -1    0.30    0.25
  -5 -18  -1   -0.15    0.22
  -5 -18  -1   -0.13    0.22
   5  18   1    0.20    0.17
  -6 -18  -1    0.28    0.22
  -6 -18  -1   -0.06    0.22
  -6 -18  -1    0.81    0.21
  -6 -18  -1    0.16    0.22
  -6 -18  -1   -0.03    0.25
   6  18   1    0.57    0.18
  -7 -18  -1    0.04    0.18
  -7 -18  -1   -0.10    0.21
  -7 -18  -1   -0.08    0.20
  -7 -18  -1    0.04    0.16
   7  18   1    0.19    0.17
  -8 -18  -1   -0.02    0.17
   8  18   1    0.33    0.18
   8  18   1    0.34    0.15
  -9 -18  -1   -0.04    0.15
   9  18   1    0.16    0.12
  -2 -19  -1    0.18    0.16
  -2 -19  -1   -0.14    0.15
  -2 -19  -1    0.03    0.17
  -3 -19  -1    1.01    0.18
  -3 -19  -1    1.22    0.21
  -3 -19  -1    1.02    0.20
   3  19   1    0.80    0.15
  -4 -19  -1    0.62    0.19
  -4 -19  -1    0.32    0.20
  -4 -19  -1    0.49    0.20
  -4 -19  -1    1.01    0.20
   4  19   1    0.68    0.15
  -5 -19  -1    5.64    0.30
  -5 -19  -1    5.79    0.26
  -5 -19  -1    5.55    0.30
  -5 -19  -1    5.30    0.28
   5  19   1    5.81    0.26
  -6 -19  -1    1.28    0.19
  -6 -19  -1    0.89    0.17
  -6 -19  -1    0.89    0.20
   6  19   1    1.35    0.16
  -7 -19  -1    0.07    0.15
   7  19   1   -0.04    0.11
   7  19   1    0.05    0.14
   7  18  -2    0.07    0.15
   7  18  -2    0.14    0.12
  -7 -18   2   -0.17    0.16
  -7 -18   2   -0.07    0.15
   6  18  -2   -0.19    0.13
   6  18  -2   -0.27    0.15
  -6 -18   2   -0.08    0.20
  -6 -18   2   -0.02    0.16
   5  18  -2    0.04    0.15
   5  18  -2    0.36    0.18
  -5 -18   2   -0.11    0.25
  -5 -18   2    0.02    0.18
   4  18  -2    0.25    0.15
   4  18  -2    0.04    0.17
  -4 -18   2    0.17    0.19
   3  18  -2    0.16    0.17
   3  18  -2    0.26    0.15
  -3 -18   2    0.29    0.19
  -3 -18   2    0.42    0.20
   2  18  -2    0.96    0.19
  -2 -18   2    1.31    0.22
  -2 -18   2    1.13    0.21
  -2 -18   2    0.78    0.19
   1  18  -2    0.73    0.16
  -1 -18   2    0.47    0.17
  -1 -18   2    0.67    0.18
  -1 -18   2    0.26    0.19
   9  17  -2    0.07    0.12
  -9 -17   2    0.00    0.15
  -9 -17   2    0.26    0.13
  -9 -17   2   -0.05    0.14
   8  17  -2   -0.12    0.18
   8  17  -2    0.15    0.14
  -8 -17   2   -0.09    0.16
  -8 -17   2   -0.10    0.18
  -8 -17   2   -0.19    0.14
   7  17  -2   -0.27    0.18
   7  17  -2   -0.01    0.16
  -7 -17   2    0.10    0.19
  -7 -17   2   -0.10    0.22
  -7 -17   2    0.25    0.18
   6  17  -2    0.26    0.21
   6  17  -2   -0.14    0.17
  -6 -17   2    0.15    0.21
  -6 -17   2    0.07    0.23
  -6 -17   2   -0.33    0.27
   5  17  -2    1.40    0.21
   5  17  -2    1.49    0.28
  -5 -17   2    1.29    0.25
  -5 -17   2    0.67    0.27
   4  17  -2    2.19    0.29
   4  17  -2    2.36    0.23
  -4 -17   2    1.74    0.31
  -4 -17   2    2.05    0.29
   3  17  -2    6.98    0.32
   3  17  -2    6.21    0.40
  -3 -17   2    7.02    0.38
  -3 -17   2    5.16    0.43
  -3 -17   2    6.57    0.35
  -3 -17   2    6.60    0.36
   2  17  -2    1.66    0.26
  -2 -17   2    1.84    0.26
  -2 -17   2    1.53    0.31
  -2 -17   2    2.01    0.25
   1  17  -2    0.06    0.19
  -1 -17   2   -0.35    0.22
  -1 -17   2    0.08    0.26
  -1 -17   2    0.01    0.20
   0  17  -2    0.62    0.18
   0  17  -2    0.34    0.14
   0 -17   2    0.43    0.19
   0 -17   2    0.57    0.23
  -1  17  -2   -0.10    0.11
  -1  17  -2    0.15    0.15
   1 -17   2    0.15    0.20
   1 -17   2   -0.10    0.16
  10  16  -2    0.34    0.13
 -10 -16   2   -0.04    0.16
 -10 -16   2   -0.28    0.14
 -10 -16   2    0.23    0.13
   9  16  -2    0.22    0.16
  -9 -16   2    0.22    0.19
  -9 -16   2   -0.01    0.15
  -9 -16   2    0.36    0.20
   8  16  -2    0.65    0.23
   8  16  -2    0.27    0.18
  -8 -16   2    0.14    0.24
  -8 -16   2    0.68    0.27
  -8 -16   2    0.35    0.19
  -8 -16   2    0.45    0.21
   7  16  -2    0.11    0.20
   7  16  -2   -0.04    0.24
  -7 -16   2    0.05    0.21
  -7 -16   2   -0.14    0.22
  -7 -16   2    0.01    0.24
  -7 -16   2   -0.29    0.28
   6  16  -2    0.47    0.23
  -6 -16   2    0.54    0.33
  -6 -16   2    0.29    0.26
  -6 -16   2   -0.30    0.24
  -6 -16   2    0.07    0.24
   5  16  -2    0.13    0.27
   5  16  -2   -0.08    0.21
  -5 -16   2    0.01    0.26
  -5 -16   2   -0.07    0.27
   4  16  -2    2.90    0.27
   4  16  -2    3.25    0.35
  -4 -16   2    2.66    0.36
  -4 -16   2    3.32    0.34
  -4 -16   2    2.90    0.33
   3  16  -2    7.10    0.46
   3  16  -2    8.06    0.37
  -3 -16   2    7.10    0.40
  -3 -16   2    7.49    0.50
  -3 -16   2    7.40    0.40
   2  16  -2    1.65    0.25
   2  16  -2    2.27    0.30
  -2 -16   2    2.45    0.30
  -2 -16   2    2.17    0.28
  -2 -16   2    1.76    0.34
   1  16  -2   -0.13    0.22
  -1 -16   2    0.11    0.27
  -1 -16   2    0.15    0.24
  -1 -16   2   -0.09    0.28
   0  16  -2   -0.22    0.21
   0  16  -2   -0.05    0.17
   0  16  -2   -0.01    0.19
   0 -16   2   -0.11    0.26
   0 -16   2    0.04    0.24
   0 -16   2    0.42    0.27
  -1  16  -2   -0.28    0.21
  -1  16  -2    0.20    0.17
  -1  16  -2    0.10    0.16
   1 -16   2    0.27    0.23
   1 -16   2    0.54    0.26
   1 -16   2    0.03    0.26
  -2  16  -2    0.08    0.18
  -2  16  -2    0.01    0.14
  -2  16  -2    0.11    0.16
   2 -16   2    0.20    0.22
   2 -16   2    0.61    0.23
  -3  16  -2    0.11    0.12
  -3  16  -2   -0.15    0.13
  -3  16  -2    0.02    0.14
   3 -16   2    0.06    0.17
   3 -16   2    0.28    0.18
 -11 -15   2    0.49    0.12
 -11 -15   2    0.44    0.13
  10  15  -2   -0.23    0.15
 -10 -15   2    0.30    0.20
 -10 -15   2    0.44    0.19
 -10 -15   2   -0.06    0.15
   9  15  -2    0.15    0.18
   9  15  -2    0.20    0.23
  -9 -15   2    0.53    0.18
  -9 -15   2    0.32    0.22
  -9 -15   2   -0.13    0.23
  -9 -15   2    0.37    0.28
   8  15  -2    0.48    0.27
   8  15  -2   -0.02    0.21
   8  15  -2    0.49    0.26
  -8 -15   2    0.61    0.30
  -8 -15   2    0.25    0.27
  -8 -15   2    0.30    0.24
  -8 -15   2    0.39    0.21
   7  15  -2    0.48    0.27
   7  15  -2   -0.05    0.24
  -7 -15   2   -0.23    0.35
  -7 -15   2    0.43    0.27
  -7 -15   2    0.57    0.28
  -7 -15   2    0.31    0.25
   6  15  -2    3.16    0.30
  -6 -15   2    2.89    0.33
  -6 -15   2    2.87    0.43
  -6 -15   2    2.80    0.37
  -6 -15   2    3.27    0.34
   5  15  -2    0.99    0.30
   5  15  -2    0.60    0.25
  -5 -15   2    0.36    0.30
  -5 -15   2    0.33    0.32
  -5 -15   2    0.80    0.32
   4  15  -2    5.62    0.43
   4  15  -2    5.05    0.34
  -4 -15   2    5.12    0.44
  -4 -15   2    4.52    0.36
   3  15  -2    1.50    0.27
   3  15  -2    1.19    0.30
  -3 -15   2    1.09    0.29
  -3 -15   2    1.66    0.36
  -3 -15   2    1.14    0.29
   2  15  -2   13.09    0.63
   2  15  -2   13.28    0.50
  -2 -15   2   12.59    0.54
  -2 -15   2   12.86    0.56
   1  15  -2    2.66    0.32
  -1 -15   2    2.34    0.39
  -1 -15   2    2.12    0.33
  -1 -15   2    2.19    0.32
   0  15  -2   -0.08    0.23
   0  15  -2    0.17    0.21
   0  15  -2    0.50    0.21
   0 -15   2    0.01    0.30
   0 -15   2   -0.42    0.29
   0 -15   2   -0.20    0.28
  -1  15  -2   -0.09    0.19
  -1  15  -2   -0.28    0.21
  -1  15  -2    0.18    0.19
   1 -15   2   -0.24    0.27
   1 -15   2   -0.33    0.28
   1 -15   2    0.01    0.28
  -2  15  -2    0.23    0.18
  -2  15  -2    0.31    0.24
  -2  15  -2    0.55    0.23
  -2  15  -2    0.55    0.19
   2 -15   2    0.48    0.29
   2 -15   2    0.52    0.27
   2 -15   2    0.68    0.28
  -3  15  -2    0.68    0.17
  -3  15  -2    0.72    0.18
  -3  15  -2    0.38    0.20
   3 -15   2    0.44    0.23
   3 -15   2    0.15    0.23
  -4  15  -2    0.30    0.14
  -4  15  -2    0.57    0.15
  -4  15  -2    0.25    0.16
   4 -15   2    0.15    0.19
   4 -15   2    0.44    0.20
 -11 -14   2    0.82    0.18
 -11 -14   2    0.77    0.16
  10  14  -2   -0.12    0.18
  10  14  -2    0.39    0.23
 -10 -14   2    0.20    0.22
 -10 -14   2    0.07    0.24
 -10 -14   2   -0.18    0.29
 -10 -14   2   -0.03    0.17
   9  14  -2   -0.02    0.24
   9  14  -2    0.17    0.20
  -9 -14   2    0.03    0.24
  -9 -14   2    0.02    0.20
  -9 -14   2   -0.15    0.28
  -9 -14   2   -0.25    0.28
   8  14  -2    2.48    0.36
   8  14  -2    3.13    0.30
   8  14  -2    3.35    0.35
  -8 -14   2    2.89    0.32
  -8 -14   2    3.23    0.30
  -8 -14   2    2.99    0.38
  -8 -14   2    3.34    0.39
   7  14  -2    0.73    0.28
   7  14  -2    0.75    0.29
  -7 -14   2    0.90    0.28
  -7 -14   2    0.06    0.37
  -7 -14   2    0.93    0.31
  -7 -14   2    0.68    0.30
   6  14  -2    6.89    0.47
   6  14  -2    6.72    0.40
  -6 -14   2    6.84    0.49
  -6 -14   2    7.00    0.45
  -6 -14   2    7.82    0.44
   5  14  -2    9.41    0.54
   5  14  -2    8.75    0.44
  -5 -14   2   10.09    0.58
  -5 -14   2    8.87    0.49
  -5 -14   2    9.23    0.51
   4  14  -2    0.00    0.27
   4  14  -2    0.23    0.27
  -4 -14   2   -0.23    0.31
   3  14  -2   -0.12    0.27
   3  14  -2   -0.14    0.26
  -3 -14   2    0.51    0.29
  -3 -14   2   -0.02    0.30
  -3 -14   2    0.16    0.31
   2  14  -2    3.82    0.33
   2  14  -2    3.41    0.38
  -2 -14   2    2.97    0.36
  -2 -14   2    3.71    0.43
  -2 -14   2    3.69    0.36
   1  14  -2    1.09    0.30
  -1 -14   2    0.70    0.31
  -1 -14   2    0.27    0.31
  -1 -14   2    0.29    0.35
   0  14  -2   -0.02    0.25
   0  14  -2    0.13    0.22
   0  14  -2   -0.26    0.23
   0 -14   2    0.02    0.30
   0 -14   2   -0.48    0.32
   0 -14   2   -0.11    0.31
  -1  14  -2    8.01    0.48
  -1  14  -2    7.97    0.48
  -1  14  -2    8.44    0.39
  -1  14  -2    8.53    0.40
   1 -14   2    7.95    0.56
   1 -14   2    8.11    0.48
   1 -14   2    8.68    0.48
  -2  14  -2    0.41    0.21
  -2  14  -2    0.21    0.22
  -2  14  -2   -0.31    0.26
  -2  14  -2    0.39    0.24
   2 -14   2    0.09    0.31
   2 -14   2   -0.09    0.30
   2 -14   2    0.25    0.32
  -3  14  -2    1.27    0.22
  -3  14  -2    1.33    0.27
  -3  14  -2    1.28    0.22
   3 -14   2    0.62    0.30
   3 -14   2    1.04    0.32
   3 -14   2    1.14    0.31
  -4  14  -2   -0.23    0.19
  -4  14  -2    0.27    0.18
  -4  14  -2   -0.05    0.17
   4 -14   2   -0.08    0.25
   4 -14   2    0.09    0.25
  -5  14  -2    0.09    0.14
  -5  14  -2    0.06    0.16
  -5  14  -2    0.01    0.14
   5 -14   2    0.14    0.20
   5 -14   2    0.18    0.19
 -12 -13   2    1.07    0.14
 -12 -13   2    0.99    0.15
  11  13  -2    0.07    0.21
 -11 -13   2    0.10    0.17
 -11 -13   2    0.31    0.23
  10  13  -2    0.28    0.23
  10  13  -2    0.29    0.21
 -10 -13   2    0.40    0.25
 -10 -13   2   -0.17    0.30
 -10 -13   2    0.29    0.28
 -10 -13   2   -0.01    0.19
   9  13  -2    5.11    0.33
   9  13  -2    5.55    0.42
  -9 -13   2    4.96    0.33
  -9 -13   2    4.61    0.35
  -9 -13   2    5.00    0.41
  -9 -13   2    4.91    0.44
   8  13  -2    0.28    0.27
   8  13  -2    0.98    0.30
  -8 -13   2    0.85    0.33
  -8 -13   2    0.90    0.30
  -8 -13   2    1.24    0.39
  -8 -13   2    0.61    0.26
   7  13  -2    0.73    0.29
   7  13  -2    1.25    0.32
  -7 -13   2    1.87    0.31
  -7 -13   2    1.30    0.35
  -7 -13   2    1.00    0.32
  -7 -13   2    0.58    0.41
   6  13  -2    0.32    0.29
   6  13  -2   -0.02    0.30
  -6 -13   2   -0.06    0.32
  -6 -13   2    0.31    0.33
  -6 -13   2    0.23    0.32
   5  13  -2    0.64    0.30
   5  13  -2    1.79    0.36
   5  13  -2    1.27    0.32
  -5 -13   2    0.89    0.34
  -5 -13   2    1.17    0.34
   4  13  -2    1.53    0.32
  -4 -13   2    1.97    0.38
  -4 -13   2    2.07    0.38
   3  13  -2    4.53    0.42
  -3 -13   2    3.98    0.38
  -3 -13   2    3.78    0.37
  -3 -13   2    3.63    0.34
  -3 -13   2    5.41    0.47
   2  13  -2    1.30    0.33
  -2 -13   2    0.69    0.28
  -2 -13   2    1.20    0.36
  -2 -13   2    1.11    0.32
  -2 -13   2    1.02    0.33
   1  13  -2   -0.16    0.28
  -1 -13   2    0.14    0.32
  -1 -13   2   -0.03    0.31
  -1 -13   2   -0.07    0.34
   0  13  -2   -0.06    0.27
   0  13  -2   -0.29    0.23
   0  13  -2   -0.38    0.26
   0 -13   2   -0.07    0.35
   0 -13   2   -0.23    0.31
   0 -13   2    0.03    0.33
  -1  13  -2    0.16    0.32
  -1  13  -2   -0.04    0.26
  -1  13  -2   -0.30    0.24
  -1  13  -2   -0.16    0.22
   1 -13   2   -0.04    0.33
   1 -13   2   -0.27    0.34
   1 -13   2    0.30    0.35
  -2  13  -2    1.59    0.32
  -2  13  -2    1.29    0.25
  -2  13  -2    1.11    0.26
  -2  13  -2    0.79    0.28
   2 -13   2    0.61    0.35
   2 -13   2    0.95    0.36
   2 -13   2    0.36    0.35
  -3  13  -2   -0.20    0.21
  -3  13  -2    0.07    0.26
  -3  13  -2    0.21    0.27
  -3  13  -2    0.35    0.23
   3 -13   2    0.05    0.32
   3 -13   2    0.23    0.32
   3 -13   2    0.12    0.33
  -4  13  -2    0.11    0.21
  -4  13  -2    0.06    0.20
  -4  13  -2    0.47    0.25
   4 -13   2    0.50    0.30
   4 -13   2    0.06    0.31
  -5  13  -2    0.21    0.22
  -5  13  -2    0.29    0.17
  -5  13  -2    0.23    0.18
   5 -13   2    0.64    0.25
   5 -13   2    0.40    0.27
  -6  13  -2    0.59    0.15
  -6  13  -2    0.44    0.16
  -6  13  -2    0.69    0.19
   6 -13   2    0.29    0.21
   6 -13   2    0.70    0.20
  12  12  -2    0.01    0.19
 -12 -12   2    0.22    0.15
 -12 -12   2    0.07    0.17
  11  12  -2    0.89    0.24
 -11 -12   2    0.76    0.26
 -11 -12   2    0.70    0.23
 -11 -12   2    0.65    0.20
  10  12  -2    6.62    0.43
 -10 -12   2    6.17    0.43
 -10 -12   2    6.25    0.35
   9  12  -2    0.60    0.28
   9  12  -2    0.52    0.25
  -9 -12   2   -0.05    0.23
  -9 -12   2   -0.16    0.32
  -9 -12   2    0.69    0.30
  -9 -12   2    0.10    0.34
   8  12  -2    0.06    0.28
   8  12  -2   -0.42    0.27
  -8 -12   2    0.08    0.30
  -8 -12   2   -0.32    0.32
  -8 -12   2   -0.17    0.41
  -8 -12   2   -0.40    0.25
   7  12  -2   -0.10    0.29
   7  12  -2   -0.39    0.28
  -7 -12   2    0.27    0.32
  -7 -12   2   -0.32    0.28
  -7 -12   2   -0.15    0.31
  -7 -12   2    0.13    0.44
   6  12  -2    2.58    0.38
   6  12  -2    2.86    0.34
  -6 -12   2    3.60    0.37
  -6 -12   2    3.22    0.40
  -6 -12   2    2.84    0.38
   5  12  -2    0.49    0.31
   5  12  -2    0.51    0.29
  -5 -12   2   -0.04    0.31
   4  12  -2    3.13    0.37
   4  12  -2    2.56    0.36
  -4 -12   2    2.96    0.39
  -4 -12   2    2.84    0.39
   3  12  -2    4.27    0.41
   3  12  -2    4.12    0.39
  -3 -12   2    4.57    0.43
  -3 -12   2    4.16    0.38
  -3 -12   2    3.52    0.43
   2  12  -2    0.59    0.27
   2  12  -2    0.66    0.30
  -2 -12   2    0.69    0.33
  -2 -12   2    0.08    0.26
   1  12  -2   -0.27    0.24
   1  12  -2    0.10    0.28
  -1 -12   2   -0.11    0.31
   0  12  -2    0.15    0.28
   0 -12   2    0.30    0.35
  -1  12  -2    0.66    0.29
  -1  12  -2    0.32    0.24
  -1  12  -2    0.33    0.27
  -1  12  -2   -0.19    0.34
   1 -12   2    0.27    0.35
   1 -12   2    0.45    0.36
   1 -12   2    0.72    0.38
  -2  12  -2    1.21    0.27
  -2  12  -2    1.77    0.26
  -2  12  -2    1.97    0.33
  -2  12  -2    1.26    0.35
   2 -12   2    1.49    0.40
   2 -12   2    1.43    0.36
   2 -12   2    1.35    0.38
  -3  12  -2    0.03    0.29
  -3  12  -2    0.07    0.22
  -3  12  -2   -0.08    0.28
  -3  12  -2   -0.12    0.24
   3 -12   2    0.29    0.35
   3 -12   2   -0.17    0.35
   3 -12   2   -0.58    0.35
  -4  12  -2   10.11    0.43
  -4  12  -2    9.40    0.42
  -4  12  -2    9.78    0.50
   4 -12   2    9.66    0.59
   4 -12   2    9.19    0.52
   4 -12   2    9.35    0.54
  -5  12  -2    0.16    0.24
  -5  12  -2   -0.45    0.19
  -5  12  -2    0.48    0.25
  -5  12  -2    0.28    0.21
   5 -12   2    0.73    0.31
   5 -12   2   -0.36    0.30
  -6  12  -2    0.00    0.22
  -6  12  -2    0.01    0.17
  -6  12  -2    0.14    0.17
  -6  12  -2    0.11    0.22
   6 -12   2   -0.11    0.25
   6 -12   2    0.08    0.24
  -7  12  -2    1.01    0.16
  -7  12  -2    1.06    0.20
  -7  12  -2    0.89    0.16
   7 -12   2    1.03    0.20
   7 -12   2    0.86    0.21
  13  11  -2    0.22    0.16
 -13 -11   2    0.13    0.13
  12  11  -2    0.98    0.23
  12  11  -2    0.87    0.24
 -12 -11   2    0.98    0.19
 -12 -11   2    1.23    0.23
  11  11  -2    0.11    0.22
 -11 -11   2   -0.27    0.20
 -11 -11   2   -0.07    0.22
 -11 -11   2    0.09    0.29
 -11 -11   2    0.10    0.28
  10  11  -2    0.55    0.27
 -10 -11   2    0.52    0.34
 -10 -11   2    0.43    0.23
 -10 -11   2    0.39    0.28
 -10 -11   2    0.59    0.29
   9  11  -2    1.88    0.33
   9  11  -2    1.35    0.27
  -9 -11   2    1.58    0.37
  -9 -11   2    1.89    0.39
  -9 -11   2    1.19    0.34
  -9 -11   2    1.52    0.27
  -9 -11   2    1.53    0.33
  -9 -11   2    1.72    0.34
   8  11  -2    2.40    0.32
   8  11  -2    2.85    0.37
  -8 -11   2    2.37    0.45
  -8 -11   2    2.46    0.40
  -8 -11   2    2.94    0.36
  -8 -11   2    2.35    0.31
   7  11  -2   -0.26    0.28
   7  11  -2   -0.44    0.29
  -7 -11   2   -0.19    0.31
  -7 -11   2   -0.06    0.33
  -7 -11   2    0.22    0.29
  -7 -11   2   -0.83    0.45
   6  11  -2    5.00    0.43
  -6 -11   2    5.21    0.45
   5  11  -2    1.75    0.32
   5  11  -2    1.97    0.32
   5  11  -2    1.84    0.33
  -5 -11   2    1.80    0.35
  -5 -11   2    1.29    0.31
   4  11  -2    7.24    0.45
   4  11  -2    5.83    0.43
   4  11  -2    6.32    0.44
  -4 -11   2    6.04    0.45
  -4 -11   2    6.79    0.41
  -4 -11   2    7.07    0.47
   3  11  -2    2.25    0.35
   3  11  -2    1.74    0.29
  -3 -11   2    2.18    0.28
  -3 -11   2    2.16    0.33
  -3 -11   2    2.13    0.32
   2  11  -2    0.38    0.23
   2  11  -2    0.49    0.29
  -2 -11   2    0.92    0.28
  -2 -11   2    1.09    0.31
  -2 -11   2    0.39    0.22
   1  11  -2    0.43    0.22
   1  11  -2    0.65    0.28
   1  11  -2    0.31    0.23
  -1 -11   2   -0.49    0.28
  -1 -11   2    0.42    0.25
   0  11  -2    0.04    0.26
   0  11  -2   -0.17    0.20
   0 -11   2    0.17    0.31
   0 -11   2   -0.14    0.25
  -1  11  -2   -0.14    0.26
  -1  11  -2    0.05    0.25
   1 -11   2   -0.21    0.28
   1 -11   2    0.20    0.34
  -2  11  -2   -0.08    0.27
   2 -11   2    0.34    0.37
  -3  11  -2    5.90    0.41
  -3  11  -2    6.20    0.44
  -3  11  -2    4.95    0.35
  -3  11  -2    5.31    0.33
  -3  11  -2    5.30    0.42
   3 -11   2    4.94    0.45
   3 -11   2    4.27    0.46
   3 -11   2    5.02    0.49
  -4  11  -2   10.41    0.53
  -4  11  -2   10.01    0.45
  -4  11  -2   10.64    0.45
  -4  11  -2   10.29    0.53
   4 -11   2   10.17    0.58
   4 -11   2   10.68    0.62
   4 -11   2   10.72    0.57
  -5  11  -2    0.35    0.26
  -5  11  -2    0.15    0.23
  -5  11  -2    0.13    0.26
  -5  11  -2    0.07    0.21
   5 -11   2   -0.07    0.32
   5 -11   2    0.21    0.33
  -6  11  -2    2.18    0.25
  -6  11  -2    1.88    0.23
  -6  11  -2    2.30    0.29
  -6  11  -2    1.97    0.29
   6 -11   2    2.29    0.33
   6 -11   2    1.69    0.31
  -7  11  -2    0.11    0.16
  -7  11  -2    0.17    0.21
  -7  11  -2    0.19    0.17
  -7  11  -2    0.10    0.21
   7 -11   2    0.25    0.23
   7 -11   2   -0.03    0.24
  -8  11  -2    0.00    0.17
  -8  11  -2   -0.11    0.13
  -8  11  -2   -0.18    0.14
   8 -11   2    0.36    0.17
   8 -11   2    0.06    0.18
  13  10  -2    0.39    0.21
  13  10  -2   -0.12    0.17
 -13 -10   2    0.04    0.13
 -13 -10   2    0.05    0.18
 -13 -10   2   -0.01    0.14
  12  10  -2   -0.14    0.22
  12  10  -2    0.35    0.22
 -12 -10   2    0.07    0.21
 -12 -10   2    0.02    0.23
 -12 -10   2   -0.14    0.18
 -12 -10   2   -0.27    0.24
  11  10  -2    0.05    0.24
 -11 -10   2   -0.13    0.22
 -11 -10   2    0.11    0.30
 -11 -10   2   -0.27    0.25
 -11 -10   2   -0.04    0.25
 -11 -10   2    0.41    0.27
  10  10  -2   -0.02    0.26
 -10 -10   2   -0.15    0.24
 -10 -10   2    0.00    0.30
 -10 -10   2    0.33    0.29
 -10 -10   2   -0.31    0.26
 -10 -10   2   -0.23    0.35
   9  10  -2    0.36    0.29
  -9 -10   2    0.02    0.35
  -9 -10   2   -0.17    0.25
  -9 -10   2   -0.12    0.33
  -9 -10   2    0.01    0.37
  -9 -10   2    0.05    0.28
   8  10  -2    6.01    0.40
   8  10  -2    8.08    0.49
  -8 -10   2    6.73    0.47
  -8 -10   2    6.66    0.45
  -8 -10   2    6.57    0.41
  -8 -10   2    6.58    0.56
  -8 -10   2    7.35    0.49
  -8 -10   2    7.59    0.53
   7  10  -2    0.98    0.31
   7  10  -2    0.60    0.29
  -7 -10   2    0.51    0.34
  -7 -10   2    0.52    0.35
   6  10  -2    8.68    0.52
   6  10  -2    8.77    0.51
  -6 -10   2    8.82    0.52
  -6 -10   2    8.90    0.53
   5  10  -2    1.15    0.29
   5  10  -2    1.34    0.29
   5  10  -2    1.23    0.30
  -5 -10   2    0.69    0.25
  -5 -10   2    1.09    0.31
   4  10  -2    2.16    0.32
   4  10  -2    2.28    0.29
   4  10  -2    2.82    0.34
  -4 -10   2    2.61    0.31
  -4 -10   2    2.41    0.27
  -4 -10   2    2.69    0.34
   3  10  -2    0.32    0.29
   3  10  -2    0.64    0.29
   3  10  -2    0.34    0.21
  -3 -10   2    0.34    0.26
  -3 -10   2    0.23    0.22
  -3 -10   2    0.51    0.21
   2  10  -2    0.44    0.19
   2  10  -2    0.11    0.27
   2  10  -2    0.34    0.21
  -2 -10   2    0.38    0.20
  -2 -10   2   -0.28    0.20
  -2 -10   2    0.28    0.26
   1  10  -2    0.54    0.26
   1  10  -2    0.71    0.21
   1  10  -2    0.95    0.23
  -1 -10   2    0.02    0.23
  -1 -10   2    1.06    0.30
  -1 -10   2    0.22    0.21
   0  10  -2   28.35    0.92
   0  10  -2   27.44    0.91
   0  10  -2   27.84    0.96
   0 -10   2   28.15    1.00
   0 -10   2   27.76    0.91
  -1  10  -2    1.67    0.30
  -1  10  -2    1.30    0.26
   1 -10   2    1.39    0.35
   1 -10   2    1.63    0.30
  -2  10  -2   11.46    0.56
  -2  10  -2   11.69    0.56
   2 -10   2   11.99    0.64
   2 -10   2    9.97    0.58
  -3  10  -2    3.56    0.37
  -3  10  -2    3.02    0.34
   3 -10   2    3.19    0.43
  -4  10  -2   -0.56    0.32
  -4  10  -2    0.71    0.25
  -4  10  -2    0.26    0.26
  -4  10  -2    0.17    0.27
   4 -10   2    0.62    0.35
   4 -10   2    0.56    0.36
   4 -10   2    0.92    0.40
  -5  10  -2    9.46    0.52
  -5  10  -2    9.08    0.42
  -5  10  -2    9.38    0.44
  -5  10  -2    9.49    0.51
   5 -10   2    9.21    0.56
   5 -10   2    9.04    0.57
   5 -10   2    9.52    0.57
   5 -10   2    9.67    0.53
  -6  10  -2    0.51    0.27
  -6  10  -2    0.22    0.25
  -6  10  -2    0.52    0.24
  -6  10  -2   -0.12    0.21
   6 -10   2    0.04    0.32
   6 -10   2    0.01    0.30
  -7  10  -2    0.16    0.23
  -7  10  -2    0.47    0.24
  -7  10  -2    0.28    0.20
  -7  10  -2    0.49    0.33
  -7  10  -2    0.25    0.19
   7 -10   2    0.57    0.28
   7 -10   2    0.74    0.28
  -8  10  -2    0.43    0.17
  -8  10  -2    0.65    0.22
  -8  10  -2    0.44    0.21
  -8  10  -2    0.65    0.17
   8 -10   2    0.56    0.23
   8 -10   2    1.14    0.24
  -9  10  -2    2.04    0.20
   9 -10   2    2.09    0.19
   9 -10   2    2.18    0.20
  13   9  -2   -0.07    0.19
  13   9  -2   -0.14    0.21
 -13  -9   2   -0.08    0.15
 -13  -9   2   -0.10    0.16
 -13  -9   2    0.11    0.19
  12   9  -2    0.57    0.24
  12   9  -2    0.45    0.25
 -12  -9   2    0.40    0.24
 -12  -9   2    0.60    0.24
 -12  -9   2    0.29    0.21
 -12  -9   2    0.67    0.26
  11   9  -2   -0.07    0.24
 -11  -9   2    0.09    0.31
 -11  -9   2    0.22    0.24
 -11  -9   2    0.30    0.26
 -11  -9   2    0.20    0.26
 -11  -9   2   -0.25    0.25
  10   9  -2    0.32    0.27
 -10  -9   2    0.37    0.28
 -10  -9   2    0.13    0.31
 -10  -9   2   -0.04    0.36
 -10  -9   2    0.60    0.27
 -10  -9   2    0.91    0.31
   9   9  -2    0.47    0.29
  -9  -9   2    0.58    0.40
  -9  -9   2    0.97    0.30
  -9  -9   2    0.53    0.35
  -9  -9   2    1.02    0.37
  -9  -9   2    0.47    0.28
  -9  -9   2    0.73    0.38
   8   9  -2    3.18    0.37
  -8  -9   2    3.28    0.41
  -8  -9   2    3.58    0.38
  -8  -9   2    2.16    0.48
   7   9  -2    0.17    0.26
   7   9  -2    0.91    0.26
   7   9  -2    0.46    0.29
  -7  -9   2    0.67    0.28
  -7  -9   2    0.55    0.31
  -7  -9   2    0.84    0.33
   6   9  -2   25.40    0.90
   6   9  -2   25.48    0.90
   6   9  -2   25.10    0.88
  -6  -9   2   25.17    0.90
  -6  -9   2   24.05    0.89
  -6  -9   2   26.97    0.93
   5   9  -2   13.49    0.61
   5   9  -2   15.60    0.61
   5   9  -2   13.40    0.58
  -5  -9   2   13.38    0.60
  -5  -9   2   13.40    0.54
  -5  -9   2   13.97    0.62
   4   9  -2   12.04    0.56
   4   9  -2   11.75    0.54
   4   9  -2   13.54    0.58
  -4  -9   2   12.47    0.56
  -4  -9   2   13.90    0.57
  -4  -9   2   13.05    0.51
   3   9  -2    9.21    0.46
   3   9  -2    8.38    0.47
  -3  -9   2    8.46    0.44
  -3  -9   2    8.74    0.47
  -3  -9   2    8.22    0.40
  -3  -9   2    9.44    0.45
   2   9  -2   10.13    0.50
   2   9  -2   10.77    0.44
   2   9  -2   10.63    0.49
  -2  -9   2   10.01    0.44
  -2  -9   2    9.65    0.49
  -2  -9   2   10.51    0.48
   1   9  -2    9.42    0.50
   1   9  -2   10.89    0.46
   1   9  -2   10.71    0.49
  -1  -9   2   10.68    0.45
  -1  -9   2   10.64    0.48
  -1  -9   2   10.50    0.51
   0   9  -2   17.05    0.68
   0   9  -2   17.23    0.64
   0   9  -2   17.96    0.65
   0  -9   2   17.35    0.63
   0  -9   2   18.58    0.67
   0  -9   2   17.37    0.70
  -1   9  -2    2.19    0.30
  -1   9  -2    2.81    0.28
   1  -9   2    3.30    0.37
   1  -9   2    2.81    0.31
  -2   9  -2    0.08    0.25
  -2   9  -2   -0.09    0.24
  -2   9  -2   -0.23    0.19
   2  -9   2   -0.42    0.31
   2  -9   2    0.27    0.26
  -3   9  -2    6.53    0.42
  -3   9  -2    6.58    0.43
  -3   9  -2    6.61    0.41
   3  -9   2    6.83    0.52
   3  -9   2    6.42    0.49
  -4   9  -2    1.45    0.31
   4  -9   2    1.67    0.39
   4  -9   2    1.90    0.36
  -5   9  -2    2.38    0.29
  -5   9  -2    2.19    0.30
  -5   9  -2    2.01    0.32
  -5   9  -2    1.80    0.36
   5  -9   2    2.36    0.41
   5  -9   2    1.68    0.41
   5  -9   2    2.79    0.40
   5  -9   2    2.47    0.41
  -6   9  -2    1.94    0.34
  -6   9  -2    2.30    0.29
  -6   9  -2    2.18    0.27
  -6   9  -2    2.31    0.33
   6  -9   2    2.40    0.40
   6  -9   2    1.64    0.38
   6  -9   2    2.34    0.37
  -7   9  -2    0.03    0.25
  -7   9  -2    0.24    0.23
  -7   9  -2    0.73    0.28
  -7   9  -2    0.84    0.36
  -7   9  -2    0.12    0.22
   7  -9   2    0.51    0.31
   7  -9   2    0.57    0.32
   7  -9   2    0.52    0.31
  -8   9  -2    0.19    0.22
  -8   9  -2   -0.17    0.22
  -8   9  -2    0.24    0.29
  -8   9  -2   -0.13    0.17
   8  -9   2    0.02    0.25
   8  -9   2    0.32    0.28
   8  -9   2    0.39    0.27
  -9   9  -2    0.08    0.19
  -9   9  -2    0.05    0.18
  -9   9  -2    0.21    0.23
   9  -9   2    0.41    0.20
   9  -9   2   -0.04    0.19
  13   8  -2    0.33    0.23
  13   8  -2    0.09    0.20
 -13  -8   2    0.18    0.18
 -13  -8   2    0.13    0.20
 -13  -8   2    0.52    0.17
  12   8  -2    2.20    0.30
  12   8  -2    2.49    0.30
 -12  -8   2    2.45    0.30
 -12  -8   2    2.66    0.32
 -12  -8   2    2.18    0.25
 -12  -8   2    1.63    0.28
  11   8  -2    1.64    0.30
 -11  -8   2    2.11    0.31
 -11  -8   2    1.40    0.31
 -11  -8   2    1.44    0.27
 -11  -8   2    1.65    0.36
 -11  -8   2    1.34    0.30
  10   8  -2    4.82    0.41
 -10  -8   2    4.41    0.39
 -10  -8   2    4.35    0.39
 -10  -8   2    4.64    0.35
 -10  -8   2    4.74    0.46
 -10  -8   2    5.66    0.42
   9   8  -2    0.00    0.28
  -9  -8   2   -0.63    0.39
  -9  -8   2    0.21    0.35
  -9  -8   2    0.13    0.27
  -9  -8   2   -0.39    0.26
  -9  -8   2   -0.24    0.36
   8   8  -2    2.89    0.37
   8   8  -2    3.44    0.37
  -8  -8   2    3.22    0.41
  -8  -8   2    3.17    0.36
  -8  -8   2    3.09    0.39
   7   8  -2    1.50    0.30
   7   8  -2    1.40    0.28
   7   8  -2    0.94    0.24
  -7  -8   2    1.43    0.30
  -7  -8   2    2.00    0.34
  -7  -8   2    1.15    0.31
   6   8  -2   15.43    0.63
   6   8  -2   14.08    0.60
   6   8  -2   14.76    0.62
  -6  -8   2   14.76    0.63
  -6  -8   2   14.70    0.63
  -6  -8   2   14.46    0.64
   5   8  -2    2.82    0.28
   5   8  -2    2.61    0.30
   5   8  -2    2.38    0.28
  -5  -8   2    2.56    0.33
  -5  -8   2    2.60    0.28
  -5  -8   2    2.59    0.25
  -5  -8   2    2.49    0.33
   4   8  -2    3.17    0.29
   4   8  -2    2.89    0.31
   4   8  -2    3.13    0.27
  -4  -8   2    3.17    0.33
  -4  -8   2    3.29    0.26
  -4  -8   2    2.96    0.29
   3   8  -2    2.92    0.24
   3   8  -2    3.13    0.29
  -3  -8   2    2.50    0.25
  -3  -8   2    2.79    0.23
   2   8  -2    7.87    0.41
   2   8  -2    8.16    0.36
  -2  -8   2    8.24    0.39
  -2  -8   2    8.43    0.37
   1   8  -2   15.40    0.54
   1   8  -2   14.87    0.57
  -1  -8   2   15.77    0.56
  -1  -8   2   14.77    0.53
   0   8  -2    2.39    0.24
   0   8  -2    2.26    0.24
   0  -8   2    2.25    0.24
   0  -8   2    2.27    0.24
  -1   8  -2    0.63    0.18
  -1   8  -2    0.69    0.20
  -1   8  -2   -0.04    0.24
   1  -8   2    0.17    0.21
   1  -8   2    0.45    0.30
   1  -8   2    0.75    0.21
  -2   8  -2    0.51    0.25
  -2   8  -2    0.80    0.26
  -2   8  -2    0.78    0.21
   2  -8   2    0.50    0.31
   2  -8   2    0.82    0.25
  -3   8  -2    0.01    0.24
  -3   8  -2    0.03    0.25
  -3   8  -2    0.03    0.19
   3  -8   2    0.04    0.33
   3  -8   2   -0.13    0.25
   3  -8   2    0.03    0.30
  -4   8  -2    2.20    0.28
  -4   8  -2    2.19    0.31
   4  -8   2    2.05    0.39
   4  -8   2    1.86    0.36
   4  -8   2    1.86    0.36
  -5   8  -2    9.50    0.51
   5  -8   2    8.96    0.57
   5  -8   2    9.48    0.59
  -6   8  -2    1.61    0.31
  -6   8  -2    2.11    0.30
  -6   8  -2    1.20    0.26
   6  -8   2    1.83    0.38
   6  -8   2    0.63    0.36
   6  -8   2    1.36    0.39
  -7   8  -2    0.87    0.29
  -7   8  -2    0.55    0.24
  -7   8  -2    0.76    0.30
  -7   8  -2    0.74    0.26
   7  -8   2    0.73    0.34
   7  -8   2    0.85    0.34
  -8   8  -2    1.11    0.27
  -8   8  -2    1.15    0.34
  -8   8  -2    1.06    0.28
   8  -8   2    1.05    0.32
   8  -8   2    1.62    0.32
   8  -8   2    1.00    0.30
  -9   8  -2    0.32    0.23
  -9   8  -2    0.01    0.21
  -9   8  -2    0.05    0.26
   9  -8   2    0.29    0.24
   9  -8   2    0.17    0.26
   9  -8   2    0.09    0.23
  10  -8   2   -0.25    0.17
  10  -8   2    0.08    0.17
  13   7  -2   -0.08    0.20
  13   7  -2    0.11    0.23
 -13  -7   2    0.07    0.20
 -13  -7   2    0.06    0.20
 -13  -7   2   -0.16    0.19
  12   7  -2    0.83    0.28
  12   7  -2    0.31    0.25
 -12  -7   2    0.40    0.22
 -12  -7   2    0.53    0.26
 -12  -7   2    0.34    0.24
 -12  -7   2    0.72    0.31
 -12  -7   2    0.86    0.29
  11   7  -2    0.00    0.24
 -11  -7   2    0.05    0.26
 -11  -7   2   -0.42    0.34
 -11  -7   2    0.14    0.35
 -11  -7   2   -0.47    0.27
 -11  -7   2    0.44    0.28
 -11  -7   2    0.08    0.24
  10   7  -2    3.97    0.38
 -10  -7   2    4.07    0.40
 -10  -7   2    3.60    0.34
 -10  -7   2    4.34    0.39
 -10  -7   2    3.55    0.48
 -10  -7   2    4.40    0.41
   9   7  -2    5.96    0.43
  -9  -7   2    5.09    0.38
  -9  -7   2    5.01    0.41
  -9  -7   2    5.61    0.47
  -9  -7   2    5.59    0.45
  -9  -7   2    4.57    0.51
   8   7  -2   -0.13    0.25
   8   7  -2   -0.25    0.25
  -8  -7   2    0.01    0.26
  -8  -7   2    0.05    0.28
   7   7  -2    0.47    0.26
   7   7  -2    0.81    0.22
   7   7  -2    0.90    0.24
  -7  -7   2    0.74    0.32
  -7  -7   2    1.15    0.29
  -7  -7   2    0.68    0.26
   6   7  -2   18.31    0.69
   6   7  -2   19.81    0.72
   6   7  -2   19.74    0.70
  -6  -7   2   17.96    0.71
  -6  -7   2   19.71    0.74
  -6  -7   2   19.11    0.71
   5   7  -2    1.73    0.27
   5   7  -2    1.18    0.22
   5   7  -2    1.47    0.24
  -5  -7   2    1.73    0.25
  -5  -7   2    1.86    0.22
   4   7  -2   14.16    0.55
   4   7  -2   14.01    0.51
  -4  -7   2   13.27    0.47
  -4  -7   2   13.74    0.54
   3   7  -2   32.54    0.97
   3   7  -2   32.30    0.86
   3   7  -2   33.32    0.92
  -3  -7   2   32.64    0.94
  -3  -7   2   32.67    0.89
   2   7  -2    1.05    0.16
   2   7  -2    1.08    0.21
   2   7  -2    0.99    0.16
  -2  -7   2    0.86    0.19
  -2  -7   2    1.26    0.19
   1   7  -2    6.03    0.31
   1   7  -2    6.11    0.33
  -1  -7   2    6.01    0.32
  -1  -7   2    5.93    0.30
   0   7  -2   22.27    0.71
   0   7  -2   21.95    0.69
   0  -7   2   22.74    0.69
   0  -7   2   22.59    0.70
  -1   7  -2    0.48    0.17
  -1   7  -2    0.54    0.20
   1  -7   2    0.43    0.20
   1  -7   2    0.26    0.17
  -2   7  -2   17.60    0.63
  -2   7  -2   17.61    0.56
   2  -7   2   17.08    0.62
   2  -7   2   17.55    0.67
  -3   7  -2    0.63    0.20
  -3   7  -2    0.72    0.26
  -3   7  -2    0.43    0.18
  -3   7  -2    0.56    0.25
   3  -7   2    0.35    0.33
   3  -7   2    0.47    0.26
   3  -7   2    0.40    0.32
  -4   7  -2   34.88    1.04
  -4   7  -2   32.87    1.05
  -4   7  -2   34.46    0.98
   4  -7   2   32.33    1.11
   4  -7   2   32.23    1.13
   4  -7   2   32.37    1.11
  -5   7  -2    0.79    0.24
  -5   7  -2    1.39    0.29
   5  -7   2    1.03    0.32
   5  -7   2    0.97    0.36
   5  -7   2    1.55    0.40
  -6   7  -2    6.60    0.44
   6  -7   2    5.89    0.51
   6  -7   2    6.80    0.52
  -7   7  -2    0.58    0.28
  -7   7  -2   -0.06    0.27
  -7   7  -2    0.42    0.34
  -7   7  -2   -0.11    0.24
   7  -7   2   -0.02    0.34
  -8   7  -2    0.31    0.35
  -8   7  -2    0.22    0.24
  -8   7  -2    0.31    0.29
  -8   7  -2    0.67    0.28
   8  -7   2    0.40    0.32
   8  -7   2    0.61    0.32
  -9   7  -2    0.26    0.23
  -9   7  -2   -0.03    0.29
  -9   7  -2    0.25    0.21
  -9   7  -2    0.09    0.25
   9  -7   2    0.37    0.28
   9  -7   2    0.15    0.27
   9  -7   2    0.16    0.26
 -10   7  -2    1.29    0.23
 -10   7  -2    1.21    0.20
 -10   7  -2    1.51    0.25
  10  -7   2    1.75    0.23
  10  -7   2    1.65    0.24
  11  -7   2    0.27    0.14
  11  -7   2    0.25    0.15
  13   6  -2   -0.03    0.23
  13   6  -2    0.37    0.21
 -13  -6   2   -0.04    0.21
 -13  -6   2    0.00    0.23
 -13  -6   2   -0.08    0.20
 -13  -6   2    0.15    0.21
  12   6  -2    0.83    0.33
  12   6  -2    0.49    0.27
 -12  -6   2    0.17    0.23
 -12  -6   2    0.00    0.21
 -12  -6   2    0.28    0.27
 -12  -6   2    0.66    0.30
 -12  -6   2    0.12    0.26
  11   6  -2    1.27    0.29
  11   6  -2    1.16    0.32
 -11  -6   2    0.95    0.30
 -11  -6   2    0.65    0.34
 -11  -6   2    1.11    0.27
 -11  -6   2    1.68    0.37
 -11  -6   2    1.20    0.30
  10   6  -2    0.00    0.27
 -10  -6   2    0.22    0.31
 -10  -6   2    0.34    0.30
 -10  -6   2   -0.31    0.31
 -10  -6   2   -0.31    0.27
 -10  -6   2   -0.28    0.39
 -10  -6   2    0.07    0.37
   9   6  -2    0.35    0.27
  -9  -6   2   -0.18    0.26
  -9  -6   2   -0.21    0.35
  -9  -6   2    0.40    0.44
  -9  -6   2   -0.10    0.40
   8   6  -2    0.35    0.27
   8   6  -2    0.13    0.25
  -8  -6   2    0.27    0.26
  -8  -6   2    0.32    0.27
   7   6  -2    4.67    0.33
   7   6  -2    4.43    0.36
   7   6  -2    4.87    0.36
  -7  -6   2    4.36    0.37
  -7  -6   2    4.74    0.37
  -7  -6   2    4.78    0.41
   6   6  -2   -0.07    0.24
   6   6  -2    0.03    0.18
   6   6  -2    0.24    0.20
  -6  -6   2    0.28    0.25
  -6  -6   2    0.22    0.22
  -6  -6   2   -0.22    0.20
   5   6  -2   35.44    1.03
   5   6  -2   35.80    1.04
  -5  -6   2   33.81    1.03
  -5  -6   2   35.29    0.96
  -5  -6   2   36.09    0.95
   4   6  -2    2.80    0.26
   4   6  -2    2.76    0.24
  -4  -6   2    3.05    0.27
  -4  -6   2    2.90    0.22
  -4  -6   2    2.90    0.22
   3   6  -2    1.28    0.19
   3   6  -2    1.38    0.15
   3   6  -2    1.24    0.23
  -3  -6   2    1.39    0.19
  -3  -6   2    1.51    0.22
  -3  -6   2    1.31    0.18
   2   6  -2   24.73    0.75
   2   6  -2   24.24    0.69
   2   6  -2   24.46    0.67
  -2  -6   2   24.47    0.72
  -2  -6   2   24.89    0.69
  -2  -6   2   24.28    0.62
   1   6  -2   13.18    0.41
   1   6  -2   13.41    0.45
   1   6  -2   12.80    0.48
  -1  -6   2   12.71    0.46
  -1  -6   2   13.46    0.44
  -1  -6   2   12.79    0.38
   0   6  -2   25.45    0.72
   0   6  -2   24.58    0.64
   0   6  -2   23.35    0.72
   0  -6   2   24.03    0.71
   0  -6   2   24.04    0.64
   0  -6   2   24.59    0.72
  -1   6  -2    6.22    0.29
  -1   6  -2    6.95    0.32
  -1   6  -2    7.17    0.35
   1  -6   2    7.61    0.37
   1  -6   2    7.56    0.35
  -2   6  -2   15.44    0.51
  -2   6  -2   16.38    0.57
   2  -6   2   15.83    0.56
   2  -6   2   16.78    0.62
  -3   6  -2    1.68    0.21
  -3   6  -2    2.05    0.24
   3  -6   2    2.18    0.24
   3  -6   2    2.22    0.31
  -4   6  -2    0.36    0.23
  -4   6  -2   -0.02    0.17
  -4   6  -2    0.15    0.18
   4  -6   2    0.24    0.25
   4  -6   2   -0.19    0.33
   4  -6   2    0.49    0.32
  -5   6  -2    0.28    0.20
  -5   6  -2   -0.27    0.23
  -5   6  -2    0.03    0.20
   5  -6   2    0.32    0.26
   5  -6   2    0.51    0.35
   5  -6   2    0.30    0.32
  -6   6  -2   12.00    0.56
  -6   6  -2   12.30    0.55
  -6   6  -2   12.18    0.57
   6  -6   2   11.85    0.64
   6  -6   2   12.55    0.65
   6  -6   2   11.95    0.64
  -7   6  -2    4.93    0.39
  -7   6  -2    5.86    0.42
  -7   6  -2    4.95    0.42
  -7   6  -2    4.52    0.35
   7  -6   2    6.27    0.49
  -8   6  -2    0.52    0.27
  -8   6  -2    0.45    0.34
  -8   6  -2    0.28    0.24
  -8   6  -2    0.64    0.32
  -8   6  -2   -0.10    0.35
  -8   6  -2    0.10    0.30
   8  -6   2    0.30    0.33
  -9   6  -2    3.46    0.34
  -9   6  -2    3.10    0.29
  -9   6  -2    3.13    0.38
  -9   6  -2    3.47    0.38
  -9   6  -2    4.02    0.37
   9  -6   2    4.25    0.41
   9  -6   2    3.92    0.36
 -10   6  -2    0.04    0.26
 -10   6  -2    0.06    0.22
 -10   6  -2    0.04    0.20
 -10   6  -2   -0.05    0.25
  10  -6   2   -0.21    0.25
  10  -6   2    0.29    0.24
 -11   6  -2    0.27    0.19
 -11   6  -2    0.07    0.15
  11  -6   2    0.24    0.17
  11  -6   2    0.16    0.18
  13   5  -2    0.93    0.23
  13   5  -2    1.07    0.26
 -13  -5   2    0.76    0.23
 -13  -5   2    0.68    0.23
 -13  -5   2    0.73    0.23
 -13  -5   2    0.75    0.25
  12   5  -2   -0.05    0.28
  12   5  -2   -0.07    0.31
 -12  -5   2    0.20    0.30
 -12  -5   2    0.13    0.29
 -12  -5   2   -0.28    0.21
 -12  -5   2   -0.02    0.26
 -12  -5   2    0.20    0.24
  11   5  -2    0.29    0.27
  11   5  -2    0.51    0.31
  11   5  -2    0.28    0.35
 -11  -5   2   -0.08    0.25
 -11  -5   2   -0.17    0.34
 -11  -5   2   -0.06    0.29
 -11  -5   2    0.23    0.28
 -11  -5   2    0.24    0.28
 -11  -5   2    0.19    0.34
  10   5  -2    1.42    0.31
  10   5  -2    1.68    0.38
 -10  -5   2    1.68    0.36
 -10  -5   2    1.77    0.35
 -10  -5   2    2.28    0.41
 -10  -5   2    1.27    0.29
 -10  -5   2    1.96    0.34
 -10  -5   2    0.56    0.40
   9   5  -2    1.13    0.30
  -9  -5   2    0.89    0.37
  -9  -5   2    0.71    0.39
  -9  -5   2    1.08    0.30
   8   5  -2    2.02    0.30
   8   5  -2    2.67    0.33
  -8  -5   2    3.19    0.33
  -8  -5   2    2.74    0.30
  -8  -5   2    3.45    0.42
  -8  -5   2    2.79    0.34
   7   5  -2    1.40    0.29
   7   5  -2    1.68    0.26
  -7  -5   2    1.75    0.28
  -7  -5   2    1.34    0.28
  -7  -5   2    1.97    0.35
  -7  -5   2    1.39    0.22
   6   5  -2    4.32    0.35
   6   5  -2    5.45    0.32
   6   5  -2    5.46    0.35
  -6  -5   2    5.14    0.35
  -6  -5   2    5.44    0.32
  -6  -5   2    4.59    0.35
  -6  -5   2    5.47    0.31
   5   5  -2   41.19    1.18
   5   5  -2   42.01    1.16
  -5  -5   2   42.30    1.09
  -5  -5   2   42.00    1.17
  -5  -5   2   42.71    1.09
   4   5  -2   33.15    0.93
   4   5  -2   31.61    0.91
  -4  -5   2   32.68    0.85
  -4  -5   2   31.10    0.84
  -4  -5   2   32.05    0.92
   3   5  -2    0.32    0.17
   3   5  -2    0.13    0.16
   3   5  -2    0.24    0.11
  -3  -5   2    0.07    0.15
  -3  -5   2    0.39    0.18
  -3  -5   2    0.09    0.15
   2   5  -2   74.94    1.84
   2   5  -2   73.98    1.73
   2   5  -2   73.62    1.79
  -2  -5   2   73.59    1.79
  -2  -5   2   74.05    1.68
  -2  -5   2   75.70    1.74
   1   5  -2    8.28    0.31
   1   5  -2    8.21    0.29
   1   5  -2    8.62    0.35
  -1  -5   2    8.25    0.27
  -1  -5   2    8.46    0.33
  -1  -5   2    8.07    0.31
   0   5  -2   28.50    0.76
   0   5  -2   26.94    0.77
   0   5  -2   28.27    0.70
   0  -5   2   27.71    0.76
   0  -5   2   27.71    0.70
   0  -5   2   27.39    0.75
  -1   5  -2   30.67    0.85
  -1   5  -2   31.64    0.87
  -1   5  -2   31.06    0.80
   1  -5   2   31.39    0.86
   1  -5   2   32.55    0.80
   1  -5   2   31.77    0.88
  -2   5  -2    0.73    0.20
  -2   5  -2    1.06    0.18
  -2   5  -2    0.82    0.15
   2  -5   2    0.68    0.24
   2  -5   2    0.72    0.14
   2  -5   2    0.73    0.18
  -3   5  -2   21.49    0.66
  -3   5  -2   23.51    0.72
   3  -5   2   22.88    0.79
   3  -5   2   22.85    0.72
  -4   5  -2    8.29    0.40
  -4   5  -2    8.66    0.38
  -4   5  -2    7.20    0.41
   4  -5   2    8.27    0.47
   4  -5   2    8.27    0.41
  -5   5  -2    1.15    0.22
  -5   5  -2    0.59    0.25
  -5   5  -2    1.00    0.21
  -5   5  -2    1.29    0.31
   5  -5   2    1.24    0.28
   5  -5   2    0.88    0.35
  -6   5  -2    0.66    0.24
  -6   5  -2    0.62    0.23
  -6   5  -2    1.26    0.33
  -6   5  -2    0.47    0.25
   6  -5   2    0.42    0.34
   6  -5   2    0.86    0.29
  -7   5  -2   -0.09    0.31
  -7   5  -2   -0.22    0.26
  -7   5  -2   -0.22    0.26
   7  -5   2    0.31    0.34
  -8   5  -2    0.19    0.36
  -8   5  -2    0.34    0.37
  -8   5  -2    0.76    0.32
  -8   5  -2    0.46    0.32
  -8   5  -2    0.41    0.28
  -8   5  -2    0.34    0.26
   8  -5   2    0.28    0.32
  -9   5  -2    1.13    0.32
  -9   5  -2    0.67    0.26
  -9   5  -2    0.87    0.34
  -9   5  -2    0.74    0.26
  -9   5  -2    0.68    0.33
  -9   5  -2    0.32    0.33
   9  -5   2    0.96    0.33
 -10   5  -2    3.20    0.33
 -10   5  -2    2.69    0.33
 -10   5  -2    2.87    0.27
 -10   5  -2    2.35    0.34
 -10   5  -2    3.15    0.32
  10  -5   2    2.85    0.35
 -11   5  -2    0.02    0.18
 -11   5  -2    0.12    0.22
 -11   5  -2    0.02    0.21
 -11   5  -2    0.24    0.21
  11  -5   2    0.16    0.24
  11  -5   2    0.17    0.21
  13   4  -2    0.90    0.23
  13   4  -2    0.81    0.26
 -13  -4   2    1.08    0.18
 -13  -4   2    0.59    0.25
 -13  -4   2    0.96    0.24
 -13  -4   2    0.71    0.21
 -13  -4   2    0.50    0.23
  12   4  -2   -0.22    0.30
  12   4  -2   -0.01    0.27
  12   4  -2    0.42    0.32
 -12  -4   2   -0.12    0.21
 -12  -4   2   -0.17    0.24
 -12  -4   2    0.24    0.29
 -12  -4   2   -0.39    0.26
 -12  -4   2    0.47    0.30
  11   4  -2    4.14    0.45
  11   4  -2    3.89    0.39
 -11  -4   2    4.03    0.43
 -11  -4   2    4.33    0.41
 -11  -4   2    4.24    0.35
 -11  -4   2    4.35    0.43
 -11  -4   2    3.67    0.37
  10   4  -2    3.40    0.36
  10   4  -2    4.00    0.45
 -10  -4   2    4.13    0.39
 -10  -4   2    3.58    0.35
 -10  -4   2    3.86    0.42
 -10  -4   2    3.90    0.44
 -10  -4   2    3.93    0.46
   9   4  -2    2.27    0.33
   9   4  -2    2.26    0.39
  -9  -4   2    2.77    0.42
  -9  -4   2    2.21    0.35
  -9  -4   2    2.41    0.32
  -9  -4   2    3.05    0.35
   8   4  -2    3.87    0.36
   8   4  -2    3.89    0.36
  -8  -4   2    3.98    0.33
  -8  -4   2    3.42    0.35
  -8  -4   2    3.46    0.35
  -8  -4   2    3.73    0.42
   7   4  -2    2.38    0.30
   7   4  -2    2.30    0.29
  -7  -4   2    2.48    0.29
  -7  -4   2    2.43    0.37
  -7  -4   2    2.40    0.29
  -7  -4   2    2.77    0.26
   6   4  -2   35.87    1.07
   6   4  -2   36.83    0.97
   6   4  -2   35.27    1.00
  -6  -4   2   32.63    0.96
  -6  -4   2   34.22    1.04
   5   4  -2    2.64    0.24
   5   4  -2    2.77    0.26
  -5  -4   2    2.77    0.23
  -5  -4   2    3.11    0.25
  -5  -4   2    2.68    0.27
   4   4  -2    1.76    0.22
   4   4  -2    1.68    0.21
  -4  -4   2    1.61    0.22
  -4  -4   2    1.92    0.19
  -4  -4   2    1.78    0.20
   3   4  -2   25.67    0.72
   3   4  -2   25.34    0.73
   3   4  -2   25.18    0.63
  -3  -4   2   25.15    0.72
  -3  -4   2   25.99    0.67
  -3  -4   2   25.55    0.68
   2   4  -2    2.34    0.17
   2   4  -2    2.12    0.14
   2   4  -2    2.10    0.19
  -2  -4   2    2.19    0.18
  -2  -4   2    2.38    0.16
  -2  -4   2    2.45    0.15
   1   4  -2    7.52    0.30
   1   4  -2    7.23    0.26
   1   4  -2    7.29    0.25
  -1  -4   2    7.68    0.27
  -1  -4   2    7.59    0.24
  -1  -4   2    7.51    0.29
   0   4  -2    2.19    0.17
   0   4  -2    2.18    0.16
   0   4  -2    1.98    0.17
   0  -4   2    2.45    0.18
   0  -4   2    2.02    0.12
   0  -4   2    2.11    0.17
  -1   4  -2    8.16    0.34
  -1   4  -2    8.96    0.31
  -1   4  -2    8.74    0.32
   1  -4   2    8.97    0.36
   1  -4   2    9.04    0.33
   1  -4   2    9.04    0.27
  -2   4  -2    3.66    0.25
  -2   4  -2    3.24    0.22
  -2   4  -2    3.42    0.19
   2  -4   2    3.97    0.24
   2  -4   2    3.52    0.19
   2  -4   2    3.76    0.29
  -3   4  -2    7.13    0.35
  -3   4  -2    7.94    0.34
   3  -4   2    8.64    0.33
   3  -4   2    7.34    0.35
   3  -4   2    7.17    0.42
  -4   4  -2   14.90    0.52
  -4   4  -2   14.60    0.54
   4  -4   2   14.89    0.62
   4  -4   2   15.48    0.56
   4  -4   2   15.52    0.54
  -5   4  -2   -0.01    0.17
  -5   4  -2   -0.01    0.23
  -5   4  -2   -0.03    0.18
   5  -4   2   -0.08    0.33
   5  -4   2    0.26    0.21
   5  -4   2   -0.27    0.25
  -6   4  -2   -0.11    0.18
  -6   4  -2    0.17    0.21
  -6   4  -2    0.19    0.31
  -6   4  -2   -0.23    0.24
   6  -4   2    0.25    0.33
   6  -4   2   -0.25    0.26
  -7   4  -2    0.10    0.25
  -7   4  -2    0.13    0.31
  -7   4  -2    0.21    0.24
   7  -4   2    0.01    0.30
   7  -4   2    0.27    0.34
  -8   4  -2    1.64    0.37
  -8   4  -2    1.01    0.38
  -8   4  -2    1.64    0.34
  -8   4  -2    1.69    0.31
  -8   4  -2    1.07    0.30
  -8   4  -2    1.47    0.34
   8  -4   2    2.19    0.40
  -9   4  -2    0.37    0.26
  -9   4  -2   -0.23    0.33
  -9   4  -2   -0.03    0.31
  -9   4  -2    0.67    0.26
  -9   4  -2    0.04    0.31
  -9   4  -2    0.29    0.33
   9  -4   2    0.22    0.32
 -10   4  -2    0.57    0.31
 -10   4  -2    0.81    0.25
 -10   4  -2    0.60    0.32
 -10   4  -2    0.33    0.30
 -10   4  -2    0.83    0.26
 -10   4  -2    0.23    0.31
  10  -4   2    0.31    0.29
 -11   4  -2    0.74    0.24
 -11   4  -2    0.44    0.26
 -11   4  -2    0.57    0.26
 -11   4  -2    0.85    0.25
 -11   4  -2    0.82    0.22
  11  -4   2    0.63    0.26
 -12   4  -2    0.11    0.18
 -12   4  -2    0.31    0.15
 -12   4  -2   -0.08    0.15
  12  -4   2    0.32    0.18
  12  -4   2    0.16    0.16
  13   3  -2    1.59    0.26
  13   3  -2    1.33    0.22
 -13  -3   2    0.85    0.21
 -13  -3   2    1.06    0.18
 -13  -3   2    1.27    0.24
 -13  -3   2    1.25    0.25
  12   3  -2   -0.13    0.30
  12   3  -2   -0.01    0.27
  12   3  -2   -0.05    0.29
 -12  -3   2   -0.08    0.22
 -12  -3   2   -0.24    0.30
 -12  -3   2    0.14    0.29
 -12  -3   2    0.29    0.28
 -12  -3   2   -0.16    0.24
  11   3  -2    0.37    0.34
  11   3  -2    0.22    0.33
  11   3  -2    0.16    0.37
 -11  -3   2    0.27    0.27
 -11  -3   2    1.01    0.36
 -11  -3   2    0.05    0.35
 -11  -3   2    0.77    0.34
 -11  -3   2    0.32    0.27
  10   3  -2   -0.24    0.33
  10   3  -2   -0.12    0.35
 -10  -3   2   -0.09    0.27
 -10  -3   2    0.29    0.39
 -10  -3   2    0.00    0.28
 -10  -3   2   -0.21    0.37
 -10  -3   2   -0.23    0.34
   9   3  -2    2.63    0.34
   9   3  -2    2.94    0.40
  -9  -3   2    2.80    0.41
  -9  -3   2    2.51    0.32
  -9  -3   2    3.51    0.37
   8   3  -2    3.11    0.38
   8   3  -2    2.74    0.32
   8   3  -2    2.54    0.31
  -8  -3   2    2.41    0.28
  -8  -3   2    2.22    0.32
  -8  -3   2    2.28    0.31
   7   3  -2    5.55    0.37
   7   3  -2    5.08    0.37
  -7  -3   2    5.39    0.37
  -7  -3   2    5.82    0.37
  -7  -3   2    5.12    0.43
  -7  -3   2    5.46    0.33
   6   3  -2   10.40    0.49
   6   3  -2   10.88    0.43
   6   3  -2   10.76    0.42
  -6  -3   2   10.45    0.46
  -6  -3   2   11.36    0.45
   5   3  -2    2.96    0.27
   5   3  -2    3.14    0.24
   5   3  -2    3.57    0.23
  -5  -3   2    3.52    0.25
  -5  -3   2    3.46    0.28
   4   3  -2   10.56    0.40
   4   3  -2   10.76    0.42
  -4  -3   2   11.08    0.33
  -4  -3   2   10.54    0.42
  -4  -3   2   11.61    0.38
  -4  -3   2    9.84    0.39
   3   3  -2   80.30    1.95
   3   3  -2   81.87    1.95
   3   3  -2   79.45    1.83
  -3  -3   2   79.72    1.85
  -3  -3   2   81.18    1.92
  -3  -3   2   82.16    1.85
   2   3  -2   51.56    1.20
   2   3  -2   53.22    1.28
   2   3  -2   52.90    1.26
  -2  -3   2   49.76    1.19
  -2  -3   2   50.48    1.19
  -2  -3   2   51.45    1.25
   1   3  -2  268.75    5.89
   1   3  -2  267.01    6.03
   1   3  -2  268.43    6.06
  -1  -3   2  266.83    5.85
  -1  -3   2  262.55    5.75
  -1  -3   2  259.80    5.94
   0   3  -2   76.44    1.68
   0   3  -2   72.63    1.72
   0   3  -2   72.87    1.77
   0  -3   2   76.10    1.72
   0  -3   2   73.99    1.71
   0  -3   2   74.48    1.74
  -1   3  -2  291.15    6.72
  -1   3  -2  306.45    6.44
  -1   3  -2  294.71    6.59
   1  -3   2  298.06    6.58
   1  -3   2  299.15    6.71
   1  -3   2  291.35    6.63
  -2   3  -2    0.17    0.14
  -2   3  -2    0.44    0.11
  -2   3  -2    0.17    0.14
   2  -3   2    0.45    0.11
   2  -3   2    0.41    0.20
   2  -3   2    0.26    0.14
  -3   3  -2    8.55    0.35
  -3   3  -2    8.13    0.34
   3  -3   2    8.55    0.34
   3  -3   2    8.31    0.42
   3  -3   2    8.83    0.37
  -4   3  -2   10.46    0.42
  -4   3  -2   10.76    0.42
   4  -3   2   10.55    0.50
   4  -3   2   10.54    0.43
  -5   3  -2   46.68    1.26
  -5   3  -2   50.30    1.29
  -5   3  -2   48.91    1.28
   5  -3   2   47.62    1.34
   5  -3   2   48.94    1.38
  -6   3  -2    2.90    0.32
  -6   3  -2    3.49    0.28
  -6   3  -2    3.60    0.35
  -6   3  -2    3.05    0.32
  -6   3  -2    3.21    0.29
   6  -3   2    3.40    0.35
   6  -3   2    4.08    0.42
  -7   3  -2    0.01    0.23
  -7   3  -2   -0.21    0.26
  -7   3  -2   -0.09    0.24
  -7   3  -2    0.26    0.30
   7  -3   2    0.04    0.26
   7  -3   2   -0.08    0.33
  -8   3  -2    0.76    0.29
  -8   3  -2    1.10    0.31
  -8   3  -2    1.25    0.36
  -8   3  -2    1.41    0.39
   8  -3   2    0.42    0.36
  -9   3  -2    1.80    0.34
  -9   3  -2    1.96    0.32
  -9   3  -2    1.42    0.30
  -9   3  -2    1.83    0.36
  -9   3  -2    2.12    0.37
  -9   3  -2    2.11    0.36
  -9   3  -2    2.14    0.40
  -9   3  -2    1.29    0.39
   9  -3   2    2.02    0.41
 -10   3  -2    0.42    0.33
 -10   3  -2    0.27    0.25
 -10   3  -2   -0.67    0.31
 -10   3  -2    0.00    0.31
 -10   3  -2   -0.36    0.30
 -10   3  -2   -0.56    0.29
 -10   3  -2   -0.03    0.24
  10  -3   2   -0.35    0.30
 -11   3  -2   -0.49    0.23
 -11   3  -2   -0.19    0.27
 -11   3  -2   -0.03    0.22
 -11   3  -2    0.25    0.28
 -11   3  -2   -0.28    0.27
 -11   3  -2   -0.26    0.27
 -11   3  -2    0.07    0.27
  11  -3   2    0.25    0.26
 -12   3  -2   -0.03    0.18
 -12   3  -2   -0.06    0.18
 -12   3  -2    0.10    0.21
  12  -3   2   -0.02    0.20
  13   2  -2    0.15    0.22
  13   2  -2    0.09    0.19
 -13  -2   2    0.30    0.16
 -13  -2   2    0.51    0.23
 -13  -2   2    0.39    0.22
 -13  -2   2    0.09    0.19
  12   2  -2    0.07    0.30
  12   2  -2    0.87    0.27
  12   2  -2    0.23    0.28
 -12  -2   2    0.10    0.22
 -12  -2   2    0.47    0.26
 -12  -2   2    0.07    0.28
 -12  -2   2    0.63    0.29
 -12  -2   2    0.33    0.31
  11   2  -2    3.43    0.42
  11   2  -2    3.86    0.40
  11   2  -2    4.47    0.45
 -11  -2   2    4.05    0.38
 -11  -2   2    3.90    0.42
 -11  -2   2    3.58    0.41
 -11  -2   2    3.90    0.41
 -11  -2   2    3.78    0.34
  10   2  -2    3.18    0.41
  10   2  -2    3.54    0.44
 -10  -2   2    3.33    0.44
 -10  -2   2    2.98    0.43
 -10  -2   2    2.41    0.44
 -10  -2   2    2.91    0.34
 -10  -2   2    3.39    0.37
   9   2  -2    4.73    0.46
  -9  -2   2    4.48    0.39
  -9  -2   2    4.30    0.46
   8   2  -2    6.67    0.42
   8   2  -2    7.15    0.49
   8   2  -2    7.36    0.47
  -8  -2   2    7.64    0.45
  -8  -2   2    7.32    0.42
  -8  -2   2    6.81    0.43
   7   2  -2    3.28    0.32
   7   2  -2    3.12    0.31
   7   2  -2    2.86    0.36
  -7  -2   2    2.89    0.32
  -7  -2   2    3.02    0.29
  -7  -2   2    3.59    0.28
   6   2  -2   -0.08    0.16
   6   2  -2    0.02    0.19
  -6  -2   2    0.14    0.17
  -6  -2   2    0.10    0.18
   5   2  -2  115.06    2.80
   5   2  -2  114.88    2.63
   5   2  -2  113.92    2.70
  -5  -2   2  111.39    2.62
  -5  -2   2  112.75    2.70
   4   2  -2    4.85    0.25
   4   2  -2    4.83    0.29
   4   2  -2    4.66    0.23
  -4  -2   2    4.76    0.27
  -4  -2   2    5.33    0.29
  -4  -2   2    5.27    0.22
   3   2  -2    2.22    0.17
   3   2  -2    2.08    0.12
   3   2  -2    2.47    0.20
  -3  -2   2    2.11    0.19
  -3  -2   2    2.06    0.16
  -3  -2   2    2.23    0.18
   2   2  -2   38.16    0.96
   2   2  -2   38.42    0.96
   2   2  -2   37.45    0.89
  -2  -2   2   38.78    0.94
  -2  -2   2   37.11    0.91
  -2  -2   2   38.17    0.88
   1   2  -2    3.34    0.19
   1   2  -2    3.09    0.16
   1   2  -2    3.28    0.15
  -1  -2   2    3.23    0.14
  -1  -2   2    3.61    0.18
  -1  -2   2    3.22    0.16
   0   2  -2    3.20    0.18
   0   2  -2    3.24    0.17
   0   2  -2    3.08    0.11
   0   2  -2    3.47    0.17
   0  -2   2    3.32    0.18
   0  -2   2    3.48    0.17
  -1   2  -2   14.24    0.40
  -1   2  -2   13.72    0.41
  -1   2  -2   14.60    0.40
   1  -2   2   13.83    0.42
   1  -2   2   14.78    0.44
   1  -2   2   14.85    0.36
  -2   2  -2   18.43    0.50
  -2   2  -2   17.43    0.51
  -2   2  -2   18.40    0.46
   2  -2   2   17.77    0.49
   2  -2   2   17.27    0.54
  -3   2  -2   13.10    0.42
  -3   2  -2   12.87    0.42
  -3   2  -2   13.42    0.43
   3  -2   2   12.13    0.42
   3  -2   2   12.63    0.47
  -4   2  -2   34.13    0.92
  -4   2  -2   34.39    0.92
  -4   2  -2   32.97    0.90
   4  -2   2   34.58    0.97
   4  -2   2   33.91    0.94
  -5   2  -2   44.07    1.16
  -5   2  -2   43.91    1.15
  -5   2  -2   43.75    1.15
   5  -2   2   44.08    1.23
   5  -2   2   43.44    1.21
  -6   2  -2   22.90    0.73
  -6   2  -2   23.29    0.71
  -6   2  -2   20.88    0.75
  -6   2  -2   23.01    0.73
   6  -2   2   20.97    0.81
   6  -2   2   22.63    0.78
   6  -2   2   23.27    0.80
  -7   2  -2   22.19    0.78
  -7   2  -2   23.16    0.76
  -7   2  -2   21.42    0.74
  -7   2  -2   21.07    0.76
  -7   2  -2   20.79    0.78
   7  -2   2   23.30    0.84
   7  -2   2   21.57    0.85
   7  -2   2   21.39    0.81
  -8   2  -2   11.90    0.60
  -8   2  -2   11.45    0.56
  -8   2  -2   12.79    0.58
  -8   2  -2   13.01    0.59
   8  -2   2   12.89    0.66
   8  -2   2   13.81    0.69
  -9   2  -2    3.65    0.37
  -9   2  -2    2.96    0.39
  -9   2  -2    2.61    0.33
  -9   2  -2    3.38    0.38
  -9   2  -2    3.53    0.40
  -9   2  -2    3.06    0.42
  -9   2  -2    3.08    0.38
  -9   2  -2    3.11    0.41
   9  -2   2    3.04    0.45
   9  -2   2    3.04    0.51
 -10   2  -2    0.45    0.30
 -10   2  -2    0.23    0.34
 -10   2  -2    0.32    0.26
 -10   2  -2    0.31    0.32
 -10   2  -2    0.10    0.33
 -10   2  -2    0.57    0.33
 -10   2  -2    0.12    0.32
 -10   2  -2    0.31    0.27
  10  -2   2    0.71    0.42
  10  -2   2    0.75    0.36
 -11   2  -2    1.17    0.29
 -11   2  -2    2.05    0.34
 -11   2  -2    1.66    0.33
 -11   2  -2    1.76    0.32
 -11   2  -2    1.37    0.32
 -11   2  -2    1.76    0.32
 -11   2  -2    2.05    0.28
  11  -2   2    1.38    0.36
  11  -2   2    1.94    0.34
 -12   2  -2    0.25    0.25
 -12   2  -2   -0.08    0.23
 -12   2  -2    0.24    0.24
 -12   2  -2    0.17    0.21
 -12   2  -2    0.13    0.24
 -12   2  -2   -0.19    0.20
  12  -2   2    0.35    0.24
  12  -2   2    0.27    0.26
 -13   2  -2   -0.10    0.13
 -13   2  -2    0.06    0.16
  13   1  -2    0.29    0.20
  13   1  -2   -0.21    0.17
 -13  -1   2    0.13    0.15
 -13  -1   2    0.02    0.20
 -13  -1   2    0.17    0.19
 -13  -1   2    0.21    0.19
  12   1  -2    0.25    0.29
  12   1  -2    0.16    0.27
  12   1  -2    0.12    0.24
 -12  -1   2    0.22    0.27
 -12  -1   2    0.28    0.30
 -12  -1   2    0.32    0.22
 -12  -1   2    0.64    0.27
 -12  -1   2    0.40    0.27
  11   1  -2    0.52    0.32
  11   1  -2    0.47    0.32
  11   1  -2   -0.16    0.35
 -11  -1   2    0.38    0.36
 -11  -1   2   -0.12    0.34
 -11  -1   2    0.04    0.28
 -11  -1   2    0.33    0.27
 -11  -1   2   -0.09    0.33
  10   1  -2    4.01    0.44
  10   1  -2    3.67    0.45
  10   1  -2    4.46    0.49
 -10  -1   2    4.42    0.36
 -10  -1   2    3.65    0.44
 -10  -1   2    4.19    0.39
 -10  -1   2    4.63    0.46
 -10  -1   2    3.48    0.47
   9   1  -2    0.95    0.38
  -9  -1   2    1.22    0.39
  -9  -1   2    1.64    0.41
  -9  -1   2    1.65    0.32
   8   1  -2    0.54    0.26
   8   1  -2    0.53    0.35
  -8  -1   2    0.44    0.29
  -8  -1   2    0.21    0.21
   7   1  -2    0.42    0.32
   7   1  -2    0.06    0.21
   7   1  -2    0.47    0.26
  -7  -1   2    0.23    0.20
  -7  -1   2    0.33    0.19
  -7  -1   2   -0.06    0.24
   6   1  -2    1.10    0.20
   6   1  -2    1.23    0.24
  -6  -1   2    1.42    0.21
  -6  -1   2    1.18    0.21
   5   1  -2    8.28    0.41
   5   1  -2    8.15    0.36
   5   1  -2    8.21    0.33
  -5  -1   2    8.30    0.37
  -5  -1   2    8.87    0.38
   4   1  -2    1.61    0.18
   4   1  -2    1.53    0.22
   4   1  -2    1.64    0.17
  -4  -1   2    1.68    0.20
  -4  -1   2    1.61    0.20
  -4  -1   2    1.80    0.16
   3   1  -2  120.48    2.73
   3   1  -2  123.70    2.83
   3   1  -2  122.04    2.88
  -3  -1   2  117.32    2.72
  -3  -1   2  121.53    2.74
  -3  -1   2  123.48    2.79
   2   1  -2  496.41   11.21
   2   1  -2  498.86   11.26
   2   1  -2  519.16   10.94
  -2  -1   2  488.10   11.01
  -2  -1   2  487.10   10.72
  -2  -1   2  494.74   10.87
   1   1  -2   84.55    1.89
   1   1  -2   78.94    1.82
   1   1  -2   81.61    1.89
  -1  -1   2   81.06    1.79
  -1  -1   2   79.74    1.84
  -1  -1   2   79.81    1.79
   0   1  -2  522.80   11.76
   0   1  -2  552.29   12.25
   0   1  -2  556.84   12.08
   0   1  -2  535.73   11.52
   0  -1   2  519.79   11.85
   0  -1   2  517.60   11.72
  -1   1  -2  190.47    4.13
  -1   1  -2  174.17    4.03
  -1   1  -2  180.16    3.95
   1  -1   2  183.45    4.08
   1  -1   2  185.42    4.16
   1  -1   2  177.82    4.03
  -2   1  -2  480.58   10.25
  -2   1  -2  485.76   10.54
  -2   1  -2  457.34   10.45
   2  -1   2  465.68   10.44
   2  -1   2  488.07   10.74
  -3   1  -2   45.91    1.14
  -3   1  -2   45.07    1.12
  -3   1  -2   47.20    1.12
   3  -1   2   46.68    1.16
   3  -1   2   45.66    1.16
  -4   1  -2    2.63    0.23
  -4   1  -2    2.78    0.22
  -4   1  -2    2.12    0.19
   4  -1   2    2.69    0.22
   4  -1   2    2.49    0.24
  -5   1  -2   32.04    0.90
  -5   1  -2   32.18    0.89
  -5   1  -2   32.11    0.87
   5  -1   2   32.58    0.93
   5  -1   2   32.55    0.94
  -6   1  -2   25.05    0.77
  -6   1  -2   24.84    0.77
   6  -1   2   26.33    0.83
   6  -1   2   24.61    0.81
  -7   1  -2    7.97    0.44
  -7   1  -2    7.42    0.42
  -7   1  -2    7.72    0.40
  -7   1  -2    6.93    0.45
  -7   1  -2    7.91    0.41
   7  -1   2    8.22    0.45
   7  -1   2    7.91    0.45
   7  -1   2    7.70    0.47
  -8   1  -2    2.18    0.31
  -8   1  -2    2.06    0.32
  -8   1  -2    1.80    0.31
  -8   1  -2    2.47    0.35
  -8   1  -2    2.09    0.28
   8  -1   2    1.68    0.37
   8  -1   2    1.66    0.32
   8  -1   2    2.09    0.33
  -9   1  -2   -0.11    0.34
  -9   1  -2   -0.08    0.29
  -9   1  -2   -0.50    0.29
  -9   1  -2   -0.22    0.36
  -9   1  -2    0.10    0.35
   9  -1   2    0.53    0.37
 -10   1  -2    0.21    0.35
 -10   1  -2    0.78    0.34
 -10   1  -2    1.30    0.36
 -10   1  -2    0.81    0.33
 -10   1  -2    0.17    0.31
 -10   1  -2   -0.40    0.26
 -10   1  -2    0.60    0.34
  10  -1   2    0.20    0.38
  10  -1   2    0.54    0.43
 -11   1  -2    2.78    0.30
 -11   1  -2    2.71    0.36
 -11   1  -2    3.15    0.36
 -11   1  -2    2.80    0.35
 -11   1  -2    3.11    0.36
 -11   1  -2    2.93    0.37
 -11   1  -2    2.00    0.33
  11  -1   2    2.44    0.39
  11  -1   2    2.48    0.40
 -12   1  -2    1.48    0.27
 -12   1  -2    1.53    0.26
 -12   1  -2    1.09    0.28
 -12   1  -2    1.63    0.24
 -12   1  -2    1.03    0.26
 -12   1  -2    1.56    0.30
 -12   1  -2    0.76    0.30
  12  -1   2    1.16    0.28
  12  -1   2    1.62    0.31
 -13   1  -2    0.05    0.16
 -13   1  -2   -0.20    0.18
  13  -1   2    0.29    0.21
  13   0  -2    0.10    0.19
  13   0  -2    0.24    0.15
 -13   0   2    0.29    0.18
 -13   0   2    0.30    0.19
 -13   0   2    0.36    0.18
 -13   0   2    0.20    0.15
  12   0  -2   -0.25    0.27
  12   0  -2    0.50    0.26
  12   0  -2    0.29    0.23
 -12   0   2    0.22    0.27
 -12   0   2    0.78    0.27
 -12   0   2    0.58    0.26
 -12   0   2    0.39    0.21
  11   0  -2    1.04    0.32
  11   0  -2    0.89    0.36
  11   0  -2    0.65    0.31
 -11   0   2    0.64    0.35
 -11   0   2    0.60    0.33
 -11   0   2    0.96    0.27
 -11   0   2    0.97    0.35
 -11   0   2    0.53    0.30
  10   0  -2   14.24    0.70
  10   0  -2   13.38    0.71
  10   0  -2   13.72    0.65
 -10   0   2   13.67    0.64
 -10   0   2   14.28    0.68
 -10   0   2   14.47    0.59
 -10   0   2   14.43    0.68
   9   0  -2    3.42    0.45
   9   0  -2    4.33    0.46
   9   0  -2    4.32    0.50
  -9   0   2    4.33    0.36
  -9   0   2    3.74    0.37
  -9   0   2    3.43    0.47
  -9   0   2    4.59    0.47
   8   0  -2    3.87    0.44
   8   0  -2    3.73    0.40
  -8   0   2    3.89    0.36
  -8   0   2    4.15    0.34
  -8   0   2    4.31    0.36
   7   0  -2    1.08    0.32
   7   0  -2    0.30    0.23
  -7   0   2    0.66    0.27
  -7   0   2    0.43    0.27
  -7   0   2    0.14    0.19
   6   0  -2   22.34    0.79
   6   0  -2   23.92    0.73
  -6   0   2   22.65    0.72
  -6   0   2   21.99    0.70
   5   0  -2    3.76    0.26
   5   0  -2    3.98    0.30
   5   0  -2    3.94    0.22
  -5   0   2    3.67    0.22
  -5   0   2    3.37    0.24
  -5   0   2    3.99    0.28
   4   0  -2    2.93    0.26
   4   0  -2    2.88    0.21
   4   0  -2    3.26    0.20
  -4   0   2    3.37    0.24
  -4   0   2    3.57    0.21
  -4   0   2    2.70    0.21
   3   0  -2   55.64    1.43
   3   0  -2   55.86    1.32
   3   0  -2   56.70    1.36
  -3   0   2   55.06    1.34
  -3   0   2   56.70    1.33
  -3   0   2   55.66    1.34
   2   0  -2   44.38    1.08
   2   0  -2   43.83    1.12
   2   0  -2   42.85    1.03
  -2   0   2   43.52    1.05
  -2   0   2   44.57    1.05
  -2   0   2   45.56    1.05
   1   0  -2   19.78    0.48
   1   0  -2   18.70    0.45
   1   0  -2   18.90    0.52
   1   0  -2   19.90    0.51
  -1   0   2   19.54    0.48
  -1   0   2   19.10    0.47
   0   0  -2    4.54    0.14
   0   0  -2    4.04    0.14
   0   0  -2    4.13    0.14
   0   0  -2    5.09    0.16
   0   0   2    4.09    0.12
   0   0   2    4.37    0.14
  -1   0  -2   33.86    0.78
  -1   0  -2   31.40    0.79
  -1   0  -2   33.48    0.78
  -1   0  -2   31.47    0.76
   1   0   2   32.64    0.78
  -2   0  -2   70.67    1.63
  -2   0  -2   70.66    1.62
  -2   0  -2   72.47    1.66
   2   0   2   70.84    1.65
   2   0   2   73.87    1.68
  -3   0  -2  320.68    7.26
  -3   0  -2  323.04    7.13
  -3   0  -2  341.49    7.35
   3   0   2  326.34    7.27
   3   0   2  333.61    7.48
  -4   0  -2    1.97    0.19
  -4   0  -2    1.81    0.16
  -4   0  -2    1.91    0.19
   4   0   2    1.58    0.21
   4   0   2    1.63    0.19
  -5   0  -2    0.51    0.19
  -5   0  -2    0.61    0.20
  -5   0  -2    0.64    0.17
   5   0   2    0.79    0.20
   5   0   2    0.68    0.21
  -6   0  -2    6.59    0.34
  -6   0  -2    6.52    0.34
   6   0   2    6.26    0.36
   6   0   2    6.68    0.37
  -7   0  -2    1.13    0.28
  -7   0  -2    0.97    0.21
  -7   0  -2    1.00    0.23
  -7   0  -2    1.41    0.32
  -7   0  -2    1.31    0.26
   7   0   2    1.12    0.24
   7   0   2    0.97    0.23
   7   0   2    0.46    0.29
  -8   0  -2    2.86    0.31
  -8   0  -2    2.60    0.35
  -8   0  -2    2.50    0.31
  -8   0  -2    2.63    0.34
  -8   0  -2    2.59    0.28
   8   0   2    2.08    0.30
   8   0   2    2.94    0.37
   8   0   2    2.81    0.32
  -9   0  -2    3.98    0.38
  -9   0  -2    4.68    0.43
  -9   0  -2    4.08    0.43
  -9   0  -2    3.65    0.41
   9   0   2    4.37    0.43
   9   0   2    3.62    0.45
 -10   0  -2    8.99    0.54
 -10   0  -2    9.63    0.55
 -10   0  -2    9.48    0.54
 -10   0  -2    9.48    0.54
 -10   0  -2    9.03    0.47
 -10   0  -2   10.21    0.51
 -10   0  -2    9.41    0.52
  10   0   2    9.36    0.63
  10   0   2   10.02    0.64
 -11   0  -2    0.12    0.31
 -11   0  -2    0.17    0.32
 -11   0  -2   -0.32    0.31
 -11   0  -2    0.19    0.26
 -11   0  -2    0.31    0.30
 -11   0  -2   -0.13    0.33
 -11   0  -2    0.04    0.30
  11   0   2    0.10    0.35
  11   0   2    0.23    0.38
 -12   0  -2    2.42    0.32
 -12   0  -2    2.84    0.30
 -12   0  -2    2.74    0.34
 -12   0  -2    3.25    0.28
 -12   0  -2    3.18    0.33
 -12   0  -2    2.88    0.33
 -12   0  -2    3.07    0.30
  12   0   2    2.51    0.35
  12   0   2    2.31    0.35
 -13   0  -2    0.63    0.22
 -13   0  -2    0.21    0.13
 -13   0  -2   -0.02    0.17
 -13   0  -2    0.40    0.20
  13   0   2    0.21    0.23
  13  -1  -2    1.96    0.22
  13  -1  -2    2.65    0.18
 -13   1   2    2.78    0.19
 -13   1   2    2.23    0.20
 -13   1   2    2.43    0.23
  12  -1  -2    0.14    0.21
  12  -1  -2   -0.13    0.24
  12  -1  -2    0.04    0.25
 -12   1   2   -0.02    0.24
 -12   1   2    0.17    0.19
 -12   1   2    0.13    0.25
 -12   1   2   -0.03    0.23
  11  -1  -2    4.78    0.43
  11  -1  -2    5.51    0.44
  11  -1  -2    4.56    0.37
 -11   1   2    4.78    0.39
 -11   1   2    3.98    0.41
 -11   1   2    4.37    0.41
 -11   1   2    5.47    0.35
  10  -1  -2    0.57    0.35
  10  -1  -2    1.14    0.35
  10  -1  -2    0.60    0.39
 -10   1   2    0.53    0.29
 -10   1   2    0.52    0.36
 -10   1   2    0.95    0.38
 -10   1   2    0.33    0.30
   9  -1  -2    2.69    0.44
   9  -1  -2    3.03    0.44
   9  -1  -2    2.98    0.46
  -9   1   2    3.77    0.49
  -9   1   2    2.88    0.37
  -9   1   2    3.16    0.43
  -9   1   2    3.16    0.33
  -9   1   2    2.80    0.35
   8  -1  -2   -0.05    0.28
   8  -1  -2    0.04    0.35
  -8   1   2    0.05    0.28
  -8   1   2    0.69    0.29
  -8   1   2    0.14    0.24
   7  -1  -2   -0.15    0.33
   7  -1  -2    0.38    0.26
   7  -1  -2   -0.22    0.24
  -7   1   2    0.07    0.25
  -7   1   2   -0.13    0.24
  -7   1   2    0.00    0.21
   6  -1  -2   13.72    0.60
   6  -1  -2   14.55    0.56
   6  -1  -2   12.84    0.62
  -6   1   2   13.89    0.54
   5  -1  -2    0.31    0.20
   5  -1  -2    0.82    0.23
  -5   1   2    0.80    0.17
  -5   1   2    0.29    0.16
  -5   1   2    0.39    0.19
   4  -1  -2    4.78    0.28
   4  -1  -2    4.43    0.31
   4  -1  -2    4.62    0.23
  -4   1   2    4.88    0.28
  -4   1   2    4.17    0.23
  -4   1   2    4.93    0.26
   3  -1  -2   55.06    1.30
   3  -1  -2   53.50    1.39
   3  -1  -2   53.02    1.30
  -3   1   2   54.66    1.30
  -3   1   2   51.77    1.27
  -3   1   2   53.54    1.29
   2  -1  -2  152.55    3.61
   2  -1  -2  147.15    3.45
   2  -1  -2  158.97    3.54
  -2   1   2  154.15    3.47
  -2   1   2  155.25    3.40
  -2   1   2  152.60    3.45
   1  -1  -2   45.82    1.12
   1  -1  -2   45.15    1.09
   1  -1  -2   45.54    1.05
  -1   1   2   45.85    1.04
  -1   1   2   45.44    1.08
  -1   1   2   45.81    1.06
   0  -1  -2   -0.84    0.08
   0  -1  -2   -0.98    0.09
   0  -1  -2   -0.91    0.07
   0  -1  -2   -0.86    0.08
   0   1   2   -0.97    0.06
   0   1   2   -0.73    0.08
  -1  -1  -2  239.27    5.37
  -1  -1  -2  236.97    5.20
  -1  -1  -2  242.74    5.36
  -1  -1  -2  232.73    5.11
  -1  -1  -2  234.77    5.23
  -1  -1  -2  236.66    5.27
  -2  -1  -2  536.83   11.78
  -2  -1  -2  540.04   11.92
  -2  -1  -2  540.47   11.58
  -2  -1  -2  536.86   11.82
   2   1   2  547.03   12.15
   2   1   2  532.19   12.12
  -3  -1  -2  336.76    7.52
  -3  -1  -2  337.26    7.51
  -3  -1  -2  346.83    7.61
  -3  -1  -2  337.43    7.39
   3   1   2  341.24    7.69
   3   1   2  349.85    7.76
  -4  -1  -2    3.38    0.17
  -4  -1  -2    3.33    0.22
  -4  -1  -2    3.33    0.21
   4   1   2    3.61    0.24
   4   1   2    3.59    0.23
  -5  -1  -2    2.20    0.22
  -5  -1  -2    2.22    0.22
   5   1   2    2.44    0.24
   5   1   2    2.05    0.23
  -6  -1  -2   32.76    0.95
  -6  -1  -2   33.10    0.93
   6   1   2   34.09    0.97
   6   1   2   33.14    0.99
  -7  -1  -2    0.21    0.19
  -7  -1  -2    0.36    0.20
  -7  -1  -2    0.58    0.23
  -7  -1  -2    0.25    0.29
  -7  -1  -2    0.12    0.29
   7   1   2    0.67    0.21
   7   1   2    0.83    0.22
  -8  -1  -2    3.05    0.37
  -8  -1  -2    2.97    0.32
  -8  -1  -2    2.55    0.30
  -8  -1  -2    2.55    0.28
   8   1   2    3.40    0.37
   8   1   2    3.35    0.33
   8   1   2    3.11    0.32
  -9  -1  -2    5.88    0.45
  -9  -1  -2    5.57    0.42
  -9  -1  -2    5.92    0.41
  -9  -1  -2    5.59    0.42
  -9  -1  -2    4.86    0.45
   9   1   2    6.27    0.48
   9   1   2    6.39    0.46
   9   1   2    4.60    0.42
 -10  -1  -2   25.67    0.85
 -10  -1  -2   25.25    0.92
 -10  -1  -2   25.75    0.90
 -10  -1  -2   23.99    0.88
 -10  -1  -2   24.59    0.89
 -10  -1  -2   25.79    0.93
 -10  -1  -2   24.04    0.84
  10   1   2   26.67    1.02
  10   1   2   22.82    0.87
 -11  -1  -2    4.84    0.41
 -11  -1  -2    4.24    0.40
 -11  -1  -2    4.77    0.37
 -11  -1  -2    4.28    0.41
 -11  -1  -2    4.48    0.35
 -11  -1  -2    4.93    0.40
 -11  -1  -2    4.21    0.41
  11   1   2    4.55    0.42
  11   1   2    5.04    0.50
  11   1   2    3.58    0.46
 -12  -1  -2    1.12    0.30
 -12  -1  -2    0.69    0.31
 -12  -1  -2    0.60    0.30
 -12  -1  -2    0.70    0.29
 -12  -1  -2    1.10    0.28
 -12  -1  -2    1.20    0.31
 -12  -1  -2    1.01    0.25
  12   1   2    0.76    0.35
  12   1   2    0.93    0.32
  12   1   2    1.02    0.29
 -13  -1  -2    0.02    0.18
 -13  -1  -2    0.41    0.24
 -13  -1  -2    0.23    0.22
 -13  -1  -2    0.17    0.15
  13   1   2   -0.15    0.24
  13   1   2    0.18    0.23
  12  -2  -2    1.22    0.20
  12  -2  -2    0.95    0.25
 -12   2   2    1.74    0.25
 -12   2   2    1.29    0.20
 -12   2   2    1.25    0.25
  11  -2  -2    2.91    0.36
  11  -2  -2    2.58    0.35
  11  -2  -2    2.95    0.31
 -11   2   2    2.61    0.36
 -11   2   2    2.91    0.35
 -11   2   2    2.57    0.28
 -11   2   2    2.30    0.32
  10  -2  -2    2.59    0.41
  10  -2  -2    2.75    0.39
  10  -2  -2    2.57    0.35
 -10   2   2    3.55    0.40
 -10   2   2    2.35    0.32
 -10   2   2    2.42    0.37
 -10   2   2    2.74    0.32
   9  -2  -2   23.25    0.91
   9  -2  -2   22.64    0.85
   9  -2  -2   24.16    0.97
  -9   2   2   23.14    0.80
  -9   2   2   23.48    0.90
  -9   2   2   24.00    0.88
  -9   2   2   23.35    0.86
   8  -2  -2   31.05    1.16
   8  -2  -2   34.83    1.19
  -8   2   2   32.50    1.12
  -8   2   2   32.70    1.06
  -8   2   2   31.08    1.05
  -8   2   2   35.40    1.09
   7  -2  -2    2.09    0.39
   7  -2  -2    2.16    0.32
   7  -2  -2    2.20    0.32
  -7   2   2    1.95    0.30
  -7   2   2    1.68    0.27
  -7   2   2    2.37    0.31
   6  -2  -2    6.38    0.40
   6  -2  -2    6.26    0.47
   6  -2  -2    5.99    0.41
  -6   2   2    6.13    0.39
  -6   2   2    6.66    0.37
   5  -2  -2    4.17    0.32
   5  -2  -2    4.19    0.34
  -5   2   2    4.00    0.29
  -5   2   2    4.46    0.27
   4  -2  -2    5.56    0.36
   4  -2  -2    5.59    0.26
   4  -2  -2    5.63    0.34
  -4   2   2    5.10    0.30
  -4   2   2    5.82    0.29
  -4   2   2    5.62    0.25
   3  -2  -2   17.78    0.58
   3  -2  -2   17.96    0.62
   3  -2  -2   18.52    0.53
  -3   2   2   18.45    0.49
  -3   2   2   18.00    0.55
  -3   2   2   17.93    0.54
   2  -2  -2   57.44    1.43
   2  -2  -2   59.40    1.51
   2  -2  -2   60.82    1.44
  -2   2   2   60.51    1.44
  -2   2   2   61.18    1.40
   1  -2  -2  124.07    2.86
   1  -2  -2  123.45    2.78
   1  -2  -2  123.17    2.89
  -1   2   2  124.65    2.74
  -1   2   2  125.06    2.82
   0  -2  -2  250.74    5.47
   0  -2  -2  233.31    5.28
   0  -2  -2  235.04    5.47
   0   2   2  241.86    5.34
   0   2   2  242.63    5.20
  -1  -2  -2  199.45    4.48
  -1  -2  -2  213.44    4.54
  -1  -2  -2  191.78    4.62
  -1  -2  -2  209.95    4.62
  -1  -2  -2  203.26    4.39
   1   2   2  201.38    4.50
  -2  -2  -2  263.13    5.58
  -2  -2  -2  243.91    5.46
  -2  -2  -2  229.53    5.39
  -2  -2  -2  249.33    5.29
  -2  -2  -2  229.37    5.38
   2   2   2  250.64    5.55
  -3  -2  -2  185.00    4.10
  -3  -2  -2  180.91    3.96
  -3  -2  -2  175.88    4.00
  -3  -2  -2  180.68    4.04
   3   2   2  184.11    4.17
   3   2   2  181.18    4.12
  -4  -2  -2   27.78    0.75
  -4  -2  -2   27.10    0.72
  -4  -2  -2   27.34    0.65
  -4  -2  -2   27.88    0.76
   4   2   2   28.25    0.70
   4   2   2   28.07    0.77
  -5  -2  -2   20.01    0.64
  -5  -2  -2   20.39    0.61
   5   2   2   21.49    0.65
   5   2   2   21.68    0.67
  -6  -2  -2   11.87    0.48
  -6  -2  -2   11.86    0.45
   6   2   2   12.91    0.49
   6   2   2   12.59    0.51
  -7  -2  -2    6.13    0.38
  -7  -2  -2    7.10    0.46
  -7  -2  -2    7.21    0.38
  -7  -2  -2    7.39    0.37
   7   2   2    7.67    0.42
   7   2   2    7.23    0.39
  -8  -2  -2    4.33    0.35
  -8  -2  -2    5.05    0.34
  -8  -2  -2    4.22    0.41
  -8  -2  -2    4.63    0.43
  -8  -2  -2    3.99    0.34
   8   2   2    5.24    0.37
   8   2   2    4.77    0.37
  -9  -2  -2    5.72    0.44
  -9  -2  -2    6.68    0.43
  -9  -2  -2    6.42    0.47
  -9  -2  -2    6.63    0.43
   9   2   2    5.49    0.44
   9   2   2    6.46    0.45
   9   2   2    6.59    0.49
 -10  -2  -2   29.45    1.00
 -10  -2  -2   28.60    1.01
 -10  -2  -2   28.77    0.92
 -10  -2  -2   27.44    0.98
 -10  -2  -2   29.47    1.03
 -10  -2  -2   27.79    0.97
 -10  -2  -2   27.87    0.92
 -10  -2  -2   27.40    0.89
 -10  -2  -2   27.23    0.96
  10   2   2   29.09    1.07
 -11  -2  -2    6.43    0.39
 -11  -2  -2    6.82    0.45
 -11  -2  -2    7.36    0.48
 -11  -2  -2    6.02    0.46
 -11  -2  -2    6.09    0.41
 -11  -2  -2    6.62    0.46
 -11  -2  -2    7.14    0.47
 -11  -2  -2    6.44    0.40
  11   2   2    6.59    0.54
  11   2   2    6.42    0.45
 -12  -2  -2    1.49    0.32
 -12  -2  -2    2.10    0.29
 -12  -2  -2    1.67    0.33
 -12  -2  -2    1.63    0.32
 -12  -2  -2    2.14    0.33
 -12  -2  -2    1.15    0.33
 -12  -2  -2    2.04    0.27
  12   2   2    1.95    0.37
  12   2   2    1.65    0.38
  12   2   2    0.91    0.31
 -13  -2  -2    0.63    0.16
 -13  -2  -2    1.19    0.27
 -13  -2  -2    0.35    0.25
 -13  -2  -2    0.64    0.19
 -13  -2  -2    0.40    0.24
  13   2   2    0.70    0.28
  13   2   2    0.59    0.24
  13   2   2    0.73    0.27
 -14  -2  -2    0.84    0.17
 -14  -2  -2    0.57    0.14
 -14  -2  -2    0.57    0.19
  14   2   2    0.33    0.19
  12  -3  -2    4.79    0.31
 -12   3   2    5.33    0.31
 -12   3   2    4.94    0.31
  11  -3  -2    2.21    0.27
  11  -3  -2    1.99    0.32
  11  -3  -2    2.07    0.31
 -11   3   2    1.85    0.33
 -11   3   2    1.64    0.29
 -11   3   2    2.78    0.26
  10  -3  -2    0.82    0.32
  10  -3  -2   -0.33    0.28
  10  -3  -2    0.30    0.34
 -10   3   2    0.61    0.26
 -10   3   2    0.63    0.32
 -10   3   2    0.06    0.25
   9  -3  -2    0.54    0.34
   9  -3  -2    1.00    0.42
   9  -3  -2    0.47    0.34
  -9   3   2    0.44    0.29
  -9   3   2    0.70    0.28
  -9   3   2    1.29    0.37
   8  -3  -2   -0.14    0.34
  -8   3   2    0.33    0.27
  -8   3   2    0.23    0.38
   7  -3  -2   15.83    0.74
   7  -3  -2   15.08    0.71
  -7   3   2   15.40    0.64
  -7   3   2   17.03    0.66
   6  -3  -2   36.60    1.22
   6  -3  -2   36.20    1.18
   6  -3  -2   38.61    1.14
  -6   3   2   35.18    1.11
  -6   3   2   37.12    1.06
   5  -3  -2    6.10    0.38
   5  -3  -2    5.98    0.40
  -5   3   2    5.46    0.31
  -5   3   2    5.24    0.33
   4  -3  -2   69.58    1.81
   4  -3  -2   68.85    1.74
  -4   3   2   65.84    1.64
  -4   3   2   67.25    1.68
   3  -3  -2  265.80    6.07
   3  -3  -2  259.67    5.98
   3  -3  -2  264.41    6.19
  -3   3   2  272.95    5.84
  -3   3   2  272.33    5.93
  -3   3   2  260.12    5.97
   2  -3  -2  417.60    9.28
   2  -3  -2  389.53    9.04
   2  -3  -2  411.15    9.35
  -2   3   2  422.99    8.87
  -2   3   2  406.01    9.09
   1  -3  -2  598.32   13.11
   1  -3  -2  625.43   13.50
   1  -3  -2  580.17   13.27
   1  -3  -2  592.57   13.53
  -1   3   2  586.32   13.18
  -1   3   2  608.78   12.87
   0  -3  -2  400.50    9.41
   0  -3  -2  408.88    9.24
   0  -3  -2  440.39    9.42
   0  -3  -2  407.93    9.12
   0   3   2  424.81    9.20
   0   3   2  416.03    8.96
  -1  -3  -2 1000.00   21.32
  -1  -3  -2  983.26   21.06
  -1  -3  -2  922.48   21.69
   1   3   2  947.93   21.66
   1   3   2  973.96   21.16
  -2  -3  -2  324.31    7.06
  -2  -3  -2  319.96    7.19
  -2  -3  -2  313.64    6.97
  -2  -3  -2  312.90    6.82
   2   3   2  316.80    7.18
   2   3   2  310.71    6.98
  -3  -3  -2    4.19    0.22
  -3  -3  -2    3.85    0.21
  -3  -3  -2    3.80    0.17
   3   3   2    3.78    0.20
   3   3   2    3.85    0.21
  -4  -3  -2   36.22    0.95
  -4  -3  -2   35.31    0.89
  -4  -3  -2   36.49    0.93
   4   3   2   36.84    0.97
   4   3   2   35.65    0.91
  -5  -3  -2   70.48    1.75
  -5  -3  -2   69.59    1.68
  -5  -3  -2   72.81    1.73
   5   3   2   70.50    1.69
   5   3   2   71.75    1.79
  -6  -3  -2   15.17    0.56
  -6  -3  -2   16.24    0.53
   6   3   2   15.30    0.58
   6   3   2   15.63    0.55
  -7  -3  -2    7.53    0.45
  -7  -3  -2    7.23    0.40
  -7  -3  -2    8.00    0.38
  -7  -3  -2    7.06    0.40
   7   3   2    7.90    0.42
   7   3   2    7.93    0.40
  -8  -3  -2   15.38    0.68
  -8  -3  -2   14.39    0.65
  -8  -3  -2   14.75    0.61
  -8  -3  -2   16.15    0.60
  -8  -3  -2   15.49    0.62
   8   3   2   14.49    0.65
   8   3   2   15.59    0.62
  -9  -3  -2    5.81    0.50
  -9  -3  -2    5.66    0.43
  -9  -3  -2    6.70    0.42
  -9  -3  -2    6.59    0.49
  -9  -3  -2    6.01    0.41
   9   3   2    6.49    0.45
   9   3   2    5.71    0.45
 -10  -3  -2    2.07    0.45
 -10  -3  -2    3.07    0.37
 -10  -3  -2    2.29    0.43
 -10  -3  -2    3.16    0.42
 -10  -3  -2    2.92    0.39
 -10  -3  -2    2.47    0.36
 -10  -3  -2    2.38    0.35
 -10  -3  -2    2.20    0.32
 -10  -3  -2    2.63    0.42
 -10  -3  -2    1.93    0.39
  10   3   2    2.49    0.39
 -11  -3  -2    4.41    0.41
 -11  -3  -2    4.35    0.34
 -11  -3  -2    4.26    0.45
 -11  -3  -2    4.52    0.36
 -11  -3  -2    4.12    0.39
 -11  -3  -2    4.73    0.42
 -11  -3  -2    4.44    0.43
 -11  -3  -2    4.23    0.42
  11   3   2    4.93    0.47
  11   3   2    4.08    0.40
 -12  -3  -2    7.28    0.47
 -12  -3  -2    7.53    0.46
 -12  -3  -2    8.11    0.47
 -12  -3  -2    8.09    0.45
 -12  -3  -2    8.41    0.41
 -12  -3  -2    7.76    0.40
 -12  -3  -2    9.16    0.49
 -12  -3  -2    8.37    0.41
  12   3   2    7.34    0.54
  12   3   2    7.60    0.46
 -13  -3  -2    1.97    0.19
 -13  -3  -2    2.24    0.23
 -13  -3  -2    1.78    0.28
 -13  -3  -2    2.41    0.31
 -13  -3  -2    1.80    0.29
  13   3   2    1.57    0.27
  13   3   2    1.83    0.31
  13   3   2    2.07    0.32
 -14  -3  -2    0.33    0.14
 -14  -3  -2    0.04    0.20
 -14  -3  -2    0.09    0.17
  14   3   2    0.33    0.18
  14   3   2   -0.09    0.20
  12  -4  -2    1.97    0.21
 -12   4   2    2.75    0.19
 -12   4   2    2.79    0.23
 -12   4   2    3.20    0.24
  11  -4  -2    1.53    0.28
  11  -4  -2    1.05    0.27
 -11   4   2    1.46    0.26
 -11   4   2    1.52    0.22
 -11   4   2    1.22    0.30
 -11   4   2    1.60    0.27
  10  -4  -2   -0.21    0.27
  10  -4  -2    0.34    0.27
  10  -4  -2    0.64    0.33
 -10   4   2    0.29    0.24
 -10   4   2    0.27    0.24
 -10   4   2    0.34    0.29
   9  -4  -2    4.16    0.39
   9  -4  -2    4.82    0.46
   9  -4  -2    4.24    0.43
  -9   4   2    4.25    0.35
  -9   4   2    3.99    0.42
  -9   4   2    3.96    0.37
   8  -4  -2   25.01    0.90
   8  -4  -2   25.92    0.97
   8  -4  -2   27.14    1.02
  -8   4   2   26.32    0.95
   7  -4  -2    6.15    0.49
   7  -4  -2    5.80    0.48
  -7   4   2    5.81    0.41
  -7   4   2    5.71    0.41
   6  -4  -2   16.64    0.68
   6  -4  -2   14.72    0.71
   6  -4  -2   15.31    0.69
  -6   4   2   16.11    0.64
  -6   4   2   16.88    0.61
  -6   4   2   15.52    0.61
   5  -4  -2   11.45    0.61
   5  -4  -2   12.50    0.56
   5  -4  -2   12.87    0.59
  -5   4   2   12.49    0.54
  -5   4   2   12.88    0.50
  -5   4   2   13.64    0.51
   4  -4  -2   20.82    0.71
   4  -4  -2   20.72    0.73
  -4   4   2   19.85    0.65
  -4   4   2   19.19    0.63
   3  -4  -2    5.18    0.27
   3  -4  -2    5.52    0.36
   3  -4  -2    5.75    0.36
  -3   4   2    5.33    0.30
  -3   4   2    5.27    0.28
   2  -4  -2    3.37    0.26
   2  -4  -2    3.87    0.27
   2  -4  -2    3.26    0.17
   2  -4  -2    3.50    0.23
  -2   4   2    3.77    0.25
  -2   4   2    4.02    0.22
   1  -4  -2   88.29    1.99
   1  -4  -2   85.81    2.06
   1  -4  -2   88.33    2.12
   1  -4  -2   89.94    2.11
  -1   4   2   89.98    1.98
  -1   4   2   87.83    2.08
   0  -4  -2  132.21    3.08
   0  -4  -2  138.12    3.19
   0  -4  -2  134.02    3.07
   0   4   2  134.40    3.19
   0   4   2  142.31    2.99
   0   4   2  142.55    3.13
  -1  -4  -2  278.22    6.24
  -1  -4  -2  283.22    6.29
  -1  -4  -2  295.73    6.45
   1   4   2  284.47    6.28
   1   4   2  273.65    6.44
  -2  -4  -2  161.60    3.60
  -2  -4  -2  154.72    3.55
   2   4   2  157.96    3.55
   2   4   2  161.10    3.68
  -3  -4  -2   46.80    1.15
  -3  -4  -2   46.52    1.05
  -3  -4  -2   46.79    1.12
   3   4   2   43.21    1.05
   3   4   2   46.84    1.16
   3   4   2   44.57    1.16
  -4  -4  -2  180.36    4.14
  -4  -4  -2  178.17    3.96
  -4  -4  -2  186.68    4.08
   4   4   2  180.63    4.17
   4   4   2  178.20    4.21
  -5  -4  -2   38.15    0.97
  -5  -4  -2   37.78    1.01
  -5  -4  -2   37.76    1.04
   5   4   2   38.06    1.06
   5   4   2   38.67    1.00
  -6  -4  -2   37.27    0.99
  -6  -4  -2   37.74    1.03
  -6  -4  -2   36.23    1.05
   6   4   2   37.06    1.08
  -7  -4  -2    0.88    0.26
  -7  -4  -2    1.51    0.24
  -7  -4  -2    1.30    0.22
  -7  -4  -2    1.59    0.33
  -7  -4  -2    1.36    0.32
   7   4   2    1.85    0.24
   7   4   2    1.87    0.26
  -8  -4  -2    1.49    0.35
  -8  -4  -2    1.62    0.28
  -8  -4  -2    1.29    0.27
  -8  -4  -2    2.25    0.36
  -8  -4  -2    1.65    0.25
   8   4   2    2.03    0.29
   8   4   2    1.46    0.26
  -9  -4  -2    4.25    0.47
  -9  -4  -2    4.28    0.36
  -9  -4  -2    4.23    0.43
  -9  -4  -2    4.96    0.40
  -9  -4  -2    4.96    0.37
   9   4   2    4.21    0.42
   9   4   2    3.71    0.38
 -10  -4  -2    5.65    0.39
 -10  -4  -2    5.74    0.48
 -10  -4  -2    6.06    0.42
 -10  -4  -2    5.50    0.53
 -10  -4  -2    5.24    0.49
 -10  -4  -2    5.92    0.44
 -10  -4  -2    5.44    0.50
 -10  -4  -2    5.88    0.46
 -11  -4  -2    1.33    0.32
 -11  -4  -2    2.55    0.40
 -11  -4  -2    2.11    0.32
 -11  -4  -2    1.46    0.28
 -11  -4  -2    1.67    0.33
 -11  -4  -2    1.64    0.35
 -11  -4  -2    1.79    0.35
 -11  -4  -2    2.39    0.42
 -11  -4  -2    2.06    0.38
  11   4   2    2.05    0.38
 -12  -4  -2   14.75    0.57
 -12  -4  -2   15.35    0.65
 -12  -4  -2   15.87    0.55
 -12  -4  -2   14.22    0.62
 -12  -4  -2   14.40    0.56
 -12  -4  -2   15.21    0.62
 -12  -4  -2   15.58    0.67
 -12  -4  -2   14.96    0.65
  12   4   2   15.87    0.63
 -13  -4  -2    1.53    0.29
 -13  -4  -2    1.28    0.22
 -13  -4  -2    0.75    0.25
 -13  -4  -2    1.62    0.18
 -13  -4  -2    0.86    0.26
 -13  -4  -2    0.83    0.21
  13   4   2    1.05    0.30
  13   4   2    1.04    0.32
  13   4   2    0.79    0.26
 -14  -4  -2    6.83    0.36
 -14  -4  -2    7.30    0.34
  14   4   2    6.59    0.37
  14   4   2    6.67    0.32
  11  -5  -2    1.45    0.23
 -11   5   2    1.46    0.19
 -11   5   2    1.68    0.27
 -11   5   2    1.46    0.25
  10  -5  -2    0.10    0.29
  10  -5  -2   -0.06    0.25
 -10   5   2   -0.18    0.27
 -10   5   2   -0.05    0.21
 -10   5   2    0.14    0.23
   9  -5  -2    0.65    0.31
   9  -5  -2    0.38    0.36
  -9   5   2    0.54    0.25
  -9   5   2    0.75    0.27
  -9   5   2    1.14    0.33
   8  -5  -2    5.90    0.51
   8  -5  -2    5.72    0.43
   8  -5  -2    6.16    0.50
  -8   5   2    5.04    0.46
  -8   5   2    5.97    0.43
  -8   5   2    4.99    0.38
   7  -5  -2    1.59    0.38
   7  -5  -2    1.58    0.37
  -7   5   2    2.44    0.34
   6  -5  -2   22.04    0.86
   6  -5  -2   23.33    0.91
   6  -5  -2   22.21    0.89
  -6   5   2   23.92    0.81
  -6   5   2   24.96    0.85
  -6   5   2   24.55    0.82
   5  -5  -2   18.38    0.78
   5  -5  -2   19.31    0.76
   5  -5  -2   20.81    0.76
  -5   5   2   20.35    0.68
  -5   5   2   20.17    0.69
  -5   5   2   18.12    0.70
   4  -5  -2   14.25    0.67
   4  -5  -2   15.45    0.63
   4  -5  -2   16.82    0.64
  -4   5   2   14.09    0.58
  -4   5   2   16.22    0.58
  -4   5   2   15.67    0.54
   3  -5  -2    6.23    0.38
   3  -5  -2    6.73    0.38
  -3   5   2    6.59    0.31
  -3   5   2    6.90    0.31
  -3   5   2    6.97    0.35
   2  -5  -2   25.64    0.77
   2  -5  -2   24.53    0.77
  -2   5   2   25.59    0.68
  -2   5   2   24.94    0.72
  -2   5   2   25.20    0.75
   1  -5  -2    4.45    0.27
   1  -5  -2    4.47    0.26
   1  -5  -2    4.41    0.18
  -1   5   2    4.46    0.21
  -1   5   2    4.32    0.27
  -1   5   2    4.29    0.25
   0  -5  -2   12.63    0.41
   0  -5  -2   12.98    0.42
   0  -5  -2   12.89    0.36
   0   5   2   12.74    0.43
   0   5   2   12.70    0.43
   0   5   2   12.29    0.34
  -1  -5  -2    0.02    0.13
  -1  -5  -2    0.15    0.11
  -1  -5  -2    0.30    0.13
   1   5   2    0.02    0.14
   1   5   2    0.19    0.15
  -2  -5  -2    0.51    0.13
  -2  -5  -2    0.52    0.14
  -2  -5  -2    0.43    0.14
   2   5   2    0.37    0.13
   2   5   2    0.46    0.16
  -3  -5  -2   93.65    2.15
  -3  -5  -2   87.21    2.08
  -3  -5  -2   93.08    2.12
  -3  -5  -2   90.75    1.96
   3   5   2   84.27    2.02
   3   5   2   87.91    2.15
  -4  -5  -2  133.14    2.97
  -4  -5  -2  137.23    3.09
  -4  -5  -2  134.23    3.15
   4   5   2  132.32    3.20
   4   5   2  138.01    3.18
  -5  -5  -2    0.67    0.21
  -5  -5  -2    0.44    0.21
  -5  -5  -2    0.54    0.16
   5   5   2    0.38    0.20
   5   5   2    0.32    0.18
  -6  -5  -2    6.06    0.35
  -6  -5  -2    5.89    0.30
  -6  -5  -2    6.04    0.35
   6   5   2    6.26    0.31
   6   5   2    6.19    0.36
  -7  -5  -2   19.19    0.76
  -7  -5  -2   21.59    0.72
  -7  -5  -2   21.01    0.73
  -7  -5  -2   22.44    0.69
  -7  -5  -2   20.82    0.75
  -7  -5  -2   19.42    0.72
   7   5   2   21.69    0.76
  -8  -5  -2    1.47    0.33
  -8  -5  -2    0.76    0.23
  -8  -5  -2    1.30    0.27
  -8  -5  -2    1.16    0.34
  -8  -5  -2    1.65    0.27
   8   5   2    1.38    0.28
   8   5   2    1.11    0.29
   8   5   2    1.70    0.27
  -9  -5  -2   12.70    0.59
  -9  -5  -2   13.76    0.65
  -9  -5  -2   12.26    0.66
   9   5   2   13.11    0.61
   9   5   2   12.21    0.63
 -10  -5  -2   23.94    0.95
 -10  -5  -2   22.13    0.84
 -10  -5  -2   22.89    0.91
 -10  -5  -2   23.67    0.85
 -10  -5  -2   23.33    0.92
 -10  -5  -2   22.28    0.77
 -10  -5  -2   22.56    0.77
 -10  -5  -2   21.86    0.84
 -11  -5  -2    2.01    0.30
 -11  -5  -2    2.95    0.33
 -11  -5  -2    2.69    0.37
 -11  -5  -2    2.17    0.40
 -11  -5  -2    2.49    0.43
 -11  -5  -2    1.87    0.42
 -11  -5  -2    2.27    0.34
 -11  -5  -2    2.85    0.39
 -11  -5  -2    2.08    0.40
  11   5   2    2.22    0.38
 -12  -5  -2   -0.06    0.25
 -12  -5  -2    0.17    0.24
 -12  -5  -2    1.05    0.30
 -12  -5  -2   -0.90    0.32
 -12  -5  -2    0.43    0.31
 -12  -5  -2    0.00    0.30
 -12  -5  -2    0.50    0.27
  12   5   2    0.13    0.30
  12   5   2   -0.06    0.31
 -13  -5  -2   -0.11    0.19
 -13  -5  -2    0.36    0.27
 -13  -5  -2   -0.06    0.15
 -13  -5  -2    0.22    0.25
 -13  -5  -2    0.06    0.23
  13   5   2   -0.01    0.27
  13   5   2   -0.10    0.25
  13   5   2   -0.06    0.29
 -14  -5  -2   -0.21    0.22
 -14  -5  -2   -0.30    0.18
  14   5   2    0.24    0.19
  14   5   2    0.09    0.21
  11  -6  -2   -0.26    0.17
 -11   6   2    0.07    0.14
 -11   6   2   -0.25    0.21
  10  -6  -2    0.45    0.24
  10  -6  -2    0.17    0.23
 -10   6   2    0.31    0.22
 -10   6   2    0.19    0.19
   9  -6  -2    0.56    0.29
   9  -6  -2    0.12    0.32
  -9   6   2    0.51    0.25
  -9   6   2    0.23    0.23
   8  -6  -2    0.35    0.38
   8  -6  -2   -0.17    0.32
  -8   6   2   -0.24    0.25
  -8   6   2   -0.06    0.26
   7  -6  -2    1.69    0.39
   7  -6  -2    1.26    0.44
   7  -6  -2    1.34    0.39
  -7   6   2    0.71    0.29
  -7   6   2    1.48    0.31
   6  -6  -2    2.88    0.39
   6  -6  -2    3.11    0.39
   6  -6  -2    3.65    0.44
  -6   6   2    3.25    0.35
  -6   6   2    3.04    0.33
  -6   6   2    3.11    0.34
   5  -6  -2    1.89    0.32
   5  -6  -2    1.25    0.35
   5  -6  -2    1.14    0.30
  -5   6   2    1.57    0.26
  -5   6   2    1.46    0.25
  -5   6   2    1.40    0.29
   4  -6  -2    2.79    0.32
   4  -6  -2    2.76    0.32
   4  -6  -2    3.04    0.39
  -4   6   2    3.42    0.29
  -4   6   2    3.17    0.26
  -4   6   2    2.63    0.31
   3  -6  -2   12.43    0.53
   3  -6  -2   12.04    0.55
  -3   6   2   12.81    0.51
  -3   6   2   12.79    0.45
   2  -6  -2   11.83    0.51
   2  -6  -2   12.67    0.49
  -2   6   2   13.36    0.42
  -2   6   2   12.13    0.45
  -2   6   2   12.72    0.49
   1  -6  -2   21.71    0.67
   1  -6  -2   21.77    0.66
  -1   6   2   21.30    0.67
  -1   6   2   22.08    0.57
  -1   6   2   20.58    0.65
   0  -6  -2    3.95    0.25
   0  -6  -2    3.85    0.19
   0  -6  -2    4.19    0.25
   0   6   2    4.27    0.26
   0   6   2    3.85    0.26
  -1  -6  -2   11.51    0.41
  -1  -6  -2   12.46    0.39
  -1  -6  -2   12.75    0.43
   1   6   2   12.34    0.42
   1   6   2   12.45    0.45
  -2  -6  -2   31.92    0.86
  -2  -6  -2   32.00    0.84
  -2  -6  -2   31.65    0.84
   2   6   2   31.88    0.90
   2   6   2   31.93    0.83
  -3  -6  -2    2.11    0.21
  -3  -6  -2    2.68    0.22
  -3  -6  -2    2.23    0.21
   3   6   2    2.28    0.16
   3   6   2    2.40    0.24
  -4  -6  -2   23.00    0.68
  -4  -6  -2   22.94    0.70
   4   6   2   22.44    0.70
   4   6   2   23.12    0.71
  -5  -6  -2    0.32    0.19
  -5  -6  -2    0.04    0.19
   5   6   2    0.06    0.17
   5   6   2    0.44    0.19
  -6  -6  -2    1.47    0.23
  -6  -6  -2    1.81    0.24
   6   6   2    1.97    0.24
   6   6   2    1.99    0.22
  -7  -6  -2    3.90    0.32
  -7  -6  -2    4.03    0.33
  -7  -6  -2    4.36    0.37
  -7  -6  -2    3.96    0.38
  -7  -6  -2    4.02    0.32
   7   6   2    3.95    0.33
   7   6   2    3.41    0.32
  -8  -6  -2    1.36    0.32
  -8  -6  -2    0.97    0.27
  -8  -6  -2    0.65    0.32
  -8  -6  -2    0.82    0.25
   8   6   2    0.49    0.25
   8   6   2    0.74    0.24
   8   6   2    0.71    0.28
  -9  -6  -2    0.90    0.36
  -9  -6  -2    0.86    0.29
  -9  -6  -2    1.33    0.38
  -9  -6  -2    0.61    0.28
   9   6   2    0.76    0.29
   9   6   2    0.41    0.28
   9   6   2    0.61    0.28
 -10  -6  -2    0.90    0.45
 -10  -6  -2    1.11    0.38
 -10  -6  -2    1.83    0.39
 -10  -6  -2    1.56    0.33
 -10  -6  -2    1.66    0.32
 -10  -6  -2    2.25    0.48
 -10  -6  -2    1.83    0.42
 -10  -6  -2    1.60    0.30
 -10  -6  -2    1.75    0.40
 -10  -6  -2    1.65    0.40
 -10  -6  -2    1.77    0.37
 -11  -6  -2   -0.50    0.37
 -11  -6  -2    0.11    0.36
 -11  -6  -2    0.14    0.27
 -11  -6  -2   -0.26    0.33
 -11  -6  -2   -1.85    0.38
 -11  -6  -2   -0.28    0.25
 -11  -6  -2    0.18    0.27
 -11  -6  -2   -0.44    0.33
 -11  -6  -2   -0.09    0.39
 -11  -6  -2    0.24    0.36
 -11  -6  -2    0.00    0.30
 -12  -6  -2   -0.03    0.32
 -12  -6  -2   -0.12    0.22
 -12  -6  -2    0.23    0.24
 -12  -6  -2   -0.29    0.27
 -12  -6  -2   -0.20    0.27
 -12  -6  -2    0.15    0.25
  12   6   2    0.09    0.30
 -13  -6  -2    0.38    0.25
 -13  -6  -2    0.51    0.23
 -13  -6  -2    0.42    0.28
 -13  -6  -2    0.24    0.14
 -13  -6  -2    0.38    0.20
  13   6   2    0.14    0.25
  13   6   2    0.20    0.28
 -14  -6  -2    0.48    0.20
 -14  -6  -2    0.33    0.23
 -14  -6  -2    0.42    0.15
  14   6   2    0.78    0.24
  14   6   2    0.55    0.20
  10  -7  -2    0.27    0.22
  10  -7  -2    0.67    0.22
 -10   7   2    0.36    0.28
 -10   7   2    0.78    0.22
 -10   7   2    0.87    0.18
   9  -7  -2    0.07    0.27
   9  -7  -2    0.08    0.25
  -9   7   2    0.08    0.21
  -9   7   2    0.41    0.23
   8  -7  -2    4.65    0.40
   8  -7  -2    4.50    0.44
   8  -7  -2    4.25    0.43
   8  -7  -2    4.49    0.39
  -8   7   2    4.58    0.33
  -8   7   2    4.86    0.39
   7  -7  -2   -0.42    0.40
   7  -7  -2    0.16    0.34
   7  -7  -2   -0.15    0.35
   7  -7  -2   -0.34    0.32
  -7   7   2   -0.07    0.27
   6  -7  -2    1.40    0.39
  -6   7   2    1.65    0.32
   5  -7  -2    0.01    0.28
   5  -7  -2    0.18    0.35
  -5   7   2    0.21    0.27
  -5   7   2   -0.07    0.23
   4  -7  -2    7.30    0.48
   4  -7  -2    7.12    0.46
   4  -7  -2    7.80    0.53
  -4   7   2    8.35    0.43
  -4   7   2    7.10    0.43
   3  -7  -2   23.91    0.81
   3  -7  -2   22.64    0.87
   3  -7  -2   23.69    0.83
  -3   7   2   23.99    0.78
  -3   7   2   23.07    0.78
   2  -7  -2    1.79    0.26
   2  -7  -2    1.33    0.22
  -2   7   2    1.35    0.22
  -2   7   2    1.58    0.20
   1  -7  -2   85.39    2.09
   1  -7  -2   84.38    2.06
  -1   7   2   83.82    2.06
  -1   7   2   81.30    2.07
   0  -7  -2   11.04    0.42
   0  -7  -2   11.03    0.43
   0   7   2   10.53    0.43
   0   7   2   10.58    0.44
  -1  -7  -2    0.72    0.19
  -1  -7  -2    0.61    0.15
  -1  -7  -2    0.54    0.17
   1   7   2    0.54    0.18
   1   7   2    0.26    0.19
  -2  -7  -2   73.58    1.76
  -2  -7  -2   72.23    1.75
  -2  -7  -2   72.61    1.79
   2   7   2   71.70    1.74
   2   7   2   72.07    1.83
  -3  -7  -2   21.20    0.63
  -3  -7  -2   19.77    0.62
  -3  -7  -2   20.24    0.63
   3   7   2   21.31    0.68
   3   7   2   19.27    0.57
  -4  -7  -2   12.59    0.48
  -4  -7  -2   13.21    0.48
   4   7   2   13.25    0.50
   4   7   2   12.81    0.50
  -5  -7  -2   17.41    0.62
  -5  -7  -2   17.54    0.59
   5   7   2   17.63    0.62
   5   7   2   18.32    0.62
  -6  -7  -2    0.33    0.21
  -6  -7  -2    0.58    0.21
  -6  -7  -2    0.79    0.28
  -6  -7  -2    0.60    0.24
   6   7   2    0.51    0.20
   6   7   2    0.80    0.21
  -7  -7  -2    0.10    0.24
  -7  -7  -2   -0.35    0.26
  -7  -7  -2    0.35    0.29
  -7  -7  -2    0.15    0.22
  -7  -7  -2   -0.13    0.19
   7   7   2   -0.10    0.19
   7   7   2   -0.18    0.25
  -8  -7  -2    3.54    0.38
  -8  -7  -2    4.04    0.35
  -8  -7  -2    3.39    0.33
  -8  -7  -2    3.89    0.40
  -8  -7  -2    3.64    0.34
   8   7   2    3.83    0.35
   8   7   2    3.39    0.34
  -9  -7  -2    1.72    0.32
  -9  -7  -2    1.80    0.32
  -9  -7  -2    1.52    0.38
  -9  -7  -2    1.51    0.34
  -9  -7  -2    1.99    0.39
   9   7   2    1.73    0.33
   9   7   2    2.05    0.34
   9   7   2    1.25    0.32
 -10  -7  -2   -0.25    0.35
 -10  -7  -2    0.69    0.36
 -10  -7  -2    0.50    0.28
 -10  -7  -2   -0.17    0.34
 -10  -7  -2   -0.31    0.42
 -10  -7  -2   -0.84    0.32
 -10  -7  -2    0.46    0.36
 -10  -7  -2    0.18    0.25
 -10  -7  -2   -0.29    0.29
 -10  -7  -2   -0.12    0.37
  10   7   2   -0.12    0.29
 -11  -7  -2   -0.62    0.34
 -11  -7  -2   -0.07    0.26
 -11  -7  -2   -0.30    0.34
 -11  -7  -2    0.12    0.27
 -11  -7  -2   -0.79    0.40
 -11  -7  -2    0.24    0.28
 -11  -7  -2    0.25    0.37
 -11  -7  -2    0.01    0.33
 -11  -7  -2   -0.63    0.31
 -11  -7  -2    0.24    0.30
 -12  -7  -2   -0.27    0.27
 -12  -7  -2   -0.04    0.23
 -12  -7  -2    0.27    0.28
 -12  -7  -2    0.14    0.22
 -12  -7  -2   -0.15    0.24
  12   7   2    0.52    0.30
 -13  -7  -2    0.08    0.19
 -13  -7  -2   -0.13    0.12
 -13  -7  -2   -0.19    0.23
 -13  -7  -2    0.21    0.22
  13   7   2    0.04    0.25
  13   7   2   -0.25    0.28
 -14  -7  -2    0.01    0.18
 -14  -7  -2    0.47    0.15
  14   7   2    0.42    0.20
  14   7   2    0.16    0.22
 -10   8   2    1.00    0.25
   9  -8  -2    0.64    0.25
   9  -8  -2    0.68    0.26
  -9   8   2    0.78    0.23
  -9   8   2    0.93    0.22
   8  -8  -2    1.80    0.33
   8  -8  -2    1.27    0.33
   8  -8  -2    1.53    0.30
   8  -8  -2    1.10    0.31
  -8   8   2    1.94    0.30
   7  -8  -2    0.64    0.34
   7  -8  -2    0.13    0.32
   7  -8  -2   -0.19    0.36
   7  -8  -2    0.75    0.33
  -7   8   2    0.47    0.28
  -7   8   2    0.46    0.27
  -7   8   2    0.39    0.24
   6  -8  -2    3.43    0.42
   6  -8  -2    3.05    0.43
   6  -8  -2    3.45    0.44
   6  -8  -2    3.23    0.48
  -6   8   2    3.29    0.33
  -6   8   2    3.72    0.34
  -6   8   2    3.52    0.38
   5  -8  -2    2.34    0.41
   5  -8  -2    1.14    0.35
  -5   8   2    1.31    0.28
  -5   8   2    1.08    0.30
   4  -8  -2    2.84    0.41
   4  -8  -2    2.10    0.34
  -4   8   2    2.82    0.33
  -4   8   2    2.43    0.29
   3  -8  -2   14.54    0.63
   3  -8  -2   16.13    0.71
   3  -8  -2   16.46    0.69
  -3   8   2   15.74    0.64
  -3   8   2   16.70    0.63
  -3   8   2   14.63    0.61
   2  -8  -2    0.02    0.28
   2  -8  -2   -0.06    0.23
   2  -8  -2    0.28    0.19
  -2   8   2   -0.08    0.18
  -2   8   2    0.16    0.24
  -2   8   2    0.35    0.26
   1  -8  -2    5.34    0.35
   1  -8  -2    5.17    0.31
  -1   8   2    4.48    0.30
  -1   8   2    4.82    0.32
   0  -8  -2   19.66    0.64
   0  -8  -2   18.78    0.64
   0   8   2   19.82    0.65
   0   8   2   19.04    0.65
  -1  -8  -2   59.38    1.50
  -1  -8  -2   60.89    1.55
  -1  -8  -2   61.04    1.52
   1   8   2   60.33    1.53
   1   8   2   60.57    1.60
  -2  -8  -2    0.60    0.20
  -2  -8  -2    0.96    0.19
  -2  -8  -2    1.04    0.18
   2   8   2    1.15    0.23
  -3  -8  -2    4.24    0.29
  -3  -8  -2    4.62    0.28
  -3  -8  -2    4.27    0.28
   3   8   2    4.73    0.26
   3   8   2    4.53    0.32
  -4  -8  -2    0.55    0.19
  -4  -8  -2    0.19    0.18
   4   8   2    0.45    0.19
   4   8   2    0.23    0.20
  -5  -8  -2   70.35    1.86
  -5  -8  -2   71.04    1.85
  -5  -8  -2   72.90    1.81
   5   8   2   73.89    1.89
   5   8   2   72.09    1.88
  -6  -8  -2   10.88    0.50
  -6  -8  -2   10.99    0.48
  -6  -8  -2   10.97    0.49
  -6  -8  -2    9.91    0.52
  -6  -8  -2   11.42    0.51
   6   8   2   11.49    0.50
   6   8   2   11.40    0.51
  -7  -8  -2   -0.02    0.29
  -7  -8  -2    0.17    0.21
  -7  -8  -2   -0.12    0.26
  -7  -8  -2    0.06    0.27
  -7  -8  -2    0.00    0.24
  -7  -8  -2    0.09    0.22
   7   8   2    0.02    0.20
   7   8   2    0.26    0.21
  -8  -8  -2    0.92    0.28
  -8  -8  -2    0.47    0.27
  -8  -8  -2    0.15    0.33
  -8  -8  -2    1.08    0.32
  -8  -8  -2    0.99    0.26
   8   8   2    0.29    0.27
   8   8   2    0.77    0.25
  -9  -8  -2    0.74    0.34
  -9  -8  -2    0.21    0.31
  -9  -8  -2    0.05    0.27
  -9  -8  -2    0.78    0.35
   9   8   2    0.16    0.30
   9   8   2    0.47    0.30
 -10  -8  -2    6.69    0.42
 -10  -8  -2    7.71    0.46
 -10  -8  -2    6.85    0.52
 -10  -8  -2    5.98    0.38
 -10  -8  -2    6.98    0.47
 -10  -8  -2    6.47    0.45
 -10  -8  -2    6.57    0.52
 -10  -8  -2    6.64    0.46
 -10  -8  -2    7.10    0.49
 -10  -8  -2    6.51    0.50
  10   8   2    7.32    0.47
 -11  -8  -2    3.32    0.41
 -11  -8  -2    3.75    0.34
 -11  -8  -2    3.69    0.43
 -11  -8  -2    3.98    0.38
 -11  -8  -2    4.19    0.40
 -11  -8  -2    3.97    0.44
 -11  -8  -2    4.52    0.45
 -11  -8  -2    4.11    0.40
 -11  -8  -2    3.70    0.32
 -11  -8  -2    3.83    0.37
  11   8   2    4.19    0.39
 -12  -8  -2   -0.08    0.20
 -12  -8  -2   -0.62    0.27
 -12  -8  -2   -0.07    0.22
 -12  -8  -2    0.32    0.34
 -12  -8  -2   -0.05    0.28
 -12  -8  -2   -0.13    0.27
 -12  -8  -2   -0.03    0.25
  12   8   2   -0.63    0.28
 -13  -8  -2    4.05    0.32
 -13  -8  -2    4.41    0.34
 -13  -8  -2    4.82    0.29
  13   8   2    4.85    0.35
  13   8   2    3.90    0.39
 -14  -8  -2   -0.17    0.17
 -14  -8  -2    0.08    0.14
  14   8   2   -0.25    0.21
  14   8   2   -0.21    0.19
  -9   9   2    0.72    0.20
   8  -9  -2    3.53    0.31
   8  -9  -2    2.96    0.29
   7  -9  -2    7.22    0.50
   7  -9  -2    6.59    0.43
   7  -9  -2    7.59    0.44
  -7   9   2    7.07    0.37
  -7   9   2    7.05    0.36
  -7   9   2    7.66    0.46
   6  -9  -2    0.64    0.34
   6  -9  -2    0.32    0.33
   6  -9  -2    0.48    0.35
  -6   9   2    0.32    0.25
  -6   9   2    0.25    0.28
  -6   9   2   -0.08    0.27
   5  -9  -2    8.07    0.51
   5  -9  -2    8.95    0.57
   5  -9  -2    7.19    0.52
  -5   9   2    7.83    0.48
  -5   9   2    6.83    0.41
  -5   9   2    7.06    0.40
   4  -9  -2    2.19    0.38
   4  -9  -2    1.96    0.40
  -4   9   2    1.08    0.27
  -4   9   2    1.31    0.32
   3  -9  -2    0.72    0.30
   3  -9  -2    0.71    0.33
  -3   9   2    0.92    0.29
  -3   9   2    0.97    0.30
  -3   9   2    0.63    0.24
   2  -9  -2    6.85    0.46
   2  -9  -2    7.11    0.41
   2  -9  -2    7.54    0.46
  -2   9   2    6.81    0.43
  -2   9   2    7.04    0.41
  -2   9   2    7.98    0.43
   1  -9  -2    0.24    0.19
   1  -9  -2   -0.26    0.25
   1  -9  -2   -0.04    0.20
  -1   9   2    0.34    0.26
  -1   9   2    0.13    0.20
  -1   9   2    0.05    0.19
   0  -9  -2   20.36    0.73
   0  -9  -2   21.80    0.72
   0  -9  -2   21.91    0.71
   0   9   2   21.24    0.72
   0   9   2   21.64    0.71
   0   9   2   19.19    0.75
  -1  -9  -2    0.10    0.16
  -1  -9  -2    0.20    0.18
   1   9   2    0.07    0.19
   1   9   2    0.17    0.18
   1   9   2    0.06    0.26
  -2  -9  -2    6.77    0.35
  -2  -9  -2    6.28    0.34
  -2  -9  -2    7.21    0.35
   2   9   2    6.47    0.39
   2   9   2    7.06    0.35
  -3  -9  -2   29.14    0.85
  -3  -9  -2   26.54    0.82
  -3  -9  -2   27.38    0.84
   3   9   2   27.37    0.89
  -4  -9  -2    2.45    0.26
  -4  -9  -2    2.50    0.30
  -4  -9  -2    2.63    0.28
  -4  -9  -2    2.75    0.26
   4   9   2    2.71    0.29
   4   9   2    2.89    0.27
  -5  -9  -2   31.64    0.95
  -5  -9  -2   32.10    0.99
  -5  -9  -2   31.31    1.03
  -5  -9  -2   31.09    0.97
  -5  -9  -2   31.95    0.99
   5   9   2   32.84    1.01
   5   9   2   33.53    1.01
  -6  -9  -2    0.72    0.22
  -6  -9  -2    0.30    0.25
  -6  -9  -2    0.15    0.27
  -6  -9  -2    0.24    0.22
  -6  -9  -2    0.33    0.26
   6   9   2    0.16    0.22
   6   9   2    0.48    0.22
  -7  -9  -2    1.11    0.26
  -7  -9  -2    0.38    0.26
  -7  -9  -2    0.39    0.30
  -7  -9  -2    0.66    0.25
  -7  -9  -2    1.41    0.31
   7   9   2    0.31    0.23
   7   9   2    1.07    0.25
  -8  -9  -2    0.20    0.28
  -8  -9  -2    0.20    0.26
  -8  -9  -2    0.00    0.29
  -8  -9  -2    0.50    0.33
  -8  -9  -2   -0.29    0.29
   8   9   2    0.25    0.26
   8   9   2    0.37    0.27
  -9  -9  -2    0.09    0.34
  -9  -9  -2    0.18    0.25
  -9  -9  -2    0.36    0.33
  -9  -9  -2    0.07    0.33
  -9  -9  -2   -0.56    0.28
   9   9   2    0.52    0.30
 -10  -9  -2    1.03    0.36
 -10  -9  -2    1.13    0.33
 -10  -9  -2    1.05    0.36
 -10  -9  -2    0.39    0.29
 -10  -9  -2    0.21    0.36
 -10  -9  -2    0.92    0.35
 -10  -9  -2    0.84    0.26
 -10  -9  -2    1.31    0.38
 -10  -9  -2    0.49    0.30
  10   9   2    0.89    0.31
 -11  -9  -2    0.29    0.32
 -11  -9  -2    0.61    0.37
 -11  -9  -2   -0.03    0.31
 -11  -9  -2    0.05    0.24
 -11  -9  -2   -0.08    0.25
 -11  -9  -2    0.34    0.33
 -11  -9  -2   -0.22    0.33
 -11  -9  -2    0.50    0.33
 -11  -9  -2    0.01    0.26
 -11  -9  -2   -0.27    0.32
  11   9   2    0.26    0.30
 -12  -9  -2    0.75    0.29
 -12  -9  -2    1.54    0.30
 -12  -9  -2    1.09    0.21
 -12  -9  -2    1.03    0.28
 -12  -9  -2    0.66    0.29
 -12  -9  -2    1.35    0.25
 -12  -9  -2    1.14    0.35
 -13  -9  -2    0.02    0.23
 -13  -9  -2    0.32    0.21
 -13  -9  -2   -0.02    0.18
 -13  -9  -2    0.40    0.24
  13   9   2    0.00    0.28
 -14  -9  -2    0.51    0.14
 -14  -9  -2    0.13    0.18
  14   9   2    0.27    0.21
  14   9   2    0.41    0.19
  -9  10   2    0.20    0.16
   8 -10  -2    0.11    0.22
   8 -10  -2    0.08    0.21
   8 -10  -2    0.34    0.19
  -8  10   2    0.21    0.20
  -8  10   2    0.24    0.19
   7 -10  -2    0.04    0.26
   7 -10  -2    0.08    0.26
   7 -10  -2    0.23    0.25
  -7  10   2    0.24    0.20
  -7  10   2   -0.01    0.20
  -7  10   2    0.05    0.23
   6 -10  -2    2.06    0.35
   6 -10  -2    2.99    0.38
   6 -10  -2    2.53    0.35
  -6  10   2    2.14    0.32
  -6  10   2    2.45    0.29
  -6  10   2    3.32    0.28
   5 -10  -2    0.54    0.36
   5 -10  -2   -0.23    0.35
   5 -10  -2    0.70    0.34
  -5  10   2   -0.32    0.26
  -5  10   2   -0.61    0.24
  -5  10   2   -0.42    0.27
   4 -10  -2    0.64    0.39
   4 -10  -2    1.05    0.37
   4 -10  -2    0.54    0.40
  -4  10   2    1.50    0.30
  -4  10   2    1.09    0.31
  -4  10   2    0.50    0.27
   3 -10  -2    0.85    0.35
   3 -10  -2    0.84    0.33
  -3  10   2    0.57    0.31
  -3  10   2    0.38    0.24
  -3  10   2    0.75    0.29
   2 -10  -2   -0.45    0.25
   2 -10  -2   -0.16    0.30
  -2  10   2   -0.07    0.27
  -2  10   2    0.07    0.26
  -2  10   2    0.29    0.23
   1 -10  -2    1.58    0.28
   1 -10  -2    1.75    0.31
  -1  10   2    2.07    0.31
  -1  10   2    1.71    0.27
  -1  10   2    2.17    0.27
   0 -10  -2    0.38    0.30
   0 -10  -2    0.15    0.21
   0 -10  -2    0.20    0.19
   0 -10  -2    0.00    0.24
   0  10   2   -0.01    0.20
   0  10   2    0.23    0.20
   0  10   2   -0.24    0.24
  -1 -10  -2   13.89    0.57
  -1 -10  -2   13.72    0.55
  -1 -10  -2   13.87    0.57
  -1 -10  -2   14.32    0.57
  -1 -10  -2   14.99    0.63
   1  10   2   14.26    0.61
   1  10   2   16.13    0.59
   1  10   2   15.50    0.61
  -2 -10  -2    5.82    0.41
  -2 -10  -2    6.25    0.38
  -2 -10  -2    6.43    0.38
  -2 -10  -2    6.89    0.36
  -2 -10  -2    5.91    0.36
   2  10   2    6.65    0.42
   2  10   2    6.75    0.40
   2  10   2    6.26    0.35
  -3 -10  -2    0.65    0.20
  -3 -10  -2    0.39    0.24
  -3 -10  -2    0.50    0.25
  -3 -10  -2   -0.11    0.24
  -3 -10  -2    0.33    0.19
  -3 -10  -2    0.27    0.20
   3  10   2    0.75    0.28
   3  10   2    0.53    0.22
  -4 -10  -2   15.71    0.60
  -4 -10  -2   16.73    0.63
  -4 -10  -2   15.49    0.59
  -4 -10  -2   14.92    0.59
  -4 -10  -2   15.61    0.63
   4  10   2   15.69    0.64
   4  10   2   14.77    0.65
   4  10   2   16.82    0.64
  -5 -10  -2    6.22    0.38
  -5 -10  -2    6.49    0.41
  -5 -10  -2    7.08    0.42
  -5 -10  -2    7.55    0.42
  -5 -10  -2    6.37    0.43
   5  10   2    7.60    0.43
   5  10   2    6.51    0.42
  -6 -10  -2    0.40    0.25
  -6 -10  -2   -0.09    0.28
  -6 -10  -2   -0.20    0.26
  -6 -10  -2    0.49    0.24
  -6 -10  -2   -0.20    0.22
   6  10   2    0.24    0.23
   6  10   2    0.12    0.24
  -7 -10  -2    6.36    0.43
  -7 -10  -2    7.19    0.45
  -7 -10  -2    6.42    0.45
  -7 -10  -2    7.32    0.43
  -7 -10  -2    7.65    0.49
   7  10   2    7.55    0.47
   7  10   2    6.65    0.44
  -8 -10  -2    0.33    0.30
  -8 -10  -2    0.37    0.33
  -8 -10  -2   -0.12    0.27
  -8 -10  -2    0.13    0.31
  -8 -10  -2   -0.04    0.29
   8  10   2    0.64    0.29
   8  10   2    0.34    0.28
  -9 -10  -2   -0.35    0.36
  -9 -10  -2   -0.32    0.35
  -9 -10  -2    0.55    0.32
  -9 -10  -2   -0.08    0.24
  -9 -10  -2    0.32    0.34
  -9 -10  -2   -0.34    0.29
  -9 -10  -2    0.28    0.32
  -9 -10  -2    0.12    0.35
   9  10   2    0.44    0.31
 -10 -10  -2    0.53    0.34
 -10 -10  -2    0.44    0.36
 -10 -10  -2    0.35    0.31
 -10 -10  -2    0.20    0.30
 -10 -10  -2    0.36    0.31
 -10 -10  -2   -0.35    0.33
 -10 -10  -2    0.12    0.33
 -10 -10  -2   -0.82    0.33
 -10 -10  -2    0.08    0.23
  10  10   2    0.97    0.31
 -11 -10  -2    3.20    0.42
 -11 -10  -2    3.97    0.39
 -11 -10  -2    4.00    0.30
 -11 -10  -2    3.13    0.42
 -11 -10  -2    3.79    0.41
 -11 -10  -2    3.32    0.36
 -11 -10  -2    3.34    0.30
 -11 -10  -2    3.60    0.37
  11  10   2    3.65    0.37
 -12 -10  -2    0.33    0.27
 -12 -10  -2    0.08    0.15
 -12 -10  -2   -0.26    0.20
 -12 -10  -2   -0.26    0.26
 -12 -10  -2   -0.01    0.32
 -12 -10  -2    0.39    0.27
 -12 -10  -2    0.09    0.31
  12  10   2   -0.38    0.26
 -13 -10  -2    0.12    0.22
 -13 -10  -2    0.06    0.17
 -13 -10  -2    0.00    0.20
 -14 -10  -2    0.46    0.13
  14  10   2    0.10    0.17
   8 -11  -2    4.76    0.26
   8 -11  -2    4.51    0.25
  -8  11   2    5.17    0.29
   7 -11  -2    1.05    0.24
   7 -11  -2    1.13    0.26
   7 -11  -2    1.05    0.22
  -7  11   2    1.38    0.19
  -7  11   2    1.25    0.24
  -7  11   2    1.33    0.20
  -7  11   2    0.77    0.22
   6 -11  -2    0.65    0.29
   6 -11  -2    0.79    0.28
   6 -11  -2    0.70    0.27
  -6  11   2    1.17    0.27
  -6  11   2    1.03    0.22
  -6  11   2    0.74    0.22
   5 -11  -2   -0.18    0.28
   5 -11  -2   -0.36    0.31
   5 -11  -2    0.33    0.32
  -5  11   2   -0.19    0.24
  -5  11   2    0.02    0.25
  -5  11   2    0.32    0.22
   4 -11  -2    4.37    0.44
   4 -11  -2    3.82    0.43
   4 -11  -2    3.90    0.43
  -4  11   2    4.37    0.32
  -4  11   2    4.21    0.38
  -4  11   2    3.45    0.33
   3 -11  -2    0.05    0.38
   3 -11  -2    0.45    0.33
   3 -11  -2    0.78    0.39
  -3  11   2    0.29    0.28
  -3  11   2   -0.05    0.27
  -3  11   2    0.42    0.26
  -3  11   2   -0.32    0.29
   2 -11  -2   -0.11    0.30
  -2  11   2    0.08    0.29
   1 -11  -2    2.40    0.35
   1 -11  -2    2.92    0.35
  -1  11   2    1.86    0.29
  -1  11   2    1.97    0.33
   0 -11  -2    4.02    0.36
   0 -11  -2    4.21    0.42
   0 -11  -2    4.77    0.38
   0  11   2    3.82    0.35
   0  11   2    3.94    0.33
   0  11   2    4.27    0.38
  -1 -11  -2    5.06    0.37
  -1 -11  -2    5.71    0.38
  -1 -11  -2    5.68    0.43
   1  11   2    5.37    0.36
   1  11   2    5.45    0.38
   1  11   2    5.03    0.40
  -2 -11  -2    4.01    0.34
  -2 -11  -2    4.65    0.40
  -2 -11  -2    4.36    0.33
  -2 -11  -2    4.12    0.36
  -2 -11  -2    4.15    0.33
   2  11   2    4.63    0.33
   2  11   2    4.29    0.35
   2  11   2    4.01    0.37
  -3 -11  -2    0.48    0.25
  -3 -11  -2    0.23    0.25
  -3 -11  -2    0.40    0.21
  -3 -11  -2    0.54    0.27
   3  11   2    0.03    0.28
   3  11   2   -0.09    0.20
  -4 -11  -2    0.32    0.24
  -4 -11  -2    0.25    0.26
  -4 -11  -2    0.19    0.25
  -4 -11  -2    0.36    0.22
   4  11   2    0.22    0.23
   4  11   2   -0.23    0.27
   4  11   2    0.16    0.22
  -5 -11  -2    0.86    0.25
  -5 -11  -2    1.08    0.28
  -5 -11  -2    0.83    0.29
  -5 -11  -2    0.79    0.27
  -5 -11  -2    0.26    0.27
   5  11   2    0.57    0.26
   5  11   2    0.53    0.30
   5  11   2    0.64    0.24
  -6 -11  -2    5.18    0.42
  -6 -11  -2    5.85    0.40
  -6 -11  -2    5.54    0.43
  -6 -11  -2    5.35    0.41
  -6 -11  -2    5.77    0.41
   6  11   2    5.62    0.42
   6  11   2    5.42    0.43
  -7 -11  -2   -0.05    0.28
  -7 -11  -2   -0.06    0.28
  -7 -11  -2    0.37    0.29
  -7 -11  -2   -0.18    0.30
  -7 -11  -2    0.23    0.27
  -7 -11  -2   -1.08    0.33
   7  11   2   -0.04    0.26
   7  11   2   -0.38    0.25
  -8 -11  -2    0.05    0.30
  -8 -11  -2    0.02    0.27
  -8 -11  -2    0.50    0.30
  -8 -11  -2    0.56    0.35
  -8 -11  -2    0.14    0.33
  -8 -11  -2    0.44    0.28
  -8 -11  -2    0.23    0.34
   8  11   2    0.27    0.28
  -9 -11  -2    3.47    0.44
  -9 -11  -2    2.29    0.36
  -9 -11  -2    3.17    0.38
  -9 -11  -2    2.42    0.30
  -9 -11  -2    2.84    0.35
  -9 -11  -2    2.53    0.38
  -9 -11  -2    3.18    0.40
  -9 -11  -2    2.95    0.36
   9  11   2    3.35    0.38
 -10 -11  -2    2.69    0.39
 -10 -11  -2    3.82    0.39
 -10 -11  -2    3.58    0.43
 -10 -11  -2    3.62    0.37
 -10 -11  -2    3.84    0.38
 -10 -11  -2    4.01    0.35
 -10 -11  -2    3.64    0.38
 -10 -11  -2    3.91    0.31
  10  11   2    4.62    0.42
 -11 -11  -2    0.55    0.22
 -11 -11  -2    0.20    0.30
 -11 -11  -2    0.62    0.23
 -11 -11  -2   -0.43    0.32
 -11 -11  -2    0.25    0.32
 -11 -11  -2   -0.44    0.28
  11  11   2    0.59    0.29
 -12 -11  -2    0.96    0.33
 -12 -11  -2    0.12    0.31
 -12 -11  -2    0.71    0.26
 -12 -11  -2    0.75    0.21
 -12 -11  -2    0.23    0.26
  12  11   2    0.28    0.26
 -13 -11  -2   -0.08    0.16
 -13 -11  -2    0.15    0.19
   7 -12  -2   -0.19    0.18
   7 -12  -2   -0.07    0.15
  -7  12   2   -0.18    0.16
  -7  12   2   -0.03    0.15
  -7  12   2    0.34    0.15
   6 -12  -2    2.03    0.27
   6 -12  -2    1.66    0.24
   6 -12  -2    1.19    0.28
  -6  12   2    1.74    0.22
  -6  12   2    1.90    0.22
  -6  12   2    1.69    0.27
   5 -12  -2    9.09    0.46
   5 -12  -2    8.19    0.52
   5 -12  -2    8.53    0.47
  -5  12   2    9.47    0.40
  -5  12   2    8.51    0.39
  -5  12   2    8.49    0.47
   4 -12  -2   -0.25    0.32
   4 -12  -2   -0.13    0.32
   4 -12  -2   -0.28    0.29
  -4  12   2    0.03    0.22
  -4  12   2   -0.29    0.24
  -4  12   2   -0.09    0.26
   3 -12  -2    6.25    0.48
   3 -12  -2    5.73    0.47
   3 -12  -2    5.92    0.49
  -3  12   2    6.29    0.44
  -3  12   2    6.05    0.37
  -3  12   2    5.53    0.34
   2 -12  -2    5.19    0.46
   2 -12  -2    5.56    0.46
   2 -12  -2    5.30    0.47
  -2  12   2    4.69    0.33
  -2  12   2    5.09    0.43
  -2  12   2    4.93    0.35
   1 -12  -2    4.19    0.41
  -1  12   2    4.01    0.41
   0 -12  -2    2.01    0.32
   0 -12  -2    2.83    0.41
   0 -12  -2    1.78    0.33
   0  12   2    2.50    0.33
   0  12   2    2.12    0.35
  -1 -12  -2   -0.06    0.25
  -1 -12  -2   -0.19    0.32
  -1 -12  -2    0.38    0.27
   1  12   2    0.15    0.24
   1  12   2    0.09    0.24
   1  12   2    0.28    0.29
  -2 -12  -2    2.72    0.32
  -2 -12  -2    2.27    0.36
  -2 -12  -2    2.67    0.32
  -2 -12  -2    3.30    0.33
   2  12   2    2.75    0.36
   2  12   2    2.46    0.33
  -3 -12  -2   -0.13    0.25
  -3 -12  -2   -0.05    0.26
  -3 -12  -2   -0.08    0.28
  -3 -12  -2   -0.22    0.22
   3  12   2    0.08    0.23
   3  12   2    0.35    0.29
  -4 -12  -2    4.66    0.37
  -4 -12  -2    4.73    0.40
  -4 -12  -2    4.57    0.39
  -4 -12  -2    4.76    0.37
   4  12   2    5.01    0.40
   4  12   2    4.92    0.40
   4  12   2    4.66    0.39
  -5 -12  -2    0.11    0.27
  -5 -12  -2    0.19    0.28
  -5 -12  -2    0.35    0.26
  -5 -12  -2    0.22    0.28
   5  12   2    0.40    0.30
   5  12   2    0.11    0.26
   5  12   2   -0.04    0.26
  -6 -12  -2    0.26    0.27
  -6 -12  -2    0.17    0.29
  -6 -12  -2   -0.16    0.26
  -6 -12  -2    0.34    0.32
  -6 -12  -2   -0.03    0.30
   6  12   2    0.45    0.28
   6  12   2   -0.19    0.28
  -7 -12  -2    0.36    0.28
  -7 -12  -2    0.32    0.31
  -7 -12  -2    0.01    0.33
  -7 -12  -2    0.16    0.29
  -7 -12  -2   -0.10    0.33
  -8 -12  -2    1.52    0.35
  -8 -12  -2    1.13    0.32
  -8 -12  -2    0.94    0.29
  -8 -12  -2    0.42    0.29
  -8 -12  -2    0.90    0.36
  -8 -12  -2    0.91    0.35
  -8 -12  -2    0.74    0.31
  -8 -12  -2    1.03    0.31
  -8 -12  -2    1.24    0.33
  -8 -12  -2    0.90    0.31
   8  12   2    1.54    0.32
  -9 -12  -2    0.58    0.33
  -9 -12  -2    0.84    0.32
  -9 -12  -2    0.72    0.30
  -9 -12  -2    1.05    0.35
  -9 -12  -2    1.40    0.37
  -9 -12  -2    0.94    0.34
  -9 -12  -2    0.97    0.31
  -9 -12  -2    1.03    0.27
   9  12   2    0.90    0.32
 -10 -12  -2    3.22    0.36
 -10 -12  -2    3.68    0.36
 -10 -12  -2    3.65    0.36
 -10 -12  -2    3.64    0.30
 -10 -12  -2    3.69    0.32
 -10 -12  -2    3.39    0.41
 -10 -12  -2    4.48    0.38
 -10 -12  -2    3.94    0.43
  10  12   2    4.66    0.42
 -11 -12  -2    0.46    0.32
 -11 -12  -2    0.74    0.29
 -11 -12  -2    1.22    0.22
 -11 -12  -2    1.24    0.30
 -11 -12  -2    0.71    0.21
  11  12   2    1.05    0.29
 -12 -12  -2    0.25    0.23
 -12 -12  -2   -0.05    0.23
 -12 -12  -2    0.20    0.18
 -12 -12  -2    0.25    0.30
  12  12   2   -0.05    0.24
 -13 -12  -2   -0.06    0.16
 -13 -12  -2   -0.04    0.14
 -13 -12  -2   -0.25    0.18
   7 -13  -2    0.60    0.15
  -7  13   2    0.63    0.12
  -7  13   2    0.54    0.15
   6 -13  -2    0.32    0.19
   6 -13  -2    0.65    0.18
  -6  13   2    0.39    0.19
  -6  13   2    0.65    0.16
  -6  13   2    0.19    0.15
   5 -13  -2    0.34    0.23
   5 -13  -2    0.23    0.25
   5 -13  -2    0.38    0.27
  -5  13   2    0.06    0.19
  -5  13   2    0.43    0.19
   4 -13  -2    0.28    0.31
   4 -13  -2   -0.14    0.29
   4 -13  -2    0.63    0.29
  -4  13   2    0.20    0.22
  -4  13   2    0.69    0.22
   3 -13  -2    0.19    0.33
   3 -13  -2    0.32    0.31
   3 -13  -2    0.06    0.33
  -3  13   2   -0.09    0.24
  -3  13   2   -0.39    0.22
  -3  13   2    0.22    0.28
   2 -13  -2   -0.01    0.35
   2 -13  -2    0.95    0.34
   2 -13  -2    0.05    0.37
  -2  13   2    0.23    0.25
  -2  13   2    0.51    0.28
  -2  13   2    0.34    0.23
   1 -13  -2    3.14    0.38
   1 -13  -2    2.28    0.41
   1 -13  -2    2.55    0.39
  -1  13   2    2.83    0.36
  -1  13   2    2.97    0.31
  -1  13   2    2.69    0.28
   0 -13  -2    2.57    0.35
   0 -13  -2    2.50    0.42
   0 -13  -2    2.10    0.40
   0 -13  -2    3.24    0.38
   0  13   2    3.04    0.36
   0  13   2    2.71    0.28
   0  13   2    2.33    0.30
  -1 -13  -2    1.65    0.36
  -1 -13  -2    2.27    0.33
  -1 -13  -2    1.71    0.38
   1  13   2    2.31    0.35
  -2 -13  -2    1.63    0.30
  -2 -13  -2    1.29    0.35
   2  13   2    3.17    0.36
  -3 -13  -2    2.23    0.32
  -3 -13  -2    2.09    0.34
  -3 -13  -2    3.04    0.39
   3  13   2    2.52    0.35
  -4 -13  -2    6.12    0.42
  -4 -13  -2    5.55    0.42
  -4 -13  -2    6.09    0.47
   4  13   2    6.78    0.46
  -5 -13  -2    4.41    0.39
  -5 -13  -2    4.74    0.43
  -5 -13  -2    3.74    0.38
   5  13   2    3.88    0.39
  -6 -13  -2    0.04    0.27
  -6 -13  -2   -0.36    0.29
  -6 -13  -2   -0.06    0.33
  -6 -13  -2    0.36    0.31
  -6 -13  -2    0.21    0.27
  -6 -13  -2    0.07    0.32
  -6 -13  -2    0.06    0.29
  -6 -13  -2    0.19    0.32
  -7 -13  -2    0.73    0.34
  -7 -13  -2    0.88    0.33
  -7 -13  -2    0.14    0.29
  -7 -13  -2    0.35    0.32
  -7 -13  -2    1.11    0.34
  -7 -13  -2    0.11    0.33
  -7 -13  -2   -0.13    0.30
  -7 -13  -2    0.95    0.36
  -7 -13  -2    0.45    0.28
  -7 -13  -2    0.16    0.27
   7  13   2   -0.07    0.30
  -8 -13  -2    2.04    0.32
  -8 -13  -2    2.57    0.36
  -8 -13  -2    2.20    0.34
  -8 -13  -2    2.25    0.35
  -8 -13  -2    2.13    0.32
  -8 -13  -2    2.30    0.33
  -8 -13  -2    2.22    0.35
  -8 -13  -2    2.08    0.39
  -8 -13  -2    2.52    0.37
   8  13   2    2.71    0.35
  -9 -13  -2    8.68    0.47
  -9 -13  -2    8.48    0.53
  -9 -13  -2    9.49    0.58
  -9 -13  -2    9.61    0.45
  -9 -13  -2    9.47    0.44
  -9 -13  -2    8.80    0.47
  -9 -13  -2    8.44    0.47
  -9 -13  -2    9.79    0.49
   9  13   2    9.85    0.55
   9  13   2    9.11    0.45
 -10 -13  -2   -0.29    0.28
 -10 -13  -2   -0.16    0.21
 -10 -13  -2    0.02    0.24
 -10 -13  -2   -0.57    0.27
 -10 -13  -2   -0.21    0.28
 -10 -13  -2    0.04    0.27
 -10 -13  -2    0.10    0.29
  10  13   2    0.04    0.27
 -11 -13  -2    0.30    0.25
 -11 -13  -2    0.08    0.18
 -11 -13  -2    0.00    0.15
 -11 -13  -2    0.12    0.26
 -11 -13  -2    0.05    0.29
  11  13   2    0.28    0.26
 -12 -13  -2    0.07    0.17
 -12 -13  -2    0.26    0.21
 -12 -13  -2    0.11    0.20
  12  13   2   -0.17    0.22
 -13 -13  -2   -0.02    0.16
 -13 -13  -2    0.09    0.15
 -13 -13  -2    0.06    0.12
   6 -14  -2    0.06    0.12
   6 -14  -2   -0.10    0.15
  -6  14   2   -0.09    0.11
  -6  14   2   -0.21    0.13
  -6  14   2    0.01    0.11
   5 -14  -2   -0.02    0.19
   5 -14  -2    0.24    0.17
  -5  14   2    0.27    0.16
  -5  14   2   -0.04    0.17
  -5  14   2    0.18    0.15
   4 -14  -2    0.17    0.27
   4 -14  -2    0.27    0.23
   4 -14  -2   -0.04    0.24
  -4  14   2   -0.04    0.18
  -4  14   2   -0.10    0.20
  -4  14   2    0.04    0.19
   3 -14  -2    0.86    0.30
   3 -14  -2    0.63    0.30
   3 -14  -2    0.24    0.29
  -3  14   2    1.07    0.24
  -3  14   2    0.49    0.28
  -3  14   2    0.81    0.22
   2 -14  -2    4.45    0.40
   2 -14  -2    4.95    0.42
   2 -14  -2    4.17    0.41
  -2  14   2    4.53    0.31
  -2  14   2    4.24    0.39
  -2  14   2    4.89    0.32
   1 -14  -2   -0.09    0.29
   1 -14  -2    0.82    0.35
   1 -14  -2   -0.01    0.32
  -1  14   2   -0.10    0.27
  -1  14   2    0.34    0.24
  -1  14   2    0.49    0.23
   0 -14  -2   -0.04    0.29
   0 -14  -2    0.46    0.34
   0 -14  -2   -0.20    0.32
   0  14   2    0.71    0.28
   0  14   2   -0.50    0.23
   0  14   2    0.02    0.22
  -1 -14  -2    1.76    0.32
  -1 -14  -2    1.31    0.36
  -1 -14  -2    1.65    0.30
  -1 -14  -2    1.82    0.37
  -1 -14  -2    2.09    0.40
   1  14   2    2.39    0.34
  -2 -14  -2    3.40    0.37
  -2 -14  -2    3.52    0.36
  -2 -14  -2    2.96    0.38
  -2 -14  -2    3.46    0.32
  -2 -14  -2    3.22    0.43
   2  14   2    3.65    0.38
  -3 -14  -2    0.19    0.32
  -3 -14  -2    0.57    0.29
  -3 -14  -2   -0.05    0.30
  -3 -14  -2    0.08    0.26
  -3 -14  -2    0.17    0.28
   3  14   2    0.09    0.29
  -4 -14  -2    0.22    0.28
  -4 -14  -2    0.87    0.30
  -4 -14  -2    0.07    0.29
  -4 -14  -2   -0.02    0.28
  -4 -14  -2    0.29    0.32
  -4 -14  -2    0.02    0.25
   4  14   2   -0.21    0.28
  -5 -14  -2    0.19    0.34
  -5 -14  -2    0.89    0.30
  -5 -14  -2    0.22    0.30
  -5 -14  -2    0.78    0.26
  -5 -14  -2    0.73    0.32
  -5 -14  -2    0.31    0.31
  -5 -14  -2    0.13    0.29
  -5 -14  -2    0.65    0.31
   5  14   2    0.81    0.31
  -6 -14  -2    2.72    0.37
  -6 -14  -2    2.67    0.38
  -6 -14  -2    2.27    0.35
  -6 -14  -2    2.69    0.31
  -6 -14  -2    2.80    0.35
  -6 -14  -2    2.38    0.35
  -6 -14  -2    2.74    0.35
  -7 -14  -2    1.54    0.32
  -7 -14  -2    1.62    0.28
  -7 -14  -2    1.25    0.31
  -7 -14  -2    1.16    0.33
  -7 -14  -2    1.10    0.33
  -7 -14  -2    1.30    0.34
  -7 -14  -2    1.49    0.34
  -7 -14  -2    0.99    0.31
   7  14   2    0.90    0.31
  -8 -14  -2   -0.22    0.30
  -8 -14  -2   -0.12    0.27
  -8 -14  -2   -0.25    0.29
  -8 -14  -2   -0.04    0.29
  -8 -14  -2   -0.17    0.31
  -8 -14  -2    0.01    0.28
  -8 -14  -2    0.29    0.27
  -8 -14  -2   -0.34    0.30
   8  14   2   -0.03    0.26
   8  14   2    0.30    0.28
  -9 -14  -2    0.40    0.31
  -9 -14  -2    0.02    0.27
  -9 -14  -2    0.13    0.23
  -9 -14  -2   -0.11    0.28
  -9 -14  -2   -0.21    0.25
  -9 -14  -2   -0.25    0.28
  -9 -14  -2   -0.03    0.29
   9  14   2   -0.46    0.26
   9  14   2    0.05    0.27
 -10 -14  -2    1.76    0.29
 -10 -14  -2    1.72    0.28
 -10 -14  -2    2.13    0.23
 -10 -14  -2    1.83    0.29
 -10 -14  -2    2.27    0.31
 -10 -14  -2    1.98    0.24
 -10 -14  -2    1.63    0.33
  10  14   2    1.63    0.30
 -11 -14  -2    0.09    0.23
 -11 -14  -2    0.26    0.28
 -11 -14  -2    0.14    0.22
 -11 -14  -2    0.11    0.17
  11  14   2    0.32    0.24
 -12 -14  -2    0.42    0.19
 -12 -14  -2    0.38    0.18
 -12 -14  -2    0.49    0.15
   5 -15  -2    0.38    0.14
   5 -15  -2    0.42    0.16
  -5  15   2    0.38    0.12
  -5  15   2    0.44    0.12
  -5  15   2    0.32    0.14
   4 -15  -2    0.16    0.20
   4 -15  -2    0.25    0.17
  -4  15   2   -0.03    0.16
  -4  15   2    0.27    0.16
  -4  15   2    0.10    0.15
   3 -15  -2    0.41    0.23
   3 -15  -2    0.31    0.28
   3 -15  -2    0.18    0.25
  -3  15   2    0.29    0.19
  -3  15   2    0.45    0.19
  -3  15   2   -0.05    0.19
   2 -15  -2    1.46    0.29
   2 -15  -2    0.66    0.31
   2 -15  -2    0.80    0.31
  -2  15   2    0.88    0.25
  -2  15   2    1.30    0.22
  -2  15   2    0.87    0.27
  -2  15   2    1.27    0.22
   1 -15  -2   -0.03    0.29
   1 -15  -2    0.25    0.32
   1 -15  -2    0.22    0.31
  -1  15   2    0.17    0.26
  -1  15   2    0.08    0.21
  -1  15   2    0.08    0.27
  -1  15   2   -0.09    0.20
   0 -15  -2    0.09    0.32
   0 -15  -2    0.61    0.33
   0 -15  -2    0.36    0.29
   0  15   2    0.14    0.22
   0  15   2    0.61    0.28
   0  15   2    0.78    0.23
  -1 -15  -2    0.22    0.35
  -1 -15  -2    0.34    0.28
  -1 -15  -2    0.77    0.26
  -1 -15  -2   -0.26    0.32
  -1 -15  -2    0.31    0.32
   1  15   2    0.26    0.27
  -2 -15  -2    0.06    0.32
  -2 -15  -2    0.26    0.25
  -2 -15  -2    0.34    0.29
  -2 -15  -2   -0.17    0.32
  -2 -15  -2    0.31    0.31
   2  15   2    0.77    0.29
  -3 -15  -2    0.62    0.26
  -3 -15  -2    0.67    0.31
  -3 -15  -2    0.48    0.32
  -3 -15  -2    1.05    0.30
   3  15   2    0.81    0.30
  -4 -15  -2    1.21    0.35
  -4 -15  -2    2.04    0.31
  -4 -15  -2    1.36    0.32
  -4 -15  -2    1.26    0.27
  -4 -15  -2    1.07    0.30
  -4 -15  -2    1.08    0.34
   4  15   2    1.43    0.31
  -5 -15  -2   -0.25    0.33
  -5 -15  -2   -0.01    0.30
  -5 -15  -2    0.29    0.25
  -5 -15  -2    0.50    0.32
  -5 -15  -2    0.52    0.30
  -5 -15  -2   -0.21    0.29
   5  15   2    0.37    0.29
  -6 -15  -2   -0.66    0.28
  -6 -15  -2   -0.08    0.30
  -6 -15  -2   -0.38    0.28
  -6 -15  -2    0.15    0.31
  -6 -15  -2    0.17    0.24
  -6 -15  -2   -0.22    0.29
   6  15   2   -0.28    0.26
  -7 -15  -2    0.69    0.30
  -7 -15  -2    0.29    0.30
  -7 -15  -2    0.86    0.31
  -7 -15  -2    0.38    0.30
  -7 -15  -2    0.60    0.30
  -7 -15  -2    0.44    0.30
  -7 -15  -2    0.35    0.24
   7  15   2    0.40    0.27
  -8 -15  -2    1.69    0.32
  -8 -15  -2    1.64    0.30
  -8 -15  -2    1.83    0.30
  -8 -15  -2    1.29    0.34
  -8 -15  -2    1.45    0.30
  -8 -15  -2    2.19    0.29
  -8 -15  -2    2.05    0.30
   8  15   2    1.74    0.31
   8  15   2    2.18    0.29
  -9 -15  -2    0.62    0.23
  -9 -15  -2    0.46    0.25
  -9 -15  -2    0.63    0.28
  -9 -15  -2    0.62    0.27
  -9 -15  -2    0.46    0.22
  -9 -15  -2    0.89    0.30
  -9 -15  -2    0.61    0.26
   9  15   2    0.80    0.27
   9  15   2    0.67    0.24
 -10 -15  -2    2.99    0.29
 -10 -15  -2    2.50    0.27
 -10 -15  -2    2.28    0.27
 -10 -15  -2    2.84    0.25
 -10 -15  -2    2.35    0.29
 -10 -15  -2    2.70    0.34
  10  15   2    3.37    0.32
 -11 -15  -2    0.86    0.22
 -11 -15  -2    0.71    0.21
 -11 -15  -2    0.69    0.17
  11  15   2    0.71    0.24
 -12 -15  -2   -0.03    0.12
 -12 -15  -2   -0.04    0.15
 -12 -15  -2    0.26    0.15
  -4  16   2    0.06    0.11
   3 -16  -2    0.03    0.19
   3 -16  -2    0.05    0.18
  -3  16   2    0.09    0.14
  -3  16   2   -0.07    0.13
  -3  16   2   -0.14    0.16
   2 -16  -2    0.05    0.23
   2 -16  -2    0.37    0.25
  -2  16   2    0.23    0.23
  -2  16   2    0.07    0.20
  -2  16   2    0.11    0.16
  -2  16   2    0.22    0.17
   1 -16  -2    0.96    0.29
   1 -16  -2    0.89    0.30
  -1  16   2    0.80    0.19
  -1  16   2    0.70    0.25
  -1  16   2    0.82    0.19
   0 -16  -2    0.12    0.30
   0 -16  -2    0.18    0.30
   0  16   2    0.36    0.25
   0  16   2    0.24    0.19
   0  16   2    0.64    0.20
  -1 -16  -2    0.47    0.30
  -1 -16  -2   -0.30    0.30
   1  16   2   -0.06    0.24
  -2 -16  -2   -0.14    0.23
  -2 -16  -2   -0.24    0.30
  -2 -16  -2    0.33    0.33
  -2 -16  -2   -0.12    0.28
   2  16   2    0.30    0.26
  -3 -16  -2    0.11    0.31
  -3 -16  -2   -0.03    0.33
  -3 -16  -2   -0.05    0.24
  -3 -16  -2    0.21    0.28
  -3 -16  -2    0.46    0.28
   3  16   2    0.03    0.26
  -4 -16  -2    0.20    0.28
  -4 -16  -2   -0.05    0.30
  -4 -16  -2    0.43    0.28
  -4 -16  -2    0.24    0.33
  -4 -16  -2    0.76    0.25
   4  16   2    0.46    0.27
  -5 -16  -2    0.41    0.31
  -5 -16  -2    0.21    0.24
  -5 -16  -2    0.19    0.31
  -5 -16  -2    1.23    0.30
  -5 -16  -2    0.67    0.28
   5  16   2    0.28    0.28
   5  16   2    0.48    0.28
  -6 -16  -2   -0.20    0.28
  -6 -16  -2    0.70    0.28
  -6 -16  -2   -0.23    0.32
  -6 -16  -2    0.39    0.30
  -6 -16  -2   -0.18    0.29
  -6 -16  -2    0.29    0.28
  -6 -16  -2    0.33    0.23
   6  16   2    0.08    0.25
  -7 -16  -2   -0.14    0.28
  -7 -16  -2    0.15    0.27
  -7 -16  -2    0.15    0.27
  -7 -16  -2    0.14    0.27
  -7 -16  -2   -0.27    0.27
   7  16   2   -0.11    0.23
   7  16   2   -0.05    0.24
  -8 -16  -2    0.41    0.27
  -8 -16  -2    1.11    0.26
  -8 -16  -2    0.57    0.26
  -8 -16  -2    1.11    0.24
  -8 -16  -2    0.90    0.28
   8  16   2    0.75    0.24
   8  16   2    0.70    0.26
  -9 -16  -2   -0.19    0.25
  -9 -16  -2   -0.13    0.24
  -9 -16  -2    0.03    0.16
  -9 -16  -2    0.35    0.23
  -9 -16  -2    0.29    0.25
  -9 -16  -2    0.26    0.20
   9  16   2   -0.02    0.20
   9  16   2   -0.24    0.21
 -10 -16  -2    1.56    0.29
 -10 -16  -2    1.55    0.20
 -10 -16  -2    1.83    0.24
 -10 -16  -2    2.13    0.24
  10  16   2    1.84    0.26
  10  16   2    1.87    0.20
 -11 -16  -2    0.20    0.14
 -11 -16  -2    0.40    0.17
 -11 -16  -2    0.11    0.17
   2 -17  -2    1.73    0.20
   2 -17  -2    1.22    0.20
  -2  17   2    1.28    0.14
  -2  17   2    1.60    0.15
   1 -17  -2    0.08    0.21
   1 -17  -2    0.19    0.22
  -1  17   2    0.15    0.14
  -1  17   2    0.08    0.15
   0 -17  -2    0.84    0.26
   0 -17  -2    0.60    0.26
   0  17   2    0.79    0.23
   0  17   2    0.77    0.18
   0  17   2    1.03    0.18
  -1 -17  -2    0.76    0.28
  -1 -17  -2    0.63    0.27
  -1 -17  -2    0.69    0.27
   1  17   2    0.64    0.23
  -2 -17  -2    0.66    0.30
  -2 -17  -2    0.85    0.27
  -2 -17  -2    0.08    0.26
  -2 -17  -2    0.13    0.21
   2  17   2    0.66    0.24
  -3 -17  -2    0.05    0.21
  -3 -17  -2    0.13    0.26
  -3 -17  -2    0.44    0.32
  -3 -17  -2    0.29    0.26
  -3 -17  -2   -0.01    0.30
   3  17   2    0.22    0.24
  -4 -17  -2    0.17    0.22
  -4 -17  -2   -0.05    0.29
  -4 -17  -2    0.35    0.27
  -4 -17  -2    0.12    0.26
  -4 -17  -2    0.06    0.30
   4  17   2    0.13    0.24
  -5 -17  -2    0.37    0.30
  -5 -17  -2    0.63    0.29
  -5 -17  -2    1.08    0.27
  -5 -17  -2    0.94    0.24
  -5 -17  -2    0.61    0.27
   5  17   2    0.56    0.25
  -6 -17  -2    0.38    0.29
  -6 -17  -2    0.76    0.28
  -6 -17  -2    0.76    0.27
  -6 -17  -2    0.72    0.26
  -6 -17  -2    0.78    0.28
   6  17   2    0.35    0.26
   6  17   2    0.80    0.22
  -7 -17  -2    0.23    0.25
  -7 -17  -2    0.01    0.26
  -7 -17  -2    0.05    0.25
  -7 -17  -2    0.64    0.24
  -7 -17  -2    0.52    0.23
   7  17   2    0.49    0.25
   7  17   2    0.46    0.21
  -8 -17  -2    0.65    0.27
  -8 -17  -2    0.31    0.21
  -8 -17  -2    0.42    0.23
  -8 -17  -2    0.01    0.16
  -8 -17  -2    0.21    0.23
   8  17   2    0.34    0.24
   8  17   2    0.28    0.20
  -9 -17  -2    0.07    0.19
  -9 -17  -2    0.16    0.21
  -9 -17  -2    0.24    0.24
  -9 -17  -2   -0.19    0.21
   9  17   2    0.17    0.17
 -10 -17  -2    0.60    0.18
  10  17   2    0.53    0.14
   1 -18  -2   -0.23    0.14
   1 -18  -2    0.11    0.14
   0 -18  -2   -0.32    0.17
   0 -18  -2    0.03    0.18
  -1 -18  -2    0.31    0.21
  -1 -18  -2    0.42    0.21
  -2 -18  -2   -0.16    0.23
  -2 -18  -2    0.20    0.22
  -2 -18  -2   -0.12    0.21
   2  18   2    0.07    0.19
  -3 -18  -2    0.60    0.24
  -3 -18  -2    0.42    0.23
  -3 -18  -2    0.87    0.26
   3  18   2    0.63    0.22
   3  18   2    0.80    0.18
  -4 -18  -2    0.24    0.24
  -4 -18  -2    0.23    0.23
  -4 -18  -2    0.45    0.23
  -4 -18  -2    0.29    0.30
   4  18   2    0.00    0.22
   4  18   2    0.55    0.18
  -5 -18  -2   -0.08    0.23
  -5 -18  -2    0.25    0.25
  -5 -18  -2    0.34    0.24
  -5 -18  -2    0.10    0.21
  -5 -18  -2    0.23    0.29
   5  18   2    0.02    0.17
   5  18   2   -0.17    0.25
  -6 -18  -2    0.03    0.22
  -6 -18  -2   -0.47    0.26
  -6 -18  -2    0.02    0.22
  -6 -18  -2    0.02    0.23
  -6 -18  -2   -0.17    0.20
   6  18   2    0.09    0.17
  -7 -18  -2   -0.73    0.24
  -7 -18  -2   -0.15    0.18
  -7 -18  -2   -0.07    0.21
  -7 -18  -2    0.06    0.15
  -7 -18  -2   -0.11    0.21
   7  18   2    0.02    0.17
  -8 -18  -2    0.13    0.20
  -8 -18  -2   -0.11    0.17
  -8 -18  -2    0.13    0.19
   8  18   2   -0.19    0.15
  -9 -18  -2    0.22    0.17
   9  18   2    0.13    0.12
  -2 -19  -2    0.27    0.16
  -2 -19  -2    0.25    0.18
  -3 -19  -2    1.73    0.21
  -3 -19  -2    2.10    0.23
  -3 -19  -2    1.83    0.21
   3  19   2    2.05    0.16
  -4 -19  -2    0.39    0.21
  -4 -19  -2    0.53    0.19
  -4 -19  -2    0.83    0.18
  -4 -19  -2    1.17    0.21
   4  19   2    0.89    0.15
  -5 -19  -2    0.25    0.19
  -5 -19  -2    0.33    0.19
  -5 -19  -2    0.01    0.20
   5  19   2    0.30    0.14
  -6 -19  -2   -0.20    0.19
  -6 -19  -2   -0.16    0.16
  -6 -19  -2    0.42    0.19
   6  19   2    0.02    0.14
  -7 -19  -2    0.06    0.15
  -7 -19  -2    0.12    0.17
  -7 -19  -2   -0.02    0.18
   7  19   2    0.18    0.13
   6  18  -3    0.83    0.17
   6  18  -3    0.99    0.15
  -6 -18   3    1.01    0.17
  -6 -18   3    1.11    0.21
   5  18  -3   -0.19    0.13
   5  18  -3   -0.12    0.14
  -5 -18   3   -0.47    0.22
  -5 -18   3    0.15    0.16
   4  18  -3   -0.12    0.15
   4  18  -3   -0.09    0.13
  -4 -18   3    0.03    0.17
  -4 -18   3   -0.17    0.25
   3  18  -3    0.08    0.15
  -3 -18   3    0.20    0.18
   2  18  -3    0.34    0.15
  -2 -18   3    0.48    0.18
   8  17  -3    0.14    0.13
   8  17  -3   -0.01    0.18
  -8 -17   3    0.00    0.17
  -8 -17   3    0.27    0.15
  -8 -17   3   -0.21    0.13
   7  17  -3    0.17    0.15
   7  17  -3    0.30    0.18
  -7 -17   3   -0.14    0.16
  -7 -17   3   -0.02    0.17
  -7 -17   3   -0.14    0.22
   6  17  -3   -0.30    0.18
   6  17  -3   -0.06    0.16
  -6 -17   3    0.09    0.19
  -6 -17   3   -0.10    0.25
   5  17  -3    0.21    0.21
   5  17  -3   -0.02    0.17
  -5 -17   3   -0.14    0.20
  -5 -17   3    0.05    0.23
  -5 -17   3    0.61    0.31
   4  17  -3   -0.28    0.21
   4  17  -3    0.31    0.21
   4  17  -3    0.31    0.18
  -4 -17   3   -0.13    0.24
  -4 -17   3    0.15    0.23
   3  17  -3    3.14    0.31
   3  17  -3    3.92    0.25
  -3 -17   3    2.81    0.33
  -3 -17   3    3.93    0.30
   2  17  -3    3.30    0.28
   2  17  -3    3.27    0.30
  -2 -17   3    2.74    0.33
  -2 -17   3    2.92    0.26
  -2 -17   3    3.39    0.28
   1  17  -3    0.02    0.18
  -1 -17   3   -0.19    0.18
  -1 -17   3   -0.31    0.21
   0 -17   3    0.23    0.17
   0 -17   3    0.05    0.20
  -1  17  -3   -0.22    0.14
  -1  17  -3   -0.13    0.10
   1 -17   3    0.05    0.15
   1 -17   3   -0.16    0.18
   9  16  -3    0.04    0.14
  -9 -16   3   -0.15    0.17
  -9 -16   3   -0.02    0.14
  -9 -16   3    0.32    0.19
   8  16  -3   -0.16    0.20
   8  16  -3    0.24    0.17
  -8 -16   3   -0.05    0.16
  -8 -16   3    0.03    0.23
  -8 -16   3    0.29    0.19
   7  16  -3    0.40    0.23
   7  16  -3    0.78    0.20
  -7 -16   3    0.60    0.20
  -7 -16   3    0.84    0.29
  -7 -16   3    0.70    0.22
  -7 -16   3    0.77    0.26
   6  16  -3    0.04    0.24
   6  16  -3    0.06    0.20
  -6 -16   3   -0.03    0.24
  -6 -16   3    0.00    0.33
  -6 -16   3    0.01    0.23
  -6 -16   3    0.05    0.22
   5  16  -3    0.35    0.26
   5  16  -3    0.24    0.21
  -5 -16   3    0.06    0.24
  -5 -16   3    0.06    0.26
  -5 -16   3    0.02    0.25
   4  16  -3    0.55    0.26
   4  16  -3    0.57    0.22
  -4 -16   3    0.22    0.27
  -4 -16   3    0.58    0.28
   3  16  -3    6.84    0.34
   3  16  -3    5.52    0.41
  -3 -16   3    5.81    0.45
   2  16  -3    0.39    0.24
  -2 -16   3    0.52    0.25
  -2 -16   3    0.55    0.26
  -2 -16   3    0.71    0.28
   1  16  -3    3.32    0.31
  -1 -16   3    3.16    0.28
  -1 -16   3    3.08    0.31
  -1 -16   3    2.94    0.36
   0  16  -3    1.27    0.24
   0  16  -3    0.75    0.18
   0  16  -3    0.88    0.21
   0 -16   3    0.92    0.28
   0 -16   3    0.66    0.23
   0 -16   3    0.87    0.27
  -1  16  -3    0.10    0.15
  -1  16  -3   -0.16    0.18
  -1  16  -3    0.05    0.21
   1 -16   3    0.36    0.25
   1 -16   3   -0.19    0.20
  -2  16  -3    0.29    0.16
  -2  16  -3   -0.03    0.18
  -2  16  -3   -0.02    0.13
   2 -16   3    0.13    0.19
   2 -16   3    0.16    0.22
  -3  16  -3    0.00    0.11
  -3  16  -3    0.10    0.15
  -3  16  -3   -0.10    0.12
   3 -16   3    0.35    0.18
   3 -16   3   -0.11    0.16
  10  15  -3    0.14    0.14
 -10 -15   3   -0.17    0.19
 -10 -15   3   -0.21    0.13
   9  15  -3    0.15    0.22
   9  15  -3    0.43    0.18
  -9 -15   3   -0.28    0.23
  -9 -15   3    0.24    0.21
  -9 -15   3    0.11    0.16
   8  15  -3   -0.10    0.24
   8  15  -3   -0.08    0.24
   8  15  -3    0.02    0.19
  -8 -15   3    0.20    0.19
  -8 -15   3   -0.09    0.21
  -8 -15   3   -0.10    0.27
  -8 -15   3    0.35    0.28
   7  15  -3    0.80    0.23
   7  15  -3    1.20    0.29
  -7 -15   3    0.67    0.24
  -7 -15   3    1.04    0.25
  -7 -15   3    1.27    0.30
  -7 -15   3    0.66    0.34
   6  15  -3   -0.09    0.23
  -6 -15   3   -0.10    0.38
  -6 -15   3   -0.03    0.27
  -6 -15   3    0.17    0.26
  -6 -15   3    0.10    0.26
   5  15  -3    0.08    0.24
   5  15  -3   -0.11    0.27
  -5 -15   3   -0.42    0.26
  -5 -15   3    0.39    0.29
  -5 -15   3    0.08    0.28
   4  15  -3    0.15    0.27
   4  15  -3   -0.33    0.23
  -4 -15   3    0.17    0.29
   3  15  -3    0.75    0.29
   3  15  -3    0.83    0.25
  -3 -15   3    1.86    0.36
   2  15  -3    4.08    0.38
   2  15  -3    4.36    0.32
  -2 -15   3    4.20    0.42
  -2 -15   3    3.91    0.33
  -2 -15   3    3.85    0.35
   1  15  -3    0.00    0.25
  -1 -15   3    0.30    0.29
  -1 -15   3    0.51    0.26
  -1 -15   3    0.39    0.31
   0  15  -3    2.05    0.30
   0  15  -3    2.07    0.25
   0  15  -3    2.21    0.24
   0 -15   3    1.52    0.29
   0 -15   3    1.96    0.36
   0 -15   3    1.28    0.31
  -1  15  -3    0.22    0.18
  -1  15  -3    0.18    0.24
  -1  15  -3    0.17    0.19
   1 -15   3    0.55    0.28
   1 -15   3   -0.04    0.26
   1 -15   3    0.46    0.30
  -2  15  -3    2.92    0.24
  -2  15  -3    2.85    0.23
  -2  15  -3    2.82    0.28
  -2  15  -3    2.25    0.29
   2 -15   3    2.63    0.30
   2 -15   3    2.92    0.30
   2 -15   3    2.47    0.34
  -3  15  -3    0.15    0.16
  -3  15  -3    0.07    0.16
  -3  15  -3    0.09    0.18
   3 -15   3    0.01    0.22
   3 -15   3    0.41    0.23
  -4  15  -3    0.27    0.15
  -4  15  -3    0.28    0.13
  -4  15  -3    0.13    0.14
   4 -15   3    0.26    0.18
   4 -15   3   -0.23    0.18
 -11 -14   3    0.37    0.14
 -11 -14   3    0.55    0.17
  10  14  -3    0.10    0.21
  10  14  -3    0.39    0.17
 -10 -14   3    0.07    0.16
 -10 -14   3    0.55    0.24
   9  14  -3    0.06    0.19
   9  14  -3   -0.16    0.23
  -9 -14   3    0.06    0.19
  -9 -14   3   -0.46    0.27
  -9 -14   3    0.36    0.30
  -9 -14   3    0.36    0.24
   8  14  -3    0.84    0.24
   8  14  -3    0.89    0.30
   8  14  -3    0.78    0.28
  -8 -14   3    0.75    0.26
  -8 -14   3    0.79    0.31
  -8 -14   3    0.50    0.22
  -8 -14   3    0.39    0.33
   7  14  -3    0.41    0.29
   7  14  -3    0.41    0.25
   7  14  -3    0.39    0.31
  -7 -14   3    0.55    0.26
  -7 -14   3    0.45    0.39
  -7 -14   3    0.25    0.29
  -7 -14   3    0.66    0.28
   6  14  -3    0.41    0.30
   6  14  -3    0.54    0.27
  -6 -14   3    0.62    0.41
  -6 -14   3    0.69    0.29
  -6 -14   3    0.37    0.29
  -6 -14   3    0.70    0.31
   5  14  -3    0.01    0.26
   5  14  -3   -0.08    0.29
  -5 -14   3   -0.18    0.31
  -5 -14   3   -0.46    0.29
  -5 -14   3    0.30    0.30
   4  14  -3    3.83    0.33
   4  14  -3    3.99    0.39
  -4 -14   3    3.14    0.38
  -4 -14   3    3.23    0.41
   3  14  -3    0.67    0.27
   3  14  -3    1.19    0.32
  -3 -14   3    1.61    0.36
   2  14  -3    1.83    0.32
   2  14  -3    2.05    0.29
  -2 -14   3    2.20    0.39
  -2 -14   3    1.85    0.31
  -2 -14   3    1.71    0.33
   1  14  -3    3.84    0.37
  -1 -14   3    3.79    0.44
  -1 -14   3    3.04    0.36
  -1 -14   3    3.25    0.35
   0  14  -3   -0.37    0.23
   0  14  -3   -0.37    0.23
   0  14  -3    0.37    0.22
   0 -14   3   -0.08    0.33
   0 -14   3   -0.26    0.30
   0 -14   3   -0.16    0.28
  -1  14  -3    0.75    0.26
  -1  14  -3    0.25    0.23
  -1  14  -3   -0.15    0.29
  -1  14  -3    0.44    0.22
   1 -14   3    0.03    0.28
   1 -14   3    0.40    0.31
   1 -14   3    0.70    0.35
  -2  14  -3   -0.05    0.21
  -2  14  -3    0.32    0.20
  -2  14  -3   -0.18    0.25
  -2  14  -3    0.03    0.24
   2 -14   3   -0.13    0.28
   2 -14   3   -0.35    0.29
   2 -14   3   -0.04    0.30
  -3  14  -3    1.58    0.22
  -3  14  -3    1.64    0.22
  -3  14  -3    1.81    0.26
   3 -14   3    1.46    0.29
   3 -14   3    1.27    0.32
   3 -14   3    1.69    0.31
  -4  14  -3    0.13    0.19
  -4  14  -3    0.11    0.17
  -4  14  -3   -0.06    0.17
   4 -14   3    0.33    0.24
   4 -14   3    0.22    0.24
  -5  14  -3    0.30    0.15
  -5  14  -3    0.58    0.15
  -5  14  -3    0.07    0.16
   5 -14   3    0.44    0.20
   5 -14   3    0.50    0.20
 -12 -13   3    0.37    0.13
 -12 -13   3    0.34    0.12
 -11 -13   3    1.02    0.18
 -11 -13   3    1.71    0.24
  10  13  -3    1.18    0.21
  10  13  -3    1.08    0.25
 -10 -13   3    1.39    0.21
 -10 -13   3    1.27    0.29
   9  13  -3    1.56    0.24
   9  13  -3    1.32    0.28
  -9 -13   3    1.04    0.27
  -9 -13   3    1.89    0.35
  -9 -13   3    1.56    0.24
  -9 -13   3    1.43    0.34
   8  13  -3    0.35    0.28
   8  13  -3   -0.14    0.31
   8  13  -3    0.23    0.25
  -8 -13   3    0.31    0.32
  -8 -13   3    0.35    0.28
  -8 -13   3   -0.32    0.37
  -8 -13   3    0.55    0.25
   7  13  -3    0.12    0.27
   7  13  -3    0.46    0.29
  -7 -13   3    0.79    0.28
  -7 -13   3    0.50    0.44
  -7 -13   3    0.22    0.29
  -7 -13   3    0.10    0.29
   6  13  -3    1.97    0.35
   6  13  -3    1.48    0.31
  -6 -13   3    1.45    0.33
  -6 -13   3    1.97    0.33
  -6 -13   3    1.50    0.35
   5  13  -3    2.07    0.35
   5  13  -3    2.07    0.32
  -5 -13   3    2.32    0.38
  -5 -13   3    2.15    0.35
   4  13  -3    1.79    0.31
   4  13  -3    1.93    0.34
  -4 -13   3    1.57    0.35
  -4 -13   3    1.18    0.36
   3  13  -3    0.29    0.27
   3  13  -3    0.25    0.28
  -3 -13   3    0.30    0.34
  -3 -13   3    0.23    0.34
   2  13  -3    2.06    0.30
   2  13  -3    2.82    0.36
  -2 -13   3    2.09    0.35
  -2 -13   3    2.04    0.35
  -2 -13   3    2.65    0.41
   1  13  -3    0.41    0.28
  -1 -13   3    0.17    0.35
  -1 -13   3    0.55    0.31
  -1 -13   3   -0.03    0.31
   0  13  -3    1.67    0.27
   0  13  -3    1.33    0.28
   0  13  -3    2.15    0.32
   0 -13   3    1.33    0.33
   0 -13   3    1.76    0.35
   0 -13   3    0.94    0.37
  -1  13  -3    0.60    0.34
  -1  13  -3   -0.09    0.25
  -1  13  -3    0.00    0.24
  -1  13  -3   -0.26    0.22
   1 -13   3   -0.22    0.33
   1 -13   3   -0.30    0.31
   1 -13   3    0.00    0.35
  -2  13  -3    0.30    0.25
  -2  13  -3    0.32    0.23
  -2  13  -3    0.62    0.24
  -2  13  -3    0.86    0.32
   2 -13   3    0.26    0.33
   2 -13   3    0.18    0.33
   2 -13   3    0.31    0.34
  -3  13  -3   -0.09    0.21
  -3  13  -3    0.32    0.22
  -3  13  -3   -0.16    0.27
  -3  13  -3   -0.09    0.26
   3 -13   3    0.53    0.33
   3 -13   3    0.09    0.31
   3 -13   3    0.30    0.32
  -4  13  -3    0.30    0.20
  -4  13  -3    0.10    0.24
  -4  13  -3    0.19    0.20
   4 -13   3    0.40    0.30
   4 -13   3    0.23    0.31
   4 -13   3    0.10    0.29
  -5  13  -3    0.26    0.17
  -5  13  -3    0.47    0.18
  -5  13  -3    0.22    0.20
   5 -13   3    0.17    0.25
   5 -13   3    0.41    0.26
  -6  13  -3    0.26    0.15
  -6  13  -3   -0.06    0.13
  -6  13  -3    0.17    0.17
   6 -13   3   -0.03    0.19
   6 -13   3    0.05    0.19
 -12 -12   3    0.71    0.18
 -12 -12   3    0.40    0.15
  11  12  -3    0.20    0.22
 -11 -12   3    0.20    0.18
 -11 -12   3    0.19    0.26
  10  12  -3    0.08    0.23
 -10 -12   3    0.54    0.31
 -10 -12   3    0.13    0.20
   9  12  -3    0.45    0.23
   9  12  -3    0.94    0.29
  -9 -12   3    0.96    0.37
  -9 -12   3    0.62    0.35
  -9 -12   3    1.02    0.24
   8  12  -3    1.41    0.31
   8  12  -3    1.16    0.28
  -8 -12   3    1.06    0.28
  -8 -12   3    1.12    0.31
  -8 -12   3    0.86    0.41
  -8 -12   3    1.21    0.36
   7  12  -3    0.06    0.29
   7  12  -3    0.13    0.29
  -7 -12   3   -0.05    0.28
  -7 -12   3   -0.06    0.31
  -7 -12   3    0.36    0.32
   6  12  -3   -0.32    0.29
   6  12  -3    0.26    0.31
  -6 -12   3    0.13    0.34
  -6 -12   3   -0.20    0.30
  -6 -12   3    0.51    0.30
   5  12  -3    3.43    0.40
   5  12  -3    3.12    0.34
   5  12  -3    3.44    0.38
  -5 -12   3    2.90    0.35
  -5 -12   3    3.38    0.40
   4  12  -3    4.74    0.41
   4  12  -3    4.25    0.37
  -4 -12   3    5.22    0.44
   3  12  -3    6.83    0.47
  -3 -12   3    7.02    0.51
   2  12  -3    0.99    0.30
  -2 -12   3    0.52    0.34
   1  12  -3    2.27    0.35
  -1 -12   3    1.87    0.38
   0  12  -3    0.03    0.25
   0  12  -3   -0.13    0.28
   0  12  -3   -0.20    0.26
   0 -12   3    0.63    0.35
   0 -12   3   -0.04    0.33
   0 -12   3   -0.50    0.32
  -1  12  -3    3.75    0.32
  -1  12  -3    3.56    0.33
  -1  12  -3    4.24    0.43
  -1  12  -3    4.84    0.41
   1 -12   3    4.88    0.49
   1 -12   3    3.76    0.41
   1 -12   3    4.50    0.42
  -2  12  -3   -0.17    0.22
  -2  12  -3   -0.32    0.25
  -2  12  -3   -0.68    0.25
  -2  12  -3   -0.39    0.31
   2 -12   3   -0.15    0.35
   2 -12   3    0.11    0.36
   2 -12   3   -0.03    0.34
  -3  12  -3    0.34    0.27
  -3  12  -3    0.54    0.23
  -3  12  -3    0.82    0.26
  -3  12  -3    0.95    0.31
   3 -12   3    0.27    0.36
   3 -12   3    0.46    0.36
   3 -12   3    0.82    0.35
  -4  12  -3    1.89    0.26
  -4  12  -3    2.03    0.25
  -4  12  -3    2.50    0.32
   4 -12   3    2.81    0.37
   4 -12   3    2.31    0.38
   4 -12   3    2.23    0.39
  -5  12  -3    0.25    0.20
  -5  12  -3    0.12    0.25
  -5  12  -3    0.67    0.21
  -5  12  -3    0.16    0.24
   5 -12   3    0.53    0.32
   5 -12   3    0.37    0.30
  -6  12  -3    1.00    0.23
  -6  12  -3    0.66    0.25
  -6  12  -3    0.79    0.18
  -6  12  -3    0.72    0.18
   6 -12   3    1.00    0.26
   6 -12   3    0.72    0.27
  -7  12  -3    0.69    0.18
  -7  12  -3    0.72    0.16
  -7  12  -3    0.66    0.15
   7 -12   3    0.93    0.19
   7 -12   3    0.85    0.21
  12  11  -3    0.12    0.19
 -12 -11   3   -0.22    0.20
 -12 -11   3   -0.01    0.16
  11  11  -3    0.79    0.26
  11  11  -3    0.54    0.24
 -11 -11   3    0.71    0.21
 -11 -11   3    1.01    0.30
 -11 -11   3    0.63    0.28
  10  11  -3    0.40    0.26
 -10 -11   3    0.15    0.34
 -10 -11   3    0.38    0.27
 -10 -11   3   -0.20    0.29
 -10 -11   3   -0.21    0.22
   9  11  -3    1.67    0.27
   9  11  -3    2.10    0.32
  -9 -11   3    1.94    0.33
  -9 -11   3    2.23    0.28
  -9 -11   3    1.72    0.40
   8  11  -3    0.05    0.26
   8  11  -3   -0.08    0.29
  -8 -11   3    0.55    0.36
  -8 -11   3    0.01    0.27
  -8 -11   3   -0.65    0.42
   7  11  -3    0.48    0.31
   7  11  -3    1.08    0.32
  -7 -11   3    0.48    0.33
  -7 -11   3    0.16    0.32
  -7 -11   3    0.42    0.29
   6  11  -3    3.40    0.40
   6  11  -3    2.57    0.34
  -6 -11   3    3.83    0.42
  -6 -11   3    3.77    0.35
   5  11  -3    0.32    0.29
   5  11  -3    0.99    0.29
   5  11  -3    0.90    0.33
  -5 -11   3    1.13    0.34
  -5 -11   3    1.02    0.31
   4  11  -3    1.41    0.31
   4  11  -3    0.43    0.25
   4  11  -3    0.38    0.32
  -4 -11   3    0.52    0.29
  -4 -11   3    0.80    0.32
   3  11  -3   10.10    0.56
   3  11  -3   10.12    0.55
  -3 -11   3   10.45    0.56
  -3 -11   3    9.64    0.55
   2  11  -3    4.45    0.40
   2  11  -3    3.92    0.36
  -2 -11   3    3.01    0.36
  -2 -11   3    3.54    0.33
  -2 -11   3    3.57    0.39
   1  11  -3    2.75    0.31
   1  11  -3    3.13    0.37
   1  11  -3    2.20    0.30
  -1 -11   3    2.22    0.36
  -1 -11   3    2.48    0.32
  -1 -11   3    2.68    0.37
   0  11  -3   -0.01    0.26
   0  11  -3    0.27    0.25
   0 -11   3    0.03    0.31
   0 -11   3   -0.04    0.26
  -1  11  -3    0.19    0.27
   1 -11   3   -0.22    0.34
  -2  11  -3    0.45    0.34
  -2  11  -3    0.34    0.28
  -2  11  -3    0.27    0.27
  -2  11  -3    0.48    0.23
   2 -11   3    0.26    0.37
   2 -11   3    0.13    0.36
   2 -11   3    0.29    0.37
  -3  11  -3   -0.20    0.27
  -3  11  -3    0.17    0.22
  -3  11  -3    0.12    0.28
  -3  11  -3   -0.22    0.25
  -3  11  -3    0.49    0.32
   3 -11   3    0.43    0.36
   3 -11   3    0.12    0.37
   3 -11   3    0.37    0.37
  -4  11  -3   -0.05    0.22
  -4  11  -3    0.14    0.25
  -4  11  -3    0.01    0.26
  -4  11  -3    0.37    0.29
   4 -11   3   -0.83    0.36
   4 -11   3   -0.22    0.34
   4 -11   3    0.33    0.35
  -5  11  -3    0.08    0.23
  -5  11  -3    0.13    0.25
  -5  11  -3    0.28    0.26
  -5  11  -3    0.32    0.21
   5 -11   3   -0.13    0.32
   5 -11   3   -0.15    0.33
   5 -11   3   -0.02    0.33
  -6  11  -3    0.26    0.25
  -6  11  -3    0.00    0.23
  -6  11  -3    0.06    0.20
  -6  11  -3    0.14    0.19
   6 -11   3    0.31    0.30
   6 -11   3    0.61    0.30
  -7  11  -3    0.40    0.22
  -7  11  -3    0.43    0.17
  -7  11  -3    0.48    0.21
  -7  11  -3    0.45    0.17
   7 -11   3    0.78    0.24
   7 -11   3    0.66    0.25
  -8  11  -3   -0.01    0.12
  -8  11  -3   -0.24    0.16
  -8  11  -3   -0.19    0.14
   8 -11   3    0.02    0.18
   8 -11   3    0.01    0.17
  13  10  -3    0.50    0.16
 -13 -10   3    0.05    0.16
 -13 -10   3    0.36    0.13
 -13 -10   3    0.31    0.13
  12  10  -3    1.14    0.23
  12  10  -3    0.83    0.23
 -12 -10   3    1.11    0.25
 -12 -10   3    0.98    0.25
 -12 -10   3    1.15    0.22
 -12 -10   3    1.23    0.20
  11  10  -3    0.13    0.23
  11  10  -3    0.61    0.26
 -11 -10   3    0.27    0.30
 -11 -10   3    0.61    0.25
 -11 -10   3   -0.03    0.21
 -11 -10   3   -0.03    0.26
  10  10  -3    1.09    0.29
 -10 -10   3    1.47    0.39
 -10 -10   3    1.19    0.26
 -10 -10   3    1.13    0.31
 -10 -10   3    1.07    0.29
 -10 -10   3    1.26    0.29
   9  10  -3    0.84    0.30
  -9 -10   3    0.84    0.40
  -9 -10   3    0.52    0.29
  -9 -10   3    0.50    0.33
  -9 -10   3    0.67    0.27
  -9 -10   3    0.25    0.37
   8  10  -3    2.26    0.30
   8  10  -3    2.50    0.36
  -8 -10   3    1.75    0.40
  -8 -10   3    2.69    0.37
  -8 -10   3    2.31    0.33
   7  10  -3   -0.06    0.28
  -7 -10   3    0.11    0.28
  -7 -10   3    0.19    0.33
  -7 -10   3    0.20    0.31
   6  10  -3    2.36    0.35
   6  10  -3    1.93    0.35
  -6 -10   3    2.27    0.37
  -6 -10   3    2.15    0.34
   5  10  -3   14.86    0.64
   5  10  -3   14.82    0.68
   5  10  -3   14.85    0.65
  -5 -10   3   16.23    0.69
  -5 -10   3   14.00    0.66
   4  10  -3    0.04    0.27
   4  10  -3   -0.13    0.21
   4  10  -3    0.09    0.29
  -4 -10   3    0.13    0.29
  -4 -10   3    0.35    0.24
   3  10  -3   14.47    0.65
   3  10  -3   14.61    0.65
  -3 -10   3   14.41    0.57
  -3 -10   3   14.78    0.64
  -3 -10   3   14.78    0.63
   2  10  -3    2.01    0.33
   2  10  -3    2.17    0.28
   2  10  -3    2.12    0.26
  -2 -10   3    2.17    0.30
  -2 -10   3    2.09    0.32
  -2 -10   3    1.85    0.25
   1  10  -3    1.71    0.25
   1  10  -3    1.49    0.31
   1  10  -3    2.04    0.26
  -1 -10   3    1.37    0.27
  -1 -10   3    1.59    0.26
  -1 -10   3    1.81    0.32
   0  10  -3    1.91    0.27
   0  10  -3    1.85    0.31
   0 -10   3    1.91    0.34
   0 -10   3    1.79    0.28
   0 -10   3    1.11    0.29
  -1  10  -3    0.32    0.22
  -1  10  -3   -0.09    0.26
   1 -10   3    0.23    0.31
   1 -10   3   -0.13    0.24
  -2  10  -3    4.30    0.37
  -2  10  -3    4.80    0.39
   2 -10   3    3.78    0.42
   2 -10   3    4.57    0.46
  -3  10  -3    2.15    0.34
  -3  10  -3    2.49    0.33
   3 -10   3    2.48    0.40
  -4  10  -3    0.17    0.23
  -4  10  -3    0.10    0.27
  -4  10  -3   -0.41    0.32
  -4  10  -3   -0.15    0.30
  -4  10  -3    0.02    0.26
   4 -10   3   -0.49    0.37
   4 -10   3    0.25    0.35
   4 -10   3    0.18    0.35
  -5  10  -3    0.70    0.26
  -5  10  -3    0.70    0.28
  -5  10  -3    0.75    0.24
  -5  10  -3    0.23    0.30
  -5  10  -3    0.57    0.29
   5 -10   3    0.56    0.35
   5 -10   3    0.68    0.35
   5 -10   3    0.41    0.38
  -6  10  -3   -0.22    0.25
  -6  10  -3    0.08    0.22
  -6  10  -3   -0.02    0.21
  -6  10  -3    0.63    0.36
  -6  10  -3    0.50    0.26
   6 -10   3    0.02    0.33
   6 -10   3    0.56    0.32
   6 -10   3    0.08    0.32
  -7  10  -3    1.31    0.27
  -7  10  -3    1.24    0.21
  -7  10  -3    1.01    0.25
  -7  10  -3    1.20    0.21
   7 -10   3    0.95    0.29
   7 -10   3    1.73    0.31
  -8  10  -3   -0.25    0.18
  -8  10  -3    0.12    0.16
  -8  10  -3    0.17    0.19
  -8  10  -3    0.00    0.17
   8 -10   3    0.51    0.23
   8 -10   3    0.37    0.22
  -9  10  -3    0.04    0.15
   9 -10   3    0.15    0.15
   9 -10   3    0.31    0.15
  13   9  -3    0.08    0.20
  13   9  -3    0.30    0.16
 -13  -9   3    0.07    0.16
 -13  -9   3    0.05    0.17
 -13  -9   3    0.22    0.14
  12   9  -3    0.28    0.22
  12   9  -3    0.07    0.22
  12   9  -3   -0.23    0.26
 -12  -9   3    0.00    0.21
 -12  -9   3    0.15    0.26
 -12  -9   3    0.53    0.23
 -12  -9   3    0.03    0.19
  11   9  -3    0.92    0.29
  11   9  -3    1.18    0.26
 -11  -9   3    0.88    0.24
 -11  -9   3    0.67    0.27
 -11  -9   3    0.93    0.33
 -11  -9   3    0.56    0.27
  10   9  -3   -0.03    0.25
 -10  -9   3    0.15    0.28
 -10  -9   3    0.13    0.26
 -10  -9   3    0.40    0.36
 -10  -9   3    0.11    0.30
 -10  -9   3    0.28    0.27
   9   9  -3    1.31    0.31
  -9  -9   3    1.66    0.43
  -9  -9   3    1.16    0.29
  -9  -9   3    1.28    0.34
  -9  -9   3    1.15    0.38
  -9  -9   3    1.91    0.33
   8   9  -3    0.22    0.29
   8   9  -3    0.10    0.28
  -8  -9   3   -0.38    0.28
  -8  -9   3   -0.19    0.37
  -8  -9   3    0.48    0.41
  -8  -9   3   -0.02    0.28
  -8  -9   3    0.09    0.34
   7   9  -3    1.12    0.28
   7   9  -3    0.80    0.29
  -7  -9   3    0.86    0.34
  -7  -9   3    0.74    0.32
  -7  -9   3    0.87    0.31
   6   9  -3    0.14    0.28
   6   9  -3    0.15    0.25
  -6  -9   3    0.29    0.31
  -6  -9   3    0.11    0.24
  -6  -9   3    0.28    0.31
   5   9  -3    1.46    0.31
   5   9  -3    1.35    0.27
  -5  -9   3    0.91    0.32
  -5  -9   3    1.15    0.34
  -5  -9   3    1.06    0.26
   4   9  -3    0.61    0.28
   4   9  -3    0.74    0.27
   4   9  -3    0.36    0.21
  -4  -9   3    0.44    0.29
  -4  -9   3    0.84    0.24
   3   9  -3    8.84    0.46
   3   9  -3    9.13    0.49
   3   9  -3    9.34    0.48
  -3  -9   3    9.76    0.47
  -3  -9   3    9.46    0.42
  -3  -9   3    9.23    0.49
   2   9  -3    2.47    0.33
   2   9  -3    2.45    0.28
   2   9  -3    2.78    0.24
  -2  -9   3    2.48    0.27
  -2  -9   3    2.56    0.25
  -2  -9   3    2.54    0.31
   1   9  -3    3.07    0.28
   1   9  -3    3.04    0.35
   1   9  -3    3.78    0.29
  -1  -9   3    3.79    0.31
  -1  -9   3    3.00    0.33
  -1  -9   3    3.48    0.28
   0   9  -3    0.45    0.20
   0   9  -3    0.93    0.28
   0   9  -3    0.85    0.22
   0  -9   3    0.88    0.22
   0  -9   3    0.77    0.28
   0  -9   3    1.03    0.24
  -1   9  -3    9.09    0.46
  -1   9  -3    8.48    0.47
   1  -9   3    7.81    0.50
   1  -9   3    8.30    0.46
   1  -9   3    8.72    0.47
  -2   9  -3    0.22    0.26
  -2   9  -3    0.29    0.26
  -2   9  -3    0.21    0.22
   2  -9   3    0.45    0.33
   2  -9   3    0.32    0.27
  -3   9  -3    0.23    0.26
  -3   9  -3    0.08    0.27
  -3   9  -3   -0.06    0.20
   3  -9   3    0.06    0.30
   3  -9   3   -0.25    0.34
  -4   9  -3   -0.29    0.25
   4  -9   3   -0.11    0.34
  -5   9  -3    0.35    0.30
  -5   9  -3    0.20    0.27
  -5   9  -3   -0.10    0.25
  -5   9  -3   -0.45    0.33
  -5   9  -3   -0.42    0.23
   5  -9   3    0.06    0.34
   5  -9   3    0.08    0.36
   5  -9   3   -0.21    0.39
  -6   9  -3    1.14    0.28
  -6   9  -3    1.37    0.32
  -6   9  -3    1.41    0.30
  -6   9  -3    1.18    0.26
  -6   9  -3    1.15    0.31
   6  -9   3    1.07    0.37
   6  -9   3    1.69    0.39
   6  -9   3    1.80    0.37
  -7   9  -3    0.14    0.32
  -7   9  -3    0.36    0.22
  -7   9  -3    0.20    0.26
  -7   9  -3    0.18    0.22
  -7   9  -3    0.21    0.25
   7  -9   3    0.35    0.31
   7  -9   3    0.65    0.31
  -8   9  -3    1.34    0.20
  -8   9  -3    1.86    0.31
  -8   9  -3    1.77    0.22
  -8   9  -3    1.67    0.26
  -8   9  -3    1.84    0.28
   8  -9   3    2.62    0.31
   8  -9   3    2.02    0.29
  -9   9  -3    0.26    0.18
   9  -9   3    0.29    0.20
   9  -9   3    0.38    0.21
  13   8  -3   -0.22    0.16
  13   8  -3   -0.13    0.20
 -13  -8   3    0.11    0.17
 -13  -8   3    0.28    0.19
  12   8  -3    0.64    0.24
  12   8  -3    1.30    0.26
  12   8  -3    0.78    0.29
 -12  -8   3    0.88    0.29
 -12  -8   3    0.78    0.22
 -12  -8   3    0.55    0.24
 -12  -8   3    1.36    0.25
  11   8  -3    0.36    0.24
  11   8  -3    0.22    0.28
 -11  -8   3   -0.23    0.25
 -11  -8   3   -0.14    0.25
 -11  -8   3   -0.22    0.33
 -11  -8   3    0.09    0.23
  10   8  -3    0.04    0.26
 -10  -8   3    0.28    0.27
 -10  -8   3    0.44    0.31
 -10  -8   3    0.21    0.29
 -10  -8   3   -0.27    0.26
 -10  -8   3    0.03    0.41
   9   8  -3    1.04    0.30
  -9  -8   3    1.13    0.31
  -9  -8   3    1.42    0.34
  -9  -8   3    0.49    0.30
  -9  -8   3    1.83    0.39
  -9  -8   3    0.42    0.44
   8   8  -3    3.21    0.36
  -8  -8   3    3.56    0.38
   7   8  -3    0.56    0.27
   7   8  -3    0.21    0.25
   7   8  -3    0.60    0.25
  -7  -8   3    0.55    0.30
  -7  -8   3    0.34    0.28
  -7  -8   3    1.05    0.33
   6   8  -3    0.08    0.22
   6   8  -3    0.06    0.21
   6   8  -3   -0.33    0.26
  -6  -8   3    0.53    0.26
  -6  -8   3    0.08    0.31
  -6  -8   3   -0.28    0.28
   5   8  -3    5.62    0.40
   5   8  -3    6.44    0.40
   5   8  -3    7.15    0.40
  -5  -8   3    5.78    0.39
  -5  -8   3    6.08    0.42
  -5  -8   3    5.07    0.41
   4   8  -3   -0.16    0.26
   4   8  -3   -0.36    0.19
   4   8  -3    0.34    0.25
  -4  -8   3   -0.19    0.26
  -4  -8   3   -0.18    0.18
  -4  -8   3    0.13    0.20
   3   8  -3   17.09    0.65
   3   8  -3   16.04    0.64
  -3  -8   3   16.27    0.64
  -3  -8   3   17.75    0.57
  -3  -8   3   17.12    0.62
   2   8  -3    3.58    0.35
   2   8  -3    4.92    0.33
   2   8  -3    4.95    0.28
  -2  -8   3    4.45    0.28
  -2  -8   3    5.17    0.32
  -2  -8   3    4.15    0.34
   1   8  -3    4.21    0.28
   1   8  -3    4.47    0.31
   1   8  -3    3.65    0.34
  -1  -8   3    4.11    0.30
  -1  -8   3    4.30    0.28
  -1  -8   3    3.86    0.33
   0   8  -3    0.33    0.25
   0   8  -3    0.97    0.19
   0   8  -3    0.62    0.19
   0  -8   3    0.73    0.20
   0  -8   3    0.68    0.27
   0  -8   3    1.06    0.21
  -1   8  -3    2.98    0.27
  -1   8  -3    2.38    0.23
  -1   8  -3    2.81    0.31
   1  -8   3    2.38    0.26
   1  -8   3    2.88    0.29
   1  -8   3    1.96    0.33
  -2   8  -3    3.05    0.29
  -2   8  -3    2.62    0.31
  -2   8  -3    2.31    0.31
   2  -8   3    2.57    0.29
   2  -8   3    2.54    0.31
   2  -8   3    2.29    0.37
  -3   8  -3    0.03    0.18
  -3   8  -3   -0.25    0.25
  -3   8  -3    0.17    0.26
   3  -8   3    0.01    0.27
   3  -8   3    0.02    0.32
  -4   8  -3    4.65    0.36
  -4   8  -3    4.19    0.37
   4  -8   3    3.95    0.45
   4  -8   3    3.29    0.41
  -5   8  -3    0.59    0.27
   5  -8   3    0.87    0.37
   5  -8   3    0.86    0.36
  -6   8  -3    0.34    0.24
  -6   8  -3    0.12    0.29
  -6   8  -3    0.45    0.28
  -6   8  -3   -0.07    0.31
  -6   8  -3    0.13    0.27
   6  -8   3    0.38    0.37
   6  -8   3    0.01    0.34
   6  -8   3    0.05    0.35
  -7   8  -3    0.06    0.28
  -7   8  -3    0.16    0.32
  -7   8  -3    0.12    0.24
  -7   8  -3   -0.18    0.25
  -7   8  -3   -0.18    0.23
  -7   8  -3    0.18    0.29
   7  -8   3    0.42    0.33
   7  -8   3    0.07    0.33
  -8   8  -3   -0.28    0.22
  -8   8  -3    0.10    0.26
  -8   8  -3   -0.21    0.29
   8  -8   3    0.28    0.29
   8  -8   3    0.06    0.31
   8  -8   3    0.90    0.30
  -9   8  -3   -0.10    0.25
  -9   8  -3    0.05    0.21
  -9   8  -3   -0.18    0.20
   9  -8   3    0.36    0.24
   9  -8   3    0.19    0.23
  10  -8   3   -0.04    0.17
  10  -8   3   -0.17    0.16
  13   7  -3   -0.31    0.17
  13   7  -3   -0.29    0.20
 -13  -7   3   -0.11    0.19
 -13  -7   3    0.06    0.19
  12   7  -3    0.84    0.26
  12   7  -3    0.09    0.24
  12   7  -3    0.62    0.30
 -12  -7   3    0.44    0.22
 -12  -7   3    0.27    0.24
 -12  -7   3    0.67    0.24
 -12  -7   3    0.19    0.28
 -12  -7   3    0.72    0.29
  11   7  -3    0.82    0.30
  11   7  -3    0.26    0.24
 -11  -7   3    0.02    0.26
 -11  -7   3    0.51    0.34
 -11  -7   3    0.29    0.27
 -11  -7   3   -0.14    0.35
 -11  -7   3   -0.02    0.23
  10   7  -3    2.30    0.33
 -10  -7   3    1.43    0.29
 -10  -7   3    1.21    0.31
 -10  -7   3    1.78    0.43
 -10  -7   3    1.97    0.40
 -10  -7   3    1.43    0.32
 -10  -7   3    1.75    0.35
   9   7  -3    1.97    0.33
  -9  -7   3    1.72    0.35
  -9  -7   3    2.16    0.33
  -9  -7   3    1.15    0.37
  -9  -7   3    2.33    0.34
   8   7  -3    1.13    0.29
   8   7  -3    0.95    0.30
  -8  -7   3    0.90    0.33
  -8  -7   3    0.58    0.29
   7   7  -3    0.63    0.27
   7   7  -3    1.05    0.24
   7   7  -3    0.63    0.25
  -7  -7   3    1.07    0.29
  -7  -7   3    0.94    0.29
   6   7  -3    1.05    0.28
   6   7  -3    1.04    0.24
   6   7  -3    1.19    0.23
  -6  -7   3    0.87    0.32
  -6  -7   3    1.50    0.29
  -6  -7   3    1.39    0.27
   5   7  -3    0.19    0.27
   5   7  -3    0.45    0.21
   5   7  -3    0.55    0.20
  -5  -7   3    0.36    0.30
  -5  -7   3    0.57    0.22
  -5  -7   3    0.43    0.28
   4   7  -3    0.42    0.18
   4   7  -3    0.31    0.20
  -4  -7   3    0.15    0.16
  -4  -7   3    0.06    0.19
   3   7  -3    1.31    0.23
   3   7  -3    1.33    0.19
   3   7  -3    1.34    0.17
  -3  -7   3    1.12    0.18
  -3  -7   3    1.53    0.22
   2   7  -3    0.56    0.15
   2   7  -3    0.53    0.20
  -2  -7   3    0.46    0.17
  -2  -7   3    0.32    0.19
   1   7  -3    7.17    0.37
   1   7  -3    6.86    0.33
  -1  -7   3    7.07    0.33
  -1  -7   3    7.50    0.36
   0   7  -3    0.61    0.18
   0   7  -3    0.53    0.18
   0  -7   3    0.60    0.19
   0  -7   3    0.60    0.19
  -1   7  -3    0.03    0.15
  -1   7  -3    0.18    0.18
   1  -7   3    0.22    0.18
   1  -7   3    0.00    0.17
  -2   7  -3    0.99    0.21
  -2   7  -3    1.19    0.19
   2  -7   3    0.26    0.30
   2  -7   3    0.34    0.20
   2  -7   3    1.01    0.25
  -3   7  -3    0.61    0.20
  -3   7  -3    1.15    0.27
  -3   7  -3    1.25    0.22
  -3   7  -3    0.70    0.27
   3  -7   3    1.14    0.35
   3  -7   3    0.82    0.23
   3  -7   3    1.13    0.28
  -4   7  -3    3.69    0.31
  -4   7  -3    3.46    0.33
  -4   7  -3    3.70    0.31
   4  -7   3    2.51    0.40
   4  -7   3    3.31    0.43
   4  -7   3    3.96    0.40
  -5   7  -3    1.17    0.26
  -5   7  -3    1.41    0.29
   5  -7   3    1.42    0.35
   5  -7   3    1.46    0.39
   5  -7   3    0.89    0.37
  -6   7  -3   -0.05    0.29
  -6   7  -3    0.05    0.26
  -6   7  -3    0.13    0.34
  -6   7  -3    0.56    0.33
   6  -7   3   -0.28    0.35
   6  -7   3   -0.25    0.34
  -7   7  -3   -0.37    0.33
  -7   7  -3    0.32    0.26
  -7   7  -3    0.40    0.25
  -7   7  -3   -0.16    0.27
  -7   7  -3    0.27    0.28
  -7   7  -3   -0.10    0.31
  -7   7  -3   -0.35    0.31
  -7   7  -3   -0.63    0.32
   7  -7   3    0.36    0.35
   7  -7   3    0.04    0.34
  -8   7  -3    1.28    0.34
  -8   7  -3    2.58    0.33
  -8   7  -3    1.86    0.27
  -8   7  -3    1.59    0.32
   8  -7   3    1.97    0.38
   8  -7   3    1.94    0.34
  -9   7  -3    0.38    0.21
  -9   7  -3    0.99    0.28
  -9   7  -3    0.08    0.23
  -9   7  -3    0.86    0.27
   9  -7   3   -0.05    0.28
   9  -7   3    0.71    0.27
 -10   7  -3    0.19    0.20
 -10   7  -3    0.59    0.23
 -10   7  -3    0.70    0.18
  10  -7   3    0.62    0.22
  10  -7   3    0.84    0.22
  13   6  -3   -0.17    0.21
  13   6  -3    0.00    0.18
  13   6  -3   -0.01    0.17
 -13  -6   3   -0.04    0.20
 -13  -6   3   -0.31    0.22
 -13  -6   3   -0.19    0.20
  12   6  -3    0.05    0.29
  12   6  -3    0.00    0.25
  12   6  -3    0.44    0.26
 -12  -6   3    0.28    0.28
 -12  -6   3   -0.14    0.22
 -12  -6   3    0.04    0.27
 -12  -6   3   -0.15    0.24
  11   6  -3    0.30    0.30
  11   6  -3    0.16    0.26
 -11  -6   3    0.43    0.33
 -11  -6   3    0.39    0.25
 -11  -6   3   -0.18    0.34
 -11  -6   3    0.06    0.28
 -11  -6   3   -0.01    0.27
  10   6  -3    1.17    0.31
 -10  -6   3    1.21    0.32
 -10  -6   3    1.59    0.35
 -10  -6   3    1.67    0.30
 -10  -6   3    1.32    0.39
 -10  -6   3    0.91    0.32
 -10  -6   3    1.45    0.42
   9   6  -3    0.17    0.27
  -9  -6   3   -0.17    0.32
  -9  -6   3    0.08    0.27
  -9  -6   3   -0.24    0.35
  -9  -6   3   -0.13    0.29
  -9  -6   3   -0.32    0.38
   8   6  -3    3.08    0.34
   8   6  -3    2.95    0.35
  -8  -6   3    3.09    0.38
  -8  -6   3    2.86    0.34
   7   6  -3    1.02    0.27
   7   6  -3    0.77    0.24
   7   6  -3    1.12    0.23
  -7  -6   3    0.60    0.28
  -7  -6   3    1.01    0.27
   6   6  -3    0.50    0.21
   6   6  -3    0.56    0.25
   6   6  -3   -0.05    0.18
  -6  -6   3    0.02    0.26
  -6  -6   3    0.50    0.23
   5   6  -3    3.01    0.27
   5   6  -3    3.07    0.31
   5   6  -3    2.87    0.28
  -5  -6   3    3.15    0.25
  -5  -6   3    2.97    0.29
   4   6  -3   26.51    0.84
   4   6  -3   27.38    0.82
  -4  -6   3   26.79    0.75
  -4  -6   3   26.19    0.83
  -4  -6   3   27.69    0.77
   3   6  -3    2.58    0.26
   3   6  -3    2.28    0.21
   3   6  -3    2.72    0.19
  -3  -6   3    2.27    0.25
  -3  -6   3    2.45    0.21
  -3  -6   3    2.10    0.19
   2   6  -3   42.27    1.08
   2   6  -3   40.94    1.15
   2   6  -3   41.04    1.06
  -2  -6   3   41.96    1.02
  -2  -6   3   41.63    1.06
  -2  -6   3   41.95    1.12
   1   6  -3   23.34    0.72
   1   6  -3   22.47    0.67
  -1  -6   3   23.07    0.69
  -1  -6   3   23.04    0.61
  -1  -6   3   21.87    0.65
   0   6  -3    0.38    0.18
   0   6  -3    0.36    0.19
   0   6  -3    0.73    0.16
   0  -6   3    0.57    0.18
   0  -6   3    0.91    0.19
  -1   6  -3    2.17    0.21
  -1   6  -3    2.18    0.23
  -1   6  -3    1.96    0.19
   1  -6   3    1.85    0.23
   1  -6   3    2.25    0.23
  -2   6  -3    0.70    0.17
  -2   6  -3    0.93    0.19
   2  -6   3    1.09    0.24
   2  -6   3    0.74    0.20
  -3   6  -3    3.17    0.26
  -3   6  -3    3.07    0.25
  -3   6  -3    2.89    0.29
   3  -6   3    2.60    0.27
   3  -6   3    3.09    0.39
   3  -6   3    2.89    0.32
  -4   6  -3    0.29    0.19
  -4   6  -3   -0.01    0.18
  -4   6  -3    0.29    0.23
   4  -6   3    0.05    0.32
   4  -6   3    0.18    0.34
   4  -6   3    0.14    0.20
   4  -6   3   -0.22    0.24
  -5   6  -3    1.30    0.24
  -5   6  -3    1.10    0.24
  -5   6  -3    1.03    0.26
   5  -6   3    1.38    0.36
   5  -6   3    0.97    0.32
  -6   6  -3    0.40    0.24
  -6   6  -3    1.34    0.29
  -6   6  -3    1.17    0.28
   6  -6   3    1.88    0.38
   6  -6   3    1.57    0.39
   6  -6   3    0.87    0.33
  -7   6  -3   -0.05    0.32
  -7   6  -3    0.13    0.33
  -7   6  -3    0.06    0.25
  -7   6  -3   -0.35    0.28
  -7   6  -3    0.11    0.34
  -7   6  -3   -0.36    0.31
  -7   6  -3    0.22    0.28
   7  -6   3   -0.10    0.37
   7  -6   3    0.40    0.34
  -8   6  -3    0.75    0.30
  -8   6  -3    1.11    0.25
  -8   6  -3    0.72    0.35
  -8   6  -3    1.11    0.34
  -8   6  -3    1.33    0.30
  -8   6  -3    1.07    0.33
  -8   6  -3    0.91    0.36
   8  -6   3    1.14    0.35
  -9   6  -3    0.14    0.24
  -9   6  -3   -0.36    0.29
  -9   6  -3    0.49    0.23
  -9   6  -3   -0.04    0.29
  -9   6  -3    0.12    0.31
   9  -6   3    0.44    0.31
 -10   6  -3    0.31    0.25
 -10   6  -3    0.41    0.25
 -10   6  -3    0.20    0.20
 -10   6  -3    0.04    0.21
  10  -6   3    0.37    0.27
  10  -6   3    0.49    0.25
 -11   6  -3    0.24    0.15
  11  -6   3    0.38    0.18
  11  -6   3    0.29    0.18
  13   5  -3   -0.09    0.21
  13   5  -3    0.14    0.18
 -13  -5   3    0.23    0.23
 -13  -5   3   -0.12    0.21
 -13  -5   3    0.05    0.21
  12   5  -3   -0.10    0.29
  12   5  -3   -0.18    0.25
 -12  -5   3    0.16    0.21
 -12  -5   3   -0.38    0.27
 -12  -5   3   -0.53    0.28
 -12  -5   3   -0.21    0.22
 -12  -5   3   -0.06    0.26
  11   5  -3    0.03    0.30
  11   5  -3    0.35    0.27
 -11  -5   3    0.77    0.34
 -11  -5   3    0.20    0.29
 -11  -5   3    0.72    0.29
 -11  -5   3    0.26    0.27
 -11  -5   3   -0.30    0.34
  10   5  -3    0.18    0.27
  10   5  -3    0.59    0.34
 -10  -5   3   -0.66    0.34
 -10  -5   3    0.04    0.29
 -10  -5   3   -0.15    0.32
 -10  -5   3   -0.21    0.40
 -10  -5   3    0.12    0.29
   9   5  -3    6.44    0.44
  -9  -5   3    4.95    0.48
  -9  -5   3    6.61    0.45
  -9  -5   3    5.63    0.43
  -9  -5   3    5.86    0.48
   8   5  -3   18.43    0.70
   8   5  -3   16.57    0.75
  -8  -5   3   16.75    0.72
  -8  -5   3   17.88    0.71
  -8  -5   3   16.43    0.66
   7   5  -3    0.95    0.24
   7   5  -3    0.88    0.22
   7   5  -3    0.79    0.26
  -7  -5   3    0.88    0.27
  -7  -5   3    0.72    0.25
  -7  -5   3    1.14    0.23
   6   5  -3   19.36    0.67
   6   5  -3   19.44    0.70
   6   5  -3   16.89    0.66
  -6  -5   3   20.09    0.64
  -6  -5   3   17.46    0.68
  -6  -5   3   16.72    0.66
   5   5  -3   47.50    1.32
   5   5  -3   47.26    1.30
  -5  -5   3   47.97    1.23
  -5  -5   3   47.08    1.31
   4   5  -3    8.62    0.40
   4   5  -3    9.00    0.39
  -4  -5   3    9.21    0.38
  -4  -5   3    9.25    0.35
  -4  -5   3    8.38    0.40
   3   5  -3   10.92    0.42
   3   5  -3   11.67    0.37
   3   5  -3   10.89    0.45
  -3  -5   3   11.08    0.37
  -3  -5   3   11.68    0.44
  -3  -5   3   10.88    0.39
   2   5  -3    9.08    0.39
   2   5  -3    8.69    0.33
   2   5  -3    9.71    0.34
  -2  -5   3    9.21    0.37
  -2  -5   3    8.42    0.32
  -2  -5   3    9.14    0.32
   1   5  -3    8.27    0.29
   1   5  -3    8.22    0.36
   1   5  -3    7.90    0.32
  -1  -5   3    7.75    0.31
  -1  -5   3    8.22    0.29
  -1  -5   3    8.19    0.34
   0   5  -3   18.51    0.57
   0   5  -3   17.81    0.58
   0   5  -3   19.21    0.53
   0  -5   3   18.97    0.59
   0  -5   3   18.55    0.56
  -1   5  -3    2.22    0.20
  -1   5  -3    1.76    0.19
  -1   5  -3    2.06    0.22
   1  -5   3    2.21    0.23
   1  -5   3    2.15    0.22
  -2   5  -3    8.47    0.38
  -2   5  -3    7.95    0.34
  -2   5  -3    8.08    0.32
   2  -5   3    8.65    0.42
   2  -5   3    8.23    0.38
  -3   5  -3   13.58    0.49
  -3   5  -3   14.28    0.53
   3  -5   3   14.76    0.60
   3  -5   3   14.37    0.54
  -4   5  -3   44.81    1.19
  -4   5  -3   40.47    1.27
  -4   5  -3   48.34    1.25
  -4   5  -3   44.03    1.33
   4  -5   3   46.74    1.34
   4  -5   3   45.25    1.27
  -5   5  -3    0.92    0.25
  -5   5  -3    1.21    0.22
  -5   5  -3    1.76    0.33
  -5   5  -3    1.33    0.23
   5  -5   3    1.21    0.30
   5  -5   3    1.63    0.27
   5  -5   3    1.37    0.36
  -6   5  -3    0.31    0.21
  -6   5  -3    0.19    0.25
  -6   5  -3    0.27    0.31
  -6   5  -3   -0.06    0.21
   6  -5   3    0.06    0.27
   6  -5   3    0.30    0.34
  -7   5  -3    7.05    0.53
  -7   5  -3    8.02    0.48
  -7   5  -3    8.04    0.49
  -7   5  -3    8.33    0.51
   7  -5   3    8.67    0.55
  -8   5  -3    1.02    0.27
  -8   5  -3    1.30    0.30
  -8   5  -3    1.06    0.36
  -8   5  -3    1.20    0.38
  -8   5  -3    0.91    0.34
  -8   5  -3    1.13    0.31
  -8   5  -3    0.67    0.32
   8  -5   3    1.12    0.35
  -9   5  -3    0.44    0.33
  -9   5  -3    0.54    0.25
  -9   5  -3    0.48    0.26
  -9   5  -3   -0.55    0.28
  -9   5  -3    0.00    0.31
  -9   5  -3    0.28    0.31
   9  -5   3    0.28    0.31
 -10   5  -3    2.12    0.29
 -10   5  -3    2.64    0.31
 -10   5  -3    2.37    0.33
 -10   5  -3    2.39    0.32
 -10   5  -3    2.66    0.32
 -10   5  -3    2.00    0.25
  10  -5   3    1.90    0.33
 -11   5  -3    0.11    0.17
 -11   5  -3    0.12    0.21
 -11   5  -3    0.05    0.20
 -11   5  -3    0.36    0.21
  11  -5   3   -0.03    0.20
  13   4  -3    0.50    0.19
  13   4  -3    0.26    0.22
 -13  -4   3    0.20    0.15
 -13  -4   3    0.32    0.21
 -13  -4   3    0.33    0.23
 -13  -4   3    0.12    0.20
  12   4  -3   -0.04    0.29
  12   4  -3    0.02    0.25
 -12  -4   3    0.17    0.21
 -12  -4   3   -0.28    0.25
 -12  -4   3   -0.26    0.27
 -12  -4   3    0.24    0.30
 -12  -4   3    0.10    0.24
  11   4  -3    3.21    0.37
  11   4  -3    2.26    0.41
 -11  -4   3    2.89    0.37
 -11  -4   3    3.42    0.36
 -11  -4   3    3.74    0.41
 -11  -4   3    2.82    0.43
 -11  -4   3    3.02    0.32
  10   4  -3    2.07    0.32
  10   4  -3    3.06    0.39
 -10  -4   3    2.34    0.32
 -10  -4   3    2.16    0.36
 -10  -4   3    2.23    0.40
 -10  -4   3    1.51    0.37
   9   4  -3    0.10    0.34
   9   4  -3   -0.18    0.26
  -9  -4   3   -0.29    0.36
  -9  -4   3   -0.12    0.35
  -9  -4   3    0.22    0.28
   8   4  -3    5.13    0.44
   8   4  -3    5.24    0.39
   8   4  -3    4.56    0.40
  -8  -4   3    4.24    0.38
  -8  -4   3    4.27    0.39
  -8  -4   3    4.58    0.35
   7   4  -3    8.78    0.45
   7   4  -3    8.49    0.48
  -7  -4   3    8.48    0.42
  -7  -4   3    8.74    0.47
  -7  -4   3    9.25    0.48
   6   4  -3    0.24    0.17
   6   4  -3   -0.02    0.24
   6   4  -3    0.20    0.20
  -6  -4   3    0.29    0.21
  -6  -4   3    0.30    0.25
  -6  -4   3    0.14    0.18
   5   4  -3    5.72    0.32
   5   4  -3    6.07    0.35
  -5  -4   3    6.07    0.30
  -5  -4   3    5.59    0.31
  -5  -4   3    5.82    0.35
   4   4  -3    8.02    0.38
   4   4  -3    7.69    0.37
  -4  -4   3    8.43    0.32
  -4  -4   3    8.41    0.36
  -4  -4   3    8.62    0.39
   3   4  -3    3.08    0.17
   3   4  -3    2.90    0.24
   3   4  -3    2.76    0.22
  -3  -4   3    2.73    0.21
  -3  -4   3    3.29    0.24
  -3  -4   3    3.16    0.19
   2   4  -3   17.11    0.50
   2   4  -3   17.03    0.48
   2   4  -3   16.52    0.54
  -2  -4   3   16.14    0.46
  -2  -4   3   16.68    0.48
  -2  -4   3   16.30    0.52
   1   4  -3    0.24    0.11
   1   4  -3    0.05    0.15
   1   4  -3    0.30    0.12
  -1  -4   3    0.09    0.14
  -1  -4   3    0.47    0.13
  -1  -4   3    0.39    0.12
   0   4  -3    0.11    0.13
   0   4  -3    0.20    0.08
   0   4  -3   -0.07    0.14
   0   4  -3    0.00    0.13
   0  -4   3    0.03    0.13
   0  -4   3    0.18    0.14
  -1   4  -3    0.90    0.16
  -1   4  -3    1.03    0.17
  -1   4  -3    1.20    0.16
   1  -4   3    1.21    0.18
   1  -4   3    0.83    0.19
  -2   4  -3    6.35    0.27
  -2   4  -3    6.78    0.30
  -2   4  -3    6.73    0.32
   2  -4   3    6.68    0.33
   2  -4   3    6.51    0.36
  -3   4  -3   12.40    0.47
  -3   4  -3   12.10    0.45
   3  -4   3   12.73    0.48
   3  -4   3   12.58    0.54
  -4   4  -3    3.08    0.25
  -4   4  -3    2.60    0.24
   4  -4   3    3.01    0.27
   4  -4   3    2.76    0.33
  -5   4  -3    2.88    0.27
  -5   4  -3    3.33    0.26
  -5   4  -3    2.74    0.29
  -5   4  -3    2.33    0.34
   5  -4   3    2.74    0.39
   5  -4   3    3.37    0.36
   5  -4   3    3.19    0.30
  -6   4  -3    7.68    0.40
  -6   4  -3    7.05    0.41
  -6   4  -3    6.84    0.40
  -6   4  -3    6.91    0.42
  -6   4  -3    6.94    0.45
   6  -4   3    6.98    0.43
   6  -4   3    6.76    0.50
   6  -4   3    8.01    0.50
  -7   4  -3    2.82    0.37
  -7   4  -3    3.19    0.34
  -7   4  -3    1.87    0.30
  -7   4  -3    2.35    0.32
   7  -4   3    2.45    0.38
   7  -4   3    2.72    0.42
  -8   4  -3   -0.38    0.34
  -8   4  -3   -0.37    0.33
  -8   4  -3   -0.01    0.26
  -8   4  -3    0.09    0.31
  -8   4  -3   -0.43    0.29
  -8   4  -3    0.02    0.31
  -8   4  -3   -0.32    0.26
   8  -4   3   -0.43    0.32
  -9   4  -3   -0.15    0.29
  -9   4  -3   -0.19    0.30
  -9   4  -3   -0.08    0.24
  -9   4  -3   -0.06    0.25
  -9   4  -3   -0.58    0.33
  -9   4  -3   -0.36    0.30
   9  -4   3   -0.05    0.31
 -10   4  -3    1.06    0.25
 -10   4  -3    1.10    0.33
 -10   4  -3    0.85    0.31
 -10   4  -3    1.05    0.30
 -10   4  -3    0.59    0.26
 -10   4  -3    0.63    0.31
  10  -4   3    0.99    0.30
 -11   4  -3    0.31    0.26
 -11   4  -3    0.19    0.23
 -11   4  -3   -0.06    0.23
 -11   4  -3   -0.14    0.20
 -11   4  -3   -0.33    0.22
  11  -4   3    0.30    0.25
 -12   4  -3   -0.05    0.17
 -12   4  -3   -0.31    0.15
  12  -4   3   -0.01    0.16
  12  -4   3    0.05    0.18
  13   3  -3    0.31    0.18
  13   3  -3   -0.16    0.20
 -13  -3   3    0.01    0.20
 -13  -3   3    0.09    0.15
 -13  -3   3   -0.02    0.19
 -13  -3   3   -0.40    0.21
  12   3  -3   -0.60    0.28
  12   3  -3    0.23    0.26
 -12  -3   3    0.35    0.25
 -12  -3   3   -0.01    0.29
 -12  -3   3    0.35    0.22
 -12  -3   3    0.43    0.27
 -12  -3   3    0.17    0.29
  11   3  -3    0.43    0.36
  11   3  -3    0.71    0.35
  11   3  -3    0.76    0.32
 -11  -3   3    0.99    0.35
 -11  -3   3    0.22    0.36
 -11  -3   3    1.00    0.32
 -11  -3   3    0.76    0.29
 -11  -3   3    0.72    0.27
  10   3  -3   -0.07    0.33
  10   3  -3   -0.29    0.34
  10   3  -3    0.13    0.28
 -10  -3   3    0.24    0.29
 -10  -3   3   -0.05    0.35
 -10  -3   3    0.26    0.36
 -10  -3   3    0.13    0.28
   9   3  -3    0.74    0.28
   9   3  -3    0.68    0.38
  -9  -3   3    1.26    0.31
  -9  -3   3    1.86    0.38
  -9  -3   3   -0.04    0.37
   8   3  -3   -0.37    0.34
   8   3  -3   -0.04    0.21
   8   3  -3   -0.36    0.26
  -8  -3   3    0.13    0.22
  -8  -3   3   -0.11    0.27
  -8  -3   3   -0.62    0.24
   7   3  -3   18.00    0.71
   7   3  -3   17.04    0.66
   7   3  -3   18.19    0.73
  -7  -3   3   18.40    0.70
  -7  -3   3   18.15    0.65
  -7  -3   3   17.69    0.67
   6   3  -3    4.46    0.33
   6   3  -3    4.86    0.29
   6   3  -3    3.43    0.32
  -6  -3   3    3.75    0.33
  -6  -3   3    4.19    0.32
  -6  -3   3    4.02    0.29
   5   3  -3   11.85    0.40
   5   3  -3   10.61    0.48
   5   3  -3   10.93    0.43
  -5  -3   3   10.19    0.45
  -5  -3   3   11.92    0.45
   4   3  -3   13.27    0.48
   4   3  -3   13.13    0.50
  -4  -3   3   13.62    0.42
  -4  -3   3   13.12    0.48
  -4  -3   3   12.74    0.47
   3   3  -3    4.20    0.26
   3   3  -3    4.79    0.27
   3   3  -3    4.58    0.19
  -3  -3   3    4.43    0.26
  -3  -3   3    4.51    0.21
  -3  -3   3    4.59    0.25
   2   3  -3   88.81    2.10
   2   3  -3   88.70    2.02
   2   3  -3   86.37    2.11
  -2  -3   3   87.21    1.98
  -2  -3   3   88.77    2.00
  -2  -3   3   89.00    2.07
   1   3  -3   19.11    0.56
   1   3  -3   19.22    0.50
   1   3  -3   19.19    0.52
  -1  -3   3   18.92    0.50
  -1  -3   3   18.23    0.48
  -1  -3   3   18.49    0.54
   0   3  -3   10.69    0.34
   0   3  -3   10.63    0.37
   0   3  -3   10.65    0.35
   0  -3   3   11.43    0.34
   0  -3   3   10.97    0.36
  -1   3  -3   17.56    0.49
  -1   3  -3   17.10    0.51
  -1   3  -3   17.17    0.51
   1  -3   3   17.34    0.52
   1  -3   3   17.71    0.52
  -2   3  -3    7.01    0.30
  -2   3  -3    6.87    0.26
  -2   3  -3    6.66    0.29
   2  -3   3    6.93    0.22
   2  -3   3    7.04    0.35
   2  -3   3    7.07    0.31
  -3   3  -3   65.60    1.55
  -3   3  -3   62.54    1.58
   3  -3   3   65.07    1.62
   3  -3   3   63.83    1.56
   3  -3   3   65.46    1.65
  -4   3  -3    2.36    0.24
  -4   3  -3    2.19    0.22
   4  -3   3    2.52    0.25
   4  -3   3    2.38    0.31
  -5   3  -3    1.20    0.21
  -5   3  -3    1.11    0.20
   5  -3   3    1.51    0.23
   5  -3   3    1.66    0.29
  -6   3  -3    1.58    0.23
  -6   3  -3    1.81    0.25
  -6   3  -3    1.49    0.31
  -6   3  -3    1.71    0.28
  -6   3  -3    1.82    0.29
   6  -3   3    2.89    0.39
   6  -3   3    2.52    0.32
   6  -3   3    1.99    0.27
  -7   3  -3    0.88    0.25
  -7   3  -3    0.31    0.26
  -7   3  -3    0.85    0.31
  -7   3  -3    0.17    0.26
   7  -3   3    0.62    0.36
   7  -3   3    0.41    0.29
   7  -3   3    0.18    0.26
  -8   3  -3    0.50    0.32
  -8   3  -3   -0.31    0.32
  -8   3  -3   -0.38    0.26
  -8   3  -3    0.11    0.34
  -8   3  -3    0.51    0.28
   8  -3   3   -0.19    0.35
  -9   3  -3   -0.06    0.31
  -9   3  -3    0.01    0.32
  -9   3  -3    0.23    0.34
  -9   3  -3    0.34    0.36
  -9   3  -3   -0.09    0.26
  -9   3  -3    0.18    0.29
  -9   3  -3    0.19    0.32
  -9   3  -3    0.42    0.27
  -9   3  -3    0.48    0.32
   9  -3   3    0.01    0.33
 -10   3  -3   -0.18    0.24
 -10   3  -3   -0.43    0.31
 -10   3  -3   -0.02    0.24
 -10   3  -3    0.10    0.29
 -10   3  -3   -0.48    0.29
 -10   3  -3   -0.09    0.30
 -10   3  -3   -0.33    0.32
  10  -3   3    0.29    0.31
 -11   3  -3   -0.24    0.27
 -11   3  -3   -0.29    0.23
 -11   3  -3   -0.17    0.22
 -11   3  -3   -0.25    0.26
 -11   3  -3   -0.37    0.25
 -11   3  -3    0.03    0.26
  11  -3   3    0.05    0.26
 -12   3  -3    0.26    0.16
 -12   3  -3    0.42    0.21
 -12   3  -3    0.50    0.19
  12  -3   3    0.80    0.20
  13   2  -3    0.08    0.18
  13   2  -3    0.29    0.20
 -13  -2   3    0.24    0.15
 -13  -2   3    0.31    0.20
 -13  -2   3   -0.17    0.20
 -13  -2   3    0.18    0.19
  12   2  -3    0.78    0.26
  12   2  -3    0.76    0.29
  12   2  -3    1.02    0.30
 -12  -2   3    0.73    0.26
 -12  -2   3    1.01    0.31
 -12  -2   3    1.19    0.23
 -12  -2   3    0.60    0.27
 -12  -2   3    0.70    0.30
  11   2  -3    0.31    0.32
  11   2  -3    0.47    0.35
  11   2  -3    0.59    0.31
 -11  -2   3    0.40    0.34
 -11  -2   3    0.12    0.37
 -11  -2   3    0.46    0.34
 -11  -2   3    0.71    0.28
 -11  -2   3    0.38    0.27
  10   2  -3    0.04    0.34
  10   2  -3   -0.31    0.39
  10   2  -3    0.45    0.35
 -10  -2   3    0.10    0.28
 -10  -2   3   -0.18    0.36
 -10  -2   3    0.15    0.29
 -10  -2   3    0.48    0.36
   9   2  -3    0.12    0.36
   9   2  -3   -0.27    0.35
   9   2  -3   -0.21    0.27
  -9  -2   3    0.02    0.37
  -9  -2   3   -0.36    0.38
  -9  -2   3   -0.05    0.29
   8   2  -3    0.31    0.24
   8   2  -3    0.47    0.26
   8   2  -3    0.47    0.36
  -8  -2   3    0.63    0.28
  -8  -2   3    0.03    0.22
   7   2  -3    2.99    0.32
   7   2  -3    2.87    0.39
   7   2  -3    2.64    0.30
  -7  -2   3    2.83    0.28
  -7  -2   3    2.72    0.29
  -7  -2   3    2.29    0.31
   6   2  -3    0.82    0.22
   6   2  -3    0.86    0.18
  -6  -2   3    1.09    0.22
  -6  -2   3    1.20    0.22
  -6  -2   3    0.96    0.26
   5   2  -3    3.57    0.29
   5   2  -3    3.42    0.24
   5   2  -3    2.61    0.22
  -5  -2   3    2.98    0.26
  -5  -2   3    3.58    0.27
   4   2  -3   45.68    1.25
   4   2  -3   45.95    1.12
   4   2  -3   45.57    1.20
  -4  -2   3   47.63    1.14
  -4  -2   3   46.99    1.20
  -4  -2   3   45.66    1.17
   3   2  -3   27.29    0.78
   3   2  -3   27.23    0.76
   3   2  -3   27.48    0.69
  -3  -2   3   26.79    0.67
  -3  -2   3   27.64    0.74
  -3  -2   3   26.69    0.74
   2   2  -3    0.59    0.14
   2   2  -3    0.41    0.14
   2   2  -3    0.42    0.10
  -2  -2   3    0.51    0.13
  -2  -2   3    0.48    0.14
  -2  -2   3    0.36    0.09
   1   2  -3   19.77    0.53
   1   2  -3   19.29    0.56
   1   2  -3   20.03    0.52
  -1  -2   3   19.98    0.54
  -1  -2   3   20.03    0.52
  -1  -2   3   19.82    0.48
   0   2  -3    3.46    0.18
   0   2  -3    3.68    0.20
   0   2  -3    3.58    0.18
   0  -2   3    3.71    0.19
   0  -2   3    3.55    0.17
  -1   2  -3   25.13    0.67
  -1   2  -3   25.25    0.66
  -1   2  -3   26.54    0.65
   1  -2   3   24.94    0.67
   1  -2   3   26.17    0.68
  -2   2  -3   15.34    0.46
  -2   2  -3   15.30    0.45
  -2   2  -3   15.27    0.42
   2  -2   3   15.01    0.50
   2  -2   3   15.63    0.41
   2  -2   3   15.08    0.48
  -3   2  -3   12.00    0.41
  -3   2  -3   12.08    0.41
  -3   2  -3   11.32    0.40
   3  -2   3   11.08    0.38
   3  -2   3   11.97    0.46
  -4   2  -3    0.45    0.20
  -4   2  -3    0.50    0.17
  -4   2  -3    0.76    0.19
   4  -2   3    0.45    0.23
   4  -2   3    0.39    0.18
  -5   2  -3    8.42    0.39
  -5   2  -3    9.67    0.40
  -5   2  -3    9.71    0.41
   5  -2   3    9.19    0.41
   5  -2   3    9.11    0.45
  -6   2  -3    1.40    0.26
  -6   2  -3    1.54    0.21
  -6   2  -3    1.29    0.28
  -6   2  -3    1.47    0.30
  -6   2  -3    2.30    0.25
  -6   2  -3    1.49    0.23
   6  -2   3    1.91    0.34
   6  -2   3    1.84    0.29
  -7   2  -3   10.78    0.53
  -7   2  -3   10.62    0.50
  -7   2  -3   10.27    0.50
  -7   2  -3   10.77    0.50
  -7   2  -3   10.84    0.54
   7  -2   3    9.95    0.55
   7  -2   3   10.68    0.58
  -8   2  -3    2.70    0.37
  -8   2  -3    2.68    0.33
  -8   2  -3    2.86    0.34
  -8   2  -3    2.45    0.34
   8  -2   3    2.32    0.38
   8  -2   3    3.71    0.44
  -9   2  -3    1.96    0.37
  -9   2  -3    3.22    0.35
  -9   2  -3    2.20    0.31
  -9   2  -3    2.17    0.34
  -9   2  -3    2.49    0.38
  -9   2  -3    2.03    0.37
  -9   2  -3    2.43    0.38
  -9   2  -3    2.36    0.37
  -9   2  -3    2.98    0.40
   9  -2   3    2.60    0.44
 -10   2  -3    0.33    0.30
 -10   2  -3    0.92    0.26
 -10   2  -3    0.81    0.35
 -10   2  -3    0.81    0.32
 -10   2  -3    0.82    0.34
 -10   2  -3    1.34    0.34
 -10   2  -3    0.77    0.28
 -10   2  -3    0.31    0.31
  10  -2   3    1.02    0.37
 -11   2  -3   -0.12    0.28
 -11   2  -3    0.28    0.27
 -11   2  -3   -0.31    0.28
 -11   2  -3    0.24    0.30
 -11   2  -3   -0.03    0.24
 -11   2  -3   -0.11    0.27
 -11   2  -3   -0.28    0.28
  11  -2   3   -0.19    0.27
 -12   2  -3    0.00    0.23
 -12   2  -3   -0.22    0.23
 -12   2  -3   -0.25    0.18
 -12   2  -3    0.06    0.23
 -12   2  -3    0.14    0.20
  12  -2   3    0.16    0.23
 -13   2  -3   -0.03    0.16
 -13   2  -3    0.07    0.14
  13  -2   3    0.05    0.16
  13   1  -3    0.32    0.16
  13   1  -3    0.01    0.18
 -13  -1   3    0.12    0.18
 -13  -1   3    0.30    0.19
 -13  -1   3    0.16    0.19
 -13  -1   3    0.15    0.15
  12   1  -3   -0.02    0.26
  12   1  -3    0.10    0.26
  12   1  -3    0.17    0.23
 -12  -1   3   -0.23    0.25
 -12  -1   3    0.19    0.28
 -12  -1   3    0.00    0.24
 -12  -1   3   -0.06    0.26
 -12  -1   3    0.13    0.20
  11   1  -3    2.84    0.40
  11   1  -3    3.14    0.35
  11   1  -3    2.87    0.38
 -11  -1   3    2.89    0.35
 -11  -1   3    2.86    0.38
 -11  -1   3    3.24    0.40
 -11  -1   3    3.21    0.43
 -11  -1   3    3.20    0.32
  10   1  -3    4.85    0.48
  10   1  -3    5.07    0.44
  10   1  -3    3.97    0.45
 -10  -1   3    4.28    0.45
 -10  -1   3    4.40    0.36
 -10  -1   3    4.19    0.39
 -10  -1   3    4.15    0.46
   9   1  -3    0.43    0.42
   9   1  -3   -0.12    0.35
   9   1  -3    0.32    0.37
  -9  -1   3   -0.40    0.38
  -9  -1   3   -0.21    0.37
  -9  -1   3   -0.05    0.28
  -9  -1   3   -0.27    0.28
   8   1  -3    2.99    0.34
   8   1  -3    3.51    0.44
   8   1  -3    2.60    0.36
  -8  -1   3    3.48    0.36
  -8  -1   3    2.90    0.32
   7   1  -3   14.79    0.65
   7   1  -3   14.50    0.59
   7   1  -3   15.56    0.68
  -7  -1   3   14.11    0.58
  -7  -1   3   14.90    0.61
   6   1  -3    1.24    0.23
  -6  -1   3    1.17    0.21
  -6  -1   3    1.34    0.23
   5   1  -3    7.62    0.33
   5   1  -3    7.14    0.32
   5   1  -3    7.29    0.39
  -5  -1   3    6.68    0.35
  -5  -1   3    7.32    0.35
   4   1  -3   26.63    0.75
   4   1  -3   26.16    0.70
   4   1  -3   27.12    0.82
  -4  -1   3   26.66    0.72
  -4  -1   3   25.68    0.74
  -4  -1   3   26.89    0.76
   3   1  -3   60.02    1.47
   3   1  -3   59.61    1.52
   3   1  -3   59.46    1.38
  -3  -1   3   58.40    1.43
  -3  -1   3   60.70    1.45
  -3  -1   3   60.82    1.43
   2   1  -3   15.82    0.40
   2   1  -3   16.51    0.44
   2   1  -3   16.05    0.50
   2   1  -3   16.14    0.48
  -2  -1   3   16.16    0.46
  -2  -1   3   16.14    0.46
   1   1  -3   18.11    0.48
   1   1  -3   18.73    0.52
   1   1  -3   17.77    0.50
  -1  -1   3   18.91    0.49
  -1  -1   3   18.47    0.48
   0   1  -3    1.14    0.09
   0   1  -3    0.86    0.15
   0   1  -3    0.76    0.13
   0   1  -3    0.73    0.12
   0  -1   3    1.14    0.10
   0  -1   3    1.09    0.14
  -1   1  -3   22.45    0.57
  -1   1  -3   22.23    0.58
  -1   1  -3   23.03    0.58
   1  -1   3   22.20    0.59
   1  -1   3   22.20    0.58
  -2   1  -3    1.33    0.15
  -2   1  -3    1.76    0.10
  -2   1  -3    1.64    0.15
  -2   1  -3    1.51    0.15
   2  -1   3    1.71    0.18
   2  -1   3    1.75    0.12
  -3   1  -3   13.82    0.44
  -3   1  -3   13.40    0.44
  -3   1  -3   14.07    0.43
   3  -1   3   14.05    0.47
   3  -1   3   14.27    0.43
  -4   1  -3   72.85    1.70
  -4   1  -3   70.75    1.71
  -4   1  -3   70.87    1.73
   4  -1   3   72.10    1.76
   4  -1   3   69.35    1.74
  -5   1  -3    1.32    0.20
  -5   1  -3    2.05    0.23
  -5   1  -3    1.81    0.24
   5  -1   3    2.12    0.26
   5  -1   3    1.49    0.22
  -6   1  -3   20.59    0.68
  -6   1  -3   20.38    0.68
   6  -1   3   20.76    0.70
   6  -1   3   21.81    0.74
  -7   1  -3    1.89    0.32
  -7   1  -3    1.79    0.31
  -7   1  -3    2.58    0.28
  -7   1  -3    2.48    0.26
  -7   1  -3    1.89    0.28
   7  -1   3    2.55    0.35
   7  -1   3    2.33    0.29
   7  -1   3    2.48    0.29
  -8   1  -3    0.45    0.26
  -8   1  -3    1.09    0.32
  -8   1  -3    0.08    0.22
  -8   1  -3    0.12    0.28
  -8   1  -3    0.63    0.28
   8  -1   3    0.70    0.29
   8  -1   3    0.38    0.34
  -9   1  -3    3.12    0.40
  -9   1  -3    3.34    0.40
  -9   1  -3    3.72    0.41
  -9   1  -3    2.96    0.34
  -9   1  -3    4.08    0.39
  -9   1  -3    3.87    0.39
  -9   1  -3    3.53    0.39
   9  -1   3    3.79    0.46
 -10   1  -3    4.18    0.42
 -10   1  -3    4.91    0.41
 -10   1  -3    4.66    0.39
 -10   1  -3    4.75    0.41
 -10   1  -3    4.66    0.42
 -10   1  -3    4.41    0.42
 -10   1  -3    4.39    0.39
 -10   1  -3    4.40    0.36
  10  -1   3    4.59    0.52
  10  -1   3    5.61    0.51
 -11   1  -3   -0.43    0.28
 -11   1  -3    0.24    0.30
 -11   1  -3    0.76    0.31
 -11   1  -3   -0.09    0.28
 -11   1  -3    0.18    0.30
 -11   1  -3    0.56    0.31
 -11   1  -3   -0.10    0.24
  11  -1   3    0.42    0.31
  11  -1   3    0.42    0.37
 -12   1  -3    0.15    0.24
 -12   1  -3    0.48    0.22
 -12   1  -3    0.39    0.29
 -12   1  -3    0.21    0.21
 -12   1  -3   -0.04    0.24
 -12   1  -3    0.36    0.26
 -12   1  -3    0.04    0.26
  12  -1   3    0.26    0.29
  12  -1   3    0.13    0.24
 -13   1  -3    0.29    0.19
 -13   1  -3    0.48    0.16
 -13   1  -3    0.40    0.19
  13   0  -3    0.27    0.14
  13   0  -3    0.49    0.18
 -13   0   3    0.28    0.18
 -13   0   3    0.21    0.18
 -13   0   3    0.35    0.14
 -13   0   3    0.00    0.17
  12   0  -3    1.70    0.25
  12   0  -3    1.02    0.29
  12   0  -3    1.21    0.28
 -12   0   3    1.77    0.29
 -12   0   3    1.51    0.27
 -12   0   3    2.00    0.23
 -12   0   3    1.66    0.29
  11   0  -3   -0.14    0.27
  11   0  -3    0.32    0.33
  11   0  -3    0.08    0.28
 -11   0   3   -0.10    0.25
 -11   0   3   -0.39    0.29
 -11   0   3   -0.25    0.27
 -11   0   3    0.20    0.33
 -11   0   3   -0.40    0.35
  10   0  -3    0.59    0.33
  10   0  -3    1.10    0.35
  10   0  -3    0.73    0.38
 -10   0   3    0.98    0.38
 -10   0   3    1.07    0.37
 -10   0   3   -0.16    0.27
 -10   0   3    1.00    0.31
   9   0  -3    1.53    0.43
   9   0  -3    1.25    0.38
   9   0  -3    1.20    0.38
  -9   0   3    1.58    0.32
  -9   0   3    0.87    0.39
  -9   0   3    1.83    0.31
  -9   0   3    1.03    0.41
   8   0  -3    9.04    0.58
   8   0  -3    8.71    0.56
  -8   0   3    9.13    0.49
  -8   0   3    9.71    0.51
   7   0  -3    1.40    0.29
   7   0  -3    2.38    0.32
   7   0  -3    2.34    0.38
  -7   0   3    2.24    0.31
  -7   0   3    2.01    0.30
  -7   0   3    2.03    0.26
   6   0  -3    0.47    0.22
  -6   0   3    0.31    0.19
   5   0  -3    3.68    0.26
   5   0  -3    3.49    0.29
   5   0  -3    3.64    0.23
  -5   0   3    3.49    0.24
  -5   0   3    3.60    0.24
  -5   0   3    3.57    0.28
   4   0  -3   13.37    0.44
   4   0  -3   13.65    0.44
   4   0  -3   12.81    0.51
  -4   0   3   13.04    0.44
  -4   0   3   12.87    0.47
  -4   0   3   13.16    0.44
   3   0  -3   67.99    1.56
   3   0  -3   65.76    1.62
   3   0  -3   66.96    1.69
  -3   0   3   66.32    1.59
  -3   0   3   66.61    1.59
  -3   0   3   66.19    1.58
   2   0  -3   15.62    0.46
   2   0  -3   15.20    0.49
   2   0  -3   15.26    0.42
   2   0  -3   14.62    0.40
  -2   0   3   14.69    0.42
  -2   0   3   15.21    0.45
   1   0  -3    5.17    0.23
   1   0  -3    5.11    0.22
   1   0  -3    4.96    0.19
  -1   0   3    4.92    0.18
  -1   0   3    5.12    0.21
   0   0  -3    0.90    0.12
   0   0  -3    0.96    0.11
   0   0  -3    0.77    0.10
   0   0  -3    1.10    0.09
   0   0   3    0.76    0.07
   0   0   3    1.08    0.10
  -1   0  -3    0.15    0.10
  -1   0  -3    0.11    0.10
  -1   0  -3    0.10    0.11
  -1   0  -3    0.00    0.11
  -1   0  -3    0.20    0.07
   1   0   3   -0.10    0.11
  -2   0  -3   11.43    0.34
  -2   0  -3   11.30    0.35
  -2   0  -3   10.69    0.33
  -2   0  -3   11.37    0.30
   2   0   3   11.00    0.31
   2   0   3   11.06    0.35
  -3   0  -3    7.51    0.27
  -3   0  -3    8.18    0.30
  -3   0  -3    7.91    0.30
   3   0   3    8.18    0.32
   3   0   3    7.82    0.28
  -4   0  -3   34.15    0.87
  -4   0  -3   35.70    0.91
  -4   0  -3   34.82    0.89
   4   0   3   32.68    0.92
   4   0   3   32.75    0.90
  -5   0  -3   13.11    0.43
  -5   0  -3   12.14    0.46
  -5   0  -3   12.72    0.47
   5   0   3   11.89    0.46
   5   0   3   12.82    0.49
  -6   0  -3    1.73    0.22
  -6   0  -3    1.76    0.22
   6   0   3    1.72    0.23
   6   0   3    2.00    0.25
  -7   0  -3    2.34    0.26
  -7   0  -3    2.10    0.33
  -7   0  -3    2.19    0.25
  -7   0  -3    2.23    0.28
  -7   0  -3    2.05    0.32
   7   0   3    2.81    0.29
   7   0   3    2.07    0.26
  -8   0  -3   -0.01    0.21
  -8   0  -3    0.25    0.29
  -8   0  -3    0.52    0.31
  -8   0  -3   -0.21    0.25
  -8   0  -3   -0.02    0.23
   8   0   3    0.27    0.23
   8   0   3    0.44    0.31
   8   0   3   -0.04    0.23
  -9   0  -3    4.51    0.42
  -9   0  -3    5.50    0.44
  -9   0  -3    5.60    0.41
  -9   0  -3    5.47    0.42
  -9   0  -3    4.00    0.43
   9   0   3    5.20    0.48
 -10   0  -3    0.83    0.32
 -10   0  -3    1.28    0.35
 -10   0  -3    1.56    0.36
 -10   0  -3    1.54    0.35
 -10   0  -3    1.30    0.37
 -10   0  -3    0.66    0.30
 -10   0  -3    1.66    0.38
 -10   0  -3    0.60    0.31
  10   0   3    1.67    0.40
  10   0   3    1.89    0.47
 -11   0  -3    0.10    0.31
 -11   0  -3    0.28    0.31
 -11   0  -3    0.63    0.32
 -11   0  -3    0.25    0.28
 -11   0  -3    0.36    0.26
 -11   0  -3    0.29    0.31
 -11   0  -3    0.38    0.30
  11   0   3    0.76    0.39
  11   0   3    0.38    0.34
 -12   0  -3    2.70    0.34
 -12   0  -3    2.44    0.34
 -12   0  -3    2.77    0.30
 -12   0  -3    2.36    0.27
 -12   0  -3    2.89    0.32
 -12   0  -3    2.90    0.31
 -12   0  -3    2.93    0.27
  12   0   3    2.57    0.35
  12   0   3    2.63    0.36
 -13   0  -3    0.02    0.21
 -13   0  -3   -0.16    0.19
 -13   0  -3    0.28    0.20
 -13   0  -3    0.04    0.17
 -13   0  -3    0.33    0.21
  13   0   3    0.32    0.24
  12  -1  -3    0.29    0.19
  12  -1  -3    0.52    0.24
 -12   1   3    0.31    0.25
 -12   1   3    0.29    0.23
 -12   1   3    0.03    0.18
 -12   1   3   -0.17    0.22
  11  -1  -3    0.18    0.31
  11  -1  -3    0.54    0.29
  11  -1  -3    0.34    0.27
 -11   1   3    0.31    0.31
 -11   1   3   -0.31    0.32
 -11   1   3   -0.31    0.28
 -11   1   3    0.27    0.25
  10  -1  -3   -0.39    0.32
  10  -1  -3   -0.32    0.29
  10  -1  -3   -0.27    0.36
 -10   1   3   -0.39    0.28
 -10   1   3   -0.11    0.27
 -10   1   3   -0.06    0.33
 -10   1   3   -0.56    0.34
   9  -1  -3    1.09    0.37
   9  -1  -3    1.07    0.41
   9  -1  -3    1.01    0.38
  -9   1   3    1.39    0.42
  -9   1   3    1.35    0.32
  -9   1   3    1.51    0.40
  -9   1   3    1.72    0.31
  -9   1   3    1.70    0.32
   8  -1  -3    5.93    0.49
   8  -1  -3    5.48    0.50
  -8   1   3    6.14    0.42
  -8   1   3    5.74    0.42
  -8   1   3    5.66    0.48
  -8   1   3    5.95    0.42
   7  -1  -3    0.31    0.25
   7  -1  -3    0.32    0.35
  -7   1   3    0.48    0.27
  -7   1   3    0.62    0.29
  -7   1   3    0.53    0.24
   6  -1  -3    0.08    0.23
   6  -1  -3    0.07    0.32
  -6   1   3    0.39    0.20
  -6   1   3   -0.21    0.25
  -6   1   3   -0.16    0.25
   5  -1  -3   10.22    0.50
   5  -1  -3   10.59    0.44
  -5   1   3   10.50    0.44
  -5   1   3    9.83    0.38
  -5   1   3   10.91    0.41
   4  -1  -3    0.23    0.14
   4  -1  -3    0.08    0.22
   4  -1  -3    0.33    0.20
  -4   1   3    0.39    0.17
  -4   1   3    0.20    0.15
  -4   1   3    0.12    0.19
   3  -1  -3    2.97    0.23
   3  -1  -3    3.13    0.20
   3  -1  -3    3.43    0.28
  -3   1   3    3.10    0.24
  -3   1   3    2.96    0.18
  -3   1   3    3.37    0.23
   2  -1  -3   50.92    1.24
   2  -1  -3   54.67    1.29
   2  -1  -3   51.84    1.35
  -2   1   3   52.80    1.26
  -2   1   3   52.70    1.28
[truncated: 1,524,009 more chars]
