# Supplementary material for: Crystallographic workshops – a primer and perspective from Whitworth University’s Summer Crystallography Institute
Source: Acta Crystallogr E Crystallogr Commun. 2026 Feb 3;82(Pt 3):313–9. doi: 10.1107/S2056989026000939 (PMC12961664; doi:10.1107/S2056989026000939)
Supplement: Supplementary file 1 [file e-82-00313-sup2.zip › Practice Data Sets/SCI29/SCI29.ins]

TITL SCI29 P-1
REM Z Yan, Eastern Illinios Univ. USA
CELL 1.54178 12.1634 16.4527 17.9898 77.269 78.074 70.296
ZERR 4.0000 0.0004 0.0006 0.0006 0.002 0.002 0.002
LATT 1
SFAC C H O
UNIT 144.7 154.1 48.7
HKLF 4
