# Supplementary material for: Crystallographic workshops – a primer and perspective from Whitworth University’s Summer Crystallography Institute
Source: Acta Crystallogr E Crystallogr Commun. 2026 Feb 3;82(Pt 3):313–9. doi: 10.1107/S2056989026000939 (PMC12961664; doi:10.1107/S2056989026000939)
Supplement: Supplementary file 1 [file e-82-00313-sup2.zip › Practice Data Sets/SCI30/SCI30.hkl]

   1   0   0   -0.07    0.02
  -2   0   0   75.17    1.28
   2   0   0   75.06    1.27
  -3   0   0   -0.01    0.10
   3   0   0    0.11    0.09
  -4   0   0   11.66    0.38
   4   0   0   11.18    0.36
   5   0   0   -0.07    0.10
  -5   0   0    0.15    0.12
  -6   0   0   21.00    0.62
   6   0   0   20.34    0.59
   7   0   0   -0.19    0.14
  -7   0   0   -0.13    0.17
   8   0   0    2.48    0.28
  -8   0   0    1.99    0.28
  -9   0   0   -0.25    0.21
   9   0   0   -0.16    0.16
 -10   0   0   -0.10    0.23
 -11   0   0    0.13    0.27
 -12   0   0    4.63    0.48
 -13   0   0   -0.01    0.26
 -14   0   0    4.50    0.54
 -15   0   0    0.43    0.37
   0  -1   0   -0.16    0.04
   0   1   0   -0.05    0.04
  -1  -1   0   31.58    0.60
   1   1   0   31.61    0.60
  -1   1   0   32.31    0.58
   2  -1   0   25.53    0.50
  -2  -1   0   25.83    0.54
   2  -1   0   25.84    0.48
   2   1   0   26.73    0.55
  -2   1   0   25.90    0.51
   3  -1   0    3.20    0.19
  -3  -1   0    3.58    0.22
   3   1   0    3.48    0.21
  -3   1   0    3.30    0.20
  -4  -1   0    7.06    0.31
   4  -1   0    7.57    0.28
   4   1   0    8.07    0.31
  -4   1   0    7.40    0.29
  -5  -1   0   14.57    0.48
   5  -1   0   15.49    0.45
  -5   1   0   15.09    0.46
   5   1   0   14.91    0.47
   6  -1   0    0.06    0.12
  -6  -1   0   -0.25    0.14
   6   1   0    0.16    0.12
  -6   1   0    0.14    0.15
  -7  -1   0   -0.19    0.17
   7  -1   0    0.10    0.14
  -7   1   0   -0.34    0.15
   7   1   0    0.15    0.16
  -8  -1   0    4.51    0.37
   8  -1   0    4.38    0.32
   8   1   0    3.86    0.32
  -8   1   0    4.09    0.35
  -9  -1   0    0.48    0.26
   9   1   0    0.44    0.22
  -9   1   0    0.41    0.23
 -10  -1   0    0.08    0.25
  10   1   0    0.31    0.22
 -10   1   0   -0.03    0.21
 -11  -1   0    2.11    0.38
 -11   1   0    1.74    0.34
 -12  -1   0    1.44    0.35
 -12   1   0    0.88    0.31
 -13  -1   0    0.38    0.30
 -13   1   0   -0.17    0.27
 -14  -1   0    0.96    0.36
 -14   1   0    0.53    0.34
 -15  -1   0    0.80    0.38
 -15   1   0    0.33    0.33
   0  -2   0   70.38    1.22
   0   2   0   70.31    1.23
  -1  -2   0    2.68    0.19
   1  -2   0    2.96    0.19
  -1   2   0    2.77    0.18
   1   2   0    2.77    0.20
  -2  -2   0  229.38    3.73
   2   2   0  229.90    3.75
  -2   2   0  228.60    3.68
  -3  -2   0    1.47    0.19
   3  -2   0    1.88    0.16
  -3  -2   0    1.68    0.11
   3  -2   0    1.66    0.13
  -3   2   0    1.96    0.18
   3   2   0    1.58    0.19
   4  -2   0    0.60    0.10
   4  -2   0    0.52    0.12
  -4  -2   0    0.93    0.16
   4   2   0    0.50    0.14
  -4   2   0    0.28    0.13
  -5  -2   0    5.95    0.33
   5  -2   0    5.09    0.26
  -5   2   0    5.18    0.28
   5   2   0    5.77    0.32
  -6  -2   0    1.01    0.21
   6  -2   0    1.21    0.19
  -6   2   0    0.83    0.19
   6   2   0    0.91    0.19
   7  -2   0    6.75    0.35
   7   2   0    6.81    0.41
  -7   2   0    7.20    0.39
  -8  -2   0    2.98    0.35
  -8   2   0    1.90    0.27
   8   2   0    1.98    0.29
  -9  -2   0    0.70    0.27
   9   2   0    0.93    0.25
  -9   2   0    0.29    0.25
 -10  -2   0   -0.03    0.26
  10   2   0    0.25    0.23
 -10   2   0    0.13    0.26
 -11  -2   0    2.13    0.37
  11   2   0    2.52    0.36
 -11   2   0    1.88    0.34
 -12  -2   0    5.19    0.51
 -12   2   0    4.42    0.46
 -13  -2   0    0.54    0.33
 -13   2   0    0.45    0.29
 -14  -2   0   -0.16    0.27
 -14   2   0    0.30    0.30
 -15  -2   0   -0.33    0.32
 -15   2   0    0.09    0.29
   0  -3   0   -0.15    0.09
   0   3   0    0.00    0.10
   1  -3   0    4.15    0.22
  -1  -3   0    3.99    0.22
   1  -3   0    4.08    0.27
   1   3   0    4.32    0.25
  -1   3   0    4.67    0.24
  -2  -3   0   18.43    0.52
   2  -3   0   18.87    0.46
   2  -3   0   19.29    0.56
  -2   3   0   19.16    0.48
   2   3   0   18.66    0.53
   3  -3   0    0.35    0.11
  -3  -3   0    0.62    0.15
   3   3   0    0.46    0.15
  -3   3   0    0.39    0.12
   4  -3   0   43.36    0.85
   4  -3   0   42.16    0.87
  -4  -3   0   42.99    0.82
  -4  -3   0   42.69    0.98
  -4   3   0   43.84    0.91
   4   3   0   42.22    1.00
  -5  -3   0    3.76    0.31
   5  -3   0    3.97    0.25
  -5  -3   0    3.81    0.18
   5  -3   0    3.67    0.23
  -5   3   0    3.66    0.29
   5   3   0    3.60    0.32
  -6  -3   0    0.82    0.22
   6  -3   0    1.18    0.18
  -6   3   0    1.18    0.22
   6   3   0    1.04    0.23
  -7  -3   0   -0.08    0.19
   7   3   0   -0.05    0.17
  -7   3   0   -0.11    0.17
  -8  -3   0    0.03    0.21
  -8   3   0   -0.02    0.21
   8   3   0    0.49    0.24
  -9  -3   0    5.06    0.46
  -9   3   0    5.41    0.43
   9   3   0    5.04    0.42
 -10  -3   0    1.98    0.39
  10   3   0    2.37    0.36
 -10   3   0    2.85    0.39
 -11  -3   0    2.26    0.40
 -11   3   0    2.03    0.34
  11   3   0    2.07    0.35
 -12  -3   0    0.08    0.30
 -12   3   0   -0.01    0.25
  12   3   0    0.17    0.28
 -13  -3   0   -0.11    0.29
 -13   3   0    0.21    0.27
 -14  -3   0   -0.22    0.28
 -14   3   0    0.16    0.29
   0  -4   0   19.13    0.52
   0   4   0   18.42    0.53
  -1  -4   0    0.56    0.14
   1  -4   0    0.67    0.13
   1  -4   0    0.20    0.16
  -1   4   0    0.52    0.14
   1   4   0    0.68    0.15
   2  -4   0   27.92    0.64
  -2  -4   0   28.15    0.71
   2  -4   0   26.51    0.77
  -2   4   0   28.64    0.68
   2   4   0   28.16    0.73
   3  -4   0    7.70    0.31
  -3  -4   0    9.14    0.39
   3  -4   0    8.40    0.42
   3   4   0    7.02    0.38
  -3   4   0    8.00    0.35
  -4  -4   0   41.77    1.02
   4  -4   0   42.17    1.08
   4   4   0   41.80    1.04
  -4   4   0   42.22    0.94
  -5  -4   0    0.08    0.18
   5  -4   0    0.08    0.11
  -5  -4   0    0.18    0.10
   5   4   0    0.17    0.18
  -5   4   0    0.24    0.17
  -6  -4   0   -0.02    0.21
   6  -4   0    0.02    0.11
   6   4   0    0.01    0.17
  -6   4   0    0.14    0.18
  -7  -4   0    7.85    0.51
  -7   4   0    6.64    0.41
   7   4   0    7.17    0.47
  -8  -4   0    2.13    0.36
   8   4   0    2.22    0.32
  -8   4   0    2.34    0.34
   9   4   0    1.69    0.32
  -9   4   0    1.35    0.31
 -10  -4   0    1.34    0.36
 -10   4   0    1.61    0.31
  10   4   0    0.57    0.27
 -11  -4   0    0.58    0.33
  11   4   0    1.12    0.32
 -11   4   0    1.07    0.31
 -12  -4   0   -0.24    0.30
  12   4   0    0.07    0.25
 -12   4   0   -0.52    0.24
 -13  -4   0    0.60    0.37
 -13   4   0   -0.12    0.25
 -14  -4   0    0.15    0.34
 -14   4   0    0.51    0.32
   0  -5   0    0.21    0.14
   0   5   0   -0.14    0.15
  -1  -5   0    1.82    0.25
   1  -5   0    1.36    0.19
  -1   5   0    1.54    0.23
   1   5   0    1.61    0.23
   2  -5   0    2.05    0.22
  -2  -5   0    2.20    0.27
   2  -5   0    2.30    0.31
  -2   5   0    2.17    0.25
   2   5   0    1.95    0.27
  -3  -5   0    0.10    0.17
   3  -5   0    0.12    0.16
   3   5   0    0.04    0.17
  -3   5   0   -0.07    0.15
   4  -5   0    4.42    0.37
  -4  -5   0    4.24    0.34
   4   5   0    4.90    0.37
  -4   5   0    4.16    0.32
   5  -5   0    0.28    0.13
   5  -5   0    0.29    0.19
  -5  -5   0   -0.08    0.19
  -5   5   0    0.26    0.20
   5   5   0    0.18    0.19
  -6  -5   0    0.24    0.24
   6  -5   0    0.00    0.13
   6   5   0    0.18    0.22
  -6   5   0    0.08    0.22
   7  -5   0    1.61    0.23
  -7  -5   0    2.11    0.35
  -7   5   0    1.68    0.28
   7   5   0    1.53    0.31
  -8  -5   0    4.01    0.50
  -8   5   0    4.76    0.42
   8   5   0    4.88    0.48
  -9  -5   0    2.72    0.40
  -9   5   0    3.58    0.41
   9   5   0    3.30    0.43
 -10  -5   0   -0.17    0.24
 -10   5   0    0.40    0.27
  10   5   0    0.42    0.26
 -11  -5   0    0.15    0.32
 -11   5   0   -0.04    0.25
  11   5   0    0.03    0.27
 -12  -5   0   -0.14    0.29
  12   5   0    0.14    0.27
 -12   5   0    0.40    0.29
 -13  -5   0    0.11    0.31
 -13   5   0   -0.06    0.26
   0   6   0    9.85    0.47
  -1   6   0    0.04    0.18
   1   6   0    0.68    0.22
   2  -6   0    2.32    0.37
  -2   6   0    1.89    0.28
   2   6   0    1.70    0.27
   3  -6   0    0.04    0.23
   3   6   0   -0.02    0.21
  -3   6   0   -0.10    0.19
   4  -6   0    0.19    0.20
   4   6   0   -0.13    0.21
  -4   6   0   -0.26    0.18
   5  -6   0    0.17    0.15
   5  -6   0    0.21    0.24
   5   6   0    0.14    0.22
  -5   6   0    0.13    0.23
   6  -6   0    0.52    0.26
  -6   6   0    0.45    0.26
   6   6   0    0.82    0.28
   7  -6   0    1.40    0.31
  -7   6   0    1.11    0.28
   7   6   0    1.25    0.31
   8  -6   0    3.18    0.41
  -8   6   0    2.81    0.35
   8   6   0    2.73    0.40
   9   6   0    0.34    0.29
  -9   6   0    0.31    0.27
 -10   6   0    0.21    0.27
  10   6   0    0.40    0.28
 -11   6   0   -0.38    0.23
  11   6   0   -0.21    0.24
  12   6   0    0.22    0.29
 -12   6   0    0.23    0.30
   0   7   0   -0.04    0.22
  -1   7   0    0.36    0.22
   1   7   0   -0.04    0.22
   2   7   0    0.66    0.25
  -2   7   0    0.70    0.25
   3  -7   0    1.11    0.31
   3   7   0    1.24    0.30
  -3   7   0    1.92    0.30
   4  -7   0    0.05    0.26
  -4   7   0   -0.10    0.20
   4   7   0    0.06    0.23
   5  -7   0   -0.29    0.22
  -5   7   0    0.03    0.20
   5   7   0   -0.16    0.21
   6  -7   0    0.27    0.27
  -6   7   0    0.30    0.24
   6   7   0   -0.17    0.21
   7  -7   0    0.01    0.22
  -7   7   0   -0.10    0.23
   7   7   0   -0.09    0.25
   8  -7   0    0.12    0.22
  -8   7   0    0.05    0.26
   8   7   0    0.39    0.29
   9  -7   0    0.17    0.22
  -9   7   0   -0.54    0.22
   9   7   0    0.36    0.27
  10  -7   0    0.65    0.29
 -10   7   0    0.02    0.27
  10   7   0    0.26    0.31
 -11   7   0   -0.22    0.27
  11   7   0   -0.21    0.28
   0   8   0    0.18    0.24
  -1   8   0    0.39    0.25
   1   8   0    0.56    0.26
   2   8   0    1.34    0.28
  -2   8   0    1.20    0.27
   3   8   0    1.61    0.31
  -3   8   0    1.62    0.31
   4  -8   0    0.27    0.29
  -4   8   0   -0.13    0.23
   4   8   0    0.23    0.26
   5  -8   0    0.05    0.29
   5   8   0   -0.13    0.24
  -5   8   0    0.12    0.24
   6  -8   0    0.31    0.31
  -6   8   0   -0.16    0.23
   6   8   0    0.20    0.25
   7  -8   0    0.28    0.30
  -7   8   0    0.06    0.24
   7   8   0    0.28    0.26
   8  -8   0    0.26    0.28
   8   8   0    0.69    0.30
  -8   8   0    0.94    0.29
   9  -8   0   -0.05    0.28
   9   8   0    0.00    0.28
  -9   8   0    0.04    0.27
 -10   8   0   -0.02    0.28
  10   8   0    0.22    0.29
   0   9   0   -0.17    0.24
   1   9   0   -0.09    0.23
  -1   9   0    0.01    0.25
   2   9   0   -0.23    0.23
  -2   9   0    0.17    0.26
   3   9   0   -0.09    0.25
  -3   9   0    0.22    0.26
  -4   9   0    0.74    0.28
   4   9   0   -0.31    0.24
   5   9   0    0.11    0.27
  -5   9   0    0.43    0.26
   6  -9   0    0.25    0.33
  -6   9   0   -0.04    0.25
   6   9   0    0.01    0.29
   7  -9   0    0.28    0.31
   7   9   0   -0.04    0.28
  -7   9   0    0.11    0.28
  -8   9   0    0.28    0.29
   8   9   0    0.30    0.32
   0  10   0   -0.05    0.25
  -1  10   0   -0.06    0.26
   1  10   0   -0.09    0.26
  -2  10   0    0.11    0.25
   2  10   0    0.34    0.28
   3  10   0    0.06    0.27
  -3  10   0    0.18    0.26
  -4  10   0    0.11    0.27
   4  10   0   -0.05    0.26
  -5  10   0   -0.10    0.26
   5  10   0    0.52    0.31
 -15   0   1    1.98    0.43
 -14   0   1    0.81    0.34
 -13   0   1    3.36    0.43
 -12   0   1   -0.25    0.24
 -11   0   1    0.56    0.29
 -10   0   1    0.00    0.24
  -9   0   1    4.90    0.38
   9   0  -1    5.40    0.37
  -8   0   1   -0.03    0.17
   8   0  -1    0.15    0.16
   7   0  -1   14.37    0.50
  -7   0   1   14.39    0.53
   6   0  -1   -0.10    0.11
   6   0  -1   -0.02    0.08
  -5   0   1   59.97    1.15
   5   0  -1   58.11    1.06
   5   0  -1   58.89    1.14
   4   0  -1   -0.13    0.09
  -4   0   1   -0.05    0.10
   4   0  -1   -0.06    0.06
   3   0  -1  266.36    4.22
   3   0  -1  268.74    4.03
  -3   0   1  260.07    4.23
  -2   0   1   -0.36    0.05
   2   0  -1   -0.39    0.04
   1   0  -1   65.25    1.07
  -1   0   1   68.14    1.13
   0   0   1   -0.04    0.02
  -1   0  -1   29.90    0.57
   1   0   1   29.87    0.57
  -2   0  -1   -0.03    0.09
   2   0   1   -0.13    0.06
   3   0   1   20.02    0.51
  -3   0  -1   21.24    0.52
   4   0   1    0.08    0.11
  -4   0  -1    0.12    0.12
  -5   0  -1   10.68    0.41
   5   0   1   10.58    0.40
   6   0   1   -0.08    0.12
  -6   0  -1   -0.01    0.15
   7   0   1    0.30    0.18
  -7   0  -1    0.51    0.21
  -8   0  -1    0.12    0.22
   8   0   1   -0.15    0.16
  -9   0  -1    1.76    0.30
   9   0   1    2.27    0.33
  10   0   1   -0.16    0.21
 -10   0  -1   -0.43    0.24
 -11   0  -1    0.60    0.30
 -12   0  -1   -0.16    0.27
 -13   0  -1    1.73    0.41
 -14   0  -1   -0.06    0.29
 -15   0  -1    0.16    0.34
 -15  -1   1    0.13    0.31
 -15   1   1    0.61    0.35
 -14  -1   1   -0.07    0.31
 -14   1   1    0.37    0.30
 -13  -1   1    3.17    0.46
 -13   1   1    2.52    0.38
 -12  -1   1    3.53    0.43
 -12   1   1    3.38    0.42
 -11  -1   1    3.43    0.42
 -11   1   1    3.05    0.41
 -10  -1   1    2.47    0.36
 -10   1   1    1.66    0.30
  10   1  -1    1.65    0.28
  -9  -1   1    0.88    0.26
  -9   1   1    1.22    0.24
   9   1  -1    1.25    0.25
   8  -1  -1    1.74    0.23
   8   1  -1    1.85    0.25
  -8   1   1    1.92    0.27
  -7  -1   1    0.37    0.18
   7  -1  -1    0.28    0.14
  -7   1   1    0.03    0.16
   7   1  -1    0.08    0.16
   6  -1  -1   15.20    0.45
  -6  -1   1   15.84    0.53
   6  -1  -1   14.89    0.45
  -6   1   1   15.35    0.48
   6   1  -1   15.55    0.50
   6   1  -1   14.98    0.37
   5  -1  -1    0.38    0.11
   5  -1  -1    0.35    0.10
  -5  -1   1    0.04    0.12
   5   1  -1    0.17    0.11
  -5   1   1    0.43    0.12
   5   1  -1    0.25    0.07
   4  -1  -1   57.29    1.06
   4  -1  -1   58.80    1.06
  -4  -1   1   57.83    1.13
   4   1  -1   58.59    1.13
   4   1  -1   59.67    0.97
  -4   1   1   58.58    1.07
   3  -1  -1   13.22    0.34
  -3  -1   1   12.90    0.38
   3  -1  -1   13.65    0.34
  -3   1   1   12.86    0.32
   3   1  -1   12.79    0.37
   2  -1  -1   20.64    0.44
   2  -1  -1   21.30    0.43
  -2  -1   1   21.36    0.46
  -2   1   1   21.13    0.39
   2   1  -1   21.53    0.47
  -1  -1   1   11.03    0.27
   1   1  -1   11.14    0.27
   0  -1  -1    3.36    0.15
   0   1   1    3.61    0.11
   0   1  -1    3.74    0.14
  -1  -1  -1   34.29    0.64
  -1  -1  -1   34.31    0.65
   1  -1   1   34.46    0.65
  -1   1  -1   34.56    0.65
   1   1   1   34.19    0.65
   2  -1   1   45.29    0.85
  -2  -1  -1   44.31    0.86
  -2   1  -1   44.59    0.86
   2   1   1   45.10    0.86
   3  -1   1   20.41    0.51
  -3   1  -1   20.09    0.51
   3   1   1   20.47    0.52
   4  -1   1    5.92    0.27
  -4  -1  -1    5.82    0.30
  -4   1  -1    5.43    0.29
   4   1   1    5.40    0.29
   5  -1   1    0.05    0.12
  -5  -1  -1   -0.02    0.14
   5   1   1   -0.05    0.11
  -5   1  -1    0.06    0.13
  -6  -1  -1    2.72    0.28
   6  -1   1    2.74    0.25
  -6   1  -1    2.97    0.28
   6   1   1    2.54    0.26
   7  -1   1    2.17    0.24
  -7  -1  -1    2.06    0.29
  -7   1  -1    2.44    0.28
   7   1   1    2.51    0.27
   8  -1   1    0.78    0.21
  -8  -1  -1    0.50    0.23
   8   1   1    0.03    0.18
  -8   1  -1    0.51    0.24
   9  -1   1    1.78    0.27
  -9  -1  -1    1.36    0.31
   9   1   1    1.78    0.29
  -9   1  -1    1.27    0.30
 -10  -1  -1   -0.12    0.26
  10   1   1    0.35    0.25
 -10   1  -1    0.00    0.24
 -11  -1  -1    1.38    0.35
 -11   1  -1    2.48    0.37
 -12  -1  -1    1.24    0.34
 -12   1  -1    0.59    0.31
 -13  -1  -1    2.07    0.41
 -13   1  -1    1.21    0.38
 -14  -1  -1    1.02    0.38
 -14   1  -1    0.48    0.38
 -15  -1  -1    0.71    0.36
 -15   1  -1    0.24    0.36
 -15  -2   1    0.62    0.35
 -15   2   1    1.31    0.38
 -14  -2   1    0.27    0.31
 -14   2   1    0.34    0.30
 -13  -2   1    0.44    0.31
 -13   2   1    0.65    0.31
 -12  -2   1    1.30    0.34
 -12   2   1    1.33    0.32
 -11  -2   1    0.74    0.33
 -11   2   1    0.52    0.27
  11   2  -1    0.86    0.27
 -10  -2   1    0.78    0.28
 -10   2   1    0.00    0.23
  10   2  -1    0.24    0.20
  -9  -2   1    1.47    0.28
   9   2  -1    1.44    0.26
  -9   2   1    1.35    0.26
  -8  -2   1    9.01    0.48
   8   2  -1    8.73    0.45
  -8   2   1    8.75    0.43
  -7  -2   1    2.11    0.29
   7  -2  -1    2.22    0.22
  -7   2   1    2.20    0.27
   7   2  -1    2.32    0.27
  -6  -2   1    1.01    0.20
   6  -2  -1    1.15    0.17
   6   2  -1    1.12    0.20
  -6   2   1    1.14    0.18
   5  -2  -1    0.00    0.09
  -5  -2   1   -0.02    0.13
   5  -2  -1    0.06    0.10
  -5   2   1    0.10    0.11
   5   2  -1    0.12    0.13
   5   2  -1   -0.01    0.04
   4  -2  -1  165.06    2.66
  -4  -2   1  164.31    2.82
   4  -2  -1  161.48    2.69
   4   2  -1  163.83    2.83
  -4   2   1  166.51    2.71
   3  -2  -1  295.46    4.54
   3  -2  -1  288.52    4.54
  -3  -2   1  284.65    4.74
  -3   2   1  297.35    4.66
   3   2  -1  299.77    4.77
   2  -2  -1 1000.00   14.31
  -2  -2   1  892.37   14.79
   2   2  -1  908.92   14.69
  -2   2   1  969.80   14.93
   1  -2  -1   66.75    1.13
   1  -2  -1   65.99    1.31
  -1  -2   1   66.42    1.21
  -1   2   1   67.42    1.14
   1   2  -1   67.24    1.22
   0  -2  -1   11.61    0.28
   0  -2   1   12.62    0.34
   0   2  -1   11.79    0.35
   0   2   1   12.25    0.31
  -1  -2  -1   18.89    0.36
  -1  -2  -1   18.98    0.44
   1  -2   1   19.65    0.46
   1  -2   1   19.03    0.48
  -1   2  -1   19.32    0.46
   1   2   1   19.25    0.46
  -2  -2  -1   48.97    0.92
  -2  -2  -1   48.16    0.96
   2  -2   1   50.31    0.84
   2  -2   1   50.20    0.95
  -2   2  -1   49.26    0.95
   2   2   1   48.76    0.97
   3  -2   1    2.21    0.13
  -3  -2  -1    2.00    0.14
   3  -2   1    2.08    0.19
  -3  -2  -1    2.21    0.21
  -3   2  -1    1.76    0.18
   3   2   1    1.53    0.20
   4  -2   1   11.36    0.39
  -4  -2  -1   12.22    0.43
   4   2   1   11.67    0.42
  -4   2  -1   11.81    0.41
   5  -2   1   40.94    0.92
  -5  -2  -1   41.57    0.99
   5   2   1   40.61    0.97
  -5   2  -1   40.98    0.93
   6  -2   1    3.52    0.28
  -6  -2  -1    3.63    0.32
   6   2   1    2.77    0.28
  -6   2  -1    3.85    0.32
  -7  -2  -1    4.77    0.37
   7  -2   1    4.28    0.32
  -7   2  -1    4.25    0.35
   7   2   1    4.76    0.35
  -8  -2  -1    1.42    0.28
  -8   2  -1    0.70    0.25
   8   2   1    1.62    0.28
  -9  -2  -1    1.19    0.30
  -9   2  -1    0.64    0.25
   9   2   1    0.71    0.27
 -10  -2  -1    5.63    0.50
  10   2   1    6.22    0.48
 -10   2  -1    6.95    0.51
 -11  -2  -1    1.57    0.36
  11   2   1    0.75    0.29
 -11   2  -1    1.49    0.32
 -12  -2  -1    0.88    0.35
 -12   2  -1    0.94    0.32
 -13  -2  -1   -0.38    0.29
 -13   2  -1    0.45    0.30
 -14  -2  -1    0.24    0.33
 -14   2  -1    0.24    0.30
 -15  -3   1    0.26    0.36
 -15   3   1    0.20    0.29
 -14  -3   1   -0.02    0.32
 -14   3   1    0.13    0.27
 -13  -3   1   -0.35    0.27
 -13   3   1    0.28    0.27
 -12  -3   1    0.67    0.33
 -12   3   1    0.37    0.26
 -11  -3   1    2.18    0.38
 -11   3   1    2.76    0.36
  11   3  -1    3.18    0.39
  10   3  -1    4.61    0.45
 -10   3   1    4.05    0.40
  -9  -3   1    1.41    0.30
   9   3  -1    1.29    0.29
  -9   3   1    1.49    0.27
  -8  -3   1    1.43    0.30
   8   3  -1    0.91    0.24
  -8   3   1    1.10    0.22
  -7  -3   1    0.84    0.23
   7   3  -1    1.38    0.26
  -7   3   1    1.54    0.22
  -6  -3   1    9.64    0.46
   6  -3  -1    8.99    0.36
  -6   3   1    9.06    0.38
   6   3  -1    8.73    0.46
  -5  -3   1    0.75    0.10
   5  -3  -1    0.63    0.13
  -5  -3   1    0.66    0.19
  -5   3   1    0.85    0.16
   5   3  -1    0.43    0.17
  -4  -3   1    2.90    0.27
   4  -3  -1    3.46    0.23
   4  -3  -1    2.58    0.20
  -4   3   1    2.58    0.20
   4   3  -1    2.65    0.25
  -3  -3   1   33.03    0.79
   3  -3  -1   34.86    0.77
  -3   3   1   34.29    0.70
   3   3  -1   36.15    0.83
  -2  -3   1   13.75    0.45
   2  -3  -1   13.70    0.41
   2  -3  -1   14.06    0.48
   2   3  -1   14.02    0.45
  -2   3   1   13.43    0.36
  -1  -3   1   -0.08    0.11
   1  -3  -1    0.27    0.15
   1  -3  -1    0.14    0.08
  -1   3   1    0.12    0.09
   1   3  -1    0.04    0.12
   0  -3  -1   11.16    0.33
   0  -3   1   11.26    0.37
   0  -3  -1   11.49    0.31
   0   3  -1   11.63    0.38
   0   3   1   11.92    0.35
   1  -3   1    2.63    0.20
   1  -3   1    2.86    0.21
  -1  -3  -1    2.59    0.20
  -1  -3  -1    2.64    0.13
  -1   3  -1    2.33    0.21
   1   3   1    2.81    0.21
   2  -3   1   10.28    0.38
   2  -3   1   11.05    0.35
  -2  -3  -1   10.18    0.24
  -2  -3  -1   10.27    0.37
  -2   3  -1   10.13    0.37
   2   3   1   10.12    0.37
   3  -3   1   21.71    0.49
  -3  -3  -1   22.63    0.53
   3  -3   1   21.53    0.55
  -3  -3  -1   22.12    0.60
   3   3   1   21.98    0.62
  -3   3  -1   22.45    0.58
   4  -3   1    0.85    0.15
  -4  -3  -1    0.92    0.12
   4  -3   1    0.86    0.12
  -4  -3  -1    1.00    0.20
  -4   3  -1    0.98    0.18
   4   3   1    0.95    0.18
   5  -3   1    5.12    0.31
  -5  -3  -1    5.14    0.37
  -5   3  -1    5.56    0.34
   5   3   1    5.53    0.37
   6  -3   1    2.31    0.25
   6   3   1    2.15    0.28
  -6   3  -1    2.35    0.29
  -7  -3  -1    1.99    0.31
   7   3   1    2.54    0.30
  -7   3  -1    2.64    0.30
  -8  -3  -1    1.25    0.32
  -8   3  -1    1.48    0.30
   8   3   1    1.66    0.30
  -9  -3  -1    0.16    0.28
   9   3   1    0.36    0.26
  -9   3  -1    0.25    0.26
 -10  -3  -1    3.23    0.46
 -10   3  -1    2.92    0.40
  10   3   1    2.63    0.37
 -11  -3  -1    0.08    0.26
 -11   3  -1    0.12    0.26
  11   3   1   -0.30    0.20
 -12  -3  -1    0.07    0.29
  12   3   1   -0.12    0.25
 -12   3  -1    0.03    0.26
 -13  -3  -1    0.53    0.35
 -13   3  -1    0.34    0.29
 -14  -3  -1    0.64    0.38
 -14   3  -1   -0.17    0.27
 -14  -4   1    0.11    0.33
 -14   4   1    0.02    0.29
 -13  -4   1    0.27    0.34
 -13   4   1    0.08    0.29
 -12  -4   1    0.01    0.27
  12   4  -1    0.03    0.25
 -12   4   1    0.39    0.28
  11   4  -1    0.33    0.25
 -11   4   1    0.31    0.25
 -10  -4   1    2.80    0.41
 -10   4   1    2.21    0.33
  10   4  -1    1.97    0.36
  -9  -4   1   -0.09    0.27
   9   4  -1   -0.29    0.21
  -9   4   1    0.07    0.23
  -8  -4   1    0.56    0.26
  -8   4   1   -0.31    0.19
   8   4  -1    0.35    0.24
  -7  -4   1    0.98    0.26
   7  -4  -1    1.29    0.19
   7   4  -1    0.69    0.24
  -7   4   1    1.48    0.24
  -6  -4   1    0.25    0.22
   6  -4  -1    0.03    0.13
  -6   4   1   -0.11    0.15
   6   4  -1    0.07    0.18
   5  -4  -1    0.13    0.13
  -5  -4   1    0.03    0.18
  -5   4   1    0.09    0.15
   5   4  -1    0.16    0.18
  -4  -4   1   34.36    0.88
   4  -4  -1   32.98    0.94
   4   4  -1   32.94    0.89
  -4   4   1   33.00    0.76
  -3  -4   1    6.54    0.34
   3  -4  -1    5.25    0.35
  -3   4   1    5.73    0.29
   3   4  -1    5.54    0.35
  -2  -4   1   28.71    0.72
   2  -4  -1   28.23    0.80
  -2   4   1   27.93    0.65
   2   4  -1   27.26    0.74
  -1  -4   1    1.08    0.17
   1  -4  -1    1.29    0.21
   1  -4  -1    1.42    0.16
   1   4  -1    1.16    0.18
  -1   4   1    1.15    0.16
   0  -4  -1   19.18    0.50
   0  -4   1   19.20    0.54
   0   4  -1   19.64    0.56
   0   4   1   19.65    0.53
   1  -4   1    5.13    0.32
  -1  -4  -1    5.18    0.28
   1  -4   1    5.41    0.29
  -1   4  -1    4.95    0.28
   1   4   1    4.66    0.28
   2  -4   1    5.01    0.28
  -2  -4  -1    5.34    0.30
   2  -4   1    6.46    0.35
   2   4   1    5.37    0.32
  -2   4  -1    5.61    0.31
   3  -4   1    0.03    0.15
   3  -4   1   -0.08    0.13
  -3  -4  -1    0.15    0.15
  -3   4  -1    0.13    0.15
   3   4   1   -0.10    0.15
   4  -4   1    2.89    0.24
   4  -4   1    3.14    0.20
  -4  -4  -1    2.75    0.31
  -4  -4  -1    2.91    0.22
   4   4   1    3.20    0.31
  -4   4  -1    2.89    0.28
  -5  -4  -1    2.01    0.19
  -5  -4  -1    2.76    0.33
   5  -4   1    2.31    0.19
   5   4   1    2.18    0.30
  -5   4  -1    3.15    0.31
  -6  -4  -1    0.21    0.21
   6   4   1    0.23    0.19
  -6   4  -1    0.24    0.20
   7   4   1    1.36    0.27
  -7   4  -1    1.94    0.29
  -8  -4  -1    4.81    0.46
   8   4   1    4.43    0.42
  -8   4  -1    5.04    0.42
  -9  -4  -1    1.03    0.34
  -9   4  -1    1.13    0.30
   9   4   1    0.97    0.29
 -10  -4  -1    4.17    0.47
 -10   4  -1    4.03    0.43
  10   4   1    3.91    0.44
 -11  -4  -1    0.17    0.30
  11   4   1    0.15    0.25
 -11   4  -1    0.16    0.27
 -12  -4  -1    0.31    0.31
 -12   4  -1    0.16    0.28
  12   4   1    0.27    0.29
 -13  -4  -1   -0.10    0.32
 -13   4  -1    0.47    0.32
 -14  -5   1   -0.21    0.34
 -14   5   1    0.05    0.29
 -13  -5   1   -0.07    0.29
 -13   5   1    0.21    0.29
 -12  -5   1   -0.24    0.28
 -12   5   1    0.15    0.28
  12   5  -1    0.24    0.30
 -11   5   1   -0.17    0.24
  11   5  -1   -0.01    0.24
 -10  -5   1   -0.04    0.25
 -10   5   1    0.36    0.25
  10   5  -1    0.20    0.26
  -9  -5   1    0.37    0.27
   9   5  -1    0.07    0.25
  -9   5   1   -0.09    0.21
  -8  -5   1   -0.08    0.27
   8  -5  -1    0.24    0.16
  -8   5   1    0.13    0.23
   8   5  -1    0.16    0.24
   7  -5  -1    1.61    0.23
  -7  -5   1    1.60    0.30
  -7   5   1    1.19    0.26
   7   5  -1    1.77    0.32
   6  -5  -1   10.48    0.44
  -6  -5   1   10.19    0.54
  -6   5   1   10.07    0.46
   6   5  -1    9.91    0.53
  -5  -5   1    0.84    0.23
   5  -5  -1    0.77    0.24
  -5   5   1    1.10    0.21
   5   5  -1    1.05    0.25
  -4  -5   1    0.60    0.21
   4  -5  -1    0.75    0.21
   4   5  -1    0.96    0.24
  -4   5   1    1.11    0.20
  -3  -5   1    0.34    0.18
   3  -5  -1    0.28    0.19
  -3   5   1    0.19    0.15
   3   5  -1    0.30    0.19
  -2  -5   1    1.92    0.26
   2  -5  -1    1.62    0.28
   2   5  -1    1.55    0.23
  -2   5   1    1.32    0.19
  -1  -5   1    0.66    0.18
   1  -5  -1    0.60    0.15
   1   5  -1    0.86    0.21
  -1   5   1    0.36    0.16
   0  -5   1    4.21    0.29
   0  -5  -1    4.86    0.27
   0   5   1    3.68    0.28
   0   5  -1    4.64    0.33
   1  -5   1   10.19    0.42
  -1  -5  -1   10.11    0.41
   1   5   1    9.69    0.43
  -1   5  -1    9.55    0.43
   2  -5   1   -0.04    0.14
   2  -5   1   -0.13    0.16
  -2  -5  -1    0.03    0.15
  -2   5  -1    0.19    0.17
   2   5   1    0.14    0.17
  -3  -5  -1   -0.03    0.16
   3  -5   1    0.38    0.18
   3   5   1   -0.12    0.16
  -3   5  -1    0.56    0.20
   4  -5   1    0.18    0.17
  -4  -5  -1    0.13    0.20
   4   5   1    0.57    0.21
  -4   5  -1    0.15    0.19
   5  -5   1    0.16    0.19
   5  -5   1    0.18    0.13
  -5  -5  -1    0.08    0.20
  -5   5  -1    0.57    0.23
   5   5   1    0.40    0.21
  -6  -5  -1    0.90    0.29
   6   5   1    1.11    0.28
  -6   5  -1    1.28    0.29
  -7  -5  -1    3.11    0.44
  -7   5  -1    2.14    0.32
   7   5   1    2.27    0.35
  -8  -5  -1    5.07    0.47
   8   5   1    4.66    0.47
  -8   5  -1    4.47    0.43
  -9  -5  -1    0.14    0.26
   9   5   1   -0.03    0.23
  -9   5  -1   -0.23    0.23
 -10  -5  -1   -0.26    0.28
 -10   5  -1    0.15    0.26
  10   5   1    0.63    0.30
 -11  -5  -1    0.38    0.31
 -11   5  -1    0.19    0.27
  11   5   1    0.14    0.28
 -12  -5  -1    0.53    0.35
 -12   5  -1   -0.65    0.23
  12   5   1    0.65    0.32
 -13   5  -1    0.15    0.30
  13   5   1    0.32    0.33
  13   6  -1   -0.15    0.29
 -13   6   1    0.27    0.31
 -12   6   1   -0.48    0.25
  12   6  -1   -0.21    0.28
 -11  -6   1    0.13    0.31
 -11   6   1    0.05    0.26
  11   6  -1   -0.07    0.24
 -10  -6   1    1.23    0.35
 -10   6   1    0.51    0.27
  10   6  -1    0.71    0.31
  -9  -6   1    0.20    0.29
   9   6  -1    0.27    0.26
  -9   6   1    0.32    0.24
   8  -6  -1    0.67    0.27
  -8  -6   1    0.47    0.29
   8   6  -1    0.51    0.29
  -8   6   1    0.26    0.24
   7  -6  -1    2.28    0.37
  -7  -6   1    2.02    0.36
  -7   6   1    1.82    0.29
   7   6  -1    2.24    0.36
   6  -6  -1    1.38    0.22
   6  -6  -1    1.10    0.28
  -6  -6   1    0.65    0.27
   6   6  -1    1.27    0.31
  -6   6   1    1.25    0.26
   5  -6  -1    1.67    0.32
  -5  -6   1    0.98    0.27
   5   6  -1    1.93    0.31
  -5   6   1    1.95    0.27
  -4  -6   1    0.75    0.26
   4  -6  -1    0.88    0.25
  -4   6   1    0.53    0.22
   4   6  -1    1.03    0.26
  -3  -6   1    4.35    0.39
   3  -6  -1    5.41    0.44
  -3   6   1    4.77    0.33
   3   6  -1    5.28    0.41
   2  -6  -1    0.01    0.21
   2   6  -1   -0.33    0.18
  -2   6   1    0.03    0.18
   1   6  -1    7.43    0.44
  -1   6   1    7.67    0.40
   0   6   1    1.44    0.24
   0   6  -1    2.14    0.31
   1   6   1    2.77    0.31
  -1   6  -1    2.28    0.30
   2  -6   1    1.68    0.30
  -2   6  -1    1.76    0.27
   2   6   1    1.54    0.27
   3  -6   1    0.13    0.23
   3   6   1    0.96    0.26
  -3   6  -1    0.80    0.25
   4  -6   1    0.81    0.26
   4   6   1    0.54    0.25
  -4   6  -1    0.49    0.24
   5  -6   1    0.14    0.21
  -5   6  -1    0.20    0.24
   5   6   1    0.07    0.24
   6  -6   1    3.85    0.42
  -6   6  -1    4.70    0.44
   6   6   1    4.85    0.47
   7  -6   1    0.35    0.25
   7   6   1    0.90    0.29
  -7   6  -1    0.42    0.26
   8  -6   1    0.32    0.23
   8   6   1    0.04    0.24
  -8   6  -1    0.27    0.25
  -9   6  -1    0.53    0.30
   9   6   1    0.28    0.28
 -10   6  -1    0.26    0.27
  10   6   1   -0.34    0.24
  11   6   1    0.67    0.33
 -11   6  -1    0.14    0.27
 -12   6  -1   -0.09    0.28
  12   6   1   -0.25    0.29
  11  -7  -1    0.61    0.28
 -11   7   1    0.34    0.29
  11   7  -1   -0.02    0.27
  10  -7  -1    0.18    0.27
 -10   7   1   -0.03    0.26
  10   7  -1    0.18    0.31
   9  -7  -1    0.39    0.27
  -9   7   1    0.32    0.26
   9   7  -1   -0.12    0.25
   8  -7  -1   -0.31    0.23
   8   7  -1    0.04    0.27
  -8   7   1   -0.67    0.20
   7  -7  -1    1.22    0.33
   7   7  -1    0.11    0.25
  -7   7   1    0.97    0.26
   6  -7  -1    0.48    0.25
   6   7  -1    0.20    0.24
  -6   7   1    0.30    0.22
   5  -7  -1   -0.04    0.23
   5   7  -1   -0.06    0.25
  -5   7   1    0.35    0.22
   4  -7  -1    1.72    0.35
   4   7  -1    1.36    0.32
  -4   7   1    2.18    0.32
   3  -7  -1   -0.04    0.26
  -3   7   1    0.32    0.23
   3   7  -1    0.54    0.26
  -2   7   1   -0.15    0.20
   2   7  -1    0.00    0.23
  -1   7   1    0.01    0.21
   1   7  -1    0.02    0.23
   0   7  -1    0.16    0.23
   0   7   1    0.03    0.20
  -1   7  -1    0.80    0.27
   1   7   1    0.42    0.23
   2   7   1    0.38    0.25
  -2   7  -1   -0.14    0.22
   3  -7   1    0.25    0.26
  -3   7  -1   -0.13    0.24
   3   7   1    0.05    0.24
   4  -7   1   -0.11    0.24
  -4   7  -1    0.01    0.23
   4   7   1    0.24    0.24
   5  -7   1    2.57    0.40
  -5   7  -1    2.49    0.35
   5   7   1    3.00    0.38
   6  -7   1    3.15    0.42
  -6   7  -1    3.71    0.41
   6   7   1    3.21    0.42
   7  -7   1    0.46    0.27
  -7   7  -1    0.13    0.25
   7   7   1    0.08    0.24
   8  -7   1    0.34    0.26
  -8   7  -1    0.16    0.25
   8   7   1   -0.12    0.26
   9   7   1   -0.10    0.24
  -9   7  -1   -0.28    0.27
  10   7   1   -0.30    0.27
 -10   7  -1   -0.30    0.27
 -11   7  -1    0.66    0.33
  11   7   1   -0.06    0.28
  10  -8  -1    0.04    0.30
 -10   8   1   -0.01    0.27
  10   8  -1    0.76    0.37
   9  -8  -1    0.47    0.33
  -9   8   1    1.12    0.30
   9   8  -1    0.66    0.32
   8  -8  -1    0.63    0.32
   8   8  -1    0.17    0.28
  -8   8   1    0.75    0.28
   7  -8  -1   -0.17    0.27
  -7   8   1    0.34    0.25
   7   8  -1    0.20    0.29
   6  -8  -1    0.11    0.28
  -6   8   1    0.60    0.26
   6   8  -1    0.37    0.28
   5  -8  -1    1.39    0.35
  -5   8   1    0.86    0.27
   5   8  -1    1.33    0.32
   4  -8  -1   -0.03    0.30
   4   8  -1   -0.27    0.20
  -4   8   1   -0.17    0.21
  -3   8   1   -0.36    0.20
   3   8  -1    0.05    0.20
  -2   8   1    0.53    0.24
   2   8  -1    0.74    0.27
   1   8  -1    2.37    0.34
  -1   8   1    2.85    0.36
   0   8  -1    0.16    0.24
   0   8   1    0.33    0.23
   1   8   1    0.03    0.21
  -1   8  -1    0.21    0.23
  -2   8  -1    1.61    0.30
   2   8   1    2.01    0.32
  -3   8  -1   -0.23    0.19
   3   8   1   -0.30    0.20
   4  -8   1    0.22    0.31
   4   8   1    0.41    0.27
  -4   8  -1    0.35    0.25
   5  -8   1    1.01    0.33
   5   8   1    0.89    0.31
  -5   8  -1    0.88    0.29
   6  -8   1    0.13    0.28
   6   8   1    0.12    0.26
  -6   8  -1    0.12    0.25
   7  -8   1    0.08    0.27
  -7   8  -1    0.09    0.27
   7   8   1   -0.02    0.23
   8   8   1    0.09    0.29
  -8   8  -1   -0.47    0.24
   9   8   1   -0.55    0.25
  -9   8  -1    0.14    0.28
   8  -9  -1    0.28    0.30
   8   9  -1   -0.14    0.30
  -8   9   1    0.49    0.29
   7  -9  -1    0.25    0.31
   7   9  -1    0.31    0.28
  -7   9   1    0.30    0.27
   6  -9  -1   -0.45    0.29
   6   9  -1   -0.29    0.24
  -6   9   1   -0.56    0.21
   5  -9  -1    0.12    0.31
  -5   9   1   -0.18    0.23
   5   9  -1   -0.35    0.23
  -4   9   1   -0.01    0.22
   4   9  -1    0.08    0.26
   3   9  -1   -0.16    0.23
  -3   9   1   -0.29    0.22
   2   9  -1    0.51    0.27
  -2   9   1    0.50    0.26
   1   9  -1   -0.10    0.23
  -1   9   1   -0.42    0.20
   0   9   1   -0.15    0.21
   0   9  -1    0.02    0.24
  -1   9  -1    0.73    0.29
   1   9   1    0.83    0.29
  -2   9  -1    0.25    0.25
   2   9   1    0.00    0.23
   3   9   1    0.01    0.24
  -3   9  -1    0.00    0.25
   4   9   1    0.05    0.26
  -4   9  -1    0.49    0.27
   5   9   1   -0.32    0.24
  -5   9  -1    0.01    0.26
   6   9   1    0.30    0.30
  -6   9  -1   -0.08    0.26
   7   9   1    0.15    0.29
  -7   9  -1   -0.54    0.23
   5  10  -1   -0.10    0.28
  -5  10   1    0.47    0.28
   4  10  -1   -0.05    0.27
  -4  10   1   -0.37    0.23
  -3  10   1    0.51    0.28
   3  10  -1   -0.01    0.27
  -2  10   1    0.04    0.24
   2  10  -1    0.19    0.27
   1  10  -1    0.12    0.26
  -1  10   1   -0.11    0.24
   0  10   1   -0.33    0.23
   0  10  -1   -0.32    0.23
   1  10   1   -0.16    0.24
  -1  10  -1   -0.06    0.25
   2  10   1   -0.26    0.24
  -2  10  -1   -0.08    0.26
  -3  10  -1   -0.12    0.25
   3  10   1   -0.29    0.24
   4  10   1    0.05    0.25
  -4  10  -1    0.09    0.27
 -16   0   2    0.04    0.31
 -15   0   2   -0.34    0.28
 -14   0   2    1.38    0.37
 -13   0   2   -0.15    0.26
 -12   0   2   -0.27    0.24
 -11   0   2    0.16    0.25
 -10   0   2   17.28    0.69
  -9   0   2    0.02    0.20
   9   0  -2   -0.10    0.14
   9   0  -2   -0.05    0.11
  -8   0   2    3.21    0.30
   8   0  -2    3.30    0.28
   8   0  -2    3.68    0.25
  -7   0   2    0.08    0.15
   7   0  -2   -0.16    0.09
   7   0  -2   -0.02    0.12
   6   0  -2    9.68    0.32
  -6   0   2    9.31    0.36
   6   0  -2    9.19    0.34
  -5   0   2   -0.18    0.10
   5   0  -2    0.03    0.07
   5   0  -2    0.05    0.09
   4   0  -2  349.47    5.57
  -4   0   2  352.80    5.59
   3   0  -2    0.03    0.06
  -3   0   2    0.09    0.08
   3   0  -2   -0.01    0.07
   2   0  -2   82.54    1.35
   2   0  -2   83.67    1.42
  -2   0   2   81.49    1.37
  -1   0   2   -0.24    0.04
   1   0  -2   -0.25    0.04
   0   0   2   44.42    0.78
   0   0  -2   42.93    0.78
   1   0   2    0.00    0.07
  -1   0  -2    0.04    0.08
  -2   0  -2  269.99    4.34
   2   0   2  266.58    4.34
  -3   0  -2    0.05    0.14
   3   0   2   -0.16    0.11
  -4   0  -2    2.34    0.23
   4   0   2    2.29    0.23
   5   0   2    0.12    0.14
  -5   0  -2    0.24    0.17
   6   0   2   21.57    0.68
  -6   0  -2   23.26    0.70
   7   0   2    0.01    0.17
  -7   0  -2   -0.01    0.19
   8   0   2    1.13    0.25
  -8   0  -2    1.41    0.28
  -9   0  -2   -0.31    0.24
   9   0   2   -0.27    0.19
 -10   0  -2    0.16    0.29
  10   0   2   -0.03    0.21
 -11   0  -2    0.32    0.26
 -12   0  -2   -0.05    0.26
 -13   0  -2   -0.11    0.28
 -14   0  -2    2.14    0.46
 -16  -1   2   -0.06    0.33
 -16   1   2    0.14    0.32
 -15  -1   2    0.70    0.36
 -15   1   2    0.17    0.31
 -14  -1   2    4.13    0.51
 -14   1   2    3.09    0.44
 -13  -1   2    0.41    0.28
 -13   1   2    0.68    0.27
 -12  -1   2    1.06    0.32
 -12   1   2    1.40    0.31
 -11  -1   2    1.03    0.32
 -11   1   2    0.78    0.28
 -10   1   2    0.21    0.23
  10   1  -2   -0.19    0.18
   9  -1  -2    0.27    0.14
  -9  -1   2    0.27    0.22
   9   1  -2   -0.01    0.17
  -9   1   2    0.02    0.18
   8  -1  -2   11.07    0.43
  -8  -1   2   12.60    0.53
   8  -1  -2   11.88    0.44
  -8   1   2   12.11    0.48
   8   1  -2   12.35    0.38
   8   1  -2   11.44    0.48
   7  -1  -2    0.39    0.14
  -7  -1   2    0.26    0.16
   7  -1  -2    0.04    0.11
   7   1  -2    0.17    0.14
   7   1  -2    0.38    0.07
  -7   1   2    0.48    0.18
   7   1  -2    0.40    0.10
   6  -1  -2    2.93    0.20
   6  -1  -2    3.14    0.21
  -6  -1   2    3.36    0.27
   6   1  -2    3.17    0.17
   6   1  -2    2.98    0.11
   6   1  -2    3.10    0.23
   5  -1  -2   12.47    0.38
  -5  -1   2   11.14    0.40
  -5   1   2   11.95    0.34
   5   1  -2   11.83    0.41
   4  -1  -2    8.05    0.28
  -4  -1   2    8.15    0.31
   4  -1  -2    7.83    0.28
  -4   1   2    7.88    0.24
   4   1  -2    8.13    0.31
   3  -1  -2    0.08    0.09
  -3  -1   2   -0.13    0.11
   3   1  -2    0.03    0.12
  -3   1   2    0.07    0.07
  -2  -1   2   40.96    0.79
   2   1  -2   41.08    0.78
  -1  -1   2    6.85    0.23
   1  -1  -2    6.57    0.23
   1   1  -2    7.33    0.24
  -1   1   2    7.37    0.15
   0  -1   2   11.05    0.30
   0  -1  -2   11.29    0.31
   0   1  -2   11.22    0.31
   0   1   2   11.42    0.26
  -1  -1  -2   24.76    0.53
  -1   1  -2   24.71    0.55
   1   1   2   24.18    0.52
  -2  -1  -2    5.07    0.25
   2  -1   2    5.46    0.25
   2   1   2    5.42    0.24
  -2   1  -2    5.58    0.28
  -3  -1  -2    0.76    0.15
   3  -1   2    1.02    0.16
   3   1   2    0.76    0.15
  -3   1  -2    0.90    0.15
  -4  -1  -2   10.23    0.40
   4  -1   2   10.55    0.39
  -4   1  -2   10.38    0.41
   4   1   2   11.08    0.40
  -5  -1  -2    0.98    0.20
   5  -1   2    0.93    0.18
  -5   1  -2    0.45    0.17
   5   1   2    0.59    0.18
  -6  -1  -2    6.94    0.40
   6  -1   2    7.79    0.40
  -6   1  -2    6.71    0.40
   6   1   2    7.58    0.40
  -7  -1  -2    2.64    0.32
   7  -1   2    2.55    0.29
  -7   1  -2    2.42    0.34
   7   1   2    2.18    0.28
  -8  -1  -2   -0.04    0.22
   8  -1   2   -0.40    0.16
  -8   1  -2    0.03    0.22
   8   1   2    0.06    0.19
   9  -1   2    0.03    0.21
  -9  -1  -2    0.09    0.27
   9   1   2   -0.08    0.20
  -9   1  -2   -0.28    0.24
 -10  -1  -2    0.20    0.29
  10   1   2   -0.02    0.23
 -10   1  -2   -0.40    0.26
 -11  -1  -2    2.36    0.37
 -11   1  -2    1.96    0.36
 -12  -1  -2    2.64    0.41
 -12   1  -2    2.81    0.43
 -13  -1  -2    0.52    0.35
 -13   1  -2    0.15    0.31
 -14  -1  -2    0.63    0.38
 -14   1  -2   -0.23    0.29
 -15  -2   2    0.43    0.36
 -15   2   2    0.70    0.33
 -14  -2   2   -0.16    0.26
 -14   2   2   -0.40    0.23
 -13  -2   2   -0.27    0.28
 -13   2   2    0.21    0.26
 -12  -2   2    0.96    0.34
 -12   2   2    1.26    0.30
 -11   2   2    0.09    0.24
  11   2  -2    0.32    0.24
 -10  -2   2    0.83    0.27
 -10   2   2    0.25    0.22
  10   2  -2    0.53    0.25
  -9  -2   2    0.07    0.21
  -9   2   2   -0.01    0.19
   9   2  -2   -0.19    0.15
   8  -2  -2    5.10    0.31
  -8  -2   2    5.52    0.39
   8   2  -2    5.83    0.37
  -8   2   2    4.42    0.32
   8   2  -2    5.11    0.21
  -7  -2   2   25.58    0.75
   7  -2  -2   24.07    0.69
   7   2  -2   25.23    0.75
  -7   2   2   25.55    0.65
   7   2  -2   24.19    0.51
   6  -2  -2    0.09    0.11
  -6  -2   2   -0.07    0.14
   6  -2  -2    0.03    0.10
   6   2  -2    0.14    0.15
   6   2  -2    0.10    0.06
  -6   2   2    0.02    0.12
   5  -2  -2   46.57    0.98
  -5  -2   2   48.18    1.05
   5  -2  -2   47.74    0.96
   5   2  -2   47.49    1.04
  -5   2   2   46.34    0.90
  -4  -2   2   15.74    0.48
   4  -2  -2   15.80    0.44
   4  -2  -2   15.59    0.43
  -4   2   2   15.14    0.35
   4   2  -2   15.37    0.49
   3  -2  -2   22.47    0.53
  -3  -2   2   21.56    0.57
  -3   2   2   22.26    0.42
   3   2  -2   22.83    0.57
  -3   2   2   21.73    0.42
   2  -2  -2    3.59    0.20
  -2  -2   2    3.76    0.24
   2   2  -2    4.00    0.24
  -2   2   2    3.83    0.13
  -2   2   2    4.03    0.12
   1  -2  -2    3.35    0.24
  -1  -2   2    3.84    0.23
  -1   2   2    3.59    0.15
   1   2  -2    3.60    0.23
   0  -2   2    0.24    0.12
   0   2  -2    0.22    0.13
   0   2   2    0.30    0.09
  -1  -2  -2    9.39    0.31
  -1  -2  -2    9.93    0.31
   1  -2   2    9.78    0.33
   1  -2   2    9.71    0.29
   1   2   2    9.01    0.31
  -1   2  -2    9.54    0.34
  -2  -2  -2   10.36    0.36
   2  -2   2   10.98    0.23
   2  -2   2   11.10    0.38
  -2  -2  -2   10.95    0.33
  -2   2  -2   11.38    0.38
   2   2   2   10.79    0.36
   3  -2   2    5.61    0.29
  -3  -2  -2    5.47    0.29
   3   2   2    5.09    0.28
  -3   2  -2    5.54    0.29
   4  -2   2   10.38    0.39
  -4  -2  -2   10.84    0.42
   4   2   2    9.96    0.41
  -4   2  -2   10.07    0.41
  -5  -2  -2   -0.14    0.17
   5  -2   2    0.05    0.14
  -5   2  -2   -0.03    0.17
   5   2   2    0.15    0.15
  -6  -2  -2    1.03    0.23
   6  -2   2    0.85    0.20
  -6   2  -2    1.19    0.24
   6   2   2    0.94    0.22
  -7  -2  -2    6.37    0.44
   7  -2   2    8.15    0.43
   7   2   2    8.65    0.47
  -7   2  -2    7.69    0.44
  -8  -2  -2    3.91    0.43
  -8   2  -2    4.00    0.41
   8   2   2    3.34    0.36
  -9  -2  -2    2.07    0.37
  -9   2  -2    1.75    0.32
   9   2   2    2.61    0.35
 -10  -2  -2    0.46    0.28
  10   2   2    0.43    0.25
 -10   2  -2    0.19    0.26
 -11  -2  -2    1.68    0.36
 -11   2  -2    1.26    0.34
  11   2   2    1.71    0.35
 -12  -2  -2    0.42    0.33
 -12   2  -2    0.04    0.28
 -13  -2  -2    0.05    0.29
 -13   2  -2   -0.03    0.30
 -14  -2  -2    0.38    0.36
 -14   2  -2    0.50    0.37
 -15  -3   2    0.27    0.33
 -15   3   2    0.14    0.27
 -14  -3   2   -0.02    0.31
 -14   3   2   -0.05    0.28
 -13  -3   2    0.09    0.31
 -13   3   2    0.44    0.28
 -12   3   2   -0.18    0.21
 -11  -3   2    0.40    0.30
  11   3  -2    0.73    0.28
 -11   3   2    0.43    0.25
 -10  -3   2    0.19    0.26
 -10   3   2    0.11    0.22
  10   3  -2    0.20    0.24
  -9  -3   2    0.18    0.24
  -9   3   2    0.14    0.20
   9   3  -2    0.00    0.20
  -8  -3   2   13.28    0.58
  -8   3   2   11.70    0.46
   8   3  -2   11.13    0.56
   7  -3  -2    0.18    0.13
  -7  -3   2    0.46    0.22
   7  -3  -2    0.49    0.15
   7   3  -2    0.13    0.20
  -7   3   2    0.34    0.17
   6  -3  -2    3.54    0.27
  -6  -3   2    3.61    0.32
   6  -3  -2    3.25    0.26
  -6   3   2    3.21    0.24
   6   3  -2    2.92    0.32
  -5  -3   2   -0.13    0.14
   5  -3  -2    0.03    0.11
   5  -3  -2    0.01    0.11
   5   3  -2    0.34    0.16
  -5   3   2    0.30    0.12
  -4  -3   2   14.90    0.51
   4  -3  -2   14.31    0.45
   4   3  -2   14.92    0.51
  -4   3   2   14.92    0.37
  -3  -3   2    1.67    0.21
   3  -3  -2    1.90    0.18
   3  -3  -2    1.74    0.22
  -3   3   2    1.57    0.14
   3   3  -2    1.68    0.23
   2  -3  -2    4.40    0.22
  -2  -3   2    4.24    0.26
   2  -3  -2    4.48    0.29
  -2   3   2    4.53    0.19
   2   3  -2    5.08    0.28
  -1  -3   2    3.68    0.25
   1  -3  -2    3.73    0.29
   1  -3  -2    3.88    0.20
   1   3  -2    4.02    0.26
  -1   3   2    3.61    0.19
   0  -3   2    1.81    0.19
   0  -3  -2    2.05    0.14
   0   3   2    1.73    0.16
   0   3  -2    1.85    0.22
  -1  -3  -2    7.32    0.22
  -1  -3  -2    7.01    0.28
   1  -3   2    7.12    0.30
   1  -3   2    6.70    0.31
   1   3   2    7.10    0.29
  -1   3  -2    7.02    0.33
  -2  -3  -2    0.00    0.09
   2  -3   2   -0.18    0.11
   2  -3   2    0.02    0.10
   2   3   2   -0.05    0.11
  -2   3  -2    0.00    0.13
   3  -3   2    0.83    0.10
  -3  -3  -2    0.69    0.17
  -3  -3  -2    0.89    0.14
   3  -3   2    0.72    0.16
  -3   3  -2    0.79    0.18
   3   3   2    0.71    0.16
   4  -3   2   -0.06    0.14
  -4  -3  -2   -0.17    0.15
   4   3   2    0.08    0.16
  -4   3  -2    0.20    0.17
  -5  -3  -2   -0.09    0.17
   5  -3   2   -0.21    0.14
   5   3   2    0.11    0.17
  -5   3  -2   -0.06    0.17
  -6  -3  -2    9.69    0.51
   6  -3   2   10.05    0.47
  -6   3  -2   10.05    0.49
   6   3   2   10.52    0.50
  -7  -3  -2    0.35    0.24
   7   3   2    0.15    0.19
  -7   3  -2    0.10    0.23
  -8  -3  -2    0.56    0.30
  -8   3  -2    0.99    0.29
   8   3   2    0.31    0.24
  -9  -3  -2    6.94    0.53
  -9   3  -2    5.79    0.49
   9   3   2    5.18    0.48
 -10  -3  -2    0.25    0.28
  10   3   2    0.21    0.24
 -10   3  -2    0.17    0.27
 -11  -3  -2    0.44    0.32
 -11   3  -2    0.50    0.30
  11   3   2    0.59    0.30
 -12  -3  -2   -0.30    0.29
 -12   3  -2    0.30    0.28
  12   3   2    0.61    0.30
 -13  -3  -2    1.93    0.43
 -13   3  -2    1.10    0.38
 -14  -3  -2    0.48    0.35
 -14   3  -2    0.32    0.34
 -15  -4   2   -0.53    0.32
 -15   4   2    0.59    0.31
 -14  -4   2   -0.14    0.30
 -14   4   2    0.04    0.27
 -13  -4   2   -0.19    0.30
 -13   4   2    0.28    0.27
 -12  -4   2    0.43    0.33
  12   4  -2    0.26    0.27
 -12   4   2    0.16    0.24
 -11  -4   2   -0.19    0.26
 -11   4   2    0.06    0.21
  11   4  -2    0.09    0.23
 -10  -4   2    0.00    0.26
 -10   4   2   -0.16    0.22
  10   4  -2   -0.35    0.21
  -9  -4   2    0.03    0.24
   9   4  -2    0.00    0.22
  -9   4   2   -0.31    0.20
  -8  -4   2    0.11    0.25
   8  -4  -2   -0.03    0.12
   8   4  -2    0.02    0.22
  -8   4   2   -0.17    0.18
   7  -4  -2    2.95    0.28
  -7  -4   2    3.34    0.39
   7   4  -2    3.17    0.34
  -7   4   2    2.69    0.28
   6  -4  -2   51.13    1.18
  -6  -4   2   51.69    1.25
   6  -4  -2   52.47    1.13
   6   4  -2   51.80    1.26
  -6   4   2   50.46    1.06
   5  -4  -2  129.00    2.32
  -5  -4   2  132.92    2.48
   5  -4  -2  134.38    2.39
  -5   4   2  130.79    2.26
   5   4  -2  135.33    2.52
   4  -4  -2   19.55    0.59
   4  -4  -2   18.72    0.68
  -4  -4   2   19.07    0.62
  -4   4   2   18.66    0.49
   4   4  -2   18.45    0.63
   3  -4  -2   77.85    1.71
   3  -4  -2   78.82    1.50
  -3  -4   2   80.93    1.59
  -3   4   2   77.57    1.40
   3   4  -2   76.86    1.58
   2  -4  -2    0.87    0.19
   2  -4  -2    0.90    0.14
  -2  -4   2    0.73    0.17
   2   4  -2    1.06    0.20
  -2   4   2    1.06    0.15
   1  -4  -2    0.13    0.16
  -1  -4   2    0.28    0.15
   1  -4  -2    0.18    0.09
   1   4  -2    0.26    0.16
  -1   4   2   -0.06    0.11
   0  -4   2    9.33    0.38
   0  -4  -2    8.89    0.32
   0  -4  -2    8.99    0.30
   0   4   2    9.21    0.35
   0   4  -2    9.38    0.39
  -1  -4  -2    0.07    0.07
   1  -4   2   -0.09    0.13
  -1  -4  -2    0.08    0.12
   1  -4   2    0.33    0.15
  -1   4  -2    0.08    0.14
   1   4   2    0.26    0.14
   2  -4   2    3.03    0.26
   2  -4   2    2.40    0.25
  -2  -4  -2    2.85    0.15
  -2  -4  -2    2.53    0.25
  -2   4  -2    2.30    0.27
   2   4   2    3.10    0.25
   3  -4   2    6.49    0.36
  -3  -4  -2    6.39    0.32
   3  -4   2    6.34    0.34
  -3  -4  -2    6.50    0.19
  -3  -4  -2    7.15    0.38
   3   4   2    6.47    0.36
  -3   4  -2    6.80    0.38
  -4  -4  -2    1.42    0.19
   4  -4   2    1.34    0.15
   4  -4   2    1.39    0.21
  -4   4  -2    1.42    0.24
   4   4   2    0.99    0.21
  -5  -4  -2    0.39    0.21
  -5   4  -2    0.41    0.21
   5   4   2    0.48    0.21
  -6  -4  -2    1.48    0.28
  -6   4  -2    1.16    0.27
   6   4   2    1.23    0.26
  -7  -4  -2    2.29    0.34
   7   4   2    2.63    0.37
  -7   4  -2    2.86    0.34
  -8  -4  -2    2.46    0.37
  -8   4  -2    2.81    0.40
   8   4   2    2.46    0.37
  -9  -4  -2    8.35    0.59
  -9   4  -2    8.55    0.55
   9   4   2    7.88    0.55
 -10  -4  -2    0.50    0.32
 -10   4  -2    1.16    0.31
  10   4   2    1.39    0.33
 -11  -4  -2    0.65    0.35
  11   4   2    0.78    0.31
 -11   4  -2    0.41    0.31
 -12  -4  -2   -0.09    0.30
 -12   4  -2    0.22    0.29
  12   4   2   -0.03    0.26
 -13  -4  -2   -0.29    0.31
 -13   4  -2   -0.38    0.27
 -14  -5   2    0.58    0.34
 -14   5   2    0.73    0.33
 -13   5   2    0.36    0.28
 -12  -5   2    0.31    0.32
 -12   5   2    0.55    0.28
  12   5  -2    0.27    0.27
 -11  -5   2    0.09    0.29
  11   5  -2    0.31    0.26
 -11   5   2    0.46    0.26
 -10  -5   2    0.32    0.27
 -10   5   2    0.22    0.22
  10   5  -2   -0.36    0.21
  -9  -5   2    1.20    0.33
   9  -5  -2    0.95    0.22
  -9   5   2    1.67    0.27
   9   5  -2    1.34    0.33
  -8  -5   2    0.11    0.26
   8  -5  -2    0.16    0.16
   8   5  -2    0.33    0.25
  -8   5   2    0.40    0.23
  -7  -5   2    0.07    0.23
   7  -5  -2    0.09    0.15
   7   5  -2    0.03    0.21
  -7   5   2   -0.21    0.18
   6  -5  -2   11.73    0.60
  -6  -5   2   10.00    0.56
   6  -5  -2   10.73    0.46
   6   5  -2   10.53    0.55
  -6   5   2   11.53    0.44
  -5  -5   2    2.29    0.31
   5  -5  -2    1.36    0.26
  -5   5   2    1.48    0.22
   5   5  -2    1.72    0.28
   4  -5  -2    0.58    0.23
  -4  -5   2    0.49    0.21
   4  -5  -2    0.86    0.19
  -4   5   2    0.51    0.16
   4   5  -2    0.53    0.21
   3  -5  -2    0.30    0.19
   3  -5  -2    0.56    0.16
  -3  -5   2    0.44    0.20
   3   5  -2    0.60    0.20
  -3   5   2    0.46    0.15
   2  -5  -2    0.13    0.13
   2  -5  -2    0.70    0.21
  -2  -5   2    0.32    0.19
   2   5  -2    0.43    0.20
  -2   5   2    0.46    0.15
   1  -5  -2    1.01    0.16
  -1  -5   2    1.09    0.21
   1   5  -2    1.10    0.21
  -1   5   2    1.20    0.18
   0  -5  -2    6.47    0.30
   0  -5   2    5.86    0.36
   0  -5  -2    6.41    0.29
   0   5  -2    6.10    0.37
   0   5   2    5.84    0.33
  -1  -5  -2    1.14    0.15
  -1  -5  -2    1.57    0.23
   1  -5   2    1.15    0.20
  -1   5  -2    1.11    0.23
   1   5   2    1.23    0.21
  -2  -5  -2    4.46    0.31
   2  -5   2    3.89    0.30
   2  -5   2    4.01    0.34
   2   5   2    4.24    0.31
  -2   5  -2    3.64    0.33
  -3  -5  -2    2.04    0.28
   3  -5   2    1.30    0.23
  -3   5  -2    1.78    0.25
   3   5   2    1.58    0.25
  -4  -5  -2    1.07    0.19
   4  -5   2    1.07    0.22
  -4  -5  -2    1.04    0.25
   4   5   2    0.82    0.23
  -4   5  -2    1.05    0.25
   5  -5   2   -0.15    0.17
   5   5   2    0.11    0.22
  -5   5  -2   -0.19    0.22
  -6  -5  -2    1.10    0.31
  -6   5  -2    0.92    0.29
   6   5   2    0.79    0.26
  -7  -5  -2    1.31    0.34
  -7   5  -2    0.94    0.30
   7   5   2    1.27    0.30
  -8  -5  -2    1.42    0.34
  -8   5  -2    1.21    0.30
   8   5   2    1.93    0.35
  -9  -5  -2   -0.05    0.27
  -9   5  -2    0.00    0.25
   9   5   2    0.11    0.23
  10   5   2    0.60    0.30
 -10   5  -2    0.47    0.30
 -11   5  -2    0.16    0.29
  11   5   2   -0.11    0.26
 -12   5  -2   -0.42    0.25
  12   5   2   -0.03    0.27
 -13   6   2   -0.13    0.25
 -12  -6   2    0.77    0.34
  12   6  -2    1.33    0.37
 -12   6   2    0.68    0.30
 -11  -6   2    0.46    0.31
  11   6  -2    0.79    0.33
 -11   6   2    0.56    0.29
 -10  -6   2    0.46    0.30
  10   6  -2   -0.29    0.26
 -10   6   2    0.50    0.25
  -9  -6   2    0.32    0.26
   9   6  -2    0.10    0.24
  -9   6   2    0.66    0.24
  -8  -6   2   -0.09    0.26
   8  -6  -2   -0.05    0.21
   8  -6  -2    0.04    0.18
   8   6  -2    0.17    0.22
  -8   6   2    0.23    0.24
  -7  -6   2    6.01    0.52
   7  -6  -2    5.40    0.47
   7  -6  -2    6.22    0.39
   7   6  -2    6.70    0.49
  -7   6   2    6.03    0.39
   6  -6  -2    2.10    0.28
  -6  -6   2    3.39    0.43
   6  -6  -2    2.05    0.36
   6   6  -2    2.46    0.37
  -6   6   2    2.29    0.31
  -5  -6   2    1.95    0.33
   5  -6  -2    1.11    0.28
  -5   6   2    1.55    0.23
   5   6  -2    1.09    0.30
   4  -6  -2    2.27    0.33
  -4  -6   2    2.07    0.31
  -4   6   2    1.94    0.25
   4   6  -2    1.99    0.30
   3  -6  -2    9.11    0.57
  -3  -6   2    8.23    0.46
   3   6  -2   10.06    0.54
  -3   6   2    8.73    0.40
   2  -6  -2    1.70    0.34
  -2  -6   2    0.96    0.24
  -2   6   2    1.36    0.22
   2   6  -2    1.53    0.28
  -1   6   2    4.66    0.32
   1   6  -2    3.70    0.37
   0   6   2    1.24    0.23
   0   6  -2    0.76    0.24
  -1   6  -2    0.15    0.21
   1   6   2    0.19    0.19
   2   6   2    3.39    0.35
  -2   6  -2    3.94    0.37
   3  -6   2    0.13    0.21
   3   6   2    0.11    0.19
  -3   6  -2   -0.18    0.21
  -4  -6  -2    0.36    0.17
   4  -6   2    0.05    0.21
   4   6   2    0.13    0.20
  -4   6  -2    0.20    0.23
   5  -6   2    1.39    0.29
  -5   6  -2    1.40    0.30
   5   6   2    1.63    0.30
   6  -6   2    3.37    0.38
   6   6   2    2.82    0.40
  -6   6  -2    3.26    0.40
   7  -6   2    2.10    0.33
  -7   6  -2    1.96    0.34
   7   6   2    2.06    0.35
   8  -6   2    0.70    0.27
   8   6   2    0.33    0.28
  -8   6  -2    0.95    0.31
  -9   6  -2    0.09    0.27
   9   6   2    0.07    0.24
 -10   6  -2    0.57    0.30
  10   6   2   -0.19    0.26
  11   6   2   -0.28    0.24
 -11   6  -2   -0.27    0.27
  12   7  -2    0.34    0.32
 -12   7   2    0.30    0.29
  11  -7  -2    0.29    0.26
  11   7  -2   -0.04    0.29
 -11   7   2   -0.09    0.25
  10  -7  -2    1.53    0.37
  10   7  -2    1.70    0.40
 -10   7   2    0.92    0.28
   9  -7  -2   -0.15    0.23
   9   7  -2    0.17    0.28
  -9   7   2   -0.17    0.21
   8  -7  -2    0.43    0.30
   8   7  -2    0.24    0.26
  -8   7   2    0.20    0.23
   7  -7  -2    0.26    0.26
  -7   7   2    0.56    0.24
   7   7  -2   -0.14    0.21
   6  -7  -2   -0.02    0.25
   6   7  -2    0.03    0.23
  -6   7   2    0.20    0.20
   5  -7  -2    0.38    0.26
   5   7  -2    0.03    0.24
  -5   7   2    0.07    0.20
   4  -7  -2    1.70    0.36
  -4   7   2    1.37    0.25
   4   7  -2    1.23    0.31
   3  -7  -2    0.71    0.32
  -3   7   2    0.47    0.22
   3   7  -2    0.47    0.28
   2   7  -2   -0.21    0.22
  -2   7   2   -0.23    0.19
   1   7  -2    1.90    0.32
  -1   7   2    2.56    0.33
   0   7   2    0.12    0.20
   0   7  -2    0.47    0.26
   1   7   2   -0.10    0.20
  -1   7  -2    0.14    0.24
   2   7   2    0.44    0.25
  -2   7  -2    0.77    0.28
  -3   7  -2   -0.15    0.23
   3   7   2    0.13    0.22
   4  -7   2    3.59    0.43
   4   7   2    2.63    0.37
  -4   7  -2    3.06    0.38
   5  -7   2    1.52    0.33
  -5   7  -2    1.54    0.31
   5   7   2    1.36    0.30
   6  -7   2    0.28    0.27
  -6   7  -2    0.01    0.23
   6   7   2    0.52    0.27
   7   7   2   -0.22    0.24
  -7   7  -2    0.24    0.27
   8   7   2   -0.16    0.26
  -8   7  -2    0.41    0.30
  -9   7  -2    0.10    0.29
   9   7   2   -0.08    0.26
 -10   7  -2    0.20    0.28
  10   7   2    0.22    0.31
  10  -8  -2    0.38    0.30
 -10   8   2    0.04    0.25
  10   8  -2    0.08    0.29
   9  -8  -2    0.77    0.34
  -9   8   2    0.65    0.28
   9   8  -2    0.59    0.33
   8  -8  -2   -0.10    0.25
   8   8  -2   -0.47    0.24
  -8   8   2   -0.27    0.22
   7  -8  -2    0.57    0.32
  -7   8   2    0.70    0.25
   7   8  -2    0.44    0.28
   6  -8  -2    0.34    0.29
   6   8  -2    0.24    0.28
  -6   8   2    0.02    0.21
   5  -8  -2    0.21    0.30
   5   8  -2    0.63    0.30
  -5   8   2   -0.43    0.18
   4  -8  -2    0.54    0.33
   4   8  -2    0.41    0.28
  -4   8   2    0.59    0.24
   3   8  -2    0.63    0.26
  -3   8   2   -0.02    0.20
  -2   8   2   -0.28    0.18
   2   8  -2   -0.31    0.21
   1   8  -2    0.14    0.24
  -1   8   2    0.08    0.20
   0   8   2    0.25    0.23
   0   8  -2    0.05    0.24
  -1   8  -2    0.86    0.28
   1   8   2    0.73    0.26
   2   8   2    0.10    0.22
  -2   8  -2    0.22    0.24
   3   8   2    0.17    0.24
  -3   8  -2    0.01    0.25
   4   8   2    0.97    0.30
  -4   8  -2    1.42    0.31
   5  -8   2    0.81    0.32
  -5   8  -2    0.31    0.27
   5   8   2    0.86    0.30
   6   8   2   -0.08    0.23
  -6   8  -2   -0.10    0.26
   7   8   2    0.49    0.29
  -7   8  -2    0.31    0.30
   8   8   2    0.42    0.30
  -8   8  -2   -0.38    0.26
   9   8   2   -0.46    0.27
  -9   8  -2    0.24    0.30
   8  -9  -2    0.19    0.33
  -8   9   2    0.14    0.25
   8   9  -2   -0.01    0.28
   7  -9  -2   -0.26    0.31
  -7   9   2    0.35    0.26
   7   9  -2   -0.17    0.23
   6  -9  -2   -0.58    0.25
  -6   9   2   -0.48    0.21
   6   9  -2   -0.44    0.23
   5  -9  -2    0.02    0.34
   5   9  -2    0.39    0.31
  -5   9   2   -0.25    0.22
   4   9  -2   -0.06    0.25
  -4   9   2    0.36    0.23
   3   9  -2   -0.02    0.24
  -3   9   2   -0.03    0.22
   2   9  -2    0.32    0.26
  -2   9   2    0.07    0.23
   1   9  -2    0.25    0.27
  -1   9   2   -0.05    0.21
   0   9  -2    0.35    0.27
   0   9   2    0.37    0.25
  -1   9  -2   -0.11    0.25
   1   9   2    0.26    0.24
   2   9   2    0.29    0.26
  -2   9  -2    0.03    0.28
  -3   9  -2    0.72    0.31
   3   9   2    0.66    0.28
  -4   9  -2    0.49    0.30
   4   9   2    0.56    0.28
   5   9   2    0.01    0.26
  -5   9  -2   -0.18    0.26
  -6   9  -2    0.02    0.27
   6   9   2   -0.10    0.27
  -7   9  -2    0.45    0.30
   7   9   2    0.11    0.30
  -5  10   2    0.27    0.26
   5  10  -2    0.13    0.30
  -4  10   2    0.74    0.29
   4  10  -2    0.91    0.35
   3  10  -2    0.27    0.28
  -3  10   2   -0.21    0.22
  -2  10   2    0.34    0.27
   2  10  -2   -0.37    0.24
  -1  10   2    0.30    0.27
   1  10  -2   -0.07    0.26
   0  10  -2    0.10    0.27
   0  10   2    0.02    0.26
  -1  10  -2    0.08    0.26
   1  10   2   -0.30    0.22
  -2  10  -2    0.53    0.30
   2  10   2    0.40    0.29
  -3  10  -2    0.02    0.28
   3  10   2    0.15    0.27
  -4  10  -2    0.27    0.31
   4  10   2   -0.32    0.24
 -16   0   3   -0.33    0.26
 -15   0   3    0.72    0.33
 -14   0   3   -0.10    0.26
 -13   0   3    0.68    0.29
 -12   0   3   -0.30    0.21
 -11   0   3    0.51    0.27
  11   0  -3    0.07    0.14
  10   0  -3   -0.04    0.12
   9   0  -3   13.79    0.51
   9   0  -3   14.56    0.47
  -9   0   3   13.35    0.55
  -8   0   3   -0.11    0.16
   8   0  -3   -0.03    0.10
   8   0  -3   -0.11    0.12
   7   0  -3   34.63    0.78
  -7   0   3   35.42    0.84
   7   0  -3   36.00    0.81
   6   0  -3    0.00    0.09
  -6   0   3    0.07    0.11
   5   0  -3    1.26    0.14
   5   0  -3    1.39    0.13
  -5   0   3    1.18    0.16
  -4   0   3    0.01    0.10
   4   0  -3    0.02    0.08
   4   0  -3   -0.03    0.09
   3   0  -3   30.61    0.64
  -3   0   3   31.45    0.62
   3   0  -3   31.92    0.65
  -2   0   3    0.00    0.08
   2   0  -3    0.06    0.07
   1   0  -3   48.90    0.87
  -1   0   3   48.13    0.88
   0   0   3   -0.14    0.09
   0   0  -3   -0.06    0.10
   1   0   3    8.75    0.31
  -1   0  -3    9.06    0.32
  -2   0  -3    0.17    0.13
   2   0   3    0.04    0.10
  -3   0  -3   26.47    0.67
   4   0   3    0.02    0.12
  -4   0  -3    0.10    0.15
   5   0   3   20.90    0.65
  -5   0  -3   19.48    0.65
   6   0   3   -0.09    0.16
  -6   0  -3    0.32    0.21
   7   0   3   13.96    0.58
  -7   0  -3   15.53    0.66
  -8   0  -3    0.28    0.25
   8   0   3   -0.09    0.18
   9   0   3    1.17    0.28
  -9   0  -3    1.08    0.34
  10   0   3   -0.09    0.22
 -10   0  -3   -0.35    0.24
 -11   0  -3    2.09    0.41
 -12   0  -3    0.14    0.31
 -13   0  -3    0.33    0.32
 -14   0  -3    0.11    0.33
 -16  -1   3    0.56    0.36
 -16   1   3    0.22    0.30
 -15  -1   3    0.40    0.32
 -15   1   3    0.46    0.31
 -14  -1   3    0.09    0.30
 -14   1   3   -0.06    0.26
 -13  -1   3    0.36    0.30
 -13   1   3    0.05    0.25
 -12  -1   3   -0.05    0.23
 -12   1   3    0.54    0.27
 -11  -1   3    0.09    0.23
 -11   1   3   -0.31    0.21
 -10  -1   3    2.82    0.37
  10  -1  -3    2.93    0.27
 -10   1   3    2.32    0.33
  10   1  -3    3.13    0.33
  10   1  -3    2.98    0.24
   9  -1  -3    0.75    0.17
  -9  -1   3    0.10    0.21
   9   1  -3    0.76    0.13
  -9   1   3    0.55    0.21
   9   1  -3    0.91    0.22
   8  -1  -3    4.82    0.27
   8  -1  -3    4.65    0.29
  -8  -1   3    4.80    0.33
   8   1  -3    4.77    0.25
  -8   1   3    4.49    0.30
   8   1  -3    5.30    0.34
   8   1  -3    4.68    0.18
   7  -1  -3    2.07    0.19
  -7  -1   3    1.67    0.23
   7  -1  -3    2.16    0.21
   7   1  -3    1.74    0.13
   7   1  -3    1.85    0.21
  -7   1   3    1.76    0.21
   7   1  -3    1.90    0.17
   6  -1  -3   10.92    0.38
  -6  -1   3   11.05    0.42
   6   1  -3   11.56    0.42
  -6   1   3   11.50    0.36
  -5  -1   3   11.54    0.40
   5  -1  -3   11.90    0.38
   5   1  -3   11.23    0.39
  -5   1   3   11.31    0.32
   4  -1  -3   19.22    0.49
  -4  -1   3   18.94    0.51
  -4   1   3   19.57    0.41
   4   1  -3   19.14    0.50
  -3  -1   3    6.78    0.29
  -3   1   3    6.82    0.17
  -3   1   3    6.62    0.17
   3   1  -3    6.18    0.27
   2  -1  -3    8.26    0.29
  -2  -1   3    8.19    0.29
  -2   1   3    8.36    0.18
   2   1  -3    8.11    0.30
  -2   1   3    8.32    0.19
  -1  -1   3   32.79    0.69
   1  -1  -3   33.67    0.71
   1  -1  -3   33.16    0.72
   1   1  -3   33.58    0.69
  -1   1   3   33.56    0.61
   0  -1  -3   26.24    0.61
   0  -1   3   26.22    0.60
   0  -1  -3   26.62    0.55
   0   1  -3   27.10    0.46
   0   1   3   27.36    0.56
  -1  -1  -3    0.34    0.13
   1  -1   3    0.78    0.15
  -1   1  -3    0.39    0.15
   1   1   3    0.58    0.12
   2  -1   3   10.95    0.38
  -2  -1  -3   11.70    0.38
  -2   1  -3   10.90    0.39
   2   1   3   11.19    0.37
   3  -1   3   46.72    1.01
  -3  -1  -3   46.66    1.00
  -3   1  -3   47.07    1.02
   3   1   3   47.28    1.01
  -4  -1  -3   16.63    0.54
   4  -1   3   16.45    0.53
  -4   1  -3   15.97    0.54
   5  -1   3    0.26    0.17
  -5  -1  -3    0.11    0.19
   5   1   3    0.27    0.17
  -5   1  -3    0.16    0.19
  -6  -1  -3    2.26    0.33
   6  -1   3    2.72    0.28
  -6   1  -3    2.55    0.31
   6   1   3    2.86    0.30
  -7  -1  -3    0.36    0.23
   7  -1   3    1.20    0.23
   7   1   3    0.58    0.21
  -7   1  -3    0.65    0.24
   8  -1   3    0.21    0.20
  -8  -1  -3    0.50    0.28
   8   1   3   -0.01    0.21
  -8   1  -3    0.32    0.24
   9  -1   3    0.21    0.24
  -9  -1  -3   -0.14    0.25
  -9   1  -3   -0.05    0.26
   9   1   3    0.16    0.23
 -10  -1  -3    6.78    0.53
  10   1   3    7.54    0.55
 -10   1  -3    7.83    0.54
 -11  -1  -3    0.04    0.30
 -11   1  -3    0.46    0.28
 -12  -1  -3   -0.41    0.27
 -12   1  -3   -0.04    0.29
 -13  -1  -3    0.89    0.39
 -13   1  -3    1.09    0.37
 -14  -1  -3    0.32    0.38
 -14   1  -3    0.34    0.36
 -16  -2   3    0.36    0.37
 -16   2   3    0.07    0.29
 -15  -2   3   -0.06    0.30
 -15   2   3    0.08    0.27
 -14  -2   3    0.09    0.28
 -14   2   3   -0.16    0.25
 -13  -2   3    0.04    0.26
 -13   2   3    0.32    0.26
 -12  -2   3    1.67    0.36
 -12   2   3    1.83    0.31
 -11  -2   3    0.05    0.28
 -11   2   3    0.03    0.22
 -10  -2   3    0.15    0.23
  10  -2  -3    0.58    0.19
 -10   2   3    0.28    0.21
  10   2  -3    0.38    0.22
  -9  -2   3    1.28    0.27
   9  -2  -3    0.83    0.19
  -9   2   3    1.30    0.23
   9   2  -3    0.99    0.23
  -8  -2   3    0.81    0.22
   8  -2  -3    0.86    0.18
   8   2  -3    0.95    0.12
   8   2  -3    1.23    0.22
  -8   2   3    0.88    0.18
   7  -2  -3   30.64    0.78
  -7  -2   3   31.09    0.85
   7   2  -3   31.51    0.83
  -7   2   3   30.68    0.71
   6  -2  -3    1.84    0.21
   6  -2  -3    1.91    0.20
  -6  -2   3    1.87    0.25
   6   2  -3    2.17    0.24
  -6   2   3    2.14    0.18
   5  -2  -3   62.57    1.23
   5  -2  -3   63.44    1.24
  -5  -2   3   63.33    1.29
   5   2  -3   64.01    1.30
   4  -2  -3   30.44    0.70
   4  -2  -3   30.55    0.69
  -4  -2   3   31.23    0.74
   4   2  -3   30.65    0.74
  -4   2   3   29.35    0.54
  -4   2   3   29.29    0.54
  -3  -2   3   55.90    1.10
   3   2  -3   52.68    1.09
   2  -2  -3    3.92    0.25
  -2  -2   3    4.47    0.27
   2   2  -3    4.07    0.25
   1  -2  -3  108.05    2.07
  -1  -2   3  110.81    1.94
   1  -2  -3  107.76    1.97
   1   2  -3  111.20    1.94
  -1   2   3  111.11    1.81
   0  -2  -3  117.80    2.13
   0  -2   3  121.78    2.10
   0   2  -3  120.05    2.10
   0   2   3  119.91    2.01
   1  -2   3   51.35    0.96
   1  -2   3   48.21    1.02
  -1  -2  -3   50.15    1.03
  -1  -2  -3   51.34    0.97
   1   2   3   50.26    0.98
  -1   2  -3   50.15    1.04
  -2  -2  -3    0.38    0.14
   2  -2   3    0.25    0.14
  -2   2  -3    0.25    0.14
   2   2   3    0.57    0.13
  -3  -2  -3    2.47    0.23
   3  -2   3    2.96    0.24
   3   2   3    2.79    0.24
  -3   2  -3    2.47    0.26
  -4  -2  -3   16.18    0.55
   4  -2   3   15.25    0.52
   4   2   3   14.57    0.53
  -4   2  -3   16.08    0.56
   5  -2   3   14.67    0.55
  -5  -2  -3   14.77    0.56
   5   2   3   14.41    0.55
  -5   2  -3   15.39    0.57
  -6  -2  -3    4.89    0.38
   6  -2   3    5.04    0.35
   6   2   3    4.70    0.35
  -6   2  -3    5.22    0.38
   7  -2   3    6.24    0.42
  -7  -2  -3    5.81    0.43
  -7   2  -3    6.04    0.46
   7   2   3    5.87    0.44
   8  -2   3    6.38    0.45
  -8  -2  -3    6.23    0.49
   8   2   3    6.53    0.46
  -8   2  -3    6.06    0.46
  -9  -2  -3    0.60    0.32
   9   2   3    0.50    0.28
  -9   2  -3    0.69    0.30
 -10  -2  -3   -0.10    0.24
  10   2   3   -0.19    0.21
 -10   2  -3    0.09    0.27
 -11  -2  -3   -0.34    0.27
  11   2   3    0.30    0.28
 -11   2  -3    0.35    0.30
 -12  -2  -3    4.28    0.54
 -12   2  -3    2.54    0.44
 -13  -2  -3    0.17    0.34
 -13   2  -3    0.51    0.35
 -15  -3   3    0.41    0.36
 -15   3   3    0.18    0.28
 -14  -3   3    0.04    0.33
 -14   3   3    0.59    0.29
 -13   3   3    0.11    0.26
 -12  -3   3    0.33    0.28
 -12   3   3    0.76    0.26
 -11  -3   3    2.31    0.36
 -11   3   3    1.88    0.30
  11   3  -3    2.24    0.36
  10  -3  -3    2.27    0.28
 -10  -3   3    1.62    0.34
 -10   3   3    2.22    0.30
  10   3  -3    2.09    0.32
   9  -3  -3    0.11    0.16
  -9  -3   3    0.10    0.23
  -9   3   3    0.43    0.20
   9   3  -3    0.12    0.20
   8  -3  -3    3.46    0.30
  -8  -3   3    2.70    0.36
   8  -3  -3    2.90    0.27
  -8   3   3    2.55    0.27
   8   3  -3    2.81    0.34
  -7  -3   3    2.71    0.34
   7  -3  -3    3.81    0.29
   7  -3  -3    3.49    0.28
  -7   3   3    3.63    0.25
   7   3  -3    3.13    0.31
  -6  -3   3    3.06    0.32
   6  -3  -3    3.10    0.26
   6  -3  -3    3.46    0.27
  -6   3   3    2.74    0.20
   6   3  -3    3.32    0.32
   5  -3  -3    0.81    0.15
  -5  -3   3    0.86    0.19
   5  -3  -3    0.91    0.16
   5   3  -3    0.78    0.19
  -5   3   3    1.18    0.14
  -5   3   3    1.03    0.12
   4  -3  -3   11.40    0.41
  -4  -3   3   11.97    0.47
  -4   3   3   11.48    0.28
   4   3  -3   11.93    0.46
  -4   3   3   11.43    0.27
   3  -3  -3    0.50    0.12
  -3  -3   3    0.25    0.14
   3  -3  -3    0.39    0.15
  -3   3   3    0.52    0.08
   3   3  -3    0.58    0.16
  -3   3   3    0.44    0.08
   2  -3  -3   -0.02    0.12
  -2  -3   3   -0.04    0.14
   2  -3  -3   -0.08    0.08
  -2   3   3    0.07    0.07
  -2   3   3    0.09    0.07
   2   3  -3   -0.17    0.12
   1  -3  -3    3.33    0.27
  -1  -3   3    3.39    0.25
   1   3  -3    3.70    0.26
  -1   3   3    3.39    0.18
   0  -3   3    0.99    0.17
   0   3  -3    0.79    0.16
   0   3   3    0.97    0.13
  -1  -3  -3    6.17    0.28
   1  -3   3    6.94    0.34
   1  -3   3    6.82    0.29
  -1  -3  -3    6.68    0.30
   1   3   3    6.76    0.29
  -1   3  -3    6.77    0.34
  -2  -3  -3    5.66    0.29
  -2  -3  -3    6.00    0.30
   2  -3   3    5.75    0.33
   2  -3   3    5.74    0.16
   2  -3   3    5.44    0.26
  -2   3  -3    6.42    0.35
   2   3   3    5.92    0.31
  -3  -3  -3    0.30    0.15
   3  -3   3    0.17    0.16
  -3  -3  -3    0.17    0.14
   3   3   3    0.17    0.14
  -3   3  -3    0.52    0.19
   4  -3   3    0.08    0.16
  -4  -3  -3    0.18    0.17
   4   3   3    0.09    0.15
  -4   3  -3    0.03    0.17
   5  -3   3    1.95    0.27
  -5  -3  -3    1.85    0.26
   5   3   3    1.83    0.26
  -5   3  -3    2.49    0.32
  -6  -3  -3    3.01    0.34
   6  -3   3    2.12    0.29
  -6   3  -3    2.11    0.31
   6   3   3    2.48    0.33
  -7  -3  -3    0.34    0.27
   7   3   3    0.40    0.24
  -7   3  -3    0.55    0.25
  -8  -3  -3    5.58    0.48
  -8   3  -3    6.06    0.51
   8   3   3    6.21    0.47
  -9  -3  -3    0.50    0.29
  -9   3  -3    0.39    0.29
   9   3   3    0.87    0.31
 -10  -3  -3    2.40    0.39
  10   3   3    2.27    0.38
 -10   3  -3    2.43    0.38
 -11  -3  -3    0.17    0.28
 -11   3  -3    0.07    0.29
  11   3   3    0.36    0.30
 -12  -3  -3    0.48    0.34
 -12   3  -3    0.05    0.31
  12   3   3    0.04    0.27
 -13  -3  -3   -0.48    0.26
 -13   3  -3   -0.19    0.28
 -15  -4   3    0.56    0.38
 -15   4   3    0.12    0.27
 -14   4   3    0.60    0.29
 -13  -4   3    0.95    0.32
 -13   4   3    0.93    0.28
 -12  -4   3    0.50    0.31
 -12   4   3   -0.34    0.20
 -11  -4   3   -0.11    0.25
  11   4  -3    0.13    0.24
 -11   4   3    0.11    0.20
 -10  -4   3    5.35    0.48
  10   4  -3    5.37    0.47
 -10   4   3    5.05    0.38
   9  -4  -3    2.30    0.27
   9  -4  -3    1.65    0.27
  -9  -4   3    1.95    0.33
   9   4  -3    2.16    0.34
  -9   4   3    2.08    0.28
   8  -4  -3    1.84    0.25
   8  -4  -3    2.07    0.26
  -8  -4   3    1.59    0.30
   8   4  -3    1.73    0.29
  -8   4   3    1.67    0.24
   7  -4  -3    2.91    0.28
  -7  -4   3    2.94    0.35
   7  -4  -3    2.52    0.26
  -7   4   3    3.31    0.27
   7   4  -3    2.72    0.32
   6  -4  -3   12.36    0.50
   6  -4  -3   12.15    0.48
  -6   4   3   12.70    0.39
   6   4  -3   11.19    0.55
   5  -4  -3    0.09    0.13
  -5  -4   3   -0.12    0.18
  -5   4   3    0.21    0.12
   5   4  -3    0.06    0.17
   4  -4  -3   12.71    0.55
  -4  -4   3   11.55    0.50
   4  -4  -3   11.66    0.45
  -4   4   3   11.55    0.33
  -4   4   3   11.50    0.33
   4   4  -3   12.30    0.53
   3  -4  -3   10.01    0.38
  -3  -4   3    9.30    0.43
   3  -4  -3    8.41    0.45
  -3   4   3    9.17    0.29
   3   4  -3    9.23    0.43
  -3   4   3    9.58    0.29
   2  -4  -3    3.43    0.23
  -2  -4   3    4.14    0.32
   2  -4  -3    4.15    0.35
   2   4  -3    3.37    0.30
  -2   4   3    3.56    0.21
   1  -4  -3    0.44    0.11
   1  -4  -3    0.29    0.19
  -1  -4   3    0.60    0.17
   1   4  -3    0.28    0.16
  -1   4   3    0.39    0.13
   0  -4  -3    0.43    0.11
   0  -4   3    0.31    0.17
   0   4   3    0.43    0.15
   0   4  -3    0.37    0.19
   1  -4   3    1.07    0.19
  -1  -4  -3    1.06    0.14
  -1  -4  -3    0.96    0.16
  -1   4  -3    0.62    0.20
   1   4   3    1.34    0.19
   2  -4   3    0.62    0.16
  -2  -4  -3    0.57    0.10
   2  -4   3    0.45    0.19
  -2  -4  -3    0.74    0.18
  -2  -4  -3    0.74    0.17
  -2   4  -3    0.63    0.21
   2   4   3    0.65    0.18
  -3  -4  -3    3.52    0.28
  -3  -4  -3    3.03    0.27
   3  -4   3    3.45    0.30
   3  -4   3    3.07    0.16
   3  -4   3    3.13    0.27
  -3   4  -3    2.79    0.32
   3   4   3    3.39    0.30
   4  -4   3    2.32    0.24
   4  -4   3    2.46    0.29
  -4  -4  -3    2.33    0.28
  -4  -4  -3    1.97    0.23
   4   4   3    2.33    0.29
  -4   4  -3    1.81    0.27
  -5  -4  -3    2.86    0.36
   5  -4   3    2.94    0.32
   5   4   3    3.31    0.35
  -5   4  -3    2.69    0.32
  -6  -4  -3    0.03    0.24
   6   4   3    0.39    0.23
  -6   4  -3    0.56    0.26
  -7  -4  -3    0.52    0.27
  -7   4  -3    0.36    0.27
   7   4   3    0.51    0.25
  -8  -4  -3    1.68    0.36
   8   4   3    1.95    0.34
  -8   4  -3    1.87    0.35
  -9  -4  -3    1.63    0.37
   9   4   3    1.80    0.34
  -9   4  -3    1.06    0.31
 -10  -4  -3   -0.26    0.27
  10   4   3    0.14    0.27
 -10   4  -3    0.34    0.29
 -11  -4  -3    0.00    0.29
  11   4   3    0.00    0.26
 -11   4  -3   -0.21    0.26
 -12  -4  -3    0.35    0.35
  12   4   3    0.35    0.28
 -12   4  -3    0.61    0.34
 -13   4  -3   -0.39    0.28
 -14   5   3    0.53    0.30
 -13  -5   3   -0.20    0.29
 -13   5   3   -0.33    0.24
 -12  -5   3    0.62    0.30
 -12   5   3    0.92    0.29
  12   5  -3    0.52    0.30
 -11  -5   3    0.08    0.28
 -11   5   3    0.16    0.23
  11   5  -3    0.09    0.26
 -10  -5   3    1.64    0.33
  10   5  -3    1.49    0.34
 -10   5   3    1.77    0.28
   9  -5  -3   -0.08    0.17
  -9  -5   3   -0.02    0.26
   9   5  -3    0.30    0.27
  -9   5   3    0.40    0.23
   8  -5  -3    0.37    0.18
  -8  -5   3    0.12    0.26
  -8   5   3    0.17    0.21
   8   5  -3    0.32    0.25
   7  -5  -3   -0.13    0.14
  -7  -5   3   -0.21    0.22
   7  -5  -3   -0.15    0.15
   7   5  -3    0.04    0.21
  -7   5   3    0.02    0.17
   6  -5  -3   -0.09    0.15
   6  -5  -3   -0.04    0.15
  -6  -5   3   -0.02    0.21
   6  -5  -3   -0.01    0.19
  -6   5   3   -0.19    0.14
   6   5  -3   -0.13    0.21
   5  -5  -3    0.59    0.23
   5  -5  -3    0.60    0.17
  -5  -5   3    0.60    0.23
  -5   5   3    0.75    0.16
   5   5  -3    0.52    0.22
   4  -5  -3    0.96    0.23
  -4  -5   3    0.56    0.22
   4  -5  -3    1.12    0.19
   4   5  -3    0.92    0.24
  -4   5   3    0.89    0.16
  -3  -5   3    2.68    0.30
   3  -5  -3    2.98    0.25
   3  -5  -3    3.11    0.34
   3   5  -3    3.80    0.36
  -3   5   3    3.01    0.22
   2  -5  -3    6.89    0.45
  -2  -5   3    6.88    0.39
   2  -5  -3    6.81    0.33
  -2   5   3    6.62    0.31
   2   5  -3    7.78    0.44
   1  -5  -3    0.04    0.10
  -1  -5   3    0.18    0.18
  -1   5   3    0.12    0.14
   1   5  -3    0.00    0.19
   0  -5   3    1.57    0.24
   0  -5  -3    1.44    0.16
   0   5  -3    1.85    0.27
   0   5   3    1.80    0.24
   1  -5   3    2.70    0.30
  -1  -5  -3    2.86    0.19
   1   5   3    2.45    0.27
  -1   5  -3    2.55    0.29
   2  -5   3    0.14    0.17
   2  -5   3    0.00    0.17
  -2  -5  -3   -0.05    0.07
  -2  -5  -3    0.06    0.14
   2   5   3    0.23    0.18
  -2   5  -3    0.12    0.20
   3  -5   3    2.40    0.29
  -3  -5  -3    3.56    0.30
  -3   5  -3    3.46    0.33
   3   5   3    3.49    0.33
   4  -5   3    0.92    0.21
  -4  -5  -3    0.61    0.19
  -4   5  -3    1.26    0.26
   4   5   3    1.06    0.26
   5  -5   3    0.73    0.21
   5   5   3    0.70    0.25
  -5   5  -3    0.22    0.25
   6  -5   3    2.20    0.31
  -6   5  -3    2.68    0.39
   6   5   3    2.44    0.35
  -7   5  -3    1.93    0.34
   7   5   3    2.69    0.37
   8   5   3   -0.06    0.24
  -8   5  -3    0.13    0.25
  -9   5  -3    0.57    0.29
   9   5   3   -0.13    0.24
 -10   5  -3    0.03    0.29
  10   5   3    0.02    0.27
  11   5   3   -0.24    0.25
 -11   5  -3   -0.11    0.28
  12   5   3    0.10    0.31
 -12   5  -3    0.00    0.30
 -13  -6   3    0.27    0.32
 -13   6   3    0.59    0.29
 -12  -6   3   -0.22    0.25
 -12   6   3   -0.06    0.25
  12   6  -3    0.11    0.28
 -11  -6   3    0.25    0.31
 -11   6   3   -0.17    0.23
  11   6  -3   -0.21    0.24
 -10  -6   3    0.68    0.30
 -10   6   3   -0.08    0.20
  10   6  -3    0.69    0.31
   9  -6  -3    1.04    0.24
  -9  -6   3    0.50    0.31
  -9   6   3    0.59    0.22
   9   6  -3    1.12    0.31
   8  -6  -3   14.92    0.76
   8  -6  -3   14.72    0.62
  -8   6   3   13.47    0.54
   8   6  -3   15.06    0.74
   7  -6  -3   18.47    0.84
   7  -6  -3   17.47    0.66
  -7  -6   3   18.37    0.78
  -7   6   3   16.90    0.57
   7   6  -3   17.03    0.78
  -6  -6   3    6.51    0.52
   6  -6  -3    6.02    0.49
   6   6  -3    6.96    0.51
  -6   6   3    5.95    0.36
   5  -6  -3    1.87    0.33
  -5  -6   3    2.07    0.31
   5  -6  -3    2.02    0.28
   5   6  -3    1.73    0.31
  -5   6   3    1.83    0.25
  -4  -6   3    0.24    0.24
   4  -6  -3   -0.08    0.21
   4  -6  -3   -0.13    0.13
  -4   6   3   -0.02    0.16
   4   6  -3    0.03    0.22
   3  -6  -3   -0.10    0.13
  -3  -6   3   -0.41    0.20
   3  -6  -3    0.57    0.28
   3   6  -3    0.38    0.24
  -3   6   3   -0.07    0.16
  -2  -6   3    0.41    0.21
   2  -6  -3    0.63    0.17
   2  -6  -3    0.98    0.31
  -2   6   3    0.54    0.19
   2   6  -3    0.11    0.23
  -1  -6   3    2.77    0.34
   1  -6  -3    2.92    0.24
   1   6  -3    2.73    0.34
  -1   6   3    2.88    0.28
   0  -6  -3    0.06    0.12
   0   6  -3    0.07    0.21
   0   6   3    0.13    0.18
  -1  -6  -3    0.83    0.15
  -1   6  -3    0.90    0.27
   1   6   3    1.21    0.24
   2   6   3    0.11    0.19
  -2   6  -3    0.26    0.23
   3  -6   3    0.92    0.26
  -3  -6  -3    0.57    0.19
  -3   6  -3    0.81    0.27
   3   6   3    0.60    0.24
   4  -6   3    2.65    0.34
   4   6   3    2.46    0.36
  -4   6  -3    1.98    0.34
   5  -6   3    0.19    0.21
  -5   6  -3   -0.06    0.25
   5   6   3    0.33    0.26
   6   6   3    4.43    0.42
  -6   6  -3    4.27    0.44
   7   6   3    1.97    0.35
  -7   6  -3    1.35    0.32
   8   6   3    0.18    0.27
  -8   6  -3   -0.34    0.25
   9   6   3    0.07    0.25
  -9   6  -3    0.40    0.29
  10   6   3   -0.13    0.25
 -10   6  -3   -0.50    0.26
 -11   6  -3    0.15    0.30
  11   6   3   -0.27    0.29
  12   7  -3    0.17    0.32
 -12   7   3    0.09    0.26
  11  -7  -3    0.26    0.26
  11   7  -3   -0.33    0.26
 -11   7   3    0.50    0.27
  10  -7  -3   -0.02    0.27
 -10   7   3   -0.25    0.23
  10   7  -3   -0.27    0.23
   9  -7  -3    0.43    0.26
   9   7  -3    0.49    0.31
  -9   7   3    0.42    0.24
   8  -7  -3    1.30    0.35
   8  -7  -3    1.39    0.28
  -8   7   3    1.61    0.27
   8   7  -3    1.66    0.35
   7  -7  -3    0.15    0.20
   7  -7  -3   -0.08    0.24
  -7   7   3   -0.11    0.19
   7   7  -3   -0.33    0.23
   6  -7  -3   -0.21    0.22
   6   7  -3    0.00    0.25
  -6   7   3   -0.15    0.17
   5  -7  -3    0.78    0.32
   5   7  -3    0.55    0.27
  -5   7   3    0.54    0.20
   4  -7  -3    0.14    0.27
  -4   7   3   -0.09    0.19
   4   7  -3   -0.25    0.22
   3  -7  -3    1.91    0.38
   3   7  -3    1.07    0.29
  -3   7   3    1.53    0.24
  -2   7   3   -0.02    0.19
   2   7  -3    0.03    0.24
   1   7  -3   -0.03    0.24
  -1   7   3    0.01    0.19
   0   7   3    1.29    0.27
   0   7  -3    0.62    0.28
  -1   7  -3    0.23    0.25
   1   7   3    0.08    0.22
  -2   7  -3    0.84    0.28
   2   7   3    0.93    0.25
  -3  -7  -3    0.52    0.21
  -3   7  -3   -0.22    0.23
   3   7   3    0.03    0.20
   4  -7   3    0.81    0.29
   4   7   3    0.74    0.28
  -4   7  -3    1.02    0.29
   5   7   3    0.54    0.28
  -5   7  -3    0.14    0.25
  -6   7  -3    0.81    0.30
   6   7   3    1.50    0.33
  -7   7  -3    0.31    0.28
   7   7   3    0.50    0.28
   8   7   3    0.03    0.28
  -8   7  -3   -0.21    0.27
   9   7   3   -0.14    0.28
  -9   7  -3   -0.10    0.28
 -10   7  -3   -0.01    0.30
  10   7   3   -0.14    0.30
  10  -8  -3    0.76    0.35
  10   8  -3    0.58    0.35
 -10   8   3    0.77    0.29
   9  -8  -3    0.87    0.36
   9   8  -3    1.36    0.38
  -9   8   3    0.76    0.26
   8  -8  -3    0.69    0.32
   8   8  -3    0.22    0.28
  -8   8   3    0.73    0.24
   7  -8  -3    0.18    0.27
  -7   8   3   -0.08    0.20
   7   8  -3   -0.43    0.22
   6  -8  -3    1.74    0.39
   6   8  -3    1.73    0.36
  -6   8   3    1.80    0.27
   5  -8  -3    0.20    0.29
   5   8  -3    0.25    0.26
  -5   8   3    0.06    0.21
   4  -8  -3    0.31    0.32
  -4   8   3    0.34    0.21
   4   8  -3    0.12    0.26
  -3   8   3    0.48    0.22
   3   8  -3    0.59    0.29
  -2   8   3    0.17    0.20
   2   8  -3    0.38    0.27
   1   8  -3    0.42    0.26
  -1   8   3    0.41    0.22
   0   8   3   -0.03    0.20
   0   8  -3   -0.14    0.20
  -1   8  -3   -0.16    0.20
   1   8   3    0.05    0.21
   2   8   3    0.35    0.24
  -2   8  -3    0.62    0.28
   3   8   3   -0.18    0.21
  -3   8  -3    0.09    0.26
   4   8   3    3.06    0.40
  -4   8  -3    2.77    0.41
  -5   8  -3    0.24    0.27
   5   8   3   -0.14    0.24
   6   8   3    0.41    0.29
  -6   8  -3    0.75    0.32
   7   8   3   -0.01    0.28
  -7   8  -3   -0.02    0.29
  -8   8  -3    0.60    0.32
   8   8   3    0.29    0.31
   8  -9  -3    0.05    0.31
  -8   9   3    0.13    0.24
   8   9  -3   -0.17    0.27
   7  -9  -3   -0.19    0.31
  -7   9   3    0.41    0.24
   7   9  -3    0.37    0.32
   6  -9  -3   -0.45    0.26
  -6   9   3   -0.25    0.21
   6   9  -3    0.07    0.29
   5  -9  -3    0.22    0.36
  -5   9   3    0.03    0.22
   5   9  -3    0.37    0.31
   4   9  -3    0.13    0.25
  -4   9   3    0.33    0.23
  -3   9   3    0.21    0.22
   3   9  -3   -0.22    0.26
   2   9  -3   -0.07    0.24
  -2   9   3   -0.22    0.21
   1   9  -3    0.18    0.25
  -1   9   3    0.27    0.24
   0   9   3   -0.19    0.21
   0   9  -3   -0.15    0.24
  -1   9  -3    0.72    0.31
   1   9   3    0.47    0.26
  -2   9  -3    1.09    0.32
   2   9   3    1.21    0.30
   3   9   3    0.51    0.28
  -3   9  -3    0.13    0.27
  -4   9  -3    0.28    0.29
   4   9   3    0.37    0.28
   5   9   3    0.13    0.26
  -5   9  -3    0.33    0.31
   6   9   3    0.07    0.28
  -6   9  -3    0.51    0.31
   5  10  -3    0.44    0.33
  -5  10   3   -0.06    0.22
   4  10  -3    0.32    0.31
  -4  10   3   -0.49    0.21
   3  10  -3    0.17    0.30
  -3  10   3   -0.21    0.21
   2  10  -3    0.17    0.29
  -2  10   3    0.16    0.24
   1  10  -3    0.10    0.28
  -1  10   3    0.09    0.25
   0  10   3    0.04    0.25
   0  10  -3    0.49    0.30
  -1  10  -3    0.43    0.30
   1  10   3    0.22    0.26
   2  10   3    0.20    0.26
  -2  10  -3    0.72    0.34
   3  10   3    0.00    0.28
  -3  10  -3    0.31    0.31
 -16   0   4    0.04    0.29
 -15   0   4    0.48    0.31
 -14   0   4    0.04    0.26
 -13   0   4   -0.39    0.21
  12   0  -4   -0.08    0.14
  11   0  -4   -0.16    0.13
 -11   0   4   -0.02    0.22
  10   0  -4    5.25    0.32
 -10   0   4    4.93    0.39
   9   0  -4    0.01    0.11
  -9   0   4   -0.17    0.17
   9   0  -4    0.01    0.10
  -8   0   4   64.53    1.33
   8   0  -4   62.77    1.25
   8   0  -4   62.78    1.23
   8   0  -4   62.31    1.27
  -7   0   4    0.02    0.14
   7   0  -4    0.08    0.11
   7   0  -4   -0.08    0.09
   6   0  -4    0.46    0.11
  -6   0   4    0.15    0.12
   6   0  -4    0.34    0.10
   5   0  -4    0.03    0.09
  -5   0   4   -0.01    0.09
   5   0  -4    0.08    0.09
   4   0  -4   23.91    0.58
  -4   0   4   24.38    0.55
   4   0  -4   24.65    0.58
   4   0  -4   25.09    0.53
   3   0  -4    0.00    0.08
  -3   0   4    0.00    0.09
   2   0  -4  192.94    3.12
   2   0  -4  191.37    3.03
  -2   0   4  194.15    3.13
  -1   0   4   -0.10    0.09
   1   0  -4    0.04    0.12
   0   0  -4    7.70    0.29
   0   0   4    8.03    0.31
   1   0   4    0.09    0.11
  -1   0  -4    0.00    0.12
  -2   0  -4    1.69    0.21
   2   0   4    1.89    0.20
   3   0   4   -0.16    0.13
  -3   0  -4    0.18    0.15
  -4   0  -4  128.79    2.37
   4   0   4  126.86    2.36
   5   0   4   -0.12    0.14
  -5   0  -4   -0.23    0.18
  -6   0  -4   29.26    0.87
   6   0   4   27.77    0.85
   7   0   4   -0.01    0.18
  -7   0  -4    0.41    0.25
  -8   0  -4    1.89    0.36
   8   0   4    1.64    0.32
   9   0   4   -0.38    0.21
  -9   0  -4   -0.03    0.27
  10   0   4    4.55    0.45
 -10   0  -4    4.53    0.47
 -11   0  -4   -0.16    0.24
 -12   0  -4   -0.03    0.26
 -13   0  -4    0.50    0.35
 -16  -1   4    0.10    0.32
 -16   1   4   -0.03    0.29
 -15  -1   4   -0.39    0.26
 -15   1   4   -0.32    0.24
 -14  -1   4    0.47    0.28
 -14   1   4    0.39    0.27
 -13   1   4    0.59    0.27
  12  -1  -4    1.75    0.26
 -12  -1   4    1.68    0.31
 -12   1   4    1.56    0.30
 -11  -1   4    0.91    0.28
  11  -1  -4    0.63    0.19
  11   1  -4    0.39    0.15
 -11   1   4    0.50    0.25
 -10  -1   4    0.62    0.24
  10  -1  -4    0.29    0.15
  10   1  -4    0.21    0.13
   9  -1  -4    0.00    0.10
  -9  -1   4    0.20    0.20
   9   1  -4    0.48    0.18
   9   1  -4    0.40    0.13
  -9   1   4    0.26    0.17
   8  -1  -4   -0.12    0.11
  -8  -1   4   -0.05    0.16
   8   1  -4   -0.07    0.14
  -8   1   4    0.15    0.15
   7  -1  -4    0.00    0.12
  -7  -1   4    0.13    0.15
  -7   1   4   -0.04    0.13
   7   1  -4    0.19    0.15
   6  -1  -4    0.58    0.13
  -6  -1   4    1.00    0.17
  -6   1   4    0.96    0.13
   6   1  -4    0.92    0.16
   5  -1  -4   17.45    0.50
  -5  -1   4   18.10    0.51
   5   1  -4   16.50    0.49
  -5   1   4   17.63    0.42
   4  -1  -4    1.38    0.17
  -4  -1   4    1.55    0.19
   4  -1  -4    1.38    0.18
  -4   1   4    1.38    0.12
   4   1  -4    1.39    0.18
   3  -1  -4   34.65    0.73
  -3  -1   4   33.33    0.73
   3  -1  -4   33.60    0.76
  -3   1   4   34.22    0.62
   3   1  -4   33.17    0.73
   2  -1  -4    6.37    0.30
  -2  -1   4    6.85    0.30
   2   1  -4    6.98    0.29
  -2   1   4    6.89    0.21
   1  -1  -4    0.96    0.13
   1  -1  -4    0.87    0.15
  -1  -1   4    0.65    0.14
   1   1  -4    0.86    0.17
   1   1  -4    0.80    0.10
  -1   1   4    0.98    0.13
   0  -1  -4   17.38    0.45
   0   1   4   17.89    0.45
   0   1  -4   18.96    0.52
   0   1  -4   18.47    0.35
   1  -1   4   21.29    0.57
  -1  -1  -4   20.94    0.54
  -1   1  -4   20.42    0.56
   1   1   4   20.34    0.53
  -2  -1  -4   19.39    0.54
   2  -1   4   18.58    0.55
   2   1   4   19.44    0.55
  -2   1  -4   18.96    0.57
   3  -1   4    0.98    0.18
  -3  -1  -4    0.74    0.17
   3   1   4    0.76    0.17
  -3   1  -4    0.64    0.18
  -4  -1  -4    0.73    0.20
   4  -1   4    0.66    0.20
   4   1   4    1.00    0.20
  -4   1  -4    0.85    0.22
  -5  -1  -4    1.60    0.28
   5  -1   4    2.14    0.27
   5   1   4    2.26    0.28
  -5   1  -4    2.00    0.29
   6  -1   4    5.25    0.37
  -6  -1  -4    4.96    0.43
  -6   1  -4    5.99    0.44
   6   1   4    6.24    0.41
   7  -1   4   -0.05    0.21
  -7  -1  -4    0.01    0.26
   7   1   4   -0.03    0.20
  -7   1  -4   -0.24    0.21
  -8  -1  -4    6.59    0.51
   8  -1   4    7.06    0.49
   8   1   4    6.79    0.48
  -8   1  -4    6.73    0.53
  -9  -1  -4    2.31    0.39
   9  -1   4    2.24    0.34
  -9   1  -4    2.30    0.37
   9   1   4    2.43    0.36
 -10  -1  -4    0.64    0.33
  10   1   4    0.58    0.27
 -10   1  -4    0.50    0.29
 -11  -1  -4   -0.45    0.27
 -11   1  -4    0.26    0.30
 -12  -1  -4    1.31    0.40
 -12   1  -4    0.57    0.33
 -13  -1  -4   -0.07    0.30
 -13   1  -4   -0.40    0.30
 -16  -2   4    0.97    0.40
 -16   2   4    0.47    0.32
 -15  -2   4    0.04    0.32
 -15   2   4   -0.04    0.25
 -14   2   4    0.12    0.26
 -13  -2   4    0.72    0.29
 -13   2   4    0.34    0.25
  12  -2  -4    1.77    0.28
 -12  -2   4    1.95    0.34
 -12   2   4    2.16    0.31
 -11  -2   4    3.44    0.40
  11  -2  -4    2.41    0.30
 -11   2   4    3.28    0.37
  10  -2  -4    2.68    0.29
 -10  -2   4    2.76    0.39
  10   2  -4    2.16    0.30
 -10   2   4    2.86    0.30
  -9  -2   4    2.24    0.31
   9  -2  -4    2.02    0.25
  -9   2   4    2.37    0.27
   9   2  -4    2.38    0.19
   9   2  -4    1.91    0.27
   8  -2  -4    7.99    0.40
  -8  -2   4    8.74    0.45
   8   2  -4    8.95    0.45
  -8   2   4    8.47    0.35
   7  -2  -4    1.26    0.19
  -7  -2   4    2.04    0.26
   7  -2  -4    1.80    0.21
   7   2  -4    1.85    0.25
  -7   2   4    1.87    0.19
   6  -2  -4   13.23    0.46
   6  -2  -4   14.05    0.48
  -6  -2   4   13.54    0.51
  -6   2   4   13.69    0.35
   6   2  -4   13.37    0.49
  -5  -2   4    0.73    0.17
   5  -2  -4    0.79    0.15
  -5   2   4    0.69    0.09
  -5   2   4    0.81    0.09
   5   2  -4    0.75    0.16
   4  -2  -4    3.28    0.23
  -4  -2   4    2.60    0.23
   4   2  -4    2.65    0.23
  -3  -2   4    6.16    0.30
   3   2  -4    6.20    0.30
  -2  -2   4    0.86    0.16
   2  -2  -4    0.50    0.14
   2  -2  -4    0.86    0.15
  -2   2   4    0.80    0.10
  -2   2   4    0.78    0.08
   2   2  -4    0.72    0.16
   1  -2  -4    8.01    0.34
   1  -2  -4    7.90    0.35
  -1  -2   4    8.02    0.34
   1   2  -4    8.27    0.35
  -1   2   4    8.30    0.25
   0  -2   4    2.91    0.25
   0  -2  -4    3.26    0.20
   0  -2  -4    3.09    0.25
   0   2   4    3.24    0.19
   0   2  -4    3.66    0.26
  -1  -2  -4    0.64    0.14
  -1  -2  -4    0.83    0.15
   1  -2   4    0.88    0.18
   1  -2   4    0.84    0.10
  -1   2  -4    0.59    0.17
   1   2   4    0.64    0.13
   2  -2   4    8.74    0.40
  -2  -2  -4    8.61    0.36
   2   2   4    8.84    0.36
  -2   2  -4    8.08    0.39
  -3  -2  -4   24.94    0.68
   3  -2   4   24.59    0.72
   3   2   4   25.65    0.70
  -3   2  -4   24.15    0.71
  -4  -2  -4    5.47    0.37
   4  -2   4    5.37    0.35
   4   2   4    5.70    0.35
  -4   2  -4    5.26    0.38
  -5  -2  -4   -0.10    0.19
   5  -2   4   -0.24    0.16
   5   2   4    0.03    0.16
  -5   2  -4   -0.09    0.18
   6  -2   4    0.38    0.21
  -6  -2  -4    0.08    0.21
   6   2   4    0.52    0.22
  -6   2  -4    0.18    0.24
   7  -2   4    5.81    0.44
  -7  -2  -4    5.39    0.47
   7   2   4    5.61    0.43
  -7   2  -4    5.01    0.44
  -8  -2  -4    0.77    0.29
   8  -2   4    0.99    0.27
  -8   2  -4    0.84    0.31
   8   2   4    0.58    0.26
  -9  -2  -4    1.36    0.35
  -9   2  -4    1.45    0.35
   9   2   4    1.14    0.32
 -10  -2  -4    0.77    0.34
  10   2   4    0.61    0.29
 -10   2  -4   -0.03    0.26
 -11  -2  -4    0.31    0.32
  11   2   4   -0.03    0.26
 -11   2  -4    0.07    0.28
 -12  -2  -4   -0.05    0.34
 -12   2  -4   -0.12    0.31
 -13  -2  -4    0.52    0.36
 -13   2  -4    0.73    0.40
 -16  -3   4    0.07    0.33
 -16   3   4    0.45    0.32
 -15  -3   4    0.12    0.31
 -15   3   4    0.15    0.27
 -14  -3   4    0.32    0.32
 -14   3   4   -0.03    0.26
 -13  -3   4    0.21    0.30
 -13   3   4    0.20    0.24
 -12  -3   4    0.68    0.30
 -12   3   4    0.24    0.23
 -11  -3   4   -0.01    0.24
  11  -3  -4   -0.09    0.17
  11   3  -4    0.08    0.22
 -11   3   4   -0.15    0.20
 -10  -3   4   -0.09    0.26
  10  -3  -4    0.07    0.16
 -10   3   4    0.36    0.21
  10   3  -4    0.74    0.26
   9  -3  -4    1.05    0.21
  -9  -3   4    0.70    0.27
  -9   3   4    1.15    0.20
   9   3  -4    0.54    0.24
   8  -3  -4    0.55    0.18
   8  -3  -4    0.19    0.15
  -8  -3   4    0.78    0.24
   8   3  -4    0.89    0.23
  -8   3   4    0.61    0.16
   7  -3  -4    9.49    0.43
  -7  -3   4    9.88    0.47
   7  -3  -4    9.34    0.43
   7   3  -4    8.44    0.45
  -7   3   4    9.56    0.32
   6  -3  -4    6.18    0.35
  -6  -3   4    5.36    0.37
   6  -3  -4    5.87    0.34
  -6   3   4    6.33    0.23
   6   3  -4    5.32    0.36
  -6   3   4    6.18    0.22
   5  -3  -4    1.78    0.24
  -5  -3   4    2.05    0.26
   5  -3  -4    2.38    0.22
  -5   3   4    2.07    0.12
   5   3  -4    2.27    0.27
  -5   3   4    1.97    0.12
  -4  -3   4    6.56    0.36
   4  -3  -4    6.22    0.30
   4   3  -4    6.56    0.36
   3  -3  -4    0.13    0.13
  -3  -3   4    0.18    0.15
   3   3  -4    0.31    0.17
  -3   3   4    0.04    0.05
  -3   3   4    0.10    0.06
   2  -3  -4    5.20    0.32
  -2  -3   4    4.77    0.31
  -2   3   4    4.61    0.18
  -2   3   4    4.66    0.18
   2   3  -4    4.67    0.29
   1  -3  -4   13.01    0.48
   1  -3  -4   13.73    0.52
  -1  -3   4   13.58    0.48
   1   3  -4   13.52    0.48
  -1   3   4   13.12    0.36
   0  -3  -4    8.64    0.37
   0  -3   4    8.15    0.38
   0   3   4    8.57    0.32
   0   3  -4    8.50    0.39
  -1  -3  -4    0.79    0.15
   1  -3   4    1.24    0.19
   1  -3   4    0.73    0.13
  -1  -3  -4    0.64    0.16
   1   3   4    0.72    0.14
  -1   3  -4    0.67    0.19
   2  -3   4    6.51    0.38
   2  -3   4    6.17    0.27
  -2  -3  -4    6.23    0.33
  -2  -3  -4    6.94    0.35
  -2   3  -4    6.84    0.38
   2   3   4    6.10    0.33
  -3  -3  -4    1.68    0.24
   3  -3   4    1.33    0.22
  -3   3  -4    1.52    0.26
   3   3   4    1.65    0.22
   4  -3   4    0.31    0.20
  -4  -3  -4    0.39    0.20
  -4   3  -4   -0.17    0.18
   4   3   4    0.38    0.17
   5  -3   4    0.07    0.18
  -5  -3  -4    0.47    0.21
  -5   3  -4   -0.07    0.22
   5   3   4    0.15    0.19
  -6  -3  -4    0.18    0.23
   6  -3   4    0.33    0.22
  -6   3  -4   -0.25    0.23
   6   3   4   -0.10    0.20
  -7  -3  -4    0.28    0.28
  -7   3  -4    0.06    0.24
   7   3   4   -0.04    0.22
  -8  -3  -4    2.66    0.40
   8   3   4    3.65    0.41
  -8   3  -4    2.53    0.37
  -9  -3  -4    0.03    0.28
  -9   3  -4    0.41    0.27
   9   3   4    0.16    0.24
 -10  -3  -4    0.75    0.32
  10   3   4    0.25    0.28
 -10   3  -4    0.40    0.31
 -11  -3  -4    1.60    0.41
  11   3   4    1.71    0.38
 -11   3  -4    1.93    0.42
 -12  -3  -4    0.30    0.35
  12   3   4    0.87    0.37
 -12   3  -4    0.70    0.37
 -13  -3  -4    0.38    0.38
 -13   3  -4    0.40    0.37
 -15   4   4    0.09    0.26
 -14  -4   4   -0.16    0.29
 -14   4   4    0.12    0.25
 -13  -4   4    0.00    0.25
 -13   4   4    0.22    0.24
 -12  -4   4    0.14    0.27
 -12   4   4    0.50    0.23
  11  -4  -4   -0.18    0.16
 -11  -4   4   -0.19    0.25
 -11   4   4   -0.09    0.18
  11   4  -4   -0.51    0.20
  10  -4  -4    1.17    0.26
 -10  -4   4    0.98    0.30
  10   4  -4    0.92    0.31
 -10   4   4    1.14    0.24
   9  -4  -4    3.26    0.33
   9  -4  -4    3.18    0.32
  -9  -4   4    3.32    0.43
  -9   4   4    3.07    0.28
   9   4  -4    2.95    0.36
   8  -4  -4    0.59    0.19
   8  -4  -4    0.53    0.18
  -8  -4   4    0.79    0.29
   8   4  -4    0.53    0.25
  -8   4   4    0.74    0.17
   7  -4  -4    0.78    0.19
   7  -4  -4    0.60    0.18
  -7  -4   4    0.41    0.22
  -7   4   4    0.76    0.16
   7   4  -4    0.69    0.25
   6  -4  -4    6.75    0.37
  -6  -4   4    6.01    0.41
   6  -4  -4    6.40    0.36
  -6   4   4    6.61    0.26
   6   4  -4    6.39    0.43
  -5  -4   4    6.49    0.41
   5  -4  -4    6.93    0.37
   5   4  -4    8.27    0.44
  -5   4   4    7.15    0.24
  -5   4   4    7.61    0.24
   4  -4  -4    9.31    0.40
   4  -4  -4    9.34    0.48
  -4  -4   4    8.99    0.44
  -4   4   4    9.34    0.26
  -4   4   4    9.04    0.26
   4   4  -4    8.78    0.45
  -3  -4   4    5.98    0.37
   3  -4  -4    6.23    0.31
   3  -4  -4    5.07    0.39
   3   4  -4    5.86    0.39
  -3   4   4    5.78    0.22
  -3   4   4    6.14    0.23
  -2  -4   4    0.92    0.20
   2  -4  -4    0.96    0.22
   2  -4  -4    1.20    0.16
   2   4  -4    1.02    0.21
  -2   4   4    1.35    0.16
   1  -4  -4    0.37    0.20
  -1  -4   4    0.51    0.20
  -1   4   4    0.21    0.11
   1   4  -4    0.46    0.19
   0  -4   4    6.77    0.37
   0  -4  -4    6.75    0.37
   0   4   4    6.98    0.32
   0   4  -4    6.30    0.38
   1  -4   4    6.48    0.39
  -1  -4  -4    6.78    0.31
  -1  -4  -4    6.58    0.35
   1   4   4    6.67    0.34
  -1   4  -4    6.69    0.41
  -2  -4  -4    5.89    0.35
   2  -4   4    5.94    0.37
   2  -4   4    5.88    0.16
  -2  -4  -4    6.01    0.34
   2  -4   4    5.65    0.32
   2   4   4    5.53    0.34
  -2   4  -4    5.86    0.40
  -3  -4  -4    0.16    0.18
   3  -4   4    0.56    0.15
  -3  -4  -4    0.75    0.19
   3  -4   4    0.75    0.22
   3   4   4    0.30    0.17
  -3   4  -4    0.50    0.23
   4  -4   4    0.73    0.23
  -4  -4  -4    0.49    0.22
   4  -4   4    0.40    0.16
  -4   4  -4    1.25    0.28
   4   4   4    0.75    0.21
  -5  -4  -4    2.37    0.33
   5  -4   4    1.45    0.27
  -5   4  -4    2.07    0.32
   5   4   4    2.53    0.34
  -6  -4  -4    4.43    0.41
   6   4   4    4.71    0.44
  -6   4  -4    4.96    0.46
  -7  -4  -4    0.62    0.28
   7   4   4    0.03    0.23
  -7   4  -4    0.00    0.28
  -8  -4  -4    1.78    0.35
  -8   4  -4    1.49    0.35
   8   4   4    2.15    0.37
  -9  -4  -4    1.03    0.33
  -9   4  -4    0.41    0.30
   9   4   4    0.51    0.28
 -10   4  -4    2.44    0.42
  10   4   4    1.91    0.38
 -11   4  -4   -0.41    0.27
  11   4   4    0.33    0.31
 -12   4  -4   -0.22    0.29
  12   4   4   -0.05    0.31
 -14  -5   4    0.22    0.31
 -14   5   4    0.12    0.26
 -13  -5   4    0.14    0.30
 -13   5   4   -0.34    0.24
 -12  -5   4    0.07    0.26
 -12   5   4    0.00    0.23
 -11  -5   4    0.73    0.31
  11   5  -4   -0.05    0.27
 -11   5   4    0.53    0.24
  10  -5  -4    1.67    0.30
  10  -5  -4    1.66    0.28
 -10  -5   4    1.62    0.35
  10   5  -4    1.54    0.35
 -10   5   4    2.19    0.30
  -9  -5   4    0.01    0.24
   9  -5  -4   -0.06    0.16
   9  -5  -4    0.02    0.17
  -9   5   4    0.34    0.20
   9   5  -4   -0.06    0.22
   8  -5  -4   -0.34    0.14
  -8  -5   4    0.12    0.27
   8  -5  -4   -0.08    0.16
   8   5  -4   -0.05    0.24
  -8   5   4   -0.03    0.17
   7  -5  -4    1.03    0.22
   7  -5  -4    0.81    0.22
  -7  -5   4    1.02    0.27
  -7   5   4    0.90    0.18
   7   5  -4    0.38    0.26
   6  -5  -4    0.07    0.13
  -6  -5   4   -0.17    0.22
   6  -5  -4    0.39    0.23
  -6   5   4    0.01    0.13
   6   5  -4    0.19    0.22
   5  -5  -4    4.99    0.33
  -5  -5   4    5.48    0.42
   5  -5  -4    5.84    0.44
   5   5  -4    4.86    0.41
  -5   5   4    4.96    0.25
  -4  -5   4    0.57    0.22
   4  -5  -4    0.40    0.22
   4  -5  -4    0.52    0.17
   4   5  -4    0.92    0.26
  -4   5   4    0.78    0.14
   3  -5  -4    0.48    0.15
   3  -5  -4    0.77    0.23
  -3  -5   4    0.36    0.21
  -3   5   4    0.52    0.14
   3   5  -4    0.75    0.24
   2  -5  -4    0.57    0.15
  -2  -5   4    0.44    0.22
   2  -5  -4    0.76    0.23
  -2   5   4    0.32    0.14
   2   5  -4    0.21    0.21
   1  -5  -4    1.06    0.17
  -1  -5   4    1.10    0.23
   1   5  -4    0.74    0.23
  -1   5   4    1.01    0.17
   0  -5   4    0.58    0.21
   0  -5  -4    0.09    0.10
   0   5  -4   -0.06    0.19
   0   5   4   -0.07    0.14
   1  -5   4    1.54    0.26
  -1  -5  -4    1.80    0.18
  -1  -5  -4    1.61    0.24
  -1   5  -4    1.71    0.27
   1   5   4    2.00    0.25
  -2  -5  -4    0.04    0.16
   2  -5   4    0.32    0.22
   2  -5   4    0.10    0.18
  -2  -5  -4    0.25    0.10
   2   5   4    0.15    0.18
  -2   5  -4    0.33    0.24
   3  -5   4    2.34    0.29
  -3  -5  -4    2.23    0.29
   3   5   4    2.42    0.31
  -3   5  -4    2.80    0.37
  -4  -5  -4    4.06    0.34
   4  -5   4    3.80    0.33
  -4   5  -4    3.87    0.42
   4   5   4    4.33    0.39
  -5   5  -4    0.67    0.29
   5   5   4    0.85    0.26
  -6   5  -4    2.20    0.37
   6   5   4    1.98    0.33
  -7   5  -4    2.64    0.39
   7   5   4    3.69    0.41
  -8   5  -4    0.82    0.31
   8   5   4    1.04    0.31
  -9   5  -4    0.28    0.28
   9   5   4    0.20    0.28
  10   5   4    0.29    0.28
 -10   5  -4   -0.40    0.27
  11   5   4   -0.01    0.27
 -11   5  -4    0.12    0.33
 -13  -6   4    0.61    0.35
 -13   6   4    0.45    0.28
 -12  -6   4    0.71    0.32
 -12   6   4    0.22    0.25
  12   6  -4    0.50    0.33
 -11  -6   4    0.40    0.30
  11  -6  -4    0.08    0.20
  11   6  -4    0.10    0.29
 -11   6   4    0.61    0.25
 -10  -6   4    0.03    0.28
  10  -6  -4    0.20    0.21
 -10   6   4   -0.15    0.20
  10   6  -4    0.24    0.27
   9  -6  -4    5.08    0.41
  -9  -6   4    4.81    0.50
  -9   6   4    4.30    0.35
   9   6  -4    4.31    0.48
   8  -6  -4    0.33    0.20
   8  -6  -4    0.49    0.21
   8  -6  -4    0.56    0.28
  -8  -6   4    0.84    0.30
  -8   6   4    0.26    0.20
   8   6  -4    0.29    0.26
   7  -6  -4    0.12    0.19
   7  -6  -4    0.19    0.25
   7  -6  -4   -0.11    0.18
  -7  -6   4   -0.23    0.23
   7   6  -4   -0.24    0.23
  -7   6   4    0.13    0.17
   6  -6  -4    2.85    0.39
   6  -6  -4    2.97    0.32
  -6  -6   4    2.64    0.38
   6   6  -4    2.09    0.35
  -6   6   4    2.44    0.25
   5  -6  -4    2.31    0.28
   5  -6  -4    2.52    0.37
  -5  -6   4    2.42    0.36
  -5   6   4    1.74    0.23
   5   6  -4    2.13    0.35
  -4  -6   4    1.60    0.32
   4  -6  -4    1.83    0.25
   4  -6  -4    1.86    0.33
  -4   6   4    1.41    0.20
   4   6  -4    1.77    0.30
   3  -6  -4    0.07    0.13
  -3  -6   4    0.26    0.23
   3  -6  -4    0.23    0.25
  -3   6   4    0.10    0.16
   3   6  -4    0.24    0.25
  -2  -6   4    0.14    0.22
   2  -6  -4   -0.16    0.24
   2  -6  -4    0.10    0.13
   2   6  -4    0.11    0.22
  -2   6   4    0.15    0.17
   1  -6  -4    0.08    0.11
  -1  -6   4    0.23    0.21
  -1   6   4    0.05    0.18
   1   6  -4   -0.15    0.21
   0  -6  -4    1.55    0.20
   0   6   4    2.31    0.29
   0   6  -4    1.97    0.33
  -1  -6  -4    3.04    0.33
  -1   6  -4    3.28    0.39
   1   6   4    2.59    0.31
  -2  -6  -4    0.23    0.19
  -2   6  -4    0.32    0.26
   2   6   4    0.20    0.21
   3  -6   4    1.42    0.28
  -3  -6  -4    0.62    0.22
  -3   6  -4    0.75    0.28
   3   6   4    1.32    0.27
   4   6   4    1.49    0.30
  -4   6  -4    1.02    0.32
  -5   6  -4    2.46    0.37
   5   6   4    3.02    0.36
  -6   6  -4   -0.04    0.25
   6   6   4    0.32    0.26
   7   6   4   -0.23    0.22
  -7   6  -4   -0.27    0.26
  -8   6  -4    0.06    0.29
   8   6   4    0.21    0.26
  -9   6  -4   -0.15    0.29
   9   6   4    0.07    0.28
  10   6   4   -0.04    0.26
 -10   6  -4   -0.19    0.30
 -12   7   4    0.06    0.25
  12   7  -4    0.02    0.32
  11  -7  -4    0.78    0.32
 -11   7   4   -0.35    0.22
  11   7  -4   -0.27    0.25
  10  -7  -4   -0.04    0.25
 -10  -7   4   -0.33    0.27
 -10   7   4    0.01    0.21
  10   7  -4    0.09    0.27
  -9  -7   4    0.19    0.26
   9  -7  -4    0.29    0.27
   9  -7  -4    0.40    0.23
  -9   7   4    0.35    0.20
   9   7  -4   -0.24    0.24
   8  -7  -4   -0.18    0.18
   8  -7  -4   -0.25    0.22
  -8  -7   4   -0.03    0.25
   8   7  -4   -0.14    0.23
  -8   7   4   -0.05    0.19
   7  -7  -4    0.02    0.19
  -7  -7   4   -0.05    0.24
   7  -7  -4   -0.18    0.22
  -7   7   4    0.03    0.17
   7   7  -4   -0.24    0.24
   6  -7  -4   -0.37    0.20
  -6   7   4    0.07    0.17
   6   7  -4   -0.28    0.23
   5  -7  -4   -0.15    0.14
   5  -7  -4   -0.13    0.23
  -5   7   4    0.08    0.18
   5   7  -4   -0.19    0.24
   4  -7  -4    0.07    0.16
   4  -7  -4    0.06    0.27
  -4   7   4   -0.21    0.16
   4   7  -4   -0.19    0.22
   3  -7  -4   -0.11    0.16
   3  -7  -4    0.61    0.31
   3   7  -4   -0.17    0.22
  -3   7   4   -0.15    0.18
   2  -7  -4    0.14    0.16
  -2   7   4    0.15    0.19
   2   7  -4    0.00    0.24
   1  -7  -4    0.68    0.19
  -1   7   4    0.86    0.24
   1   7  -4    1.20    0.32
   0   7  -4   -0.25    0.24
   0   7   4   -0.02    0.20
   1   7   4   -0.32    0.17
  -1   7  -4   -0.30    0.22
  -2  -7  -4    0.40    0.21
   2   7   4   -0.03    0.20
  -2   7  -4    0.24    0.24
  -3  -7  -4    2.02    0.31
  -3   7  -4    2.79    0.40
   3   7   4    1.90    0.31
   4   7   4   -0.05    0.22
  -4   7  -4   -0.08    0.22
   5   7   4    4.97    0.47
  -5   7  -4    4.87    0.48
   6   7   4    0.26    0.26
  -6   7  -4   -0.01    0.27
   7   7   4    0.09    0.27
  -7   7  -4   -0.07    0.27
  -8   7  -4    0.21    0.30
   8   7   4   -0.49    0.24
  -9   7  -4    0.03    0.30
   9   7   4    0.15    0.31
  11  -8  -4    1.48    0.43
  11   8  -4    1.01    0.40
  10  -8  -4    1.20    0.40
  10   8  -4    2.39    0.45
   9  -8  -4    2.66    0.46
   9   8  -4    2.93    0.46
   8  -8  -4    0.43    0.31
   8   8  -4    0.39    0.29
  -8   8   4    0.49    0.23
   7  -8  -4    0.83    0.27
   7  -8  -4    0.54    0.34
  -7   8   4    0.77    0.22
   7   8  -4    0.70    0.32
   6  -8  -4    0.35    0.30
   6   8  -4   -0.05    0.26
  -6   8   4   -0.26    0.19
   5  -8  -4    0.66    0.33
   5   8  -4    0.14    0.25
  -5   8   4   -0.03    0.18
   4  -8  -4   -0.40    0.25
  -4   8   4    0.05    0.19
   4   8  -4   -0.03    0.26
   3   8  -4    0.05    0.24
  -3   8   4    0.14    0.19
   2   8  -4    0.14    0.25
  -2   8   4    0.03    0.20
   1   8  -4   -0.18    0.24
  -1   8   4   -0.36    0.18
   0   8   4   -0.33    0.19
   0   8  -4   -0.15    0.24
  -1   8  -4    0.51    0.26
   1   8   4    0.38    0.23
  -2  -8  -4    0.32    0.22
  -2   8  -4   -0.11    0.26
   2   8   4    0.27    0.24
   3   8   4    2.09    0.33
  -3   8  -4    1.98    0.37
   4   8   4    0.84    0.30
  -4   8  -4    0.55    0.30
   5   8   4    0.10    0.23
  -5   8  -4   -0.02    0.27
   6   8   4    0.06    0.27
  -6   8  -4    0.43    0.30
   7   8   4    0.19    0.30
  -7   8  -4    0.73    0.33
  -8   8  -4    0.16    0.30
   8   8   4    0.01    0.29
   8  -9  -4    0.32    0.36
   8   9  -4    0.19    0.31
   7  -9  -4   -0.03    0.30
   7   9  -4    0.10    0.31
   6  -9  -4   -0.04    0.33
   6   9  -4   -0.25    0.25
  -6   9   4   -0.13    0.20
   5  -9  -4   -0.36    0.28
  -5   9   4    0.01    0.21
   5   9  -4    0.46    0.31
  -4   9   4    0.24    0.23
   4   9  -4    0.40    0.29
  -3   9   4   -0.16    0.19
   3   9  -4    0.00    0.25
  -2   9   4    0.32    0.23
   2   9  -4   -0.02    0.28
   1   9  -4    0.32    0.30
  -1   9   4    0.41    0.25
   0   9  -4    0.43    0.30
   0   9   4    0.28    0.24
  -1   9  -4    0.58    0.31
   1   9   4    0.17    0.24
   2   9   4   -0.04    0.24
  -2   9  -4   -0.38    0.23
   3   9   4    1.15    0.32
  -3   9  -4    0.34    0.32
   4   9   4    0.13    0.26
  -4   9  -4   -0.15    0.27
  -5   9  -4   -0.31    0.25
   5   9   4   -0.15    0.23
   5  10  -4    0.54    0.36
  -5  10   4    0.29    0.24
   4  10  -4    0.18    0.31
  -4  10   4    0.30    0.25
  -3  10   4   -0.07    0.24
   3  10  -4   -0.36    0.26
   2  10  -4   -0.20    0.28
  -2  10   4   -0.07    0.23
  -1  10   4   -0.21    0.22
   1  10  -4    0.28    0.30
   0  10  -4    0.19    0.28
   0  10   4    0.13    0.25
   1  10   4   -0.40    0.22
  -1  10  -4   -0.06    0.27
   2  10   4    1.66    0.36
  -2  10  -4    2.94    0.46
 -16   0   5   -0.16    0.26
 -15   0   5    1.10    0.34
 -14   0   5   -0.20    0.26
 -12   0   5    0.14    0.24
  12   0  -5   -0.17    0.12
 -11   0   5    0.71    0.26
  11   0  -5    0.91    0.19
 -10   0   5   -0.28    0.18
  10   0  -5    0.08    0.14
   9   0  -5   12.09    0.45
  -9   0   5   12.26    0.50
   9   0  -5   12.93    0.43
   8   0  -5   -0.18    0.10
  -8   0   5   -0.06    0.16
   8   0  -5   -0.16    0.11
   7   0  -5   -0.03    0.11
  -7   0   5    0.28    0.14
   7   0  -5    0.16    0.13
   6   0  -5    0.24    0.12
   6   0  -5   -0.11    0.09
  -6   0   5    0.16    0.12
   5   0  -5   10.62    0.33
   5   0  -5   10.90    0.38
  -5   0   5   10.70    0.35
   4   0  -5   -0.06    0.09
   4   0  -5   -0.08    0.08
  -4   0   5   -0.10    0.10
  -3   0   5   -0.01    0.10
   3   0  -5    0.03    0.11
   3   0  -5    0.10    0.09
   2   0  -5    0.04    0.11
   2   0  -5   -0.05    0.08
  -2   0   5   -0.12    0.10
   1   0  -5    0.40    0.13
  -1   0   5    0.47    0.13
   1   0  -5    0.24    0.08
   0   0  -5    0.16    0.13
   0   0   5   -0.13    0.10
  -1   0  -5    0.72    0.16
   1   0   5    0.75    0.16
  -2   0  -5   -0.17    0.13
   2   0   5    0.00    0.14
   3   0   5    6.80    0.36
  -3   0  -5    6.52    0.40
  -4   0  -5   -0.03    0.17
   4   0   5    0.06    0.16
   5   0   5    1.74    0.26
  -5   0  -5    1.63    0.27
  -6   0  -5    0.04    0.22
   6   0   5   -0.07    0.18
  -7   0  -5    8.97    0.57
   7   0   5    9.32    0.52
   8   0   5    0.23    0.23
  -8   0  -5   -0.17    0.25
   9   0   5    1.24    0.31
  -9   0  -5    1.05    0.32
 -10   0  -5    0.37    0.30
  10   0   5   -0.10    0.24
 -11   0  -5    0.71    0.33
 -12   0  -5    0.12    0.32
 -13   0  -5   -0.33    0.30
 -16  -1   5    0.23    0.30
 -16   1   5   -0.37    0.27
 -15  -1   5   -0.35    0.28
 -15   1   5    0.16    0.27
  14  -1  -5    0.14    0.20
 -14   1   5    0.71    0.27
 -13  -1   5    0.05    0.23
  13  -1  -5    0.32    0.20
 -13   1   5    0.20    0.24
  12  -1  -5    0.29    0.18
 -12  -1   5   -0.14    0.22
 -12   1   5    0.01    0.23
  11  -1  -5   -0.08    0.14
 -11  -1   5   -0.42    0.18
 -11   1   5    0.14    0.21
  11   1  -5    0.06    0.13
 -10  -1   5    0.07    0.20
  10  -1  -5   -0.10    0.13
  10   1  -5    0.12    0.13
 -10   1   5    0.27    0.20
   9  -1  -5    5.09    0.32
  -9  -1   5    5.14    0.37
  -9   1   5    4.34    0.32
   9   1  -5    4.99    0.33
  -8  -1   5    4.05    0.30
   8  -1  -5    4.13    0.27
   8  -1  -5    3.39    0.26
   8   1  -5    3.59    0.29
  -8   1   5    3.24    0.26
   7  -1  -5    8.53    0.37
  -7  -1   5    8.77    0.40
  -7   1   5    8.72    0.33
   7   1  -5    8.07    0.37
   6  -1  -5    0.16    0.12
  -6  -1   5   -0.17    0.11
   6  -1  -5    0.13    0.12
  -6   1   5   -0.01    0.10
   6   1  -5    0.02    0.12
  -5  -1   5   16.14    0.49
   5  -1  -5   15.85    0.49
   5  -1  -5   15.94    0.50
  -5   1   5   15.77    0.38
   5   1  -5   14.71    0.46
  -4  -1   5   -0.02    0.12
   4  -1  -5    0.15    0.13
   4  -1  -5    0.09    0.10
   4   1  -5    0.14    0.12
  -4   1   5    0.08    0.08
   3  -1  -5    1.93    0.21
  -3  -1   5    1.39    0.18
  -3   1   5    1.53    0.13
   3   1  -5    1.48    0.18
  -2  -1   5   -0.05    0.12
   2  -1  -5    0.16    0.14
   2  -1  -5    0.05    0.10
  -2   1   5   -0.02    0.08
   2   1  -5    0.01    0.07
   2   1  -5    0.05    0.12
   1  -1  -5    1.66    0.18
  -1  -1   5    1.96    0.22
   1  -1  -5    1.57    0.17
   1   1  -5    1.88    0.12
  -1   1   5    1.94    0.16
   1   1  -5    1.70    0.22
   0  -1  -5   42.52    0.89
   0  -1   5   43.30    0.96
   0   1   5   44.70    0.90
   0   1  -5   43.47    0.95
   1  -1   5    1.76    0.21
  -1  -1  -5    1.45    0.19
  -1   1  -5    1.81    0.24
   1   1   5    1.47    0.19
   2  -1   5   10.49    0.43
  -2  -1  -5   10.50    0.42
  -2   1  -5   10.62    0.45
   2   1   5   10.45    0.42
   3  -1   5   11.05    0.47
  -3  -1  -5   10.66    0.45
  -3   1  -5   11.33    0.48
   3   1   5   11.26    0.46
   4  -1   5    6.73    0.40
  -4  -1  -5    7.47    0.42
  -4   1  -5    6.86    0.43
   4   1   5    6.88    0.39
   5  -1   5    0.17    0.18
  -5  -1  -5    0.05    0.19
  -5   1  -5    0.06    0.21
   5   1   5   -0.02    0.17
   6  -1   5    1.93    0.31
  -6  -1  -5    2.71    0.36
  -6   1  -5    1.83    0.32
   6   1   5    2.19    0.32
   7  -1   5    0.08    0.24
  -7  -1  -5    0.02    0.24
   7   1   5   -0.14    0.22
  -7   1  -5    0.34    0.29
   8  -1   5   -0.07    0.25
  -8  -1  -5    0.28    0.28
   8   1   5   -0.09    0.21
  -8   1  -5    0.20    0.29
  -9  -1  -5    2.17    0.39
   9  -1   5    1.52    0.32
  -9   1  -5    1.90    0.38
   9   1   5    1.79    0.33
 -10  -1  -5    2.22    0.41
 -10   1  -5    2.69    0.42
  10   1   5    2.10    0.37
 -11  -1  -5    0.64    0.32
 -11   1  -5   -0.02    0.31
 -12  -1  -5    0.43    0.35
 -12   1  -5    0.21    0.35
 -13  -1  -5   -0.24    0.31
 -13   1  -5    0.05    0.35
 -16  -2   5    0.30    0.36
 -16   2   5    0.31    0.28
 -15   2   5    0.29    0.26
 -14  -2   5   -0.09    0.27
 -14   2   5   -0.01    0.25
 -13  -2   5    0.51    0.28
  13  -2  -5    0.47    0.21
 -13   2   5    0.73    0.26
 -12  -2   5    0.23    0.24
  12  -2  -5    0.38    0.21
 -12   2   5    0.60    0.25
 -11  -2   5    2.53    0.37
  11  -2  -5    2.98    0.31
 -11   2   5    2.65    0.32
  10  -2  -5    6.94    0.40
 -10  -2   5    7.24    0.47
  10   2  -5    7.29    0.44
 -10   2   5    7.42    0.41
  -9  -2   5   -0.01    0.21
   9  -2  -5    0.56    0.17
   9   2  -5    0.29    0.19
  -9   2   5    0.53    0.16
   8  -2  -5    0.19    0.13
   8  -2  -5    0.26    0.15
  -8  -2   5   -0.07    0.18
   8   2  -5    0.14    0.15
  -8   2   5   -0.14    0.12
   7  -2  -5    9.06    0.43
  -7  -2   5    9.22    0.46
   7  -2  -5    9.68    0.41
  -7   2   5    9.81    0.32
   7   2  -5   10.22    0.45
   6  -2  -5    0.24    0.14
  -6  -2   5    0.23    0.18
  -6   2   5    0.31    0.10
   6   2  -5    0.35    0.18
  -6   2   5    0.21    0.09
  -5  -2   5   17.61    0.57
   5  -2  -5   19.13    0.57
  -5   2   5   18.60    0.37
  -5   2   5   18.12    0.37
   5   2  -5   18.21    0.57
  -4  -2   5    1.66    0.23
   4  -2  -5    1.81    0.22
  -4   2   5    1.67    0.09
  -4   2   5    1.82    0.09
   4   2  -5    1.90    0.23
   3  -2  -5    0.41    0.15
  -3  -2   5    0.47    0.16
   3   2  -5    0.33    0.16
  -3   2   5    0.25    0.07
  -3   2   5    0.47    0.08
   2  -2  -5    5.83    0.30
  -2  -2   5    5.51    0.30
   2  -2  -5    5.95    0.32
  -2   2   5    5.56    0.20
   2   2  -5    5.08    0.30
   1  -2  -5    0.40    0.15
   1  -2  -5    0.46    0.14
  -1  -2   5    0.64    0.16
  -1   2   5    0.48    0.11
   1   2  -5    0.34    0.17
   0  -2   5    0.01    0.13
   0  -2  -5    0.36    0.13
   0  -2  -5    0.35    0.16
   0   2  -5    0.38    0.17
   0   2   5    0.27    0.11
   1  -2   5   19.77    0.61
   1  -2   5   19.77    0.41
  -1  -2  -5   19.45    0.54
  -1   2  -5   20.58    0.64
   1   2   5   19.64    0.56
  -2  -2  -5   68.47    1.38
   2  -2   5   70.99    1.47
  -2   2  -5   69.49    1.45
   2   2   5   67.44    1.40
  -3  -2  -5    5.61    0.37
   3  -2   5    5.63    0.37
   3   2   5    5.52    0.35
  -3   2  -5    4.90    0.38
  -4  -2  -5   16.21    0.60
   4  -2   5   15.73    0.60
   4   2   5   16.73    0.61
  -4   2  -5   15.65    0.62
  -5  -2  -5    0.17    0.21
   5  -2   5    0.19    0.21
   5   2   5    0.17    0.20
  -5   2  -5    0.22    0.22
   6  -2   5    6.65    0.45
  -6  -2  -5    6.58    0.49
   6   2   5    7.20    0.48
  -6   2  -5    6.06    0.46
  -7  -2  -5    0.46    0.31
   7  -2   5    0.00    0.22
  -7   2  -5   -0.13    0.26
   7   2   5    0.12    0.21
   8  -2   5    3.28    0.39
  -8  -2  -5    3.57    0.44
   8   2   5    3.91    0.42
  -8   2  -5    3.16    0.43
  -9  -2  -5    1.33    0.35
  -9   2  -5    1.86    0.37
   9   2   5    2.00    0.37
 -10  -2  -5    0.18    0.29
  10   2   5    0.25    0.27
 -10   2  -5   -0.46    0.24
 -11  -2  -5    0.60    0.36
 -11   2  -5    0.21    0.32
  11   2   5   -0.04    0.28
 -12  -2  -5    0.29    0.35
 -12   2  -5    0.08    0.33
 -16  -3   5    0.05    0.31
 -16   3   5    0.03    0.29
 -15  -3   5    0.14    0.31
 -15   3   5    0.16    0.27
 -14  -3   5   -0.35    0.27
 -14   3   5    0.01    0.24
  13  -3  -5   -0.11    0.19
 -13  -3   5   -0.37    0.22
 -13   3   5    0.02    0.22
 -12  -3   5    0.60    0.29
  12  -3  -5    0.37    0.21
 -12   3   5    0.12    0.22
  11  -3  -5   -0.08    0.15
 -11  -3   5    0.48    0.27
 -11   3   5   -0.17    0.19
 -10  -3   5    0.21    0.25
  10  -3  -5    0.02    0.15
 -10   3   5   -0.06    0.18
  10   3  -5    0.05    0.22
   9  -3  -5    2.16    0.28
   9  -3  -5    1.39    0.24
  -9  -3   5    1.93    0.33
   9   3  -5    1.98    0.30
  -9   3   5    1.91    0.24
   8  -3  -5    0.86    0.19
  -8  -3   5    0.37    0.23
   8  -3  -5    0.96    0.20
   8   3  -5    0.80    0.23
  -8   3   5    0.75    0.15
   7  -3  -5    1.10    0.21
  -7  -3   5    1.11    0.24
   7  -3  -5    1.35    0.21
   7   3  -5    1.64    0.24
  -7   3   5    1.04    0.15
  -6  -3   5    0.39    0.21
   6  -3  -5    0.64    0.17
   6  -3  -5    0.23    0.15
  -6   3   5    0.69    0.10
   6   3  -5    0.43    0.20
  -5  -3   5    0.04    0.17
   5   3  -5   -0.36    0.15
  -4  -3   5    2.56    0.28
   4   3  -5    2.66    0.27
  -3  -3   5    0.61    0.19
   3  -3  -5    0.73    0.17
   3  -3  -5    0.84    0.19
   3   3  -5    0.78    0.21
  -3   3   5    0.82    0.09
  -3   3   5    0.74    0.10
  -2  -3   5    1.02    0.19
   2  -3  -5    0.55    0.16
   2  -3  -5    1.32    0.21
  -2   3   5    1.25    0.12
   2   3  -5    1.40    0.23
   1  -3  -5    2.00    0.26
   1  -3  -5    2.11    0.23
  -1  -3   5    2.47    0.26
  -1   3   5    2.33    0.18
   1   3  -5    2.05    0.25
   0  -3  -5    0.28    0.16
   0  -3   5    0.07    0.16
   0   3  -5    0.30    0.18
   0   3   5    0.34    0.12
  -1  -3  -5    9.30    0.39
   1  -3   5    9.66    0.46
  -1  -3  -5    9.97    0.44
   1   3   5    9.30    0.39
  -1   3  -5    9.30    0.45
   2  -3   5   11.10    0.34
   2  -3   5   12.43    0.52
  -2  -3  -5   10.59    0.44
   2   3   5   10.32    0.44
  -2   3  -5   11.60    0.52
  -3  -3  -5    0.17    0.18
   3  -3   5   -0.11    0.17
   3   3   5    0.17    0.15
  -3   3  -5    0.24    0.21
  -4  -3  -5    3.83    0.36
   4  -3   5    3.36    0.34
  -4   3  -5    4.20    0.38
   4   3   5    3.50    0.34
  -5  -3  -5    3.70    0.37
   5  -3   5    3.76    0.39
   5   3   5    3.59    0.37
  -5   3  -5    2.82    0.37
   6  -3   5    2.10    0.33
  -6  -3  -5    2.10    0.33
  -6   3  -5    2.93    0.42
   6   3   5    2.27    0.33
  -7  -3  -5    5.80    0.52
   7   3   5    5.82    0.47
  -7   3  -5    5.99    0.49
  -8  -3  -5    0.01    0.25
   8   3   5    0.23    0.25
  -8   3  -5    0.07    0.26
  -9  -3  -5   -0.07    0.29
  -9   3  -5    0.12    0.26
   9   3   5   -0.14    0.23
 -10  -3  -5   -0.01    0.30
  10   3   5    0.01    0.25
 -10   3  -5   -0.19    0.27
 -11  -3  -5    0.48    0.36
 -11   3  -5    0.34    0.31
  11   3   5   -0.07    0.25
  12   3   5   -0.30    0.27
 -12   3  -5   -0.05    0.32
 -15  -4   5    0.13    0.33
 -15   4   5    0.11    0.26
 -14  -4   5    0.47    0.32
 -14   4   5    0.37    0.26
 -13  -4   5    2.55    0.40
 -13   4   5    2.64    0.35
 -12  -4   5   -0.03    0.27
  12  -4  -5    0.18    0.20
 -12   4   5   -0.10    0.22
 -11  -4   5    2.45    0.39
  11  -4  -5    2.60    0.35
 -11   4   5    2.86    0.32
  11   4  -5    2.61    0.39
  10  -4  -5    0.67    0.23
  10  -4  -5    0.59    0.20
 -10  -4   5    0.86    0.29
  10   4  -5    0.78    0.28
 -10   4   5    0.35    0.20
   9  -4  -5    0.23    0.18
   9  -4  -5   -0.02    0.16
  -9  -4   5   -0.03    0.24
  -9   4   5    0.07    0.17
   9   4  -5    0.10    0.24
   8  -4  -5    3.60    0.33
   8  -4  -5    5.16    0.38
  -8  -4   5    4.86    0.44
   8   4  -5    4.82    0.41
  -8   4   5    4.85    0.26
   7  -4  -5    2.50    0.28
  -7  -4   5    2.44    0.34
   7  -4  -5    2.46    0.27
   7   4  -5    2.38    0.33
  -7   4   5    2.45    0.19
   6  -4  -5    4.83    0.35
  -6  -4   5    4.11    0.37
   6  -4  -5    4.37    0.32
  -6   4   5    4.23    0.18
   6   4  -5    4.04    0.35
   5  -4  -5    1.10    0.24
   5  -4  -5    1.30    0.20
  -5  -4   5    1.12    0.25
   5   4  -5    1.26    0.25
   4  -4  -5    0.78    0.16
   4  -4  -5    0.84    0.23
  -4  -4   5    1.18    0.23
  -4   4   5    0.87    0.11
   4   4  -5    0.87    0.23
  -4   4   5    1.04    0.12
  -3  -4   5    8.69    0.46
   3  -4  -5    8.25    0.46
   3   4  -5    8.56    0.45
  -3   4   5    8.89    0.26
  -3   4   5    8.49    0.27
  -2  -4   5    2.05    0.28
   2  -4  -5    1.59    0.26
   2   4  -5    2.47    0.28
  -2   4   5    2.10    0.18
   1  -4  -5    1.80    0.25
  -1  -4   5    1.85    0.27
  -1   4   5    1.58    0.18
   1   4  -5    1.60    0.25
   0  -4   5    0.65    0.21
   0  -4  -5    0.47    0.18
   0   4   5    0.48    0.15
   0   4  -5    0.24    0.20
   1  -4   5   39.32    1.03
  -1  -4  -5   40.36    1.03
   1   4   5   38.64    0.93
  -1   4  -5   39.65    1.04
   2  -4   5    0.83    0.17
   2  -4   5    0.94    0.24
  -2  -4  -5    0.91    0.20
  -2  -4  -5    0.97    0.21
  -2   4  -5    1.17    0.26
   2   4   5    1.06    0.20
  -3  -4  -5    0.88    0.21
   3  -4   5    0.60    0.22
   3  -4   5    0.52    0.15
  -3   4  -5    0.31    0.24
   3   4   5    0.73    0.20
  -4  -4  -5    0.46    0.23
   4  -4   5    0.32    0.24
  -4   4  -5    0.84    0.27
   4   4   5    0.65    0.23
   5  -4   5    7.29    0.50
   5   4   5    8.69    0.50
  -5   4  -5    8.27    0.53
  -6   4  -5    1.25    0.32
   6   4   5    1.03    0.28
   7   4   5    0.19    0.24
  -7   4  -5    0.06    0.25
  -8   4  -5    0.45    0.30
   8   4   5    0.21    0.27
  -9   4  -5    0.03    0.28
   9   4   5    0.19    0.26
  10   4   5   -0.21    0.24
 -10   4  -5    0.01    0.29
 -11   4  -5    0.53    0.35
  11   4   5    0.05    0.28
 -14  -5   5   -0.23    0.29
 -14   5   5   -0.04    0.25
 -13  -5   5    0.48    0.31
 -13   5   5    0.34    0.25
 -12  -5   5   -0.04    0.28
 -12   5   5    0.45    0.24
  11  -5  -5    0.34    0.22
 -11  -5   5    0.61    0.28
  11  -5  -5   -0.01    0.18
  11   5  -5    0.00    0.22
 -11   5   5    0.30    0.21
  10  -5  -5   -0.20    0.16
 -10  -5   5    0.02    0.26
  10  -5  -5    0.06    0.18
  10   5  -5   -0.26    0.23
 -10   5   5   -0.09    0.18
  -9  -5   5    0.29    0.28
   9  -5  -5    0.25    0.20
   9  -5  -5   -0.17    0.13
   9   5  -5    0.05    0.24
  -9   5   5    0.10    0.18
   8  -5  -5    0.05    0.16
   8  -5  -5    0.38    0.20
  -8  -5   5    0.28    0.27
   8   5  -5    0.14    0.25
  -8   5   5    0.04    0.16
   7  -5  -5    0.04    0.15
   7  -5  -5    0.21    0.17
  -7  -5   5    0.32    0.27
  -7   5   5    0.06    0.14
   7   5  -5    0.24    0.26
   6  -5  -5    0.18    0.20
   6  -5  -5    0.14    0.15
  -6  -5   5    0.04    0.22
  -6   5   5    0.31    0.13
   6   5  -5   -0.14    0.21
   5  -5  -5    0.42    0.23
  -5  -5   5    0.33    0.22
   5  -5  -5    0.44    0.16
   5   5  -5    0.51    0.24
  -5   5   5    0.34    0.12
  -4  -5   5    0.08    0.21
   4  -5  -5    0.18    0.20
   4  -5  -5    0.61    0.17
   4   5  -5    0.14    0.23
  -4   5   5    0.08    0.12
  -3  -5   5   -0.26    0.19
   3  -5  -5    0.00    0.12
   3  -5  -5    0.25    0.21
  -3   5   5   -0.04    0.11
   3   5  -5   -0.04    0.20
  -2  -5   5    7.76    0.47
   2  -5  -5    7.98    0.51
   2  -5  -5    7.61    0.36
  -2   5   5    8.37    0.33
   2   5  -5    7.60    0.46
   1  -5  -5    2.02    0.20
  -1  -5   5    1.92    0.28
   1  -5  -5    2.17    0.29
   1   5  -5    1.63    0.30
  -1   5   5    1.70    0.21
   0  -5  -5    0.21    0.12
   0  -5  -5    0.05    0.18
   0  -5   5    0.57    0.23
   0   5  -5    0.15    0.22
   0   5   5    0.32    0.16
   1  -5   5    3.74    0.38
  -1  -5  -5    3.58    0.33
   1   5   5    2.90    0.29
  -1   5  -5    3.76    0.37
   2  -5   5    5.71    0.44
  -2  -5  -5    5.62    0.39
   2   5   5    5.96    0.39
  -2   5  -5    6.07    0.47
  -3  -5  -5    7.58    0.44
  -3   5  -5    7.60    0.52
   3   5   5    7.57    0.46
  -4   5  -5    4.90    0.44
   4   5   5    4.88    0.40
  -5   5  -5    1.04    0.33
   5   5   5    1.68    0.31
   6   5   5   -0.03    0.22
  -6   5  -5    0.13    0.28
  -7   5  -5   -0.07    0.27
   7   5   5   -0.15    0.21
   8   5   5    0.32    0.26
  -8   5  -5    0.67    0.32
  -9   5  -5    1.73    0.39
   9   5   5    1.51    0.37
  10   5   5    0.08    0.28
 -10   5  -5   -0.13    0.31
 -11   5  -5   -0.17    0.27
  11   5   5    0.02    0.29
 -13  -6   5    0.01    0.28
 -13   6   5   -0.07    0.24
 -12  -6   5    0.49    0.32
 -12   6   5    0.07    0.23
 -11  -6   5    1.14    0.34
  11  -6  -5    0.63    0.25
 -11   6   5    0.67    0.24
  11   6  -5    0.35    0.29
 -10  -6   5    0.00    0.25
  10  -6  -5    0.27    0.22
  10  -6  -5    0.18    0.21
 -10   6   5    0.14    0.20
  10   6  -5    0.10    0.25
   9  -6  -5   -0.01    0.18
   9  -6  -5    0.12    0.19
   9  -6  -5    0.19    0.23
  -9  -6   5    0.04    0.27
  -9   6   5    0.03    0.18
   9   6  -5   -0.30    0.22
   8  -6  -5    2.37    0.40
   8  -6  -5    1.42    0.28
   8  -6  -5    1.53    0.29
  -8  -6   5    1.70    0.34
   8   6  -5    1.34    0.33
  -8   6   5    1.63    0.21
   7  -6  -5    0.12    0.20
   7  -6  -5    0.11    0.24
   7  -6  -5    0.25    0.19
  -7  -6   5   -0.02    0.27
  -7   6   5    0.41    0.16
   7   6  -5    0.24    0.28
  -6  -6   5    0.71    0.29
   6  -6  -5    0.42    0.28
   6  -6  -5    0.32    0.17
  -6   6   5    0.48    0.17
   6   6  -5    0.76    0.30
   5  -6  -5    0.54    0.25
   5  -6  -5   -0.04    0.14
  -5  -6   5   -0.04    0.23
  -5   6   5    0.13    0.15
   5   6  -5   -0.27    0.23
   4  -6  -5    0.36    0.17
   4  -6  -5    0.44    0.26
  -4  -6   5    0.48    0.25
   4   6  -5    0.37    0.28
  -4   6   5    0.63    0.16
   3  -6  -5    0.13    0.24
  -3  -6   5    0.34    0.24
   3  -6  -5    0.19    0.14
   3   6  -5    0.23    0.26
  -3   6   5    0.04    0.14
   2  -6  -5    1.97    0.23
  -2  -6   5    1.91    0.32
   2   6  -5    1.82    0.34
  -2   6   5    1.98    0.25
  -1  -6   5    6.77    0.48
   1  -6  -5    6.51    0.34
   1   6  -5    7.28    0.50
  -1   6   5    6.01    0.35
   0  -6   5    0.12    0.25
   0  -6  -5    0.06    0.12
   0  -6  -5    0.21    0.20
   0   6   5   -0.11    0.16
   0   6  -5    0.04    0.23
  -1  -6  -5    0.04    0.19
  -1   6  -5    0.01    0.24
   1   6   5    0.19    0.20
  -2  -6  -5    0.13    0.21
  -2   6  -5   -0.09    0.26
   2   6   5   -0.08    0.20
  -3  -6  -5    0.13    0.21
  -3   6  -5    0.27    0.28
   3   6   5   -0.08    0.20
  -4   6  -5    1.79    0.34
   4   6   5    2.27    0.33
   5   6   5   -0.01    0.22
  -5   6  -5    0.70    0.30
  -6   6  -5    0.71    0.32
   6   6   5    0.31    0.24
  -7   6  -5    1.66    0.38
   7   6   5    1.82    0.38
   8   6   5    0.34    0.28
  -8   6  -5    0.74    0.34
   9   6   5    0.12    0.30
  -9   6  -5    0.37    0.34
  10   6   5   -0.21    0.29
 -10   6  -5   -0.19    0.30
  12  -7  -5    0.36    0.29
 -12  -7   5    0.68    0.36
  12   7  -5   -0.13    0.25
  11  -7  -5    0.71    0.34
 -11  -7   5    0.61    0.33
  11   7  -5    0.40    0.31
  10  -7  -5    0.18    0.29
 -10  -7   5   -0.03    0.30
  10  -7  -5   -0.04    0.20
  10   7  -5   -0.27    0.27
  -9  -7   5    0.01    0.28
   9  -7  -5    0.15    0.21
   9  -7  -5    0.00    0.25
   9   7  -5   -0.51    0.23
   8  -7  -5    0.27    0.22
  -8  -7   5    0.13    0.29
   8  -7  -5    0.11    0.21
   8  -7  -5    0.12    0.27
   8   7  -5    0.09    0.28
  -7  -7   5    0.27    0.25
   7  -7  -5    0.08    0.24
   7  -7  -5    0.22    0.21
  -7   7   5    0.01    0.16
   7   7  -5   -0.52    0.19
  -6  -7   5   -0.13    0.25
   6  -7  -5   -0.07    0.21
   6  -7  -5    0.22    0.18
  -6   7   5    0.33    0.17
   6   7  -5    0.08    0.25
   5  -7  -5    0.02    0.24
   5  -7  -5    0.34    0.20
  -5  -7   5    0.18    0.25
   5   7  -5    0.21    0.25
  -5   7   5   -0.08    0.16
   4  -7  -5    0.12    0.17
   4  -7  -5    0.04    0.27
  -4   7   5    0.17    0.17
   4   7  -5    0.63    0.30
   3  -7  -5    2.41    0.28
   3  -7  -5    2.66    0.43
  -3   7   5    3.10    0.29
   3   7  -5    2.39    0.38
   2  -7  -5    0.72    0.20
  -2   7   5    0.64    0.22
   2   7  -5    0.58    0.28
   1  -7  -5    0.33    0.16
   1   7  -5   -0.07    0.26
  -1   7   5    0.03    0.19
   0  -7  -5    1.49    0.29
   0   7  -5    0.46    0.26
   0   7   5    0.97    0.24
  -1  -7  -5    1.38    0.28
  -1   7  -5    1.10    0.30
   1   7   5    0.64    0.25
  -2  -7  -5    0.41    0.23
  -2   7  -5    0.54    0.29
   2   7   5    0.34    0.23
   3   7   5    0.67    0.24
  -3   7  -5    0.73    0.30
  -4   7  -5    2.58    0.39
   4   7   5    1.38    0.31
   5   7   5    1.00    0.30
  -5   7  -5    0.22    0.29
   6   7   5    0.57    0.30
  -6   7  -5    0.13    0.29
  -7   7  -5   -0.05    0.24
   7   7   5    0.39    0.28
  -8   7  -5    0.10    0.31
   8   7   5    0.24    0.31
  11  -8  -5    0.27    0.33
  11   8  -5    0.25    0.30
  10  -8  -5    0.73    0.34
  10   8  -5    0.37    0.31
   9  -8  -5    0.23    0.29
   9   8  -5   -0.30    0.25
   8  -8  -5    0.25    0.24
   8  -8  -5    0.50    0.31
   8   8  -5    0.17    0.29
   7  -8  -5    0.64    0.36
   7   8  -5    0.90    0.35
   6  -8  -5    0.03    0.27
  -6   8   5    0.01    0.18
   6   8  -5    0.40    0.28
   5  -8  -5   -0.05    0.27
   5  -8  -5    0.67    0.24
  -5   8   5   -0.18    0.18
   5   8  -5    0.37    0.28
   4  -8  -5   -0.05    0.18
   4  -8  -5    0.23    0.31
  -4   8   5    0.62    0.20
   4   8  -5    0.12    0.28
   3  -8  -5    0.38    0.19
   3   8  -5   -0.27    0.23
  -3   8   5    0.19    0.20
   2   8  -5    0.30    0.30
  -2   8   5    1.11    0.24
   1   8  -5    3.09    0.41
  -1   8   5    3.85    0.36
   0  -8  -5    1.64    0.32
   0   8   5    1.71    0.30
   0   8  -5    1.78    0.36
  -1  -8  -5    0.48    0.23
  -1   8  -5    0.26    0.26
   1   8   5    0.27    0.24
  -2   8  -5   -0.17    0.27
   2   8   5   -0.36    0.20
  -3   8  -5    0.16    0.28
   3   8   5    0.70    0.29
   4   8   5    0.57    0.28
  -4   8  -5    0.12    0.28
   5   8   5    0.40    0.27
  -5   8  -5   -0.06    0.29
   6   8   5    0.20    0.28
  -6   8  -5   -0.24    0.28
  -7   8  -5    0.12    0.31
   7   8   5    0.11    0.28
   8  -9  -5   -0.37    0.26
   8   9  -5   -0.20    0.30
   7  -9  -5   -0.55    0.28
   7   9  -5    0.27    0.31
   6  -9  -5    0.02    0.32
   6   9  -5    0.23    0.31
  -5   9   5    0.76    0.24
   5   9  -5    0.57    0.31
  -4   9   5    0.11    0.22
   4   9  -5    0.46    0.33
  -3   9   5    0.72    0.25
   3   9  -5    0.70    0.34
   2   9  -5    0.23    0.28
  -2   9   5    0.46    0.23
   1   9  -5   -0.10    0.28
  -1   9   5   -0.04    0.20
   0  -9  -5    0.39    0.23
   0   9   5   -0.08    0.21
   0   9  -5   -0.11    0.28
  -1  -9  -5    1.86    0.34
   1   9   5    1.87    0.34
  -1   9  -5    1.20    0.36
   2   9   5    0.04    0.25
  -2   9  -5   -0.01    0.28
   3   9   5    0.02    0.26
  -3   9  -5   -0.37    0.27
   4   9   5   -0.16    0.24
  -4   9  -5   -0.39    0.26
  -5   9  -5    0.08    0.31
   5   9   5    0.29    0.29
  -4  10   5    0.33    0.24
   4  10  -5    0.18    0.33
  -3  10   5    0.24    0.25
   3  10  -5    0.40    0.32
  -2  10   5   -0.08    0.23
   2  10  -5    0.17    0.32
   1  10  -5    0.38    0.31
  -1  10   5    0.53    0.27
   0 -10  -5    0.19    0.25
   0  10   5   -0.30    0.22
   0  10  -5    0.48    0.33
 -16   0   6   -0.07    0.26
 -15   0   6   -0.05    0.26
 -14   0   6    0.21    0.26
 -13   0   6    0.08    0.23
  13   0  -6    0.14    0.15
 -12   0   6    2.97    0.37
  12   0  -6    3.19    0.30
 -11   0   6    0.16    0.23
  11   0  -6   -0.05    0.14
 -10   0   6    3.04    0.32
  10   0  -6    3.15    0.27
  10   0  -6    3.43    0.27
  -9   0   6    0.03    0.16
   9   0  -6    0.06    0.13
   8   0  -6    0.33    0.15
  -8   0   6    0.28    0.16
  -7   0   6   -0.11    0.13
   7   0  -6    0.10    0.14
   7   0  -6   -0.19    0.10
   6   0  -6    9.35    0.32
   6   0  -6    8.63    0.37
  -6   0   6    8.85    0.35
   5   0  -6    0.16    0.12
   5   0  -6   -0.07    0.09
  -5   0   6   -0.17    0.10
  -4   0   6    0.21    0.12
   4   0  -6    0.30    0.12
   4   0  -6    0.19    0.11
  -3   0   6    0.11    0.11
   3   0  -6   -0.06    0.11
   3   0  -6    0.07    0.09
   2   0  -6   10.23    0.36
   2   0  -6    9.79    0.33
  -2   0   6   10.07    0.36
   1   0  -6    0.22    0.14
  -1   0   6    0.12    0.13
   1   0  -6    0.02    0.08
   0   0  -6   77.51    1.51
   0   0   6   79.80    1.53
   1   0   6   -0.08    0.14
  -1   0  -6    0.04    0.15
  -2   0  -6   11.72    0.49
   2   0   6   11.84    0.48
   3   0   6   -0.03    0.16
  -3   0  -6    0.01    0.18
   4   0   6   21.20    0.72
  -4   0  -6   19.74    0.71
   5   0   6   -0.13    0.19
  -5   0  -6   -0.16    0.23
   6   0   6    0.15    0.21
  -6   0  -6   -0.22    0.26
   7   0   6   -0.07    0.20
  -7   0  -6    0.19    0.30
   8   0   6    0.23    0.23
  -8   0  -6   -0.23    0.27
   9   0   6   -0.07    0.22
  -9   0  -6   -0.22    0.24
 -10   0  -6    0.32    0.32
  10   0   6    0.37    0.28
 -11   0  -6    0.48    0.33
 -12   0  -6   -0.60    0.26
 -16  -1   6   -0.20    0.29
 -16   1   6    0.09    0.26
 -15  -1   6    0.11    0.27
 -15   1   6    0.27    0.29
 -14  -1   6    0.14    0.26
  14  -1  -6   -0.26    0.16
 -14   1   6   -0.20    0.24
  13  -1  -6    0.50    0.20
 -13  -1   6    0.56    0.28
 -12  -1   6    0.25    0.24
  12  -1  -6    0.10    0.17
 -12   1   6   -0.06    0.22
  11  -1  -6    0.32    0.17
  11  -1  -6    0.31    0.17
 -11  -1   6    0.83    0.27
 -11   1   6    0.40    0.23
  11   1  -6    0.66    0.17
 -10  -1   6    2.54    0.34
  10  -1  -6    2.83    0.28
  10  -1  -6    2.28    0.26
 -10   1   6    2.86    0.29
  -9  -1   6    1.59    0.25
   9  -1  -6    1.47    0.21
  -9   1   6    1.25    0.20
   8  -1  -6    0.33    0.16
  -8  -1   6    0.20    0.18
  -8   1   6    0.18    0.14
   8   1  -6    0.24    0.16
   7  -1  -6    8.88    0.40
  -7  -1   6    7.96    0.39
   7  -1  -6    8.29    0.40
   7   1  -6    8.62    0.37
  -7   1   6    8.40    0.33
  -6  -1   6    1.15    0.20
   6  -1  -6    1.25    0.20
   6  -1  -6    1.33    0.19
  -6   1   6    0.99    0.15
   6   1  -6    1.49    0.21
   5  -1  -6   14.84    0.51
  -5  -1   6   14.30    0.47
   5  -1  -6   15.11    0.49
  -5   1   6   14.30    0.39
   5   1  -6   15.53    0.48
  -4  -1   6    0.06    0.12
   4  -1  -6    0.15    0.14
   4  -1  -6    0.17    0.11
   4   1  -6   -0.02    0.12
  -4   1   6    0.24    0.10
   3  -1  -6    0.86    0.17
  -3  -1   6    0.72    0.15
   3   1  -6    0.31    0.14
  -3   1   6    0.77    0.13
   3   1  -6    0.81    0.12
   2  -1  -6   19.34    0.54
   2   1  -6   20.31    0.47
  -2   1   6   20.05    0.50
   2   1  -6   20.45    0.57
   1  -1  -6    0.03    0.11
  -1  -1   6    0.25    0.15
   1  -1  -6    0.22    0.12
   1   1  -6    0.07    0.08
  -1   1   6    0.18    0.11
   1   1  -6    0.17    0.14
   0  -1   6    6.89    0.35
   0  -1  -6    6.78    0.31
   0   1   6    6.25    0.30
   0   1  -6    6.05    0.36
  -1  -1  -6    5.97    0.31
   1  -1   6    5.61    0.34
  -1   1  -6    6.06    0.35
   1   1   6    6.16    0.32
   2  -1   6    4.83    0.34
  -2  -1  -6    4.62    0.32
  -2   1  -6    4.95    0.37
   2   1   6    4.88    0.33
   3  -1   6    2.19    0.28
  -3  -1  -6    2.42    0.31
   3   1   6    2.71    0.28
  -3   1  -6    2.40    0.30
  -4  -1  -6    1.07    0.23
   4  -1   6    0.94    0.23
  -4   1  -6    0.95    0.25
   4   1   6    1.14    0.24
   5  -1   6   13.57    0.61
  -5  -1  -6   14.26    0.62
  -5   1  -6   14.69    0.64
   5   1   6   14.67    0.63
   6  -1   6    0.09    0.23
  -6  -1  -6   -0.65    0.22
  -6   1  -6    0.36    0.26
   6   1   6    0.41    0.24
   7  -1   6    1.39    0.33
  -7  -1  -6    1.41    0.34
  -7   1  -6    0.50    0.33
   7   1   6    1.13    0.30
  -8  -1  -6   -0.30    0.23
   8  -1   6    0.10    0.24
   8   1   6    0.32    0.25
  -8   1  -6    0.31    0.28
   9  -1   6    0.73    0.28
  -9  -1  -6    0.44    0.32
  -9   1  -6    0.39    0.30
   9   1   6    0.47    0.25
 -10  -1  -6    1.15    0.35
 -10   1  -6    1.11    0.39
  10   1   6    1.14    0.34
 -11  -1  -6    0.68    0.33
 -11   1  -6    0.57    0.35
 -12  -1  -6    0.31    0.37
 -12   1  -6    1.02    0.41
 -16   2   6   -0.26    0.24
  15  -2  -6    0.08    0.21
 -15  -2   6    0.05    0.27
 -15   2   6    0.76    0.28
  14  -2  -6    0.04    0.20
 -14  -2   6   -0.33    0.25
 -14   2   6    0.57    0.25
 -13  -2   6    0.04    0.24
  13  -2  -6    0.01    0.17
 -13   2   6    0.04    0.22
  12  -2  -6    0.26    0.19
 -12  -2   6    0.29    0.26
 -12   2   6    0.05    0.22
 -11  -2   6    5.14    0.43
  11  -2  -6    5.02    0.37
  10  -2  -6    1.44    0.24
 -10  -2   6    0.28    0.25
 -10   2   6    1.31    0.23
   9  -2  -6   -0.05    0.13
  -9  -2   6    0.01    0.18
   9   2  -6    0.30    0.20
  -9   2   6    0.18    0.15
   8  -2  -6    3.37    0.29
   8  -2  -6    3.72    0.31
  -8  -2   6    4.33    0.37
  -8   2   6    3.68    0.24
   8   2  -6    3.57    0.32
  -7  -2   6    0.52    0.20
   7  -2  -6    0.38    0.16
   7  -2  -6    0.08    0.15
  -7   2   6    0.46    0.12
   7   2  -6    0.38    0.18
  -6  -2   6    0.39    0.17
   6  -2  -6   -0.02    0.14
   6  -2  -6   -0.09    0.12
  -6   2   6    0.01    0.09
   6   2  -6    0.03    0.16
  -6   2   6   -0.06    0.08
   5  -2  -6    2.49    0.24
  -5  -2   6    2.54    0.29
   5  -2  -6    2.99    0.27
  -5   2   6    3.27    0.15
  -5   2   6    2.88    0.15
   5   2  -6    2.74    0.26
   4  -2  -6    5.89    0.34
  -4  -2   6    6.14    0.34
   4   2  -6    5.85    0.34
  -4   2   6    5.92    0.20
  -4   2   6    6.08    0.20
   3  -2  -6    0.72    0.18
   3  -2  -6    0.89    0.18
  -3  -2   6    0.86    0.18
   3   2  -6    0.86    0.17
  -3   2   6    0.86    0.12
  -2  -2   6   12.99    0.50
   2  -2  -6   13.44    0.51
   2  -2  -6   14.13    0.49
  -2   2   6   13.52    0.37
   2   2  -6   12.54    0.47
  -1  -2   6   25.06    0.70
   1  -2  -6   24.82    0.70
   1  -2  -6   22.27    0.70
   1   2  -6   25.23    0.71
  -1   2   6   24.86    0.60
   0  -2   6    3.46    0.29
   0  -2  -6    4.14    0.25
   0   2  -6    4.09    0.34
   0   2   6    3.71    0.25
   1  -2   6    6.83    0.40
  -1  -2  -6    6.21    0.34
   1   2   6    6.44    0.34
  -1   2  -6    5.76    0.40
  -2  -2  -6    0.18    0.17
   2  -2   6   -0.09    0.18
   2   2   6   -0.17    0.14
  -2   2  -6    0.04    0.20
  -3  -2  -6    5.54    0.37
   3  -2   6    5.45    0.41
  -3   2  -6    5.47    0.39
   3   2   6    5.55    0.36
  -4  -2  -6    0.75    0.22
   4  -2   6    1.01    0.25
  -4   2  -6    1.05    0.27
   4   2   6    0.88    0.24
  -5  -2  -6    3.42    0.40
   5  -2   6    2.98    0.35
  -5   2  -6    2.97    0.38
   5   2   6    3.24    0.38
  -6  -2  -6   -0.14    0.22
   6  -2   6   -0.25    0.22
  -6   2  -6    0.50    0.28
   6   2   6   -0.03    0.23
   7  -2   6    0.75    0.30
  -7  -2  -6    0.88    0.32
   7   2   6    0.95    0.29
  -7   2  -6    0.59    0.32
  -8  -2  -6    1.65    0.34
   8   2   6    1.36    0.32
  -8   2  -6    1.25    0.33
  -9  -2  -6    0.65    0.33
   9   2   6    0.92    0.32
  -9   2  -6    0.37    0.33
 -10  -2  -6    0.36    0.32
  10   2   6    0.06    0.26
 -10   2  -6    0.30    0.30
 -11  -2  -6    0.13    0.30
  11   2   6   -0.08    0.24
 -11   2  -6   -0.33    0.30
 -12  -2  -6   -0.29    0.28
 -12   2  -6    0.26    0.34
 -16  -3   6   -0.08    0.29
 -16   3   6   -0.03    0.26
 -15  -3   6    0.15    0.30
 -15   3   6    0.18    0.26
  14  -3  -6    0.30    0.23
 -14  -3   6    0.22    0.31
 -14   3   6    0.00    0.24
 -13  -3   6   -0.10    0.26
  13  -3  -6    0.20    0.20
 -13   3   6   -0.07    0.21
  12  -3  -6    0.28    0.19
 -12  -3   6   -0.20    0.24
 -12   3   6    0.35    0.21
  11  -3  -6    0.77    0.23
 -11  -3   6    1.09    0.32
 -11   3   6    0.89    0.22
  10  -3  -6    0.90    0.23
 -10  -3   6    0.80    0.27
  10  -3  -6    0.38    0.19
  10   3  -6    0.50    0.24
 -10   3   6    0.92    0.20
  -9  -3   6    1.35    0.29
   9  -3  -6    1.01    0.22
   9  -3  -6    0.79    0.20
   9   3  -6    0.82    0.26
  -9   3   6    0.98    0.18
   8  -3  -6    1.12    0.22
  -8  -3   6    0.80    0.25
   8  -3  -6    1.60    0.22
  -8   3   6    1.18    0.17
   8   3  -6    1.33    0.27
  -7  -3   6    2.95    0.33
   7  -3  -6    3.00    0.26
   7  -3  -6    3.14    0.29
  -7   3   6    2.97    0.16
   7   3  -6    2.74    0.31
  -6  -3   6   -0.01    0.17
   6  -3  -6   -0.06    0.13
   6   3  -6    0.03    0.19
   5  -3  -6    0.23    0.16
  -5  -3   6    0.88    0.21
   5   3  -6    0.24    0.20
  -4  -3   6    6.28    0.38
   4  -3  -6    7.06    0.43
   4  -3  -6    6.73    0.39
   4   3  -6    6.56    0.39
  -4   3   6    6.89    0.20
  -4   3   6    6.69    0.18
  -3  -3   6    0.12    0.17
   3  -3  -6    0.50    0.18
   3  -3  -6    0.19    0.17
   3   3  -6    0.11    0.19
  -3   3   6    0.43    0.11
  -3   3   6    0.28    0.09
   2  -3  -6    0.25    0.17
   2  -3  -6    0.04    0.15
  -2  -3   6    0.46    0.19
   2   3  -6   -0.19    0.16
  -2   3   6    0.11    0.10
  -1  -3   6   40.93    1.03
   1  -3  -6   41.72    1.05
   1  -3  -6   41.16    1.08
  -1   3   6   41.14    0.86
   1   3  -6   39.48    1.01
   0  -3   6   70.16    1.49
   0  -3  -6   67.24    1.30
   0  -3  -6   68.50    1.50
   0   3   6   66.98    1.34
   0   3  -6   67.70    1.48
  -1  -3  -6    2.41    0.24
   1  -3   6    1.89    0.28
  -1   3  -6    2.30    0.33
   1   3   6    1.92    0.23
  -2  -3  -6    8.17    0.40
   2  -3   6    8.42    0.45
   2   3   6    8.28    0.41
  -2   3  -6    8.22    0.47
  -3  -3  -6    0.18    0.20
   3  -3   6    0.40    0.22
  -3   3  -6    0.15    0.22
   3   3   6    0.03    0.15
  -4  -3  -6   -0.06    0.23
   4  -3   6    0.28    0.22
   4   3   6    0.29    0.20
  -4   3  -6    0.48    0.25
  -5  -3  -6    4.20    0.40
   5  -3   6    3.99    0.43
  -5   3  -6    3.03    0.38
   5   3   6    3.85    0.37
   6  -3   6    0.58    0.30
  -6  -3  -6    0.69    0.31
  -6   3  -6    0.30    0.29
   6   3   6    0.67    0.28
  -7  -3  -6    9.70    0.61
   7   3   6    7.95    0.55
  -7   3  -6    8.55    0.59
  -8  -3  -6    0.87    0.31
   8   3   6    2.20    0.38
  -8   3  -6    1.19    0.34
   9   3   6    0.23    0.27
  -9   3  -6    0.12    0.28
 -10   3  -6   -0.09    0.27
  10   3   6   -0.04    0.27
  11   3   6    0.09    0.29
 -11   3  -6    0.31    0.34
 -15  -4   6    0.63    0.35
 -15   4   6    0.21    0.26
 -14  -4   6    0.67    0.33
  14  -4  -6    0.08    0.22
 -14   4   6    0.57    0.26
 -13  -4   6    0.88    0.33
  13  -4  -6    0.83    0.27
 -13   4   6    0.64    0.25
 -12  -4   6    0.96    0.32
  12  -4  -6    0.86    0.27
 -12   4   6    1.19    0.24
 -11  -4   6    0.12    0.28
  11  -4  -6   -0.03    0.17
  11  -4  -6    0.04    0.16
 -11   4   6   -0.07    0.18
  10  -4  -6    1.12    0.25
  10  -4  -6    1.36    0.26
 -10  -4   6    1.17    0.33
  10   4  -6    1.79    0.33
 -10   4   6    1.54    0.21
   9  -4  -6   -0.15    0.15
   9  -4  -6   -0.01    0.13
  -9  -4   6   -0.15    0.21
  -9   4   6    0.23    0.15
   9   4  -6   -0.14    0.22
   8  -4  -6    0.36    0.17
   8  -4  -6    0.10    0.17
  -8  -4   6    0.13    0.22
  -8   4   6    0.39    0.13
   8   4  -6    0.20    0.23
   7  -4  -6    0.66    0.19
  -7  -4   6    0.97    0.28
   7  -4  -6    0.62    0.20
  -7   4   6    0.61    0.10
   7   4  -6    0.92    0.27
   6  -4  -6    0.54    0.17
  -6  -4   6    0.53    0.24
   6   4  -6    0.54    0.23
  -5  -4   6   -0.06    0.21
   5  -4  -6    0.24    0.19
   5   4  -6   -0.20    0.19
   4  -4  -6    1.78    0.28
  -4  -4   6    1.46    0.27
   4   4  -6    1.33    0.25
  -4   4   6    1.51    0.12
   3  -4  -6    6.33    0.41
   3  -4  -6    7.38    0.44
  -3  -4   6    6.63    0.42
  -3   4   6    7.10    0.25
   3   4  -6    7.14    0.43
   2  -4  -6   10.89    0.51
   2  -4  -6   10.87    0.56
  -2  -4   6   11.25    0.51
   2   4  -6   11.11    0.52
  -2   4   6   10.96    0.35
   1  -4  -6   13.70    0.57
  -1  -4   6   13.77    0.58
  -1   4   6   12.76    0.42
   1   4  -6   13.71    0.59
   0  -4   6   10.23    0.50
   0  -4  -6    9.93    0.50
   0   4   6    9.49    0.40
   0   4  -6    9.94    0.50
  -1  -4  -6    4.87    0.38
   1  -4   6    5.21    0.39
   1   4   6    4.53    0.33
  -1   4  -6    5.15    0.43
   2  -4   6    4.94    0.40
  -2  -4  -6    6.17    0.42
   2   4   6    6.58    0.39
  -2   4  -6    5.74    0.46
   3  -4   6    2.37    0.34
   3   4   6    1.84    0.27
  -3   4  -6    1.86    0.32
   4  -4   6    2.01    0.33
  -4   4  -6    1.72    0.34
   4   4   6    1.71    0.29
   5  -4   6    3.36    0.39
   5   4   6    2.94    0.36
  -5   4  -6    3.30    0.46
   6   4   6    1.06    0.29
  -6   4  -6    1.52    0.34
   7   4   6    0.75    0.30
  -7   4  -6    1.04    0.32
  -8   4  -6    0.31    0.31
   8   4   6    0.66    0.32
   9   4   6   -0.06    0.28
  -9   4  -6   -0.05    0.28
  10   4   6   -0.11    0.29
 -10   4  -6   -0.25    0.33
 -11   4  -6   -0.04    0.32
  11   4   6    0.37    0.34
 -14  -5   6    0.03    0.29
 -14   5   6    0.05    0.24
  13  -5  -6   -0.16    0.21
 -13  -5   6    0.06    0.27
 -13   5   6   -0.30    0.20
  12  -5  -6    0.08    0.22
 -12  -5   6   -0.34    0.25
 -12   5   6    0.34    0.22
 -11  -5   6    0.54    0.29
  11  -5  -6    0.62    0.25
  11  -5  -6    0.69    0.26
  11   5  -6    0.63    0.30
 -11   5   6    1.09    0.22
 -10  -5   6    0.22    0.26
  10  -5  -6    0.06    0.19
  10  -5  -6   -0.15    0.18
  10   5  -6   -0.35    0.20
 -10   5   6    0.05    0.17
   9  -5  -6    1.25    0.27
   9  -5  -6    1.20    0.25
  -9  -5   6    0.77    0.28
   9   5  -6    0.91    0.31
  -9   5   6    1.25    0.19
   8  -5  -6    1.11    0.24
  -8  -5   6    0.69    0.28
   8  -5  -6    0.69    0.23
  -8   5   6    1.11    0.16
   8   5  -6    1.11    0.32
  -7  -5   6   -0.07    0.23
   7  -5  -6   -0.16    0.12
   7  -5  -6    0.04    0.22
   7  -5  -6    0.06    0.18
   7   5  -6   -0.25    0.21
  -7   5   6    0.06    0.11
   6  -5  -6    1.79    0.24
  -6  -5   6    1.36    0.29
   6  -5  -6    1.39    0.30
  -6   5   6    1.57    0.14
   6   5  -6    1.73    0.32
   5  -5  -6   -0.13    0.18
   5  -5  -6   -0.11    0.12
  -5  -5   6   -0.43    0.18
   5   5  -6    0.23    0.25
  -5   5   6    0.01    0.10
   4  -5  -6    1.61    0.22
  -4  -5   6    2.11    0.33
   4  -5  -6    2.18    0.33
  -4   5   6    2.10    0.18
   4   5  -6    2.23    0.32
   3  -5  -6    8.61    0.40
   3  -5  -6    7.40    0.52
  -3  -5   6    8.69    0.50
  -3   5   6    8.73    0.32
   3   5  -6    8.39    0.53
  -2  -5   6    4.28    0.41
   2  -5  -6    3.99    0.43
   2  -5  -6    3.90    0.35
  -2   5   6    3.68    0.25
   2   5  -6    4.15    0.41
   1  -5  -6   -0.06    0.18
  -1  -5   6   -0.02    0.22
   1   5  -6    0.03    0.23
  -1   5   6   -0.09    0.14
   0  -5   6   -0.02    0.22
   0  -5  -6    0.06    0.17
   0   5   6    0.18    0.15
   0   5  -6    0.02    0.23
   1  -5   6    1.48    0.30
  -1  -5  -6    1.76    0.27
  -1   5  -6    1.53    0.32
   1   5   6    1.41    0.23
   2  -5   6    1.02    0.28
  -2  -5  -6    1.83    0.28
  -2   5  -6    1.77    0.35
   2   5   6    2.00    0.27
  -3  -5  -6    6.45    0.46
   3  -5   6    6.71    0.51
   3   5   6    7.27    0.46
  -3   5  -6    6.60    0.52
  -4   5  -6    2.19    0.38
   4   5   6    2.91    0.35
  -5   5  -6    0.79    0.31
   5   5   6    0.89    0.27
  -6   5  -6   -0.29    0.27
   6   5   6    0.17    0.23
  -7   5  -6    0.07    0.27
   7   5   6   -0.10    0.24
   8   5   6    0.30    0.27
  -8   5  -6   -0.28    0.30
   9   5   6    0.69    0.34
  -9   5  -6    0.39    0.36
  10   5   6    0.10    0.28
 -10   5  -6    0.41    0.35
 -13  -6   6    0.38    0.33
  12  -6  -6    0.36    0.24
 -12  -6   6    0.37    0.32
  12  -6  -6    0.40    0.24
 -11  -6   6    0.10    0.29
  11  -6  -6    0.13    0.22
  11  -6  -6   -0.25    0.18
  11   6  -6   -0.15    0.23
  10  -6  -6    0.68    0.24
 -10  -6   6    0.90    0.32
  10  -6  -6    1.07    0.28
  10   6  -6    0.51    0.28
  -9  -6   6    1.29    0.32
   9  -6  -6    1.33    0.29
   9  -6  -6    1.33    0.28
   9  -6  -6    0.74    0.29
   9   6  -6    1.46    0.35
   8  -6  -6    1.03    0.31
  -8  -6   6    0.52    0.27
   8  -6  -6    1.37    0.27
   8  -6  -6    0.23    0.20
   8   6  -6    0.94    0.32
   7  -6  -6    0.54    0.20
  -7  -6   6    1.03    0.32
   7  -6  -6    1.40    0.27
   7  -6  -6    0.84    0.31
   7   6  -6    1.08    0.31
   6  -6  -6    2.75    0.41
   6  -6  -6    2.67    0.31
  -6  -6   6    1.71    0.35
  -6   6   6    2.60    0.21
   6   6  -6    1.99    0.36
  -5  -6   6    0.29    0.26
   5  -6  -6    0.57    0.28
   5  -6  -6    0.34    0.18
   5   6  -6    0.26    0.27
  -5   6   6    0.20    0.15
   4  -6  -6    2.66    0.41
   4  -6  -6    3.24    0.30
  -4  -6   6    3.79    0.42
   4   6  -6    4.04    0.45
  -4   6   6    3.82    0.25
  -3  -6   6   11.02    0.58
   3  -6  -6   10.75    0.67
   3   6  -6   11.50    0.61
  -3   6   6   10.17    0.39
   2  -6  -6    0.20    0.21
   2  -6  -6    0.21    0.15
  -2  -6   6    0.22    0.25
   2   6  -6    0.37    0.28
  -2   6   6    0.07    0.16
   1  -6  -6    5.60    0.33
  -1  -6   6    5.19    0.47
   1  -6  -6    5.45    0.42
  -1   6   6    5.79    0.36
   1   6  -6    5.34    0.46
   0  -6  -6    0.37    0.21
   0  -6   6   -0.25    0.24
   0  -6  -6    0.17    0.13
   0   6  -6    0.02    0.27
   0   6   6    0.16    0.19
  -1  -6  -6    0.24    0.24
   1   6   6    0.10    0.19
  -1   6  -6   -0.18    0.25
  -2  -6  -6    2.76    0.36
   2   6   6    3.59    0.36
  -2   6  -6    3.36    0.41
  -3  -6  -6    0.33    0.25
  -3   6  -6    0.05    0.28
   3   6   6    0.27    0.22
  -4   6  -6    3.05    0.41
   4   6   6    3.83    0.40
  -5   6  -6   -0.22    0.26
   5   6   6    0.21    0.22
  -6   6  -6   -0.20    0.28
   6   6   6    0.09    0.24
   7   6   6   -0.30    0.21
  -7   6  -6   -0.12    0.28
   8   6   6   -0.08    0.25
  -8   6  -6    0.03    0.31
  -9   6  -6    0.46    0.36
   9   6   6   -0.38    0.29
  12  -7  -6    0.20    0.25
 -12  -7   6   -0.28    0.30
  11  -7  -6    0.36    0.29
 -11  -7   6   -0.02    0.27
  11  -7  -6    0.36    0.24
  11   7  -6    0.05    0.26
  10  -7  -6    0.16    0.23
 -10  -7   6    0.50    0.31
  10  -7  -6   -0.16    0.24
  10  -7  -6    0.32    0.23
  10   7  -6   -0.05    0.27
   9  -7  -6   -0.15    0.23
   9  -7  -6    0.28    0.23
   9  -7  -6    0.12    0.20
  -9  -7   6   -0.32    0.27
   9   7  -6    0.07    0.29
  -8  -7   6    0.06    0.27
   8  -7  -6    0.12    0.20
   8  -7  -6   -0.12    0.27
   8  -7  -6    0.25    0.23
   8   7  -6    0.41    0.29
   7  -7  -6    0.68    0.23
   7  -7  -6    0.34    0.28
  -7  -7   6    0.50    0.28
   7   7  -6    0.70    0.30
   6  -7  -6    1.97    0.28
   6  -7  -6    2.78    0.44
  -6  -7   6    2.89    0.41
   6   7  -6    1.93    0.36
  -5  -7   6    2.37    0.38
   5  -7  -6    3.04    0.44
   5  -7  -6    2.01    0.29
  -5   7   6    2.39    0.24
   5   7  -6    2.47    0.38
   4  -7  -6    3.13    0.46
  -4  -7   6    3.81    0.44
   4  -7  -6    3.36    0.32
  -4   7   6    3.14    0.28
   4   7  -6    3.84    0.45
   3  -7  -6    1.77    0.25
   3   7  -6    1.52    0.34
  -3   7   6    1.40    0.22
   2  -7  -6    0.35    0.18
  -2   7   6    1.26    0.23
   2   7  -6    0.44    0.28
   1  -7  -6    0.08    0.21
   1   7  -6    0.05    0.25
  -1   7   6    0.21    0.19
   0  -7  -6    0.22    0.22
   0   7  -6   -0.13    0.26
   0   7   6    0.32    0.20
  -1  -7  -6    0.31    0.24
   1   7   6    0.77    0.24
  -1   7  -6    0.45    0.28
  -2  -7  -6    1.35    0.31
   2   7   6    0.70    0.24
  -2   7  -6    1.16    0.34
   3   7   6    1.51    0.31
  -3   7  -6    1.25    0.35
   4   7   6    0.39    0.25
  -4   7  -6    0.29    0.30
  -5   7  -6    0.53    0.33
   5   7   6    0.52    0.25
  -6   7  -6   -0.13    0.29
   6   7   6   -0.10    0.25
   7   7   6    0.55    0.33
  -7   7  -6    0.86    0.36
  -8   7  -6    0.36    0.35
   8   7   6   -0.22    0.28
  11  -8  -6    0.13    0.34
  11   8  -6   -0.30    0.28
  10  -8  -6    0.05    0.25
  10  -8  -6    0.15    0.30
  10   8  -6    0.06    0.30
   9  -8  -6    0.07    0.28
   9  -8  -6    0.24    0.24
   9   8  -6   -0.32    0.24
   8  -8  -6    0.60    0.23
   8  -8  -6    0.35    0.24
   8  -8  -6    0.41    0.30
   8   8  -6    0.25    0.32
   7  -8  -6    0.12    0.29
   7  -8  -6   -0.25    0.18
   7   8  -6    0.08    0.29
   6  -8  -6    0.74    0.35
   6  -8  -6    1.19    0.28
   6   8  -6    0.79    0.34
   5  -8  -6    1.11    0.39
   5  -8  -6    1.34    0.28
   5   8  -6    1.26    0.36
   4  -8  -6   -0.22    0.16
   4   8  -6   -0.49    0.21
  -4   8   6    0.17    0.19
   3  -8  -6    2.97    0.32
  -3   8   6    2.50    0.30
   3   8  -6    3.32    0.43
   2   8  -6    0.43    0.28
  -2   8   6    0.75    0.23
   1  -8  -6    0.35    0.23
  -1   8   6    0.77    0.23
   1   8  -6    1.20    0.35
   0  -8  -6    0.49    0.26
   0   8  -6    0.08    0.25
   0   8   6    0.22    0.21
  -1  -8  -6    0.53    0.26
  -1   8  -6   -0.06    0.28
   1   8   6    0.13    0.23
   2   8   6   -0.29    0.20
  -2   8  -6   -0.15    0.28
  -3   8  -6   -0.15    0.29
   3   8   6   -0.12    0.21
  -4   8  -6    0.71    0.35
   4   8   6    0.81    0.30
   5   8   6    0.14    0.25
  -5   8  -6   -0.12    0.30
  -6   8  -6    0.22    0.31
   6   8   6    0.35    0.29
   8  -9  -6   -0.11    0.23
   8  -9  -6    0.10    0.30
   8   9  -6   -0.09    0.31
   7  -9  -6    0.03    0.33
   7   9  -6    0.31    0.33
   6  -9  -6    0.58    0.39
   6   9  -6    0.70    0.33
   5   9  -6   -0.34    0.28
  -4   9   6    0.22    0.22
   4   9  -6    0.68    0.33
   3   9  -6    0.28    0.28
  -3   9   6    0.00    0.20
  -2   9   6    0.04    0.22
   2   9  -6   -0.11    0.29
   1  -9  -6    0.55    0.27
   1   9  -6    0.79    0.35
  -1   9   6    0.40    0.24
   0  -9  -6    0.39    0.27
   0   9   6    0.67    0.26
   0   9  -6    1.10    0.38
   1   9   6   -0.21    0.21
  -1   9  -6   -0.15    0.27
  -2   9  -6    0.45    0.33
   2   9   6    0.25    0.26
  -3   9  -6    0.19    0.32
   3   9   6   -0.05    0.25
   4   9   6    0.29    0.29
  -4   9  -6    0.32    0.33
 -16   0   7   -0.16    0.26
 -15   0   7    0.01    0.25
 -14   0   7    0.18    0.26
 -13   0   7    2.01    0.32
  13   0  -7    2.20    0.30
  12   0  -7    0.15    0.16
 -12   0   7    0.03    0.22
 -11   0   7    0.77    0.24
  10   0  -7   -0.20    0.15
 -10   0   7    0.17    0.20
  -9   0   7    2.76    0.30
   9   0  -7    2.77    0.26
  -8   0   7   -0.15    0.14
   8   0  -7   -0.20    0.13
  -7   0   7   10.46    0.41
   7   0  -7    9.98    0.36
   6   0  -7   -0.10    0.10
   6   0  -7   -0.24    0.12
  -6   0   7   -0.07    0.13
   5   0  -7   10.57    0.36
   5   0  -7   10.13    0.41
  -5   0   7    9.90    0.39
   4   0  -7   -0.31    0.11
   4   0  -7    0.16    0.11
  -4   0   7    0.01    0.13
   3   0  -7   74.68    1.41
   3   0  -7   73.73    1.39
  -3   0   7   76.44    1.44
  -2   0   7   -0.10    0.12
   2   0  -7   -0.21    0.12
   2   0  -7   -0.10    0.08
   1   0  -7    8.29    0.38
  -1   0   7    8.26    0.37
   0   0  -7   -0.04    0.16
   0   0   7    0.15    0.15
   1   0   7    9.88    0.45
  -1   0  -7   10.02    0.44
   2   0   7    0.04    0.18
  -2   0  -7   -0.06    0.19
  -3   0  -7    0.30    0.22
   3   0   7    0.15    0.20
   4   0   7    0.02    0.19
  -4   0  -7   -0.12    0.22
  -5   0  -7    0.66    0.28
   5   0   7    0.70    0.25
  -6   0  -7    0.22    0.27
   6   0   7   -0.06    0.21
  -7   0  -7    0.95    0.32
   7   0   7    1.22    0.32
  -8   0  -7    0.06    0.28
   8   0   7    0.09    0.22
  -9   0  -7   -0.14    0.27
   9   0   7   -0.02    0.25
 -10   0  -7   -0.02    0.28
 -11   0  -7   -0.06    0.32
 -16  -1   7    0.13    0.28
 -16   1   7    0.12    0.28
 -15  -1   7    0.04    0.26
 -15   1   7    0.26    0.27
 -14  -1   7   -0.08    0.24
  14  -1  -7   -0.01    0.19
 -13  -1   7    0.14    0.24
  13  -1  -7    0.10    0.17
 -13   1   7   -0.09    0.21
 -12  -1   7    0.17    0.24
  12  -1  -7   -0.36    0.14
 -12   1   7    0.19    0.22
  12   1  -7   -0.18    0.14
 -11  -1   7   -0.29    0.21
  11  -1  -7    0.20    0.17
  11  -1  -7    0.19    0.15
 -11   1   7   -0.17    0.20
 -10  -1   7   -0.25    0.19
  10  -1  -7    0.52    0.20
 -10   1   7    0.36    0.19
  -9  -1   7    0.40    0.20
   9  -1  -7    0.42    0.18
  -9   1   7    0.59    0.17
  -8  -1   7    0.96    0.21
   8  -1  -7    1.72    0.24
   8  -1  -7    1.26    0.22
   8   1  -7    1.59    0.23
  -8   1   7    0.95    0.18
   7  -1  -7    6.74    0.39
   7  -1  -7    7.43    0.40
  -7  -1   7    6.82    0.38
  -7   1   7    6.98    0.31
   7   1  -7    7.07    0.36
   6  -1  -7    0.09    0.15
   6  -1  -7    0.15    0.14
  -6  -1   7    0.16    0.15
   6   1  -7    0.06    0.14
  -6   1   7    0.18    0.13
   5  -1  -7    0.90    0.18
  -5  -1   7    0.84    0.19
   5  -1  -7    1.21    0.22
  -5   1   7    0.67    0.15
   5   1  -7    0.88    0.18
   4  -1  -7    0.05    0.16
   4  -1  -7    0.14    0.12
  -4  -1   7    0.29    0.15
   4   1  -7    0.39    0.16
  -4   1   7    0.26    0.12
  -3  -1   7   82.49    1.60
   3   1  -7   81.17    1.58
  -3   1   7   81.67    1.51
   3   1  -7   82.23    1.47
   2  -1  -7   30.72    0.71
  -2  -1   7   32.08    0.82
   2  -1  -7   32.97    0.78
  -2   1   7   31.42    0.74
   2   1  -7   31.91    0.81
   2   1  -7   31.78    0.68
   1  -1  -7    1.31    0.21
   1  -1  -7    1.24    0.19
  -1  -1   7    1.59    0.23
  -1   1   7    1.29    0.19
   1   1  -7    1.49    0.22
   1   1  -7    1.38    0.15
   0  -1  -7    3.32    0.28
   0  -1   7    3.05    0.31
   0   1  -7    3.22    0.31
   0   1   7    3.37    0.28
   1  -1   7    0.13    0.17
  -1  -1  -7    0.12    0.16
   1   1   7    0.12    0.15
  -1   1  -7   -0.09    0.19
   2  -1   7    7.55    0.44
  -2  -1  -7    8.10    0.43
  -2   1  -7    6.87    0.44
   2   1   7    7.05    0.41
   3  -1   7    0.49    0.22
  -3  -1  -7    0.14    0.22
  -3   1  -7    0.59    0.24
   3   1   7    0.50    0.21
  -4  -1  -7    0.00    0.22
   4  -1   7    0.30    0.24
  -4   1  -7   -0.19    0.23
   4   1   7   -0.27    0.19
  -5  -1  -7    0.12    0.28
   5  -1   7    0.48    0.25
   5   1   7    0.27    0.24
  -5   1  -7    0.25    0.28
  -6  -1  -7   -0.34    0.25
   6  -1   7    0.20    0.26
   6   1   7   -0.27    0.20
  -6   1  -7    0.14    0.27
   7  -1   7    1.44    0.33
  -7  -1  -7    1.51    0.35
   7   1   7    0.61    0.27
  -7   1  -7    1.06    0.32
  -8  -1  -7   -0.16    0.25
   8  -1   7    0.41    0.28
  -8   1  -7    0.76    0.33
   8   1   7    0.09    0.23
  -9  -1  -7    2.72    0.42
  -9   1  -7    2.46    0.45
   9   1   7    2.69    0.41
 -10  -1  -7    0.33    0.30
 -10   1  -7    0.00    0.29
  10   1   7    0.17    0.26
 -11  -1  -7    0.05    0.31
 -11   1  -7    0.79    0.36
  16  -2  -7   -0.24    0.19
 -16  -2   7    0.15    0.30
 -16   2   7    0.01    0.27
 -15  -2   7    0.09    0.27
  15  -2  -7   -0.09    0.19
 -15   2   7   -0.10    0.25
 -14  -2   7    1.02    0.31
  14  -2  -7    1.52    0.29
 -14   2   7    0.34    0.25
 -13  -2   7    0.53    0.29
  13  -2  -7    0.70    0.24
 -13   2   7    0.64    0.24
  12  -2  -7   -0.27    0.15
 -12  -2   7    0.23    0.23
  12  -2  -7   -0.15    0.18
 -12   2   7    0.28    0.21
 -11  -2   7    0.51    0.27
  11  -2  -7    1.07    0.24
  11  -2  -7    0.61    0.21
 -11   2   7    0.84    0.22
  10  -2  -7    0.14    0.18
  10  -2  -7    0.24    0.17
 -10  -2   7   -0.17    0.19
 -10   2   7    0.06    0.17
   9  -2  -7    2.40    0.30
   9  -2  -7    1.55    0.25
  -9  -2   7    1.94    0.30
  -9   2   7    2.29    0.23
   8  -2  -7    1.74    0.25
   8  -2  -7    1.23    0.23
  -8  -2   7    1.58    0.26
   8   2  -7    1.81    0.26
  -8   2   7    1.64    0.19
   7  -2  -7    1.99    0.24
  -7  -2   7    2.31    0.28
   7  -2  -7    2.28    0.28
  -7   2   7    2.03    0.18
   7   2  -7    2.21    0.28
   6  -2  -7    0.89    0.19
  -6  -2   7    0.55    0.21
   6  -2  -7    0.56    0.19
  -6   2   7    0.75    0.12
   6   2  -7    0.78    0.21
  -6   2   7    0.79    0.12
   5  -2  -7   23.04    0.70
   5  -2  -7   23.64    0.75
  -5  -2   7   23.84    0.72
  -5   2   7   24.30    0.51
   5   2  -7   23.26    0.68
  -5   2   7   23.82    0.51
  -4  -2   7    0.88    0.20
   4  -2  -7    1.36    0.22
  -4   2   7    0.55    0.12
   4   2  -7    0.69    0.21
  -4   2   7    1.26    0.16
   3  -2  -7   14.33    0.53
   3  -2  -7   14.55    0.56
  -3  -2   7   14.80    0.54
   3   2  -7   13.61    0.52
  -3   2   7   14.54    0.41
   2  -2  -7    9.62    0.47
   2  -2  -7    9.89    0.44
  -2  -2   7    9.92    0.46
   2   2  -7    9.56    0.46
  -2   2   7    9.72    0.35
   1  -2  -7    0.47    0.15
  -1  -2   7    0.28    0.18
  -1   2   7    0.35    0.14
   1   2  -7    0.47    0.22
   0  -2  -7    8.47    0.37
   0  -2   7    7.87    0.43
   0   2   7    8.16    0.38
   0   2  -7    9.19    0.45
  -1  -2  -7    6.36    0.36
   1  -2   7    6.80    0.43
  -1   2  -7    5.62    0.43
   1   2   7    6.61    0.36
  -2  -2  -7    7.01    0.39
   2  -2   7    6.00    0.43
   2   2   7    6.83    0.40
  -2   2  -7    7.45    0.47
   3  -2   7    1.59    0.30
  -3  -2  -7    1.03    0.26
  -3   2  -7    1.93    0.30
   3   2   7    1.81    0.27
  -4  -2  -7    1.29    0.28
   4  -2   7    1.84    0.31
  -4   2  -7    1.44    0.30
   4   2   7    1.68    0.27
  -5  -2  -7    0.82    0.27
   5  -2   7    0.45    0.27
   5   2   7    0.37    0.25
  -5   2  -7    0.12    0.30
  -6  -2  -7    0.29    0.28
   6  -2   7    0.87    0.30
   6   2   7    0.86    0.28
  -6   2  -7    0.78    0.32
   7  -2   7    0.12    0.26
  -7  -2  -7   -0.07    0.26
   7   2   7   -0.01    0.22
  -7   2  -7    0.24    0.28
  -8  -2  -7    0.05    0.25
   8   2   7    0.10    0.26
  -8   2  -7    0.31    0.29
  -9  -2  -7   -0.03    0.30
   9   2   7    0.19    0.24
  -9   2  -7    0.22    0.33
  10   2   7    0.42    0.28
 -10   2  -7    0.06    0.33
 -11   2  -7    0.08    0.31
  11   2   7    0.31    0.29
  16  -3  -7   -0.23    0.21
 -16  -3   7   -0.36    0.25
 -16   3   7   -0.07    0.24
 -15  -3   7    0.36    0.32
  15  -3  -7    0.11    0.23
 -15   3   7    0.28    0.24
  14  -3  -7    0.04    0.20
 -14  -3   7    0.12    0.28
 -14   3   7   -0.48    0.20
  13  -3  -7    0.60    0.24
 -13  -3   7    0.31    0.29
 -13   3   7    0.38    0.23
 -12  -3   7    0.21    0.27
  12  -3  -7    0.26    0.19
 -12   3   7    0.19    0.19
  11  -3  -7    0.25    0.20
 -11  -3   7    0.72    0.27
 -11   3   7    0.79    0.21
 -10  -3   7    0.40    0.25
  10  -3  -7    0.28    0.18
  10  -3  -7    0.41    0.20
  -9  -3   7   -0.22    0.21
   9  -3  -7   -0.11    0.14
   9  -3  -7    0.11    0.15
   9   3  -7   -0.08    0.22
  -9   3   7   -0.19    0.13
  -8  -3   7    2.61    0.37
   8  -3  -7    2.43    0.29
   8  -3  -7    2.14    0.30
   8   3  -7    2.24    0.31
  -8   3   7    2.25    0.18
   7  -3  -7    4.55    0.34
   7  -3  -7    4.92    0.38
  -7  -3   7    6.25    0.42
  -7   3   7    5.15    0.20
   7   3  -7    5.18    0.40
  -6  -3   7    0.13    0.19
   6  -3  -7    0.32    0.18
   6  -3  -7    0.08    0.14
   6   3  -7    0.34    0.20
  -5  -3   7   17.01    0.64
   5  -3  -7   17.22    0.64
  -5   3   7   17.27    0.37
  -5   3   7   17.34    0.36
   5   3  -7   17.46    0.62
  -4  -3   7    4.28    0.34
   4  -3  -7    3.61    0.32
   4  -3  -7    4.44    0.36
   4   3  -7    3.37    0.32
  -4   3   7    3.75    0.19
  -4   3   7    3.89    0.18
   3  -3  -7    6.76    0.42
  -3  -3   7    7.10    0.44
   3  -3  -7    6.48    0.43
   3   3  -7    7.44    0.43
  -3   3   7    6.98    0.26
  -2  -3   7    1.10    0.24
   2  -3  -7    1.20    0.23
   2  -3  -7    1.34    0.24
  -2   3   7    1.11    0.16
   2   3  -7    1.15    0.26
   1  -3  -7   -0.07    0.16
  -1  -3   7   -0.04    0.18
  -1   3   7    0.15    0.13
   1   3  -7   -0.09    0.20
   0  -3  -7    1.30    0.24
   0  -3   7    1.03    0.24
   0   3   7    1.23    0.19
   0   3  -7    1.74    0.28
   1  -3   7    0.27    0.21
  -1   3  -7    0.10    0.22
   1   3   7    0.22    0.17
   2  -3   7    0.62    0.24
   2   3   7    0.59    0.20
  -2   3  -7    1.01    0.29
   3  -3   7    4.04    0.42
   3   3   7    4.23    0.37
  -3   3  -7    4.49    0.43
   4  -3   7    0.46    0.26
  -4   3  -7   -0.33    0.23
   4   3   7    0.34    0.23
   5  -3   7    0.25    0.26
  -5   3  -7    0.09    0.27
   5   3   7    0.01    0.21
   6  -3   7   -0.20    0.22
  -6   3  -7    0.06    0.25
   6   3   7    0.47    0.26
   7   3   7    0.54    0.28
  -7   3  -7    0.28    0.31
  -8   3  -7    1.28    0.36
   8   3   7    1.75    0.37
   9   3   7    0.99    0.34
  -9   3  -7    0.55    0.33
 -10   3  -7    0.22    0.34
  10   3   7    0.33    0.31
 -11   3  -7    0.11    0.32
  11   3   7   -0.26    0.27
  15  -4  -7    0.14    0.24
 -15  -4   7    0.33    0.32
 -15   4   7   -0.11    0.25
  14  -4  -7    0.05    0.23
 -14  -4   7   -0.26    0.26
 -14   4   7    0.08    0.23
  13  -4  -7    1.24    0.31
 -13  -4   7    1.41    0.35
 -13   4   7    1.35    0.26
  12  -4  -7    0.88    0.26
 -12  -4   7    0.64    0.31
 -12   4   7    0.67    0.21
  11  -4  -7   -0.21    0.16
  11  -4  -7    0.26    0.20
 -11  -4   7   -0.30    0.21
 -11   4   7   -0.24    0.14
  10  -4  -7    1.55    0.28
 -10  -4   7    2.19    0.35
  10  -4  -7    1.98    0.30
 -10   4   7    2.23    0.23
  10   4  -7    2.21    0.35
   9  -4  -7    1.12    0.24
  -9  -4   7    0.85    0.29
   9  -4  -7    1.53    0.27
   9   4  -7    1.95    0.35
  -9   4   7    1.56    0.19
   8  -4  -7    1.05    0.24
   8  -4  -7    1.13    0.23
  -8  -4   7    0.82    0.29
   8   4  -7    1.48    0.32
  -8   4   7    1.01    0.14
   7  -4  -7    0.47    0.18
  -7  -4   7    0.04    0.22
   7  -4  -7    0.17    0.18
   7   4  -7    0.25    0.22
   6  -4  -7   12.09    0.62
   6  -4  -7   13.40    0.61
  -6  -4   7   11.98    0.60
   6   4  -7   13.86    0.63
  -5  -4   7   10.01    0.53
   5  -4  -7   10.60    0.54
   5  -4  -7   10.43    0.56
   5   4  -7   11.21    0.56
   4  -4  -7    5.76    0.42
   4  -4  -7    6.68    0.44
  -4  -4   7    6.50    0.46
   4   4  -7    5.34    0.44
  -4   4   7    6.21    0.22
   3  -4  -7    1.34    0.26
  -3  -4   7    1.24    0.26
   3  -4  -7    0.99    0.23
   3   4  -7    1.61    0.27
  -3   4   7    1.67    0.17
   2  -4  -7    0.44    0.22
   2  -4  -7    0.12    0.19
  -2  -4   7    0.22    0.22
  -2   4   7    0.11    0.12
   2   4  -7   -0.12    0.22
   1  -4  -7    0.32    0.20
  -1  -4   7    0.45    0.23
   1   4  -7    0.06    0.22
  -1   4   7    0.24    0.14
   0  -4   7    4.45    0.41
   0  -4  -7    4.45    0.37
   0   4  -7    4.29    0.40
   0   4   7    4.36    0.30
   1  -4   7    0.98    0.28
  -1  -4  -7    0.75    0.25
   1   4   7    1.45    0.23
  -1   4  -7    0.49    0.26
   2  -4   7    9.84    0.55
  -2   4  -7    9.77    0.56
   2   4   7   10.17    0.50
   3  -4   7    1.55    0.33
   3   4   7    1.44    0.27
  -3   4  -7    1.71    0.35
   4  -4   7    1.12    0.31
  -4   4  -7    0.53    0.32
   4   4   7    0.74    0.25
  -5   4  -7    2.16    0.39
   5   4   7    1.81    0.33
   6   4   7    0.75    0.28
  -6   4  -7    0.93    0.34
   7   4   7    0.11    0.27
  -7   4  -7    0.41    0.31
   8   4   7    0.27    0.27
  -8   4  -7    0.38    0.34
   9   4   7    0.05    0.29
  -9   4  -7    0.36    0.31
 -10   4  -7    0.27    0.36
  10   4   7    0.42    0.32
 -14  -5   7    0.10    0.28
  14  -5  -7   -0.24    0.19
  13  -5  -7   -0.04    0.21
 -13  -5   7    0.33    0.31
  12  -5  -7    0.49    0.22
 -12  -5   7   -0.05    0.26
  12  -5  -7    0.47    0.24
  11  -5  -7   -0.12    0.15
 -11  -5   7   -0.19    0.24
  11  -5  -7    0.13    0.19
  10  -5  -7    0.63    0.24
  10  -5  -7    0.95    0.25
 -10  -5   7    1.32    0.33
  10   5  -7    1.57    0.34
   9  -5  -7    3.32    0.36
   9  -5  -7    3.14    0.33
  -9  -5   7    3.48    0.45
   9   5  -7    4.37    0.44
   8  -5  -7    3.32    0.33
   8  -5  -7    3.44    0.37
  -8  -5   7    2.28    0.39
   8   5  -7    3.06    0.41
   7  -5  -7    5.05    0.40
  -7  -5   7    5.83    0.48
   7  -5  -7    6.02    0.45
   7  -5  -7    5.83    0.49
   7   5  -7    5.22    0.48
   6  -5  -7    2.72    0.40
   6  -5  -7    2.46    0.29
  -6  -5   7    2.30    0.34
   6   5  -7    2.73    0.38
  -5  -5   7    2.54    0.36
   5  -5  -7    2.43    0.33
   5  -5  -7    2.25    0.35
   5  -5  -7    2.64    0.27
   5   5  -7    2.46    0.37
  -5   5   7    2.03    0.15
   4  -5  -7    1.61    0.31
   4  -5  -7    1.39    0.28
  -4  -5   7    1.34    0.29
   4   5  -7    1.50    0.30
  -4   5   7    1.15    0.16
  -3  -5   7   -0.03    0.23
   3  -5  -7    0.22    0.20
   3  -5  -7    0.37    0.26
  -3   5   7    0.10    0.12
   3   5  -7   -0.09    0.25
  -2  -5   7    7.44    0.49
   2  -5  -7    7.10    0.48
   2   5  -7    7.69    0.50
  -2   5   7    7.41    0.34
  -1  -5   7    0.55    0.25
   1  -5  -7    0.23    0.22
  -1   5   7    0.55    0.18
   1   5  -7    0.20    0.27
   0  -5   7    2.95    0.38
   0  -5  -7    2.54    0.36
   0   5   7    2.49    0.28
   0   5  -7    2.41    0.37
  -1  -5  -7    3.15    0.36
   1  -5   7    3.41    0.39
  -1   5  -7    3.25    0.44
   1   5   7    3.04    0.33
  -2  -5  -7   -0.01    0.23
   2  -5   7   -0.30    0.22
  -2   5  -7    0.58    0.29
   2   5   7    0.31    0.22
   3   5   7    0.07    0.21
  -3   5  -7   -0.34    0.25
  -4   5  -7   -0.10    0.25
   4   5   7    0.17    0.22
   5   5   7    4.44    0.43
  -5   5  -7    4.11    0.47
   6   5   7    0.91    0.31
  -6   5  -7    0.91    0.35
  -7   5  -7    0.52    0.34
   7   5   7    0.31    0.29
  -8   5  -7   -0.26    0.31
   8   5   7   -0.01    0.28
   9   5   7    1.29    0.40
  -9   5  -7    1.27    0.43
  13  -6  -7   -0.10    0.23
 -13  -6   7   -0.05    0.29
  12  -6  -7   -0.14    0.21
 -12  -6   7   -0.15    0.29
  12  -6  -7    0.21    0.23
 -11  -6   7    0.27    0.28
  11  -6  -7    0.01    0.18
  11  -6  -7    0.06    0.22
  10  -6  -7    0.52    0.25
 -10  -6   7    0.89    0.32
  10  -6  -7    0.07    0.20
  10   6  -7    0.34    0.28
   9  -6  -7    0.46    0.23
   9  -6  -7    0.17    0.18
  -9  -6   7    0.17    0.24
   9  -6  -7    0.28    0.29
   9   6  -7   -0.19    0.26
   8  -6  -7    1.42    0.28
   8  -6  -7    0.79    0.31
  -8  -6   7    1.28    0.33
   8  -6  -7    1.43    0.30
   8   6  -7    1.17    0.32
   7  -6  -7    3.45    0.34
   7  -6  -7    4.35    0.47
  -7  -6   7    3.81    0.47
   7   6  -7    2.92    0.40
   6  -6  -7    0.42    0.27
   6  -6  -7    0.35    0.19
  -6  -6   7    0.95    0.29
   6   6  -7    0.33    0.28
   5  -6  -7    0.77    0.22
  -5  -6   7    1.27    0.32
   5  -6  -7    0.12    0.26
   5   6  -7    0.90    0.31
  -5   6   7    0.96    0.14
   4  -6  -7    6.40    0.40
  -4  -6   7    6.31    0.50
   4  -6  -7    5.85    0.47
   4  -6  -7    6.52    0.57
   4   6  -7    6.18    0.50
  -4   6   7    6.30    0.30
   3  -6  -7    0.27    0.24
   3  -6  -7    0.35    0.29
   3  -6  -7    0.37    0.16
  -3  -6   7    0.07    0.29
   3   6  -7    0.62    0.30
  -3   6   7    0.34    0.17
   2  -6  -7    3.13    0.40
  -2  -6   7    2.88    0.40
   2  -6  -7    3.76    0.31
  -2   6   7    3.34    0.29
   2   6  -7    3.61    0.42
   1  -6  -7    5.60    0.34
  -1  -6   7    5.33    0.51
   1  -6  -7    5.07    0.43
   1   6  -7    5.07    0.52
  -1   6   7    5.38    0.35
   0  -6  -7    0.65    0.25
   0  -6   7    0.35    0.28
   0   6   7    0.11    0.19
   0   6  -7    0.26    0.29
  -1  -6  -7    0.00    0.22
   1   6   7    0.57    0.21
  -1   6  -7    0.17    0.29
  -2  -6  -7    0.96    0.29
   2   6   7    0.50    0.23
  -2   6  -7    0.83    0.30
  -3   6  -7    0.35    0.28
   3   6   7    0.65    0.25
  -4   6  -7    0.78    0.34
   4   6   7    0.93    0.29
   5   6   7   -0.05    0.23
  -5   6  -7   -0.22    0.28
  -6   6  -7    0.62    0.32
   6   6   7    0.64    0.30
  -7   6  -7    0.23    0.32
   7   6   7   -0.12    0.27
  -8   6  -7    0.18    0.36
   8   6   7    0.09    0.30
 -12  -7   7    0.14    0.33
  12  -7  -7    0.12    0.25
  12  -7  -7    0.40    0.31
  12  -7  -7   -0.08    0.22
  11  -7  -7   -0.04    0.22
  11  -7  -7    0.01    0.21
 -11  -7   7    0.26    0.32
  11  -7  -7    0.55    0.32
  11   7  -7   -0.21    0.25
  10  -7  -7    0.18    0.22
 -10  -7   7   -0.43    0.25
  10  -7  -7    0.14    0.23
  10  -7  -7    0.03    0.26
  10   7  -7    0.18    0.28
   9  -7  -7    0.73    0.26
  -9  -7   7    0.67    0.31
   9  -7  -7    0.66    0.25
   9  -7  -7    0.15    0.27
   9   7  -7    0.31    0.29
   8  -7  -7    0.12    0.25
   8  -7  -7   -0.12    0.19
   8  -7  -7    0.06    0.19
  -8  -7   7    0.06    0.25
   8   7  -7   -0.40    0.22
  -7  -7   7    0.47    0.31
   7  -7  -7    0.01    0.26
   7  -7  -7    0.19    0.19
   7   7  -7   -0.06    0.24
   6  -7  -7    1.01    0.34
  -6  -7   7    1.48    0.35
   6  -7  -7    1.57    0.28
   6   7  -7    1.71    0.37
   5  -7  -7    0.51    0.22
  -5  -7   7    0.63    0.29
   5  -7  -7    0.93    0.34
   5   7  -7    1.53    0.36
   4  -7  -7    0.83    0.22
  -4  -7   7    1.29    0.32
   4  -7  -7    0.81    0.34
  -4   7   7    1.08    0.19
   4   7  -7    0.87    0.32
   3  -7  -7    1.21    0.23
   3  -7  -7    1.53    0.31
  -3   7   7    0.88    0.21
   3   7  -7    0.91    0.33
   2  -7  -7    0.75    0.20
   2  -7  -7    0.28    0.24
  -2   7   7    0.75    0.20
   2   7  -7    0.98    0.32
   1  -7  -7    0.07    0.22
   1   7  -7   -0.12    0.26
  -1   7   7    0.03    0.17
   0  -7  -7    0.82    0.27
   0   7   7    0.57    0.22
   0   7  -7    0.86    0.33
  -1  -7  -7    1.63    0.33
   1   7   7    1.82    0.30
  -1   7  -7    0.68    0.31
  -2  -7  -7    2.19    0.36
  -2   7  -7    2.35    0.39
   2   7   7    2.47    0.34
  -3   7  -7    0.04    0.29
   3   7   7   -0.33    0.19
   4   7   7    0.12    0.25
  -4   7  -7   -0.29    0.28
   5   7   7    0.40    0.26
  -5   7  -7    0.41    0.33
  -6   7  -7    0.09    0.34
   6   7   7    0.02    0.24
   7   7   7   -0.33    0.28
  -7   7  -7   -0.58    0.25
  10  -8  -7    0.15    0.30
  10  -8  -7    0.02    0.23
  10  -8  -7    0.08    0.25
  10   8  -7    0.35    0.33
   9  -8  -7    0.30    0.26
   9  -8  -7   -0.09    0.26
   9  -8  -7    0.21    0.23
   9   8  -7    0.52    0.32
   8  -8  -7    1.00    0.32
   8  -8  -7    0.81    0.35
   8  -8  -7    0.19    0.24
   8   8  -7    0.63    0.33
   7  -8  -7    0.20    0.30
   7  -8  -7   -0.13    0.18
   7   8  -7   -0.08    0.27
   6  -8  -7    0.07    0.28
   6  -8  -7    0.00    0.18
   6   8  -7   -0.06    0.29
   5  -8  -7    1.35    0.28
   5  -8  -7    0.73    0.35
   5   8  -7    1.10    0.36
   4  -8  -7    0.28    0.20
   4   8  -7    0.06    0.29
  -4   8   7    0.11    0.18
   3  -8  -7    0.06    0.22
   3   8  -7   -0.10    0.26
  -3   8   7   -0.32    0.16
   2  -8  -7    1.69    0.34
  -2   8   7    1.93    0.28
   2   8  -7    1.68    0.38
   1  -8  -7    0.36    0.26
   1   8  -7    0.37    0.31
  -1   8   7    0.43    0.22
   0  -8  -7    2.37    0.38
   0   8  -7    1.94    0.38
   0   8   7    1.93    0.30
  -1  -8  -7    0.91    0.32
  -1   8  -7    0.89    0.36
   1   8   7    0.83    0.27
  -2   8  -7   -0.05    0.28
   2   8   7   -0.22    0.20
   3   8   7   -0.18    0.22
  -3   8  -7   -0.29    0.28
  -4   8  -7   -0.51    0.25
   4   8   7    0.38    0.25
  -5   8  -7   -0.03    0.31
   5   8   7    0.03    0.26
   8  -9  -7    0.04    0.26
   8  -9  -7   -0.06    0.32
   8   9  -7   -0.33    0.31
   7  -9  -7   -0.09    0.20
   7  -9  -7   -0.34    0.29
   7   9  -7   -0.27    0.29
   6  -9  -7    0.84    0.26
   6  -9  -7   -0.22    0.32
   6   9  -7    0.92    0.37
   5  -9  -7    0.21    0.21
   5   9  -7    0.17    0.29
   4   9  -7    0.32    0.30
   3  -9  -7    0.27    0.24
   3   9  -7   -0.18    0.29
  -3   9   7    0.10    0.20
   2  -9  -7    0.57    0.28
  -2   9   7    0.22    0.22
   2   9  -7    0.21    0.31
   1  -9  -7    0.69    0.32
   1   9  -7    1.16    0.38
  -1   9   7    1.06    0.28
   0  -9  -7    0.53    0.29
   0   9   7    0.29    0.25
   0   9  -7    0.19    0.32
  -1   9  -7    0.79    0.36
   1   9   7    0.48    0.27
   2   9   7   -0.22    0.24
  -2   9  -7   -0.09    0.33
 -16   0   8    1.17    0.32
 -15   0   8    0.04    0.26
 -14   0   8    0.75    0.28
  14   0  -8    0.47    0.21
  13   0  -8    0.26    0.18
 -13   0   8   -0.09    0.22
  12   0  -8    0.27    0.18
 -12   0   8    0.15    0.22
 -11   0   8    0.01    0.22
 -10   0   8    0.98    0.23
  -9   0   8   -0.04    0.17
  -8   0   8   12.60    0.49
  -7   0   8    0.08    0.15
  -6   0   8    0.38    0.17
   6   0  -8    0.43    0.15
   6   0  -8    0.52    0.14
  -5   0   8   -0.01    0.14
   5   0  -8   -0.13    0.12
   5   0  -8    0.09    0.13
  -4   0   8    0.75    0.17
   4   0  -8    0.93    0.18
   4   0  -8    1.04    0.17
   3   0  -8   -0.01    0.12
   3   0  -8    0.12    0.14
  -3   0   8   -0.01    0.15
  -2   0   8   23.11    0.67
   2   0  -8   22.43    0.65
   2   0  -8   22.46    0.55
  -1   0   8   -0.18    0.15
   1   0  -8   -0.06    0.17
   0   0  -8    0.62    0.20
   0   0   8    0.46    0.19
  -1   0  -8   -0.10    0.19
   1   0   8    0.14    0.18
  -2   0  -8    6.52    0.45
   2   0   8    7.25    0.44
   3   0   8   -0.20    0.20
  -3   0  -8    0.24    0.23
   4   0   8    1.73    0.32
  -4   0  -8    1.96    0.35
  -5   0  -8    0.19    0.27
   5   0   8    0.26    0.25
   6   0   8    3.22    0.43
  -6   0  -8    3.36    0.43
   7   0   8   -0.38    0.23
  -7   0  -8   -0.25    0.25
   8   0   8    0.41    0.27
  -8   0  -8   -0.37    0.29
   9   0   8    0.08    0.27
  -9   0  -8   -0.17    0.28
 -10   0  -8    0.56    0.37
 -16  -1   8    0.13    0.27
 -16   1   8   -0.15    0.26
 -15  -1   8    0.18    0.27
  15  -1  -8    0.12    0.20
  14  -1  -8    0.20    0.20
 -14  -1   8   -0.14    0.23
 -14   1   8    0.14    0.21
  13  -1  -8    0.20    0.19
 -13  -1   8   -0.04    0.22
 -13   1   8    0.40    0.23
  12  -1  -8    0.33    0.20
 -12  -1   8    0.69    0.26
 -12   1   8    0.34    0.23
 -11  -1   8    1.44    0.29
  11  -1  -8    0.90    0.24
 -11   1   8    1.11    0.25
  10  -1  -8    0.23    0.20
 -10  -1   8   -0.11    0.20
 -10   1   8    0.61    0.20
  -9  -1   8    5.95    0.41
   9  -1  -8    6.40    0.40
  -9   1   8    6.38    0.36
   8  -1  -8    2.39    0.27
  -8  -1   8    2.30    0.29
   8  -1  -8    1.93    0.28
  -8   1   8    2.26    0.24
   7  -1  -8    2.39    0.29
  -7  -1   8    1.88    0.27
   7  -1  -8    1.58    0.22
   7   1  -8    2.00    0.26
  -7   1   8    2.43    0.22
   6  -1  -8   29.46    0.82
  -6  -1   8   30.23    0.81
   6  -1  -8   30.87    0.88
  -6   1   8   30.01    0.71
   6   1  -8   29.52    0.77
   5  -1  -8    3.28    0.28
  -5  -1   8    3.93    0.32
   5   1  -8    3.59    0.29
  -5   1   8    4.25    0.26
   4  -1  -8    8.28    0.39
  -4  -1   8    8.61    0.40
   4   1  -8    7.87    0.39
   4   1  -8    8.48    0.36
  -4   1   8    8.67    0.35
   3  -1  -8    4.98    0.29
  -3  -1   8    4.79    0.34
   3   1  -8    5.32    0.35
   3   1  -8    5.54    0.28
  -3   1   8    5.12    0.30
   2  -1  -8    0.26    0.14
  -2  -1   8    0.12    0.17
   2  -1  -8    0.05    0.15
   2   1  -8    0.11    0.11
   2   1  -8    0.02    0.17
   2   1  -8    0.19    0.08
  -2   1   8   -0.05    0.14
   1  -1  -8    2.43    0.27
  -1  -1   8    2.36    0.28
  -1   1   8    2.63    0.26
   1   1  -8    2.13    0.28
   1   1  -8    2.84    0.19
   0  -1  -8   11.97    0.48
   0  -1   8   11.55    0.52
   0   1   8   12.21    0.49
   0   1  -8   11.13    0.51
  -1  -1  -8    9.41    0.45
   1  -1   8    8.58    0.47
   1   1   8    9.40    0.45
  -1   1  -8    9.73    0.49
  -2  -1  -8    0.08    0.21
   2  -1   8    0.08    0.19
   2   1   8    0.13    0.19
  -2   1  -8    0.40    0.23
   3  -1   8    0.88    0.27
  -3  -1  -8    0.86    0.27
  -3   1  -8    0.27    0.27
   3   1   8    0.79    0.25
  -4  -1  -8    0.52    0.29
   4  -1   8    1.28    0.29
  -4   1  -8    0.72    0.29
   4   1   8    1.27    0.27
   5  -1   8    1.07    0.29
  -5  -1  -8    0.24    0.32
  -5   1  -8    0.53    0.32
   5   1   8    0.49    0.26
  -6  -1  -8    0.85    0.31
   6  -1   8    0.77    0.31
  -6   1  -8    0.70    0.31
   6   1   8    1.20    0.29
   7  -1   8   -0.38    0.23
  -7  -1  -8    0.05    0.26
   7   1   8    0.27    0.24
  -7   1  -8    0.20    0.30
  -8  -1  -8    1.10    0.37
   8  -1   8    0.61    0.31
  -8   1  -8    1.08    0.37
   8   1   8    0.98    0.33
  -9  -1  -8   -0.01    0.30
   9   1   8    0.01    0.25
  -9   1  -8   -0.10    0.31
 -10  -1  -8    1.02    0.38
 -10   1  -8    0.78    0.36
  10   1   8    0.80    0.31
  16  -2  -8   -0.08    0.21
 -16  -2   8    0.41    0.31
 -16   2   8   -0.27    0.25
  15  -2  -8    0.30    0.23
 -15  -2   8    0.39    0.28
 -15   2   8    0.79    0.29
 -14  -2   8   -0.22    0.24
  14  -2  -8    0.50    0.23
 -14   2   8    0.19    0.23
 -13  -2   8    0.44    0.28
  13  -2  -8    1.03    0.26
 -13   2   8    0.20    0.21
  12  -2  -8    0.31    0.21
  12  -2  -8    0.28    0.21
 -12  -2   8   -0.02    0.23
 -12   2   8    0.37    0.20
  11  -2  -8    1.93    0.28
  11  -2  -8    2.44    0.33
 -11  -2   8    2.80    0.38
 -11   2   8    1.84    0.25
 -10  -2   8    0.44    0.25
  10  -2  -8    0.26    0.21
 -10   2   8    0.49    0.18
  -9  -2   8    5.35    0.43
   9  -2  -8    6.00    0.40
   9  -2  -8    5.51    0.39
  -9   2   8    6.07    0.30
   8  -2  -8    4.37    0.35
  -8  -2   8    4.61    0.39
   8  -2  -8    3.94    0.34
  -8   2   8    4.20    0.25
   8   2  -8    4.57    0.37
   7  -2  -8   18.43    0.67
   7  -2  -8   16.54    0.62
  -7  -2   8   16.66    0.63
   7   2  -8   17.51    0.62
  -7   2   8   17.58    0.46
  -6  -2   8   -0.08    0.16
   6  -2  -8   -0.03    0.16
   6  -2  -8   -0.01    0.14
  -6   2   8   -0.04    0.10
   6   2  -8   -0.08    0.18
  -5  -2   8   10.53    0.48
   5  -2  -8   10.56    0.51
   5  -2  -8   11.32    0.49
  -5   2   8   10.99    0.35
   5   2  -8   11.03    0.47
   4  -2  -8    3.09    0.33
  -4  -2   8    3.06    0.31
   4  -2  -8    3.14    0.30
   4   2  -8    3.17    0.30
  -4   2   8    3.14    0.21
   3  -2  -8    0.02    0.18
   3  -2  -8    0.25    0.16
  -3  -2   8    0.28    0.20
  -3   2   8    0.35    0.14
   3   2  -8   -0.05    0.17
  -2  -2   8   13.31    0.56
   2  -2  -8   13.41    0.52
   2   2  -8   13.62    0.56
  -2   2   8   13.13    0.45
  -1  -2   8    2.09    0.29
  -1   2   8    1.75    0.22
   1   2  -8    1.65    0.27
   0  -2  -8    2.31    0.27
   0  -2   8    2.32    0.30
   0   2   8    1.39    0.21
   0   2  -8    2.25    0.31
   1  -2   8    0.79    0.24
  -1  -2  -8    1.26    0.23
   1   2   8    1.02    0.22
  -1   2  -8    0.37    0.26
   2  -2   8    0.43    0.25
  -2  -2  -8    0.45    0.23
   2   2   8    0.48    0.20
  -2   2  -8    0.60    0.26
   3  -2   8    0.06    0.23
  -3  -2  -8   -0.03    0.23
  -3   2  -8    0.13    0.26
   3   2   8   -0.04    0.18
  -4  -2  -8    1.10    0.29
   4  -2   8    1.85    0.33
   4   2   8    1.40    0.28
  -4   2  -8    1.62    0.35
   5  -2   8    0.05    0.25
  -5  -2  -8    0.23    0.28
  -5   2  -8   -0.18    0.28
   5   2   8   -0.16    0.21
   6  -2   8    0.06    0.25
  -6   2  -8    0.30    0.30
   6   2   8   -0.15    0.20
   7  -2   8   -0.01    0.25
   7   2   8    0.07    0.24
  -7   2  -8    0.30    0.32
  -8   2  -8   -0.10    0.30
   8   2   8   -0.07    0.24
   9   2   8    0.20    0.27
  -9   2  -8   -0.13    0.28
 -10   2  -8   -0.07    0.30
  10   2   8    0.06    0.28
  16  -3  -8    0.05    0.24
 -16  -3   8    0.18    0.28
 -16   3   8    0.38    0.28
 -15  -3   8    0.10    0.30
  15  -3  -8    0.10    0.22
 -15   3   8    0.09    0.23
 -14  -3   8    0.01    0.26
  14  -3  -8   -0.15    0.18
 -14   3   8    0.27    0.23
  13  -3  -8   -0.15    0.18
 -13  -3   8    0.33    0.26
 -13   3   8    0.04    0.21
  12  -3  -8    1.82    0.30
 -12  -3   8    1.44    0.32
  12  -3  -8    1.46    0.28
 -12   3   8    1.91    0.28
 -11  -3   8    5.37    0.44
  11  -3  -8    5.14    0.42
  11  -3  -8    4.78    0.40
  11  -3  -8    5.44    0.41
 -11   3   8    5.08    0.32
  10  -3  -8    3.73    0.36
  10  -3  -8    4.17    0.38
 -10  -3   8    3.16    0.42
  10  -3  -8    3.54    0.36
 -10   3   8    3.40    0.27
  -9  -3   8    3.58    0.42
   9  -3  -8    3.56    0.35
   9  -3  -8    3.56    0.36
  -9   3   8    3.47    0.23
   8  -3  -8    0.09    0.20
  -8  -3   8    0.16    0.23
   8  -3  -8    0.36    0.19
  -8   3   8    0.50    0.13
   8   3  -8    0.05    0.23
   7  -3  -8    1.63    0.27
  -7  -3   8    1.99    0.32
   7  -3  -8    1.74    0.26
  -7   3   8    1.91    0.16
   7   3  -8    1.80    0.30
   6  -3  -8    0.23    0.21
   6  -3  -8    0.25    0.17
  -6  -3   8    0.22    0.23
   6   3  -8    0.47    0.23
  -6   3   8    0.30    0.10
   5  -3  -8   13.01    0.60
  -5  -3   8   11.68    0.57
   5  -3  -8   12.02    0.57
   5   3  -8   13.08    0.58
  -5   3   8   12.95    0.34
   4  -3  -8    5.04    0.39
  -4  -3   8    5.08    0.39
   4  -3  -8    4.83    0.36
   4   3  -8    6.04    0.40
  -4   3   8    4.53    0.23
  -3  -3   8    2.89    0.36
   3  -3  -8    3.47    0.32
   3  -3  -8    3.87    0.35
   3   3  -8    3.20    0.34
  -3   3   8    3.17    0.22
   2  -3  -8    0.29    0.19
   2  -3  -8    0.07    0.19
  -2  -3   8    0.30    0.21
   2   3  -8    0.53    0.22
  -2   3   8    0.44    0.14
  -1  -3   8    0.96    0.26
   1  -3  -8    0.58    0.22
   1   3  -8    0.56    0.23
  -1   3   8    0.30    0.16
   0  -3   8    6.54    0.45
   0   3   8    5.89    0.36
   0   3  -8    7.24    0.50
   1  -3   8   -0.27    0.20
   1   3   8    0.08    0.18
  -1   3  -8    0.18    0.24
   2  -3   8    3.39    0.39
   2   3   8    3.70    0.36
  -2   3  -8    3.97    0.46
   3  -3   8    2.77    0.38
   3   3   8    2.73    0.35
  -3   3  -8    2.33    0.38
   4  -3   8    0.42    0.27
  -4   3  -8    0.10    0.28
   4   3   8    0.09    0.24
   5  -3   8    5.90    0.49
   5   3   8    4.90    0.47
  -5   3  -8    4.25    0.46
   6  -3   8    0.34    0.28
  -6   3  -8    0.27    0.30
   6   3   8    0.09    0.24
  -7   3  -8    3.92    0.48
   7   3   8    4.78    0.47
   8   3   8    0.17    0.28
  -8   3  -8    0.05    0.32
  -9   3  -8   -0.19    0.29
   9   3   8   -0.17    0.24
  10   3   8    0.33    0.29
 -10   3  -8    0.41    0.39
  15  -4  -8    0.19    0.25
 -15  -4   8   -0.14    0.30
 -15   4   8    0.16    0.25
 -14  -4   8    0.01    0.28
  14  -4  -8   -0.09    0.21
 -14   4   8   -0.05    0.20
  13  -4  -8    0.51    0.24
  13  -4  -8   -0.02    0.19
 -13  -4   8    0.12    0.30
 -13   4   8   -0.37    0.18
  12  -4  -8    0.04    0.19
  12  -4  -8    0.14    0.20
 -12  -4   8    0.07    0.27
  12  -4  -8   -0.08    0.16
 -12   4   8    0.32    0.19
  11  -4  -8    1.26    0.26
 -11  -4   8    1.78    0.35
  11  -4  -8    1.05    0.27
  11  -4  -8    1.51    0.31
  10  -4  -8    1.60    0.30
 -10  -4   8    1.82    0.34
  10  -4  -8    2.10    0.33
  10  -4  -8    1.91    0.30
  -9  -4   8    1.62    0.33
   9  -4  -8    1.69    0.28
   9  -4  -8    1.84    0.32
   9  -4  -8    1.50    0.28
   9   4  -8    1.71    0.32
   8  -4  -8    0.35    0.21
   8  -4  -8    0.58    0.20
  -8  -4   8    0.56    0.26
   8  -4  -8    0.39    0.23
   8   4  -8    0.63    0.25
  -7  -4   8    5.68    0.45
   7  -4  -8    4.50    0.38
   7  -4  -8    5.54    0.42
   7   4  -8    4.42    0.42
   6  -4  -8    2.37    0.36
   6  -4  -8    3.35    0.35
  -6  -4   8    2.97    0.37
   6   4  -8    3.08    0.38
   5  -4  -8    0.25    0.22
   5  -4  -8    0.40    0.22
  -5  -4   8    0.12    0.23
   5   4  -8    0.09    0.24
  -5   4   8    0.34    0.10
  -4  -4   8    0.26    0.23
   4  -4  -8    0.13    0.21
   4  -4  -8    0.25    0.20
   4   4  -8   -0.29    0.22
  -4   4   8    0.39    0.12
   3  -4  -8    9.06    0.54
  -3  -4   8    9.56    0.53
   3  -4  -8    8.32    0.51
   3   4  -8    8.32    0.50
  -3   4   8    8.42    0.33
  -2  -4   8    2.42    0.35
   2  -4  -8    2.10    0.34
   2  -4  -8    2.03    0.32
   2   4  -8    3.04    0.37
  -2   4   8    2.27    0.22
  -1  -4   8    1.89    0.32
   1  -4  -8    2.42    0.36
   1   4  -8    2.39    0.34
  -1   4   8    2.82    0.27
   0  -4  -8    1.03    0.28
   0  -4   8    0.83    0.30
   0   4   8    0.69    0.20
   0   4  -8    1.12    0.30
   1  -4   8    0.24    0.27
   1   4   8   -0.15    0.17
  -1   4  -8   -0.51    0.23
   2  -4   8    0.19    0.26
   2   4   8   -0.05    0.18
  -2   4  -8    0.10    0.26
   3  -4   8    0.43    0.29
  -3   4  -8   -0.19    0.29
   3   4   8    0.46    0.24
   4  -4   8    1.15    0.32
  -4   4  -8    0.83    0.32
   4   4   8    0.75    0.28
  -5   4  -8    0.37    0.31
   5   4   8   -0.10    0.23
   6   4   8   -0.10    0.22
  -6   4  -8    0.02    0.29
  -7   4  -8    0.36    0.35
   7   4   8   -0.08    0.25
   8   4   8    0.39    0.31
  -8   4  -8    0.24    0.35
  -9   4  -8    0.10    0.35
   9   4   8    0.73    0.35
 -14  -5   8    0.14    0.32
  14  -5  -8    0.28    0.22
  13  -5  -8    0.26    0.23
 -13  -5   8    0.23    0.31
  12  -5  -8    0.79    0.24
  12  -5  -8    0.36    0.25
 -12  -5   8    0.71    0.33
  11  -5  -8    0.51    0.24
 -11  -5   8    0.09    0.27
  11  -5  -8   -0.10    0.19
  10  -5  -8   -0.01    0.17
  10  -5  -8   -0.14    0.18
 -10  -5   8   -0.13    0.25
   9  -5  -8    1.26    0.28
  -9  -5   8    1.57    0.36
   9  -5  -8    1.49    0.28
   9   5  -8    0.59    0.28
  -8  -5   8    0.93    0.32
   8  -5  -8    1.01    0.30
   8  -5  -8    0.31    0.20
   8  -5  -8    0.86    0.25
   8  -5  -8    0.49    0.26
   8   5  -8    0.80    0.29
   7  -5  -8    5.76    0.47
   7  -5  -8    6.17    0.42
  -7  -5   8    6.71    0.51
   7  -5  -8    7.18    0.47
   7  -5  -8    6.26    0.52
   7   5  -8    7.08    0.55
   6  -5  -8    0.13    0.17
   6  -5  -8    0.72    0.25
  -6  -5   8    0.08    0.24
   6  -5  -8    0.16    0.25
   6   5  -8   -0.02    0.25
   5  -5  -8    2.54    0.37
  -5  -5   8    2.66    0.39
   5  -5  -8    2.14    0.33
   5   5  -8    2.00    0.35
  -5   5   8    2.85    0.17
  -4  -5   8    0.90    0.29
   4  -5  -8    0.90    0.29
   4  -5  -8    0.85    0.26
   4   5  -8    1.16    0.31
  -4   5   8    0.61    0.14
   3  -5  -8    1.38    0.34
  -3  -5   8    1.45    0.33
   3  -5  -8    2.36    0.34
  -3   5   8    1.98    0.21
   3   5  -8    1.42    0.33
  -2  -5   8    0.17    0.25
   2  -5  -8   -0.22    0.21
   2   5  -8   -0.08    0.26
  -2   5   8    0.01    0.14
   1  -5  -8    0.00    0.23
  -1  -5   8    0.03    0.28
  -1   5   8    0.10    0.16
   1   5  -8    0.14    0.26
   0  -5   8    3.10    0.44
   0  -5  -8    2.83    0.36
   0   5  -8    3.17    0.42
   0   5   8    3.10    0.30
  -1  -5  -8    0.36    0.25
   1  -5   8    0.25    0.29
  -1   5  -8   -0.37    0.24
   1   5   8    0.16    0.19
   2  -5   8   -0.18    0.25
   2   5   8   -0.05    0.19
  -2   5  -8   -0.12    0.29
  -3   5  -8    0.30    0.28
   3   5   8    0.22    0.22
  -4   5  -8   -0.11    0.28
   4   5   8    0.02    0.22
  -5   5  -8    0.43    0.31
   5   5   8    0.95    0.30
  -6   5  -8    0.31    0.33
   6   5   8    0.06    0.25
   7   5   8    4.45    0.53
  -7   5  -8    3.75    0.54
   8   5   8    3.37    0.47
  -8   5  -8    2.32    0.48
 -13  -6   8    0.08    0.29
  13  -6  -8   -0.04    0.23
  13  -6  -8    0.01    0.21
  12  -6  -8    0.41    0.26
  12  -6  -8    0.35    0.25
 -12  -6   8    0.61    0.34
  11  -6  -8    0.68    0.27
  11  -6  -8    0.97    0.29
 -11  -6   8    1.36    0.35
  10  -6  -8    1.26    0.35
  10  -6  -8    0.89    0.26
  10  -6  -8    0.68    0.28
 -10  -6   8    0.79    0.31
  10   6  -8    0.52    0.33
  -9  -6   8   -0.20    0.24
   9  -6  -8    0.06    0.18
   9  -6  -8    0.35    0.22
   9  -6  -8   -0.05    0.25
   9   6  -8    0.30    0.28
   8  -6  -8    0.90    0.28
   8  -6  -8    1.01    0.26
   8  -6  -8    0.75    0.32
  -8  -6   8    1.42    0.34
   8   6  -8    1.46    0.34
   7  -6  -8    0.86    0.23
   7  -6  -8    0.23    0.25
  -7  -6   8    0.20    0.25
   7  -6  -8    0.63    0.25
   7   6  -8    0.96    0.33
   6  -6  -8    0.21    0.21
   6  -6  -8   -0.11    0.15
   6  -6  -8    0.31    0.26
  -6  -6   8    0.15    0.27
   6   6  -8   -0.16    0.23
  -5  -6   8    0.80    0.30
   5  -6  -8    0.58    0.21
   5  -6  -8    0.73    0.32
   5  -6  -8    0.47    0.24
   5   6  -8    0.33    0.27
   4  -6  -8    3.56    0.40
  -4  -6   8    4.57    0.49
   4  -6  -8    3.55    0.49
   4  -6  -8    3.56    0.33
  -4   6   8    3.38    0.24
   4   6  -8    4.26    0.49
   3  -6  -8    0.59    0.19
   3  -6  -8    0.68    0.28
  -3  -6   8    1.21    0.33
   3  -6  -8    0.56    0.33
   3   6  -8    0.83    0.31
  -3   6   8    0.88    0.19
   2  -6  -8    0.79    0.28
  -2  -6   8    0.69    0.30
   2   6  -8    0.92    0.30
  -2   6   8    0.37    0.17
   1  -6  -8    1.01    0.31
  -1  -6   8    1.57    0.34
  -1   6   8    1.25    0.23
   1   6  -8    1.70    0.35
   0  -6   8    1.27    0.32
   0  -6  -8    1.26    0.31
   0   6   8    1.55    0.26
   0   6  -8    1.52    0.34
  -1  -6  -8   -0.24    0.22
  -1   6  -8    0.12    0.27
   1   6   8    0.30    0.21
  -2  -6  -8    0.37    0.27
  -2   6  -8    0.69    0.31
   2   6   8    0.35    0.22
   3   6   8    0.06    0.22
  -3   6  -8    0.46    0.33
  -4   6  -8   -0.24    0.27
   4   6   8   -0.03    0.21
  -5   6  -8   -0.29    0.28
   5   6   8    0.37    0.26
  -6   6  -8   -0.05    0.29
   6   6   8    0.37    0.29
  -7   6  -8    0.33    0.34
   7   6   8    0.11    0.30
  12  -7  -8    0.27    0.30
 -12  -7   8   -0.01    0.28
  12  -7  -8   -0.52    0.22
  12  -7  -8   -0.01    0.23
  11  -7  -8    0.56    0.28
  11  -7  -8    0.56    0.26
 -11  -7   8    0.60    0.32
  11  -7  -8    0.79    0.32
  10  -7  -8    0.53    0.34
 -10  -7   8    0.06    0.26
  10  -7  -8    0.15    0.22
  10  -7  -8    0.05    0.22
  10   7  -8    0.10    0.29
   9  -7  -8    0.26    0.23
   9  -7  -8    0.44    0.32
  -9  -7   8    0.27    0.30
   9  -7  -8    1.08    0.28
   9   7  -8    0.47    0.32
   8  -7  -8    0.54    0.30
   8  -7  -8    0.44    0.22
  -8  -7   8    0.16    0.29
   8  -7  -8    0.14    0.25
   8   7  -8   -0.03    0.29
   7  -7  -8    0.30    0.29
  -7  -7   8   -0.13    0.26
   7  -7  -8   -0.08    0.16
   7   7  -8    0.31    0.28
   6  -7  -8    0.00    0.17
  -6  -7   8   -0.24    0.25
   6  -7  -8    0.49    0.32
   6  -7  -8    0.43    0.24
   6   7  -8   -0.14    0.26
   5  -7  -8    1.83    0.39
  -5  -7   8    2.26    0.37
   5  -7  -8    1.83    0.29
   5  -7  -8    2.33    0.38
   5   7  -8    1.73    0.37
   4  -7  -8    0.03    0.22
   4  -7  -8    0.19    0.18
  -4  -7   8    0.36    0.29
   4  -7  -8   -0.08    0.30
   4   7  -8   -0.21    0.27
  -4   7   8   -0.12    0.15
   3  -7  -8    5.25    0.49
   3  -7  -8    4.56    0.36
  -3   7   8    4.72    0.32
   3   7  -8    3.89    0.46
   2  -7  -8    0.38    0.17
   2  -7  -8    0.07    0.22
   2   7  -8   -0.04    0.28
  -2   7   8   -0.03    0.17
   1  -7  -8    1.54    0.35
   1   7  -8    1.96    0.37
  -1   7   8    1.67    0.26
   0  -7  -8    0.01    0.24
   0   7   8    0.11    0.20
   0   7  -8   -0.45    0.27
  -1  -7  -8   -0.04    0.25
   1   7   8    0.12    0.22
  -1   7  -8    0.00    0.29
  -2  -7  -8    1.18    0.34
  -2   7  -8    0.70    0.32
   2   7   8    1.06    0.29
  -3   7  -8    0.36    0.34
   3   7   8    0.98    0.29
   4   7   8   -0.16    0.22
  -4   7  -8    0.08    0.30
   5   7   8   -0.07    0.24
  -5   7  -8   -0.23    0.30
  -6   7  -8    0.30    0.37
   6   7   8    0.23    0.29
  10  -8  -8    0.00    0.23
  10  -8  -8    0.22    0.30
  10  -8  -8   -0.04    0.21
  10   8  -8   -0.41    0.29
   9  -8  -8   -0.01    0.28
   9  -8  -8   -0.19    0.20
   9  -8  -8    0.33    0.28
   9   8  -8   -0.02    0.28
   8  -8  -8   -0.45    0.22
   8  -8  -8   -0.03    0.20
   8  -8  -8   -0.26    0.25
   8   8  -8   -0.22    0.28
   7  -8  -8    0.17    0.20
   7  -8  -8    0.17    0.31
   7   8  -8   -0.77    0.20
   6  -8  -8    0.36    0.35
   6  -8  -8    0.16    0.19
   6  -8  -8    0.47    0.27
   6   8  -8    0.09    0.28
   5  -8  -8    0.61    0.23
   5  -8  -8    1.27    0.34
   5  -8  -8    1.08    0.43
   5   8  -8    1.73    0.40
   4  -8  -8    0.04    0.18
   4  -8  -8    0.35    0.24
   4   8  -8    0.29    0.33
   3  -8  -8    1.83    0.37
   3   8  -8    1.39    0.38
  -3   8   8    1.69    0.25
   2  -8  -8    0.77    0.30
   2   8  -8    1.08    0.39
  -2   8   8    0.95    0.23
   1  -8  -8    0.29    0.26
   1   8  -8    0.49    0.34
  -1   8   8    0.48    0.22
   0  -8  -8    0.41    0.30
   0   8  -8    0.17    0.31
   0   8   8    0.98    0.27
  -1  -8  -8    0.29    0.29
   1   8   8   -0.08    0.20
  -1   8  -8    0.15    0.32
  -2   8  -8    0.41    0.36
   2   8   8    0.48    0.26
  -3   8  -8   -0.11    0.33
   3   8   8   -0.02    0.22
  -4   8  -8    0.57    0.37
   4   8   8    0.00    0.25
   7  -9  -8    0.09    0.34
   7  -9  -8   -0.32    0.19
   7   9  -8   -0.35    0.25
   6  -9  -8    0.39    0.29
   6  -9  -8   -0.60    0.28
   6  -9  -8   -0.04    0.20
   6   9  -8   -0.27    0.28
   5  -9  -8    0.22    0.27
   5   9  -8   -0.21    0.28
   4  -9  -8    0.13    0.23
   4   9  -8    0.44    0.32
   3  -9  -8    0.29    0.29
   3   9  -8    0.61    0.36
   2  -9  -8    0.21    0.26
  -2   9   8    0.03    0.22
   2   9  -8   -0.09    0.31
   1  -9  -8    0.99    0.36
  -1   9   8    0.76    0.26
   1   9  -8    0.45    0.34
   0  -9  -8    0.12    0.28
   0   9   8    0.24    0.24
   0   9  -8    0.11    0.32
  -1   9  -8   -0.40    0.30
   1   9   8   -0.08    0.24
 -16   0   9    0.01    0.26
 -15   0   9    0.16    0.25
 -14   0   9    0.12    0.24
  14   0  -9   -0.11    0.18
 -13   0   9    1.83    0.30
  13   0  -9    2.11    0.29
 -12   0   9   -0.33    0.19
 -11   0   9   10.61    0.53
 -10   0   9    0.14    0.21
  -9   0   9    8.25    0.43
  -8   0   9   -0.25    0.16
   7   0  -9    2.01    0.27
  -7   0   9    2.06    0.27
  -6   0   9   -0.05    0.16
   6   0  -9    0.33    0.15
  -5   0   9   15.50    0.53
   5   0  -9   14.74    0.52
  -4   0   9    0.09    0.15
   4   0  -9   -0.06    0.11
   4   0  -9   -0.12    0.13
   3   0  -9    1.64    0.20
  -3   0   9    1.41    0.22
   3   0  -9    1.75    0.19
   3   0  -9    1.15    0.21
  -2   0   9   -0.01    0.16
   2   0  -9   -0.04    0.11
   2   0  -9   -0.11    0.17
  -1   0   9    0.52    0.20
   1   0  -9    0.85    0.22
   0   0   9   -0.15    0.18
   0   0  -9    0.39    0.22
   1   0   9    6.42    0.44
  -1   0  -9    6.88    0.47
   2   0   9    0.32    0.21
  -2   0  -9   -0.09    0.23
  -3   0  -9   -0.42    0.25
   3   0   9   -0.07    0.24
   4   0   9   -0.01    0.23
  -4   0  -9   -0.11    0.27
   5   0   9   -0.08    0.23
  -5   0  -9    0.08    0.28
  -6   0  -9   -0.22    0.26
   6   0   9    0.00    0.25
   7   0   9   -0.23    0.24
  -7   0  -9   -0.05    0.29
   8   0   9   -0.21    0.23
  -8   0  -9   -0.32    0.27
   9   0   9   -0.12    0.26
  -9   0  -9   -0.04    0.29
 -10   0  -9    0.18    0.33
 -16  -1   9   -0.02    0.28
 -15  -1   9    0.14    0.27
  15  -1  -9    0.18    0.22
 -15   1   9    0.34    0.27
  14  -1  -9    1.31    0.29
 -14  -1   9    1.34    0.31
 -14   1   9    1.10    0.28
  13  -1  -9    5.51    0.42
 -13  -1   9    4.14    0.43
 -13   1   9    4.41    0.40
 -12  -1   9    1.13    0.28
 -12   1   9    0.99    0.25
 -11  -1   9    2.71    0.36
  11  -1  -9    2.65    0.34
 -11   1   9    2.50    0.31
 -10  -1   9    3.74    0.38
  10  -1  -9    4.03    0.38
 -10   1   9    4.54    0.34
   9  -1  -9    1.14    0.23
   9  -1  -9    1.24    0.25
  -9  -1   9    0.72    0.23
  -9   1   9    0.75    0.20
   8  -1  -9    3.46    0.37
   8  -1  -9    3.54    0.33
  -8  -1   9    4.19    0.36
  -8   1   9    3.22    0.29
  -7  -1   9    2.29    0.30
   7  -1  -9    2.87    0.34
   7  -1  -9    2.22    0.26
  -7   1   9    2.55    0.26
   6  -1  -9    4.39    0.33
  -6  -1   9    4.04    0.34
  -6   1   9    4.79    0.29
   6   1  -9    4.20    0.32
   5  -1  -9    0.08    0.13
  -5  -1   9   -0.17    0.17
  -5   1   9    0.05    0.15
   5   1  -9    0.53    0.19
  -4  -1   9    2.43    0.27
   4  -1  -9    3.01    0.26
   4   1  -9    2.69    0.23
  -4   1   9    2.93    0.25
   4   1  -9    2.61    0.28
   3  -1  -9    0.10    0.14
  -3  -1   9   -0.16    0.16
  -3   1   9    0.14    0.15
   3   1  -9    0.14    0.11
   3   1  -9   -0.06    0.18
   2  -1  -9    2.48    0.25
  -2  -1   9    1.59    0.26
   2   1  -9    1.47    0.26
  -2   1   9    1.60    0.22
   2   1  -9    1.78    0.19
  -1  -1   9   10.71    0.52
   1  -1  -9   11.33    0.49
  -1   1   9   11.94    0.50
   1   1  -9   11.94    0.54
   1   1  -9   11.29    0.37
   0  -1   9    0.40    0.22
   0  -1  -9   -0.05    0.19
   0   1   9    0.05    0.18
   0   1  -9   -0.04    0.22
   1  -1   9    0.81    0.25
  -1  -1  -9    1.22    0.26
   1   1   9    0.82    0.24
  -1   1  -9    0.75    0.29
   2  -1   9    1.94    0.31
  -2  -1  -9    2.32    0.34
   2   1   9    2.39    0.32
  -2   1  -9    2.69    0.37
  -3  -1  -9    4.09    0.44
   3  -1   9    4.32    0.44
  -3   1  -9    4.42    0.48
   3   1   9    3.85    0.41
  -4  -1  -9   13.61    0.68
   4  -1   9   13.63    0.70
   4   1   9   12.77    0.67
  -4   1  -9   14.53    0.70
  -5  -1  -9   -0.01    0.26
   5  -1   9    0.53    0.29
   5   1   9    0.88    0.29
  -5   1  -9    0.99    0.32
  -6  -1  -9    0.05    0.27
   6  -1   9   -0.15    0.22
  -6   1  -9   -0.23    0.24
   6   1   9    0.22    0.24
   7  -1   9   -0.09    0.26
   7   1   9   -0.04    0.23
  -7   1  -9    0.40    0.30
   8  -1   9    1.17    0.36
   8   1   9    0.86    0.33
  -8   1  -9    1.58    0.41
  -9   1  -9   -0.13    0.31
   9   1   9    0.08    0.29
  10   1   9    0.11    0.29
 -10   1  -9   -0.13    0.34
  16  -2  -9   -0.20    0.19
 -16  -2   9   -0.04    0.27
 -16   2   9    0.47    0.28
 -15  -2   9   -0.30    0.24
  15  -2  -9   -0.01    0.20
 -15   2   9   -0.06    0.22
 -14  -2   9    0.36    0.28
  14  -2  -9    0.39    0.22
 -14   2   9    0.30    0.23
 -13  -2   9    0.90    0.29
  13  -2  -9    1.32    0.29
 -13   2   9    1.32    0.27
 -12  -2   9    0.77    0.27
  12  -2  -9    0.41    0.21
  12  -2  -9    0.44    0.23
 -12   2   9    0.46    0.21
  11  -2  -9   -0.10    0.20
 -11  -2   9   -0.03    0.23
 -11   2   9   -0.18    0.17
  10  -2  -9    5.30    0.43
  10  -2  -9    5.26    0.42
 -10  -2   9    6.52    0.49
 -10   2   9    5.67    0.33
   9  -2  -9    3.15    0.32
  -9  -2   9    2.10    0.30
   9  -2  -9    1.79    0.31
  -9   2   9    2.33    0.25
  -8  -2   9    2.14    0.31
   8  -2  -9    2.21    0.30
   8  -2  -9    2.52    0.35
  -8   2   9    2.56    0.23
  -7  -2   9    1.17    0.27
   7  -2  -9    1.28    0.24
   7  -2  -9    1.04    0.25
  -7   2   9    1.09    0.17
   7   2  -9    0.85    0.24
  -6  -2   9    0.03    0.21
   6  -2  -9    0.38    0.17
   6  -2  -9    0.36    0.22
  -6   2   9    0.38    0.15
   6   2  -9    0.04    0.19
   5  -2  -9    8.24    0.43
   5  -2  -9    9.02    0.50
  -5  -2   9    8.28    0.46
  -5   2   9    8.60    0.34
   5   2  -9    8.45    0.46
  -4  -2   9    0.28    0.22
   4  -2  -9    0.27    0.17
   4   2  -9    0.44    0.21
  -4   2   9    0.44    0.15
  -3  -2   9    0.56    0.21
   3  -2  -9    0.13    0.16
  -3   2   9    0.42    0.15
   3   2  -9    0.35    0.23
   2  -2  -9    0.00    0.17
  -2  -2   9    0.61    0.23
  -2   2   9    0.24    0.16
   2   2  -9   -0.11    0.20
  -1  -2   9   -0.07    0.21
   1   2  -9   -0.21    0.21
  -1   2   9    0.08    0.16
   0  -2   9    1.93    0.31
   0   2  -9    1.79    0.30
   0   2   9    1.83    0.26
   1  -2   9    1.01    0.29
  -1   2  -9    1.26    0.29
   1   2   9    1.02    0.22
   2  -2   9    0.85    0.29
  -2   2  -9    0.79    0.30
   2   2   9    0.69    0.24
   3  -2   9    2.77    0.39
  -3   2  -9    3.00    0.43
   3   2   9    2.69    0.37
   4  -2   9    2.39    0.38
  -4   2  -9    2.09    0.38
   4   2   9    2.32    0.36
   5  -2   9    1.13    0.34
   5   2   9    1.20    0.31
  -5   2  -9    1.63    0.37
   6  -2   9    0.45    0.31
   6   2   9    0.55    0.27
  -6   2  -9    0.63    0.33
   7  -2   9    0.24    0.29
  -7   2  -9    0.39    0.35
   7   2   9    0.14    0.24
  -8   2  -9   -0.39    0.29
   8   2   9   -0.09    0.24
  -9   2  -9    0.51    0.35
   9   2   9    0.35    0.29
 -16  -3   9    0.22    0.30
  16  -3  -9   -0.09    0.23
 -16   3   9    0.04    0.24
  15  -3  -9    0.05    0.21
 -15  -3   9    0.28    0.29
 -15   3   9   -0.04    0.22
  14  -3  -9    1.06    0.29
 -14  -3   9    1.20    0.35
 -14   3   9    1.15    0.27
  13  -3  -9   -0.09    0.21
 -13  -3   9    0.18    0.27
  13  -3  -9    0.02    0.20
  12  -3  -9   -0.04    0.18
  12  -3  -9    0.13    0.21
 -12  -3   9    0.01    0.25
 -12   3   9    0.07    0.18
  11  -3  -9    1.81    0.30
  11  -3  -9    1.69    0.30
 -11  -3   9    1.43    0.32
  11  -3  -9    1.69    0.31
 -11   3   9    1.79    0.25
 -10  -3   9    1.57    0.32
  10  -3  -9    1.64    0.29
  10  -3  -9    1.27    0.27
 -10   3   9    1.63    0.21
  -9  -3   9    0.79    0.29
   9  -3  -9    0.85    0.24
   9  -3  -9    0.59    0.25
  -9   3   9    0.77    0.16
   8  -3  -9   13.56    0.61
   8  -3  -9   14.89    0.67
  -8  -3   9   13.96    0.65
  -8   3   9   14.07    0.39
  -7  -3   9    0.13    0.23
   7  -3  -9    0.37    0.21
   7  -3  -9    0.04    0.16
  -7   3   9    0.11    0.12
   7   3  -9    0.23    0.23
   6  -3  -9    2.49    0.33
   6  -3  -9    1.74    0.27
  -6  -3   9    1.85    0.33
  -6   3   9    1.77    0.18
   6   3  -9    1.96    0.31
   5  -3  -9   -0.12    0.16
  -5  -3   9    0.19    0.24
   5  -3  -9    0.23    0.22
   5   3  -9    0.29    0.23
  -5   3   9    0.20    0.12
   4  -3  -9    0.24    0.21
   4  -3  -9   -0.24    0.17
  -4  -3   9    0.41    0.25
   4   3  -9    0.21    0.24
  -4   3   9    0.00    0.13
   3  -3  -9    4.45    0.38
   3  -3  -9    3.95    0.39
  -3  -3   9    3.47    0.40
   3   3  -9    4.10    0.41
  -3   3   9    4.72    0.28
   2  -3  -9    0.19    0.22
  -2  -3   9    0.16    0.23
  -2   3   9    0.16    0.16
   2   3  -9    0.20    0.23
  -1  -3   9    0.34    0.25
   1   3  -9   -0.33    0.21
  -1   3   9    0.00    0.16
   0  -3   9    1.59    0.31
   0   3  -9    1.92    0.33
   0   3   9    1.78    0.26
   1  -3   9    0.85    0.29
   1   3   9    0.88    0.24
  -1   3  -9    0.81    0.29
   2  -3   9    2.80    0.39
  -2   3  -9    3.16    0.43
   2   3   9    3.31    0.37
   3  -3   9    0.29    0.26
  -3   3  -9    0.35    0.29
   3   3   9   -0.33    0.18
   4  -3   9    2.52    0.38
  -4   3  -9    3.34    0.44
   4   3   9    2.15    0.34
   5  -3   9    5.42    0.52
   5   3   9    4.90    0.45
  -5   3  -9    4.20    0.48
   6  -3   9   11.28    0.69
   6   3   9   11.15    0.68
  -6   3  -9   13.28    0.75
  -7   3  -9    0.81    0.38
   7   3   9    1.64    0.38
  -8   3  -9    0.36    0.32
   8   3   9    0.69    0.33
  -9   3  -9    0.38    0.38
   9   3   9   -0.01    0.29
 -15  -4   9    0.59    0.36
  15  -4  -9    0.83    0.28
  14  -4  -9    0.61    0.26
 -14  -4   9    0.12    0.30
  13  -4  -9    0.33    0.23
 -13  -4   9    0.54    0.31
  13  -4  -9    0.99    0.29
  12  -4  -9    1.64    0.32
  12  -4  -9    1.29    0.28
 -12  -4   9    1.01    0.31
  12  -4  -9    0.97    0.29
  11  -4  -9   -0.18    0.17
  11  -4  -9   -0.03    0.20
 -11  -4   9    0.24    0.27
  11  -4  -9    0.10    0.18
  10  -4  -9    0.04    0.20
  10  -4  -9   -0.01    0.22
 -10  -4   9    0.21    0.26
  10  -4  -9    0.40    0.21
  -9  -4   9    4.30    0.43
   9  -4  -9    3.58    0.39
   9  -4  -9    4.13    0.41
   9  -4  -9    4.62    0.38
   8  -4  -9    2.49    0.35
  -8  -4   9    2.39    0.36
   8  -4  -9    1.79    0.31
   8   4  -9    2.23    0.35
   7  -4  -9    2.50    0.35
  -7  -4   9    3.06    0.42
   7  -4  -9    1.65    0.29
   7  -4  -9    2.15    0.36
   7   4  -9    2.65    0.37
  -6  -4   9    6.87    0.52
   6  -4  -9    7.29    0.50
   6  -4  -9    6.58    0.48
   6   4  -9    7.20    0.52
  -6   4   9    7.34    0.25
  -5  -4   9    0.69    0.28
   5  -4  -9    0.20    0.22
   5  -4  -9    0.65    0.24
   5   4  -9    0.35    0.26
  -5   4   9    0.70    0.13
   4  -4  -9    0.36    0.23
  -4  -4   9    1.05    0.30
   4  -4  -9    0.85    0.26
   4   4  -9    0.25    0.26
  -4   4   9    1.07    0.17
   3  -4  -9    0.43    0.24
   3  -4  -9    0.43    0.25
  -3  -4   9    0.74    0.29
  -3   4   9    0.24    0.14
   3   4  -9   -0.06    0.26
  -2  -4   9    0.52    0.27
   2  -4  -9    0.31    0.25
   2   4  -9    0.44    0.26
  -2   4   9    0.27    0.16
  -1  -4   9    2.58    0.38
   1  -4  -9    3.42    0.39
   1   4  -9    2.50    0.36
  -1   4   9    2.51    0.28
   0  -4   9    0.12    0.27
   0   4  -9    0.03    0.28
   0   4   9    0.14    0.19
   1  -4   9    1.17    0.34
   1   4   9    1.54    0.27
  -1   4  -9    1.97    0.38
   2  -4   9   -0.03    0.28
  -2   4  -9   -0.23    0.28
   2   4   9   -0.05    0.21
   3  -4   9    0.39    0.30
  -3   4  -9    0.65    0.32
   3   4   9    0.07    0.22
   4  -4   9    0.44    0.27
   4   4   9    0.15    0.25
  -4   4  -9    0.39    0.33
   5   4   9   -0.14    0.24
  -5   4  -9    0.09    0.33
  -6   4  -9    0.00    0.32
   6   4   9    0.47    0.29
  -7   4  -9   -0.27    0.29
   7   4   9    0.23    0.28
   8   4   9    0.22    0.29
  -8   4  -9    1.09    0.42
  14  -5  -9   -0.19    0.21
  14  -5  -9    0.11    0.21
 -14  -5   9    0.31    0.31
  13  -5  -9    0.28    0.23
  13  -5  -9    0.86    0.29
 -13  -5   9    0.64    0.31
  13  -5  -9    0.52    0.28
  12  -5  -9    0.30    0.23
  12  -5  -9    0.25    0.22
 -12  -5   9    0.29    0.30
  12  -5  -9    0.57    0.26
 -11  -5   9    0.50    0.28
  11  -5  -9    0.56    0.26
  11  -5  -9    0.71    0.25
  11  -5  -9    0.43    0.22
  10  -5  -9    0.95    0.27
 -10  -5   9    0.37    0.31
  10  -5  -9    1.07    0.29
  10  -5  -9    0.82    0.26
   9  -5  -9    0.72    0.27
  -9  -5   9    0.43    0.30
   9  -5  -9    0.41    0.20
   9  -5  -9    0.65    0.24
   9   5  -9    0.79    0.31
   8  -5  -9    0.46    0.23
  -8  -5   9    0.40    0.26
   8  -5  -9    0.03    0.19
   8  -5  -9    0.67    0.27
   8  -5  -9    0.56    0.28
   8   5  -9    0.33    0.28
   7  -5  -9    0.84    0.26
   7  -5  -9    0.95    0.31
   7  -5  -9    1.12    0.29
   7  -5  -9    1.01    0.24
  -7  -5   9    0.85    0.30
   7   5  -9    0.89    0.32
   6  -5  -9    2.60    0.39
   6  -5  -9    3.06    0.41
  -6  -5   9    2.84    0.42
   6   5  -9    3.44    0.42
   5  -5  -9    8.11    0.54
  -5  -5   9    8.60    0.57
   5  -5  -9    8.44    0.56
  -5   5   9    7.80    0.29
   5   5  -9    8.22    0.59
   4  -5  -9    0.16    0.24
  -4  -5   9   -0.04    0.26
   4  -5  -9    0.06    0.26
  -4   5   9    0.03    0.14
   4   5  -9    0.16    0.28
   3  -5  -9    0.05    0.29
   3  -5  -9    0.13    0.23
  -3  -5   9   -0.38    0.22
   3   5  -9    0.23    0.27
  -3   5   9    0.18    0.15
  -2  -5   9    2.53    0.39
   2  -5  -9    2.02    0.35
   2   5  -9    2.40    0.40
  -2   5   9    2.69    0.28
   1  -5  -9    0.56    0.30
  -1  -5   9    0.02    0.30
   1   5  -9    0.07    0.30
  -1   5   9    0.47    0.20
   0  -5   9    0.92    0.32
   0  -5  -9    0.82    0.30
   0   5  -9    0.63    0.30
   0   5   9    0.39    0.21
   1  -5   9    0.14    0.28
  -1   5  -9    0.21    0.29
   1   5   9    0.05    0.19
   2  -5   9    0.02    0.27
  -2   5  -9    0.25    0.28
   2   5   9   -0.06    0.19
   3   5   9    1.04    0.29
  -3   5  -9    0.85    0.34
   4   5   9    3.37    0.42
  -4   5  -9    3.86    0.52
   5   5   9   -0.31    0.24
  -5   5  -9   -0.30    0.30
  -6   5  -9    1.85    0.42
   6   5   9    1.55    0.37
   7   5   9    2.68    0.45
  -7   5  -9    2.99    0.51
 -13  -6   9    0.27    0.33
  13  -6  -9    0.70    0.29
  13  -6  -9    0.11    0.21
  13  -6  -9    0.00    0.23
  12  -6  -9   -0.12    0.18
  12  -6  -9    0.20    0.22
 -12  -6   9   -0.36    0.24
  12  -6  -9   -0.15    0.22
  11  -6  -9    1.20    0.36
 -11  -6   9    0.50    0.29
  11  -6  -9    0.68    0.29
  11  -6  -9    0.34    0.22
  11  -6  -9    0.47    0.27
  10  -6  -9    0.03    0.19
  10  -6  -9    0.71    0.28
  10  -6  -9   -0.02    0.25
  10  -6  -9   -0.17    0.21
 -10  -6   9   -0.10    0.25
  -9  -6   9   -0.13    0.24
   9  -6  -9    0.26    0.23
   9  -6  -9   -0.12    0.18
   9  -6  -9   -0.26    0.18
   9  -6  -9    0.35    0.24
   9   6  -9    0.09    0.26
   8  -6  -9   -0.24    0.19
   8  -6  -9    0.06    0.24
  -8  -6   9    0.02    0.25
   8  -6  -9   -0.14    0.15
   8  -6  -9   -0.05    0.21
   8   6  -9   -0.24    0.23
   7  -6  -9    0.50    0.25
  -7  -6   9    0.66    0.31
   7  -6  -9    0.27    0.27
   7  -6  -9    0.47    0.22
   7   6  -9    0.66    0.32
   6  -6  -9    0.14    0.26
  -6  -6   9    0.24    0.27
   6  -6  -9   -0.04    0.14
   6  -6  -9   -0.07    0.19
   6   6  -9   -0.23    0.25
   5  -6  -9    4.74    0.45
   5  -6  -9    4.76    0.37
   5  -6  -9    4.62    0.50
  -5  -6   9    3.94    0.48
   5   6  -9    4.44    0.47
  -4  -6   9    3.45    0.47
   4  -6  -9    4.12    0.43
   4  -6  -9    3.37    0.45
  -4   6   9    3.92    0.26
   4   6  -9    4.34    0.46
   3  -6  -9    0.04    0.22
  -3  -6   9    0.12    0.28
   3   6  -9    0.10    0.27
  -3   6   9   -0.02    0.15
   2  -6  -9    0.53    0.27
  -2  -6   9    0.79    0.30
   2   6  -9    0.24    0.29
  -2   6   9    0.09    0.16
   1  -6  -9    0.28    0.25
  -1  -6   9   -0.01    0.27
   1   6  -9    0.13    0.27
  -1   6   9    0.41    0.19
   0  -6  -9    0.71    0.29
   0  -6   9    0.38    0.28
   0   6   9    0.85    0.23
   0   6  -9    0.01    0.28
  -1  -6  -9   -0.05    0.26
  -1   6  -9    0.32    0.31
   1   6   9    0.00    0.20
  -2   6  -9   -0.28    0.28
   2   6   9    0.17    0.21
  -3   6  -9    0.53    0.34
   3   6   9    0.41    0.25
   4   6   9    0.37    0.26
  -4   6  -9   -0.07    0.31
  -5   6  -9   -0.03    0.31
   5   6   9    0.02    0.25
  -6   6  -9   -0.21    0.30
   6   6   9   -0.04    0.27
  12  -7  -9    0.03    0.25
  12  -7  -9    0.08    0.25
 -12  -7   9    0.45    0.33
  12  -7  -9    0.09    0.24
 -11  -7   9    0.14    0.28
  11  -7  -9    0.18    0.26
  11  -7  -9    0.13    0.30
  11  -7  -9    0.65    0.27
  11  -7  -9    0.02    0.21
  10  -7  -9    0.04    0.18
  10  -7  -9   -0.11    0.27
  10  -7  -9   -0.02    0.22
  10  -7  -9   -0.06    0.22
 -10  -7   9    0.29    0.31
  -9  -7   9    0.56    0.31
   9  -7  -9    0.22    0.21
   9  -7  -9    0.43    0.25
   9  -7  -9   -0.22    0.26
   9  -7  -9    0.38    0.25
   9   7  -9    0.38    0.32
   8  -7  -9    0.59    0.28
   8  -7  -9    0.30    0.26
  -8  -7   9    0.00    0.28
   8  -7  -9    0.36    0.30
   8  -7  -9    0.16    0.20
   8   7  -9    0.54    0.30
  -7  -7   9   -0.12    0.25
   7  -7  -9    0.13    0.24
   7  -7  -9    0.07    0.28
   7  -7  -9   -0.16    0.17
   7   7  -9   -0.15    0.26
  -6  -7   9    0.13    0.28
   6  -7  -9    0.10    0.19
   6  -7  -9    0.12    0.24
   6  -7  -9    0.04    0.31
   6   7  -9    0.38    0.31
  -5  -7   9    0.05    0.25
   5  -7  -9    0.03    0.27
   5  -7  -9    0.06    0.24
   5  -7  -9    0.02    0.17
   5   7  -9    0.17    0.27
   4  -7  -9    0.39    0.21
  -4  -7   9    0.72    0.30
   4  -7  -9    0.74    0.30
   4   7  -9    0.08    0.28
   3  -7  -9    0.77    0.30
   3  -7  -9    0.74    0.22
  -3   7   9    0.52    0.19
   3   7  -9    0.26    0.30
   2  -7  -9    0.60    0.29
  -2   7   9    0.49    0.21
   2   7  -9    0.29    0.28
   1  -7  -9    0.65    0.31
  -1   7   9   -0.02    0.19
   1   7  -9   -0.25    0.25
   0  -7  -9   -0.06    0.25
   0   7   9   -0.23    0.18
   0   7  -9    0.15    0.28
  -1  -7  -9   -0.21    0.24
   1   7   9    0.07    0.21
  -1   7  -9   -0.28    0.29
   2   7   9    0.52    0.26
  -2   7  -9   -0.14    0.30
   3   7   9    0.20    0.25
  -3   7  -9    0.18    0.32
  -4   7  -9    0.03    0.30
   4   7   9    0.27    0.26
   5   7   9    0.25    0.28
  -5   7  -9   -0.03    0.32
  10  -8  -9    0.22    0.22
  10  -8  -9    0.48    0.27
  10  -8  -9   -0.25    0.25
  10  -8  -9    0.26    0.26
   9  -8  -9   -0.03    0.25
   9  -8  -9    0.11    0.26
   9  -8  -9   -0.02    0.27
   9  -8  -9    0.12    0.23
   9   8  -9    0.01    0.31
   8  -8  -9    0.75    0.31
   8  -8  -9    0.35    0.22
   8  -8  -9   -0.22    0.31
   8  -8  -9   -0.08    0.22
   8   8  -9   -0.38    0.26
   7  -8  -9   -0.19    0.32
   7  -8  -9    0.04    0.19
   7  -8  -9    0.13    0.26
   7   8  -9   -0.21    0.26
   6  -8  -9    0.11    0.24
   6  -8  -9   -0.09    0.18
   6  -8  -9    0.11    0.33
   6   8  -9    0.01    0.28
   5  -8  -9    0.10    0.24
   5  -8  -9   -0.13    0.18
   5  -8  -9    0.44    0.35
   5   8  -9   -0.43    0.28
   4  -8  -9   -0.09    0.16
   4  -8  -9    0.22    0.25
   4   8  -9    0.36    0.33
   3  -8  -9    4.08    0.50
  -3   8   9    4.42    0.35
   3   8  -9    4.67    0.52
   2  -8  -9    0.44    0.31
  -2   8   9    0.58    0.21
   2   8  -9    0.46    0.33
   1  -8  -9   -0.07    0.27
   1   8  -9   -0.28    0.30
  -1   8   9    0.36    0.23
   0  -8  -9   -0.31    0.27
   0   8  -9    0.00    0.28
   0   8   9    0.24    0.23
  -1  -8  -9   -0.42    0.25
   1   8   9    0.04    0.21
  -1   8  -9    0.13    0.31
  -2   8  -9   -0.18    0.29
   2   8   9    0.58    0.26
  -3   8  -9   -0.15    0.31
   3   8   9    0.03    0.24
   6  -9  -9    0.40    0.23
   6  -9  -9   -0.07    0.24
   6   9  -9   -0.01    0.33
   5  -9  -9    0.62    0.32
   5   9  -9    0.11    0.33
   4  -9  -9   -0.11    0.26
   4   9  -9    0.33    0.32
   3  -9  -9    0.30    0.28
   3   9  -9    0.06    0.32
   2  -9  -9    0.33    0.30
  -2   9   9    0.06    0.22
   2   9  -9   -0.09    0.31
   1  -9  -9    0.76    0.35
   1   9  -9    0.89    0.37
  -1   9   9    0.22    0.22
 -16   0  10    0.67    0.31
 -15   0  10   -0.19    0.23
  14   0 -10    1.40    0.27
 -14   0  10    1.41    0.30
 -13   0  10   -0.32    0.21
 -12   0  10    5.86    0.42
 -11   0  10    0.34    0.24
 -10   0  10    4.68    0.38
  -9   0  10   -0.13    0.19
  -8   0  10    8.35    0.44
  -7   0  10   -0.25    0.18
   7   0 -10    0.15    0.15
  -6   0  10    0.34    0.20
   6   0 -10    0.84    0.19
  -5   0  10   -0.01    0.18
   5   0 -10   -0.03    0.13
   4   0 -10    1.44    0.20
  -4   0  10    1.23    0.23
   3   0 -10    0.14    0.14
   3   0 -10   -0.10    0.12
  -3   0  10   -0.20    0.17
  -2   0  10    1.16    0.25
   1   0 -10   -0.22    0.20
  -1   0  10   -0.20    0.18
   0   0 -10    0.74    0.28
   0   0  10    0.89    0.24
  -1   0 -10   -0.13    0.23
   1   0  10   -0.09    0.22
  -2   0 -10    3.18    0.45
   2   0  10    3.61    0.39
   3   0  10    0.03    0.24
  -3   0 -10   -0.01    0.25
  -4   0 -10    1.39    0.34
   4   0  10    1.80    0.35
   5   0  10    0.32    0.28
  -5   0 -10   -0.21    0.25
  -6   0 -10    0.16    0.28
   6   0  10   -0.10    0.24
   7   0  10   -0.15    0.24
   8   0  10    0.30    0.31
   9   0  10    0.18    0.30
 -16  -1  10    1.50    0.36
 -16   1  10    1.83    0.35
 -15  -1  10    0.41    0.28
  15  -1 -10    1.16    0.29
 -15   1  10    0.82    0.28
  14  -1 -10    0.19    0.20
 -14  -1  10    0.28    0.26
 -14   1  10   -0.23    0.22
 -13  -1  10    0.85    0.27
 -13   1  10    0.61    0.24
 -12  -1  10    2.10    0.31
 -12   1  10    2.55    0.31
 -11  -1  10    0.69    0.26
  11  -1 -10    1.24    0.29
 -11   1  10    0.50    0.22
 -10  -1  10    6.02    0.45
  10  -1 -10    7.30    0.49
 -10   1  10    6.38    0.39
  -9  -1  10    0.30    0.23
   9  -1 -10    0.08    0.17
  -9   1  10    0.34    0.19
  -8  -1  10    2.42    0.33
   8  -1 -10    2.55    0.31
  -8   1  10    2.20    0.27
  -7  -1  10    0.86    0.24
   7  -1 -10    0.27    0.17
  -7   1  10    0.38    0.19
  -6  -1  10   -0.20    0.19
   6  -1 -10   -0.08    0.13
  -6   1  10    0.05    0.17
   5  -1 -10    2.30    0.25
  -5  -1  10    2.09    0.31
   5   1 -10    1.85    0.24
  -5   1  10    1.83    0.25
   4  -1 -10    2.39    0.24
   4  -1 -10    2.42    0.27
  -4  -1  10    2.28    0.29
  -4   1  10    2.40    0.26
   4   1 -10    2.35    0.31
   4   1 -10    1.92    0.23
   3  -1 -10    1.36    0.20
  -3  -1  10    2.18    0.32
   3   1 -10    1.06    0.26
   3   1 -10    1.57    0.19
  -3   1  10    1.20    0.23
  -2  -1  10    0.05    0.20
   2   1 -10   -0.26    0.18
  -2   1  10   -0.04    0.17
   2   1 -10    0.03    0.11
  -1  -1  10    0.32    0.23
  -1   1  10    0.31    0.21
   1   1 -10    0.46    0.13
   1   1 -10    0.64    0.26
   0  -1  10    5.11    0.44
   0   1 -10    5.73    0.44
   0   1  10    5.72    0.40
   1  -1  10    1.76    0.33
  -1   1 -10    1.58    0.32
   1   1  10    1.29    0.28
   2  -1  10   26.38    0.94
   2   1  10   24.58    0.88
  -2   1 -10   25.23    0.91
   3  -1  10    5.50    0.48
  -3   1 -10    4.57    0.52
   3   1  10    5.48    0.49
   4  -1  10   10.01    0.61
  -4   1 -10   10.81    0.63
   4   1  10    8.96    0.59
   5  -1  10    1.65    0.35
  -5   1 -10    2.12    0.37
   5   1  10    1.70    0.35
   6  -1  10    0.51    0.30
   6   1  10    0.04    0.26
  -6   1 -10    0.48    0.35
   7  -1  10   -0.14    0.27
   7   1  10    0.31    0.29
  -7   1 -10    0.14    0.32
   8  -1  10    0.59    0.33
  -8   1 -10    0.83    0.36
   8   1  10    0.56    0.30
  -9   1 -10   -0.44    0.28
   9   1  10    0.42    0.34
 -16  -2  10   -0.11    0.27
  16  -2 -10   -0.19    0.21
 -16   2  10    0.03    0.25
  15  -2 -10    1.28    0.32
 -15  -2  10    0.62    0.32
 -15   2  10    0.44    0.25
 -14  -2  10    0.50    0.28
  14  -2 -10    0.48    0.24
 -14   2  10    1.03    0.26
 -13  -2  10    0.73    0.27
  13  -2 -10    1.00    0.27
 -13   2  10    0.79    0.23
  12  -2 -10    0.31    0.25
 -12  -2  10    0.46    0.26
 -12   2  10    0.21    0.19
  11  -2 -10    1.03    0.28
 -11  -2  10    0.65    0.27
 -11   2  10    0.78    0.20
 -10  -2  10    1.48    0.31
  10  -2 -10    2.01    0.33
  10  -2 -10    1.53    0.28
 -10   2  10    1.73    0.24
   9  -2 -10    4.46    0.38
   9  -2 -10    3.70    0.39
  -9  -2  10    5.00    0.44
  -9   2  10    4.41    0.31
   8  -2 -10    1.14    0.29
   8  -2 -10    1.71    0.26
  -8  -2  10    1.82    0.30
  -8   2  10    1.98    0.25
   7  -2 -10    2.42    0.29
   7  -2 -10    3.07    0.36
  -7  -2  10    2.37    0.33
  -7   2  10    2.50    0.24
  -6  -2  10    1.54    0.29
   6  -2 -10    1.84    0.31
   6  -2 -10    1.26    0.23
  -6   2  10    1.65    0.23
   5  -2 -10    0.34    0.19
   5  -2 -10    0.14    0.18
  -5  -2  10    0.04    0.23
  -5   2  10   -0.06    0.15
   5   2 -10    0.34    0.23
  -4  -2  10    0.11    0.20
   4  -2 -10    0.18    0.18
   4   2 -10    0.38    0.21
  -4   2  10    0.29    0.18
  -3  -2  10    0.03    0.23
   3  -2 -10    0.12    0.17
  -3   2  10    0.00    0.17
   3   2 -10   -0.06    0.22
  -2  -2  10    0.30    0.25
  -2   2  10    0.19    0.19
   2   2 -10    0.30    0.25
  -1  -2  10    0.08    0.24
  -1   2  10    0.26    0.20
   1   2 -10    0.15    0.26
   0  -2  10    1.31    0.29
   0   2  10    1.91    0.29
   0   2 -10    2.04    0.33
   1  -2  10    0.15    0.26
   1   2  10    0.00    0.21
  -1   2 -10    0.35    0.29
   2  -2  10    3.92    0.44
  -2   2 -10    4.75    0.53
   2   2  10    3.80    0.41
   3  -2  10    0.13    0.27
   3   2  10    0.78    0.27
  -3   2 -10    0.97    0.33
   4  -2  10    0.67    0.32
   4   2  10    0.44    0.27
  -4   2 -10    0.45    0.32
   5  -2  10    0.53    0.29
   5   2  10    0.40    0.29
  -5   2 -10    0.33    0.30
   6  -2  10    0.78    0.36
  -6   2 -10    0.29    0.35
   6   2  10    0.92    0.31
   7  -2  10    0.21    0.31
   7   2  10    0.61    0.30
  -7   2 -10    0.03    0.29
  -8   2 -10    0.19    0.34
   8   2  10   -0.22    0.25
 -15  -3  10    0.27    0.31
  15  -3 -10    0.71    0.27
 -15   3  10    0.56    0.26
 -14  -3  10    0.03    0.28
  14  -3 -10    0.06    0.21
  13  -3 -10    1.24    0.32
  13  -3 -10    1.48    0.32
 -13  -3  10    1.47    0.33
 -13   3  10    2.02    0.29
 -12  -3  10    0.48    0.26
  12  -3 -10    0.24    0.21
  12  -3 -10    0.73    0.26
 -12   3  10    0.21    0.18
  11  -3 -10    0.42    0.24
  11  -3 -10   -0.25    0.19
 -11  -3  10    0.35    0.27
 -11   3  10   -0.01    0.15
  10  -3 -10    0.86    0.29
 -10  -3  10    0.78    0.27
  10  -3 -10   -0.11    0.17
 -10   3  10    0.32    0.15
  -9  -3  10    4.00    0.41
   9  -3 -10    3.65    0.39
   9  -3 -10    4.03    0.41
  -9   3  10    4.12    0.25
  -8  -3  10    2.30    0.36
   8  -3 -10    2.62    0.33
   8  -3 -10    2.27    0.35
  -8   3  10    3.44    0.24
   7  -3 -10    3.05    0.41
   7  -3 -10    2.65    0.34
  -7  -3  10    3.18    0.42
  -7   3  10    2.65    0.22
   6  -3 -10    0.55    0.21
   6  -3 -10    0.65    0.25
   6  -3 -10    0.12    0.20
  -6  -3  10    0.62    0.26
  -6   3  10    0.42    0.15
   6   3 -10    0.46    0.26
   5  -3 -10    0.18    0.23
  -5  -3  10   -0.23    0.23
   5  -3 -10    0.31    0.22
  -5   3  10   -0.01    0.14
   5   3 -10   -0.37    0.24
   4  -3 -10    4.84    0.40
   4  -3 -10    4.92    0.47
  -4  -3  10    4.51    0.46
   4   3 -10    4.56    0.41
  -4   3  10    4.44    0.30
   3  -3 -10    0.91    0.25
  -3  -3  10    1.50    0.32
  -3   3  10    1.05    0.20
   3   3 -10    0.59    0.28
  -2  -3  10    1.36    0.30
  -2   3  10    1.68    0.24
   2   3 -10    1.83    0.33
  -1  -3  10    1.63    0.34
  -1   3  10    1.52    0.25
   1   3 -10    1.95    0.34
   0  -3  10    0.19    0.26
   0   3 -10    0.05    0.28
   0   3  10    0.67    0.23
   1  -3  10   -0.24    0.24
   1   3  10    0.43    0.24
  -1   3 -10    0.25    0.29
   2  -3  10    0.33    0.27
   2   3  10    0.26    0.23
  -2   3 -10   -0.01    0.29
   3  -3  10    3.71    0.44
   3   3  10    4.35    0.42
  -3   3 -10    4.12    0.48
   4  -3  10    4.15    0.46
   4   3  10    4.17    0.44
  -4   3 -10    4.15    0.53
   5  -3  10    6.40    0.57
   5   3  10    7.53    0.57
  -5   3 -10    7.30    0.62
   6  -3  10    1.41    0.36
   6   3  10    0.61    0.31
  -6   3 -10    1.15    0.39
  -7   3 -10   -0.35    0.29
   7   3  10   -0.03    0.27
   8   3  10   -0.05    0.28
  -8   3 -10   -0.29    0.30
  15  -4 -10    0.13    0.24
 -15  -4  10    0.62    0.34
 -14  -4  10   -0.12    0.27
  14  -4 -10    0.01    0.20
  13  -4 -10   -0.17    0.20
 -13  -4  10   -0.02    0.25
  13  -4 -10   -0.26    0.22
  12  -4 -10    0.63    0.26
  12  -4 -10    0.68    0.28
 -12  -4  10    0.43    0.27
  12  -4 -10    0.62    0.26
 -11  -4  10    0.04    0.26
  11  -4 -10   -0.23    0.18
  11  -4 -10    0.26    0.20
  11  -4 -10    0.29    0.21
  10  -4 -10   -0.08    0.21
  10  -4 -10    0.57    0.23
  10  -4 -10   -0.16    0.14
 -10  -4  10   -0.18    0.22
   9  -4 -10    0.75    0.28
   9  -4 -10    0.79    0.26
  -9  -4  10    0.70    0.29
   8  -4 -10    0.09    0.20
   8  -4 -10   -0.31    0.22
  -8  -4  10    0.06    0.25
   7  -4 -10    9.82    0.61
  -7  -4  10   10.63    0.64
   7  -4 -10   10.43    0.58
   7  -4 -10   10.75    0.62
   7   4 -10   11.21    0.64
   6  -4 -10    5.42    0.45
   6  -4 -10    5.80    0.48
  -6  -4  10    5.48    0.50
  -6   4  10    4.76    0.25
   6   4 -10    4.99    0.46
   5  -4 -10    1.61    0.34
  -5  -4  10    1.05    0.33
   5  -4 -10    1.73    0.31
   5   4 -10    0.79    0.30
  -5   4  10    1.40    0.19
   4  -4 -10    0.00    0.23
   4  -4 -10    0.13    0.23
  -4  -4  10   -0.05    0.27
  -4   4  10    0.00    0.15
   4   4 -10    0.41    0.28
   3  -4 -10    0.23    0.26
   3  -4 -10    0.44    0.27
  -3  -4  10    0.39    0.30
   3   4 -10    0.94    0.33
  -3   4  10    0.54    0.18
   2  -4 -10    1.11    0.32
  -2  -4  10    0.74    0.32
  -2   4  10    1.01    0.22
   2   4 -10    1.06    0.34
  -1  -4  10    0.76    0.31
   1   4 -10    0.48    0.29
  -1   4  10    0.62    0.22
   0  -4  10   -0.12    0.24
   0   4  10   -0.07    0.20
   0   4 -10   -0.27    0.25
   1  -4  10    0.63    0.32
   1   4  10    1.40    0.27
  -1   4 -10    0.82    0.34
   2  -4  10    0.97    0.32
  -2   4 -10    0.51    0.30
   2   4  10    1.03    0.27
   3  -4  10   -0.05    0.26
   3   4  10   -0.20    0.20
  -3   4 -10    0.18    0.29
   4  -4  10    0.20    0.29
   4   4  10   -0.28    0.21
  -4   4 -10    0.16    0.32
   5   4  10   -0.03    0.25
  -5   4 -10    0.49    0.35
   6   4  10    0.54    0.31
  -6   4 -10   -0.20    0.30
  -7   4 -10    0.17    0.34
   7   4  10    0.13    0.29
  14  -5 -10    0.19    0.23
  14  -5 -10    0.24    0.26
 -14  -5  10    0.29    0.33
  13  -5 -10   -0.13    0.22
 -13  -5  10   -0.16    0.28
  13  -5 -10    0.21    0.26
  13  -5 -10   -0.17    0.19
  12  -5 -10    0.59    0.27
 -12  -5  10   -0.01    0.25
  12  -5 -10    0.27    0.23
  12  -5 -10   -0.26    0.20
  11  -5 -10    0.01    0.19
 -11  -5  10    0.36    0.30
  11  -5 -10    0.94    0.28
  11  -5 -10    0.27    0.25
 -10  -5  10    0.11    0.24
  10  -5 -10    0.27    0.21
  10  -5 -10    0.38    0.24
  10  -5 -10    0.13    0.25
   9  -5 -10    0.33    0.22
   9  -5 -10    0.59    0.30
  -9  -5  10    0.16    0.26
   9  -5 -10    0.24    0.23
   9  -5 -10    0.46    0.27
   8  -5 -10    0.18    0.23
   8  -5 -10    0.50    0.25
  -8  -5  10    0.04    0.27
   8  -5 -10   -0.24    0.19
   8   5 -10    0.12    0.27
  -7  -5  10    0.15    0.27
   7  -5 -10    0.06    0.21
   7  -5 -10   -0.22    0.21
   7   5 -10    0.19    0.26
   6  -5 -10    1.34    0.33
  -6  -5  10    1.21    0.34
   6  -5 -10    1.16    0.30
   6   5 -10    1.03    0.31
   5  -5 -10    0.05    0.25
  -5  -5  10   -0.22    0.27
   5  -5 -10    0.17    0.25
  -5   5  10    0.23    0.13
   5   5 -10    0.37    0.28
   4  -5 -10    0.25    0.27
  -4  -5  10    0.40    0.28
   4  -5 -10    0.44    0.28
  -4   5  10   -0.02    0.14
   4   5 -10   -0.12    0.25
  -3  -5  10   -0.10    0.28
   3  -5 -10    0.22    0.25
   3   5 -10    0.26    0.27
  -3   5  10    0.13    0.16
   2  -5 -10    0.67    0.29
  -2  -5  10    0.14    0.28
   2   5 -10    0.66    0.30
  -2   5  10    0.24    0.19
   1  -5 -10    0.14    0.27
  -1  -5  10    0.15    0.25
   1   5 -10    0.17    0.29
  -1   5  10    0.23    0.20
   0  -5  10    0.47    0.29
   0   5 -10    0.26    0.28
   0   5  10    0.40    0.22
   1  -5  10    0.34    0.30
   1   5  10    0.56    0.24
  -1   5 -10    0.37    0.29
   2  -5  10    0.18    0.29
   2   5  10    0.00    0.21
  -2   5 -10    0.04    0.30
   3   5  10    0.15    0.23
  -3   5 -10    0.42    0.32
  -4   5 -10   -0.10    0.32
   4   5  10    0.41    0.27
  -5   5 -10   -0.13    0.29
   5   5  10    0.13    0.27
  -6   5 -10    0.18    0.32
   6   5  10    0.42    0.29
  13  -6 -10    0.38    0.26
 -13  -6  10    0.08    0.31
  13  -6 -10    0.05    0.23
  13  -6 -10   -0.12    0.20
 -12  -6  10    0.72    0.31
  12  -6 -10    1.13    0.32
  12  -6 -10    0.66    0.27
  12  -6 -10    0.54    0.29
  12  -6 -10    0.45    0.29
  11  -6 -10   -0.02    0.21
  11  -6 -10   -0.02    0.24
 -11  -6  10   -0.09    0.26
  11  -6 -10    0.15    0.26
  11  -6 -10    0.05    0.23
  10  -6 -10    0.36    0.24
  10  -6 -10    0.57    0.28
  10  -6 -10    0.63    0.31
  10  -6 -10    0.74    0.28
 -10  -6  10    0.63    0.33
  -9  -6  10   -0.04    0.26
   9  -6 -10    0.00    0.24
   9  -6 -10   -0.12    0.18
   9  -6 -10   -0.02    0.24
   9  -6 -10   -0.07    0.21
  -8  -6  10    0.53    0.31
   8  -6 -10    0.36    0.25
   8  -6 -10    0.54    0.22
   8  -6 -10    0.39    0.30
   8  -6 -10    0.65    0.27
   8   6 -10    0.12    0.30
  -7  -6  10    0.06    0.28
   7  -6 -10    1.21    0.36
   7  -6 -10    0.81    0.30
   7  -6 -10    0.83    0.26
   7   6 -10    0.95    0.35
   6  -6 -10    1.75    0.35
   6  -6 -10    1.38    0.27
  -6  -6  10    1.77    0.39
   6  -6 -10    1.56    0.38
   6   6 -10    1.15    0.35
   5  -6 -10    4.13    0.49
   5  -6 -10    4.58    0.50
  -5  -6  10    5.70    0.53
   5   6 -10    4.20    0.50
  -4  -6  10    1.04    0.35
   4  -6 -10    0.84    0.30
   4  -6 -10    1.70    0.38
   4   6 -10    1.08    0.34
  -4   6  10    1.33    0.20
   3  -6 -10    0.14    0.27
  -3  -6  10    0.16    0.29
  -3   6  10    0.25    0.17
   3   6 -10    0.63    0.33
   2  -6 -10    0.19    0.26
  -2  -6  10    0.51    0.29
   2   6 -10   -0.02    0.30
  -2   6  10    0.34    0.20
   1  -6 -10    0.54    0.29
  -1  -6  10    0.22    0.28
   1   6 -10    0.17    0.29
  -1   6  10    0.69    0.22
   0  -6  10    0.58    0.32
   0  -6 -10    0.90    0.33
   0   6 -10    0.93    0.34
   0   6  10    0.76    0.25
   1   6  10    0.20    0.22
  -1   6 -10   -0.18    0.29
  -2   6 -10    0.11    0.29
   2   6  10    0.24    0.23
  -3   6 -10    0.36    0.32
   3   6  10    0.00    0.25
  -4   6 -10    1.35    0.42
   4   6  10    1.26    0.35
   5   6  10    0.26    0.27
  -5   6 -10   -0.21    0.28
  11  -7 -10    0.13    0.30
  11  -7 -10    0.23    0.28
  11  -7 -10    0.00    0.19
 -11  -7  10   -0.06    0.28
  11  -7 -10    0.19    0.26
  10  -7 -10   -0.01    0.20
  10  -7 -10    0.11    0.25
 -10  -7  10   -0.05    0.31
  10  -7 -10    0.12    0.26
  10  -7 -10    0.40    0.32
  -9  -7  10   -0.14    0.29
   9  -7 -10   -0.12    0.18
   9  -7 -10    0.43    0.29
   9  -7 -10   -0.13    0.21
   9  -7 -10    0.06    0.22
  -8  -7  10    0.17    0.27
   8  -7 -10   -0.13    0.18
   8  -7 -10   -0.04    0.23
   8  -7 -10   -0.44    0.23
   8  -7 -10   -0.13    0.23
   8   7 -10    0.24    0.29
   7  -7 -10    1.28    0.29
   7  -7 -10    1.33    0.34
  -7  -7  10    1.28    0.37
   7  -7 -10    0.44    0.33
   7   7 -10    0.50    0.31
   6  -7 -10    0.19    0.25
   6  -7 -10    0.13    0.19
  -6  -7  10    0.17    0.29
   6  -7 -10    0.16    0.29
   6   7 -10    0.45    0.31
  -5  -7  10   -0.16    0.26
   5  -7 -10    0.42    0.20
   5  -7 -10    0.25    0.26
   5  -7 -10    0.08    0.32
   5   7 -10    0.37    0.31
   4  -7 -10    0.45    0.30
   4  -7 -10    0.36    0.20
  -4  -7  10    0.34    0.29
   4   7 -10    0.45    0.29
  -3  -7  10   -0.30    0.25
   3  -7 -10   -0.04    0.26
   3  -7 -10    0.05    0.18
  -3   7  10    0.36    0.18
   3   7 -10   -0.14    0.30
   2  -7 -10    0.52    0.30
  -2   7  10    0.78    0.22
   2   7 -10    0.32    0.30
   1  -7 -10    0.31    0.30
   1   7 -10    0.14    0.32
  -1   7  10   -0.13    0.18
   0  -7 -10   -0.08    0.27
   0   7  10    0.01    0.20
   0   7 -10    0.62    0.33
  -1   7 -10    0.09    0.30
   1   7  10    0.32    0.24
   2   7  10    0.95    0.29
  -2   7 -10    0.75    0.36
   3   7  10    0.47    0.27
  -3   7 -10    0.45    0.35
   4   7  10    0.49    0.30
  -4   7 -10    0.27    0.34
   9  -8 -10    0.01    0.31
   9  -8 -10    0.10    0.27
   9  -8 -10    0.23    0.22
   9  -8 -10    0.18    0.24
   9   8 -10    0.13    0.31
   8  -8 -10   -0.28    0.28
   8  -8 -10    0.28    0.26
   8  -8 -10   -0.47    0.23
   8  -8 -10    0.19    0.23
   8   8 -10    0.44    0.35
   7  -8 -10    0.14    0.28
   7  -8 -10   -0.09    0.30
   7  -8 -10    0.03    0.21
   7   8 -10   -0.19    0.30
   6  -8 -10    0.48    0.29
   6  -8 -10   -0.18    0.30
   6  -8 -10   -0.22    0.16
   6   8 -10    0.21    0.31
   5  -8 -10    0.08    0.19
   5  -8 -10    0.07    0.25
   5   8 -10    0.27    0.32
   4  -8 -10   -0.24    0.22
   4   8 -10    0.35    0.33
   3  -8 -10    0.86    0.34
   3   8 -10   -0.54    0.28
   2  -8 -10    0.15    0.30
  -2   8  10    0.17    0.20
   2   8 -10   -0.39    0.26
   1  -8 -10   -0.36    0.23
  -1   8  10    0.10    0.21
   1   8 -10   -0.07    0.30
   0  -8 -10    0.05    0.29
   0   8 -10    0.47    0.35
   0   8  10    0.14    0.22
  -1   8 -10   -0.54    0.31
   1   8  10    0.28    0.24
 -16   0  11    0.22    0.27
  15   0 -11    0.13    0.21
 -15   0  11    0.05    0.24
 -14   0  11    0.15    0.23
 -13   0  11    0.54    0.25
 -12   0  11    0.18    0.21
 -11   0  11    8.53    0.50
 -10   0  11    0.06    0.21
  -9   0  11    0.42    0.24
  -8   0  11   -0.05    0.20
   7   0 -11    0.22    0.16
  -7   0  11    0.22    0.21
   6   0 -11    0.13    0.16
  -6   0  11   -0.03    0.19
   5   0 -11    0.87    0.19
  -5   0  11    0.90    0.24
   4   0 -11    0.08    0.14
  -4   0  11   -0.33    0.18
   3   0 -11    0.77    0.18
  -3   0  11    0.40    0.23
   2   0 -11    0.07    0.15
  -2   0  11    0.19    0.20
  -1   0  11    3.71    0.37
   0   0  11    0.33    0.25
   1   0  11    7.42    0.54
   2   0  11   -0.09    0.26
   3   0  11    3.12    0.43
   4   0  11    0.38    0.28
   5   0  11    0.30    0.28
   6   0  11   -0.38    0.26
   7   0  11   -0.02    0.30
   8   0  11    0.46    0.32
  16  -1 -11    0.20    0.24
 -16  -1  11    0.07    0.27
 -16   1  11   -0.11    0.24
 -15  -1  11    0.55    0.29
  15  -1 -11    1.23    0.30
 -15   1  11    0.55    0.27
  14  -1 -11    0.46    0.22
 -14  -1  11    0.61    0.29
 -14   1  11    0.41    0.25
 -13  -1  11    2.35    0.34
 -13   1  11    2.26    0.33
 -12  -1  11   -0.01    0.22
 -12   1  11    0.08    0.19
 -11  -1  11    6.32    0.46
 -11   1  11    6.44    0.41
 -10  -1  11    0.65    0.26
 -10   1  11    0.17    0.19
  -9  -1  11    1.67    0.30
   9  -1 -11    0.86    0.25
  -9   1  11    1.53    0.25
  -8  -1  11    0.25    0.23
   8  -1 -11   -0.07    0.18
  -8   1  11   -0.18    0.19
  -7  -1  11    1.77    0.30
   7  -1 -11    1.92    0.27
  -7   1  11    1.69    0.26
   6  -1 -11    0.30    0.16
  -6  -1  11    0.05    0.22
  -6   1  11    0.17    0.19
   5  -1 -11    0.93    0.22
   5  -1 -11    0.82    0.21
  -5  -1  11    1.36    0.28
  -5   1  11    1.46    0.25
   5   1 -11    1.92    0.24
   4  -1 -11    0.87    0.21
   4  -1 -11    1.10    0.21
  -4  -1  11    0.96    0.26
  -4   1  11    1.09    0.24
   4   1 -11    1.16    0.19
  -3  -1  11    0.31    0.23
  -3   1  11    0.57    0.22
   3   1 -11    0.47    0.15
  -2  -1  11    0.66    0.26
  -2   1  11   -0.36    0.18
  -1  -1  11    5.50    0.46
  -1   1  11    4.30    0.37
   0  -1  11    4.98    0.48
   0   1 -11    4.71    0.49
   0   1  11    5.19    0.41
   1  -1  11   34.61    1.12
  -1   1 -11   36.63    1.13
   1   1  11   33.37    1.07
   2  -1  11    1.69    0.36
   2   1  11    1.99    0.35
  -2   1 -11    1.74    0.38
   3  -1  11   12.04    0.69
  -3   1 -11   11.93    0.67
   3   1  11   11.03    0.65
   4  -1  11    0.10    0.25
  -4   1 -11    0.26    0.29
   4   1  11    0.29    0.26
   5  -1  11    0.16    0.26
   5   1  11    0.08    0.25
  -5   1 -11    0.11    0.30
   6  -1  11    0.84    0.33
   6   1  11    1.06    0.32
   7  -1  11   -0.05    0.28
   7   1  11    0.43    0.31
   8  -1  11    0.18    0.33
   8   1  11    0.00    0.31
 -16  -2  11    0.17    0.28
  16  -2 -11    0.05    0.23
 -16   2  11    0.41    0.26
 -15  -2  11   -0.25    0.25
  15  -2 -11    0.04    0.21
 -15   2  11    0.10    0.23
  14  -2 -11    1.25    0.30
 -14  -2  11    1.20    0.33
 -14   2  11    1.13    0.26
 -13  -2  11    0.95    0.30
 -13   2  11    1.26    0.26
  12  -2 -11    0.17    0.24
 -12  -2  11    0.35    0.27
 -12   2  11    0.38    0.20
  11  -2 -11    0.50    0.24
  11  -2 -11    0.21    0.24
 -11  -2  11   -0.03    0.20
 -11   2  11    0.27    0.18
 -10  -2  11    2.69    0.36
  10  -2 -11    3.33    0.42
  10  -2 -11    4.51    0.42
 -10   2  11    3.75    0.31
  -9  -2  11    5.42    0.46
   9  -2 -11    5.51    0.50
   9  -2 -11    4.36    0.39
  -9   2  11    5.17    0.34
   8  -2 -11    3.78    0.42
  -8  -2  11    3.99    0.42
   8  -2 -11    4.21    0.37
  -8   2  11    3.93    0.31
  -7  -2  11    1.06    0.29
   7  -2 -11    1.07    0.24
  -7   2  11    0.90    0.20
   6  -2 -11    0.68    0.22
   6  -2 -11    1.19    0.26
  -6  -2  11    1.00    0.29
  -6   2  11    0.76    0.20
   5  -2 -11   -0.19    0.16
  -5  -2  11   -0.01    0.24
   5  -2 -11   -0.12    0.15
  -5   2  11   -0.20    0.17
  -4  -2  11    0.46    0.27
   4  -2 -11    0.75    0.21
  -4   2  11    1.03    0.22
   3  -2 -11    2.32    0.31
  -3  -2  11    2.25    0.35
  -3   2  11    2.32    0.30
   3   2 -11    2.74    0.36
  -2  -2  11    0.94    0.28
   2   2 -11    0.73    0.30
  -2   2  11    0.77    0.23
  -1  -2  11    3.09    0.40
  -1   2  11    3.40    0.36
   1   2 -11    3.13    0.42
   0  -2  11    1.46    0.34
   0   2 -11    1.94    0.36
   0   2  11    2.08    0.32
   1  -2  11    0.19    0.28
  -1   2 -11    0.36    0.31
   1   2  11    0.00    0.23
   2  -2  11    0.48    0.29
   2   2  11    0.06    0.22
  -2   2 -11    0.62    0.31
   3  -2  11    0.14    0.26
  -3   2 -11    0.03    0.28
   3   2  11   -0.19    0.22
   4  -2  11    0.20    0.27
   4   2  11    0.16    0.24
  -4   2 -11    0.51    0.31
   5  -2  11    0.00    0.27
  -5   2 -11    0.10    0.33
   5   2  11    0.25    0.26
   6  -2  11   -0.03    0.29
  -6   2 -11    0.23    0.34
   6   2  11   -0.07    0.27
   7  -2  11   -0.09    0.29
  -7   2 -11    0.26    0.35
   7   2  11   -0.13    0.25
  15  -3 -11    0.04    0.23
 -15  -3  11    0.14    0.29
  14  -3 -11    0.33    0.25
 -14  -3  11    0.56    0.30
  13  -3 -11    0.07    0.26
 -13  -3  11    0.25    0.25
  13  -3 -11    0.01    0.20
  12  -3 -11    0.02    0.21
  12  -3 -11    0.04    0.25
 -12  -3  11   -0.15    0.23
  11  -3 -11    0.16    0.24
  11  -3 -11    0.00    0.21
 -11  -3  11    0.24    0.25
  10  -3 -11   -0.16    0.16
  10  -3 -11    0.19    0.26
 -10  -3  11   -0.27    0.19
 -10   3  11    0.01    0.14
   9  -3 -11    0.18    0.23
   9  -3 -11    0.43    0.22
  -9  -3  11    0.23    0.25
  -9   3  11   -0.03    0.15
  -8  -3  11   -0.17    0.25
   8  -3 -11   -0.03    0.17
   8  -3 -11   -0.03    0.23
  -8   3  11    0.14    0.16
  -7  -3  11   -0.28    0.25
   7  -3 -11   -0.05    0.26
   7  -3 -11    0.24    0.23
   7  -3 -11    0.31    0.20
  -7   3  11    0.06    0.16
  -6  -3  11    0.70    0.30
   6  -3 -11    0.38    0.23
   6  -3 -11    0.26    0.25
   6  -3 -11    0.26    0.20
  -6   3  11    0.51    0.18
   5  -3 -11   -0.25    0.19
  -5  -3  11   -0.32    0.23
   5  -3 -11   -0.18    0.24
  -5   3  11   -0.08    0.16
  -4  -3  11    0.21    0.26
   4  -3 -11    0.28    0.23
   4   3 -11   -0.03    0.27
  -4   3  11   -0.02    0.16
  -3  -3  11    0.05    0.28
   3  -3 -11    0.39    0.25
  -3   3  11    0.91    0.23
   3   3 -11    0.22    0.29
  -2  -3  11    4.32    0.44
  -2   3  11    4.24    0.37
   2   3 -11    4.69    0.48
  -1  -3  11   13.05    0.69
   1   3 -11   10.65    0.66
  -1   3  11   11.91    0.55
   0  -3  11   -0.16    0.24
   0   3 -11    0.53    0.30
   0   3  11    0.40    0.23
   1  -3  11    1.77    0.36
   1   3  11    1.34    0.28
  -1   3 -11    1.15    0.33
   2  -3  11    1.03    0.32
   2   3  11    0.51    0.26
  -2   3 -11    1.03    0.33
   3  -3  11    0.57    0.30
  -3   3 -11    0.79    0.34
   3   3  11    0.36    0.26
   4  -3  11   -0.03    0.25
  -4   3 -11   -0.09    0.29
   4   3  11    0.12    0.24
   5  -3  11    0.13    0.29
   5   3  11    0.04    0.27
  -5   3 -11   -0.23    0.31
  -6   3 -11    0.33    0.32
   6   3  11    0.11    0.28
  -7   3 -11   -0.20    0.34
   7   3  11    0.67    0.33
 -15  -4  11    0.16    0.29
  15  -4 -11    0.14    0.24
  14  -4 -11    0.84    0.29
 -14  -4  11    0.59    0.34
  13  -4 -11    0.07    0.24
  13  -4 -11    0.01    0.20
 -13  -4  11    0.01    0.26
  13  -4 -11    0.03    0.22
  12  -4 -11    0.41    0.24
  12  -4 -11    0.33    0.26
  12  -4 -11    0.06    0.22
 -12  -4  11    0.00    0.28
 -11  -4  11    0.58    0.29
  11  -4 -11    0.30    0.26
  11  -4 -11    0.55    0.22
  11  -4 -11    0.01    0.20
 -10  -4  11    0.48    0.28
  10  -4 -11    0.61    0.25
  10  -4 -11    0.43    0.27
  -9  -4  11    0.66    0.30
   9  -4 -11    0.74    0.26
   9  -4 -11    1.18    0.33
  -8  -4  11    5.75    0.49
   8  -4 -11    6.29    0.48
   8  -4 -11    4.99    0.48
   8  -4 -11    6.54    0.52
   7  -4 -11    3.23    0.44
  -7  -4  11    3.98    0.44
   7  -4 -11    3.98    0.44
   7  -4 -11    2.76    0.36
   6  -4 -11    0.51    0.26
  -6  -4  11    0.17    0.26
   6  -4 -11    0.69    0.29
  -6   4  11    0.67    0.17
   5  -4 -11   -0.10    0.22
   5  -4 -11   -0.22    0.24
  -5  -4  11   -0.11    0.27
  -5   4  11    0.01    0.16
   5   4 -11    0.18    0.27
  -4  -4  11    1.39    0.36
   4  -4 -11    2.12    0.39
   4  -4 -11    2.12    0.36
   4   4 -11    1.19    0.35
  -4   4  11    1.88    0.24
  -3  -4  11   -0.01    0.27
  -3   4  11    0.15    0.18
   3   4 -11    0.19    0.30
  -2  -4  11    0.50    0.29
   2   4 -11    0.24    0.30
  -2   4  11    0.43    0.21
  -1  -4  11    0.63    0.31
   1   4 -11    0.70    0.30
  -1   4  11    0.45    0.22
   0  -4  11    2.51    0.42
   0   4  11    3.32    0.36
   0   4 -11    2.89    0.42
   1  -4  11    1.26    0.32
  -1   4 -11    0.90    0.34
   1   4  11    0.72    0.25
   2  -4  11    0.52    0.31
   2   4  11    0.55    0.25
  -2   4 -11    0.23    0.32
   3  -4  11    0.09    0.27
   3   4  11    0.00    0.21
  -3   4 -11   -0.16    0.30
   4  -4  11    0.47    0.33
   4   4  11    0.29    0.27
  -4   4 -11    0.38    0.34
  -5   4 -11    0.53    0.35
   5   4  11    1.09    0.34
  -6   4 -11    0.41    0.37
   6   4  11    0.29    0.30
  14  -5 -11    0.37    0.29
 -14  -5  11   -0.12    0.32
  14  -5 -11    0.14    0.23
  13  -5 -11    0.25    0.24
  13  -5 -11   -0.02    0.22
 -13  -5  11    0.62    0.32
  13  -5 -11    0.02    0.25
  12  -5 -11   -0.01    0.22
  12  -5 -11    0.06    0.20
  12  -5 -11    0.15    0.25
 -12  -5  11   -0.17    0.25
  11  -5 -11    0.08    0.21
 -11  -5  11    0.14    0.29
  11  -5 -11   -0.01    0.25
  11  -5 -11   -0.11    0.18
  10  -5 -11    0.18    0.26
 -10  -5  11    0.45    0.30
  10  -5 -11    0.16    0.21
  10  -5 -11    0.28    0.25
  10  -5 -11    0.18    0.23
   9  -5 -11    0.81    0.29
   9  -5 -11    0.44    0.27
  -9  -5  11    0.91    0.31
   9  -5 -11    0.85    0.31
   8  -5 -11   -0.10    0.20
  -8  -5  11    0.02    0.28
   8  -5 -11    0.03    0.26
   8  -5 -11   -0.15    0.21
   7  -5 -11    1.42    0.35
  -7  -5  11    0.99    0.32
   7  -5 -11    0.57    0.28
   6  -5 -11    0.17    0.24
  -6  -5  11    0.26    0.29
   6  -5 -11    0.30    0.25
   6   5 -11    0.23    0.28
  -5  -5  11   -0.29    0.23
   5  -5 -11    0.44    0.28
   5  -5 -11    0.33    0.27
  -5   5  11    0.50    0.17
   5   5 -11    0.70    0.30
  -4  -5  11   -0.03    0.27
   4  -5 -11   -0.04    0.21
   4  -5 -11    0.13    0.26
   4   5 -11    0.54    0.30
  -4   5  11   -0.07    0.16
  -3  -5  11    4.01    0.46
   3  -5 -11    3.05    0.43
   3   5 -11    4.20    0.46
  -3   5  11    3.55    0.31
  -2  -5  11    0.17    0.30
   2  -5 -11   -0.14    0.24
   2   5 -11    0.05    0.27
  -2   5  11    0.09    0.19
  -1  -5  11    0.56    0.29
  -1   5  11    0.14    0.20
   1   5 -11    0.14    0.28
   0  -5  11    0.49    0.30
   0   5  11    0.74    0.25
   0   5 -11    0.62    0.33
   1  -5  11    1.45    0.39
  -1   5 -11    1.39    0.37
   1   5  11    1.86    0.31
   2  -5  11    1.16    0.37
   2   5  11    0.60    0.27
  -2   5 -11    0.32    0.34
   3   5  11    2.08    0.36
  -3   5 -11    2.18    0.43
   4   5  11    0.36    0.27
  -4   5 -11    0.61    0.34
   5   5  11    0.41    0.31
  -5   5 -11   -0.14    0.33
  12  -6 -11    0.20    0.28
 -12  -6  11   -0.14    0.27
  12  -6 -11   -0.13    0.27
  12  -6 -11   -0.22    0.18
  12  -6 -11    0.18    0.27
  11  -6 -11    0.73    0.33
  11  -6 -11    0.26    0.30
 -11  -6  11    0.79    0.36
  11  -6 -11   -0.04    0.21
  11  -6 -11    0.20    0.27
  10  -6 -11   -0.06    0.22
  10  -6 -11   -0.18    0.20
  10  -6 -11    0.40    0.32
 -10  -6  11    0.28    0.31
  10  -6 -11   -0.13    0.18
   9  -6 -11    0.24    0.24
   9  -6 -11    0.24    0.29
   9  -6 -11    0.11    0.21
  -9  -6  11    0.11    0.28
   9  -6 -11    0.13    0.25
   8  -6 -11    0.16    0.21
   8  -6 -11    0.02    0.22
   8  -6 -11   -0.16    0.22
  -8  -6  11   -0.34    0.27
   8  -6 -11    0.10    0.29
   7  -6 -11   -0.08    0.24
   7  -6 -11   -0.10    0.25
   7  -6 -11   -0.09    0.17
  -7  -6  11   -0.05    0.27
   7   6 -11    0.11    0.29
   6  -6 -11   -0.19    0.27
  -6  -6  11    0.00    0.30
   6  -6 -11   -0.07    0.22
   6   6 -11   -0.06    0.29
   5  -6 -11    0.13    0.27
  -5  -6  11   -0.07    0.25
   5  -6 -11   -0.26    0.26
   5   6 -11   -0.52    0.25
   4  -6 -11    0.01    0.26
  -4  -6  11    0.53    0.33
  -4   6  11    0.26    0.17
   4   6 -11    0.01    0.27
  -3  -6  11   -0.42    0.22
   3  -6 -11    0.33    0.28
  -3   6  11    0.11    0.18
   3   6 -11    0.03    0.27
  -2  -6  11    0.41    0.32
   2  -6 -11    0.42    0.28
  -2   6  11   -0.01    0.20
   2   6 -11    0.07    0.31
  -1  -6  11   -0.16    0.28
  -1   6  11   -0.05    0.19
   1   6 -11   -0.02    0.31
   0  -6  11   -0.03    0.32
   0   6 -11    0.10    0.30
   0   6  11    0.08    0.20
  -1   6 -11   -0.16    0.27
   1   6  11    0.15    0.23
   2   6  11    0.26    0.26
  -2   6 -11    0.16    0.31
   3   6  11    0.38    0.27
  -3   6 -11    0.40    0.36
  -4   6 -11   -0.13    0.34
   4   6  11    0.11    0.25
  11  -7 -11    0.01    0.26
 -11  -7  11    0.61    0.34
  11  -7 -11   -0.10    0.21
  11  -7 -11   -0.18    0.28
  11  -7 -11    0.10    0.28
  10  -7 -11    0.00    0.24
  10  -7 -11    0.22    0.23
 -10  -7  11   -0.35    0.28
  10  -7 -11    0.07    0.25
  10  -7 -11    0.25    0.30
   9  -7 -11   -0.04    0.21
   9  -7 -11    0.32    0.28
  -9  -7  11   -0.12    0.25
   9  -7 -11   -0.08    0.29
   9  -7 -11    0.12    0.24
   8  -7 -11   -0.09    0.24
  -8  -7  11    0.35    0.31
   8  -7 -11    0.53    0.24
   8  -7 -11    0.13    0.31
   8  -7 -11    0.32    0.28
   7  -7 -11   -0.19    0.27
   7  -7 -11    0.13    0.20
  -7  -7  11   -0.25    0.28
   7  -7 -11    0.01    0.24
   7   7 -11   -0.21    0.26
   6  -7 -11   -0.43    0.28
  -6  -7  11    0.08    0.29
   6  -7 -11    0.29    0.29
   6  -7 -11   -0.10    0.17
   6   7 -11   -0.27    0.26
   5  -7 -11    0.48    0.31
   5  -7 -11    1.04    0.39
   5  -7 -11    0.99    0.26
  -5  -7  11    0.56    0.35
   5   7 -11    0.53    0.34
   4  -7 -11    0.07    0.17
  -4  -7  11    0.16    0.32
   4  -7 -11   -0.41    0.24
   4   7 -11    0.31    0.31
   3  -7 -11   -0.04    0.26
   3   7 -11   -0.14    0.30
  -3   7  11   -0.06    0.18
   2  -7 -11    0.32    0.30
  -2   7  11    0.20    0.20
   2   7 -11    0.19    0.29
   1  -7 -11   -0.20    0.30
  -1   7  11   -0.04    0.20
   1   7 -11   -0.07    0.32
   0   7  11    0.23    0.24
   0   7 -11    0.05    0.32
  -1   7 -11    1.39    0.40
   1   7  11    0.99    0.29
  -2   7 -11    0.00    0.32
   2   7  11   -0.20    0.24
   8  -8 -11    0.32    0.24
   8  -8 -11    0.04    0.26
   8  -8 -11    0.18    0.28
   8  -8 -11    0.06    0.34
   7  -8 -11    0.08    0.21
   7  -8 -11   -0.04    0.23
   7  -8 -11   -0.35    0.34
   7   8 -11   -0.05    0.29
   6  -8 -11   -0.30    0.32
   6  -8 -11    0.09    0.21
   6  -8 -11    0.11    0.29
   6   8 -11    0.07    0.29
   5  -8 -11   -0.05    0.27
   5  -8 -11   -0.05    0.19
   5   8 -11   -0.43    0.27
   4  -8 -11   -0.08    0.24
   4   8 -11    0.07    0.34
   3  -8 -11    0.07    0.29
   3   8 -11    0.29    0.33
   2  -8 -11   -0.59    0.25
  -2   8  11    0.04    0.21
   2   8 -11    0.01    0.32
   1  -8 -11   -0.18    0.30
  -1   8  11    0.12    0.22
   1   8 -11   -0.31    0.30
 -16   0  12   -0.04    0.25
 -15   0  12   -0.02    0.24
 -14   0  12    0.34    0.24
 -13   0  12   -0.15    0.22
 -12   0  12    8.67    0.52
 -11   0  12   -0.34    0.19
 -10   0  12    4.52    0.38
  -9   0  12    0.04    0.22
   8   0 -12    2.14    0.29
  -8   0  12    1.69    0.29
  -7   0  12   -0.26    0.21
   7   0 -12    0.09    0.18
  -6   0  12    0.75    0.27
   6   0 -12    0.88    0.21
   5   0 -12    0.08    0.16
  -5   0  12    0.35    0.23
  -4   0  12    0.32    0.24
   4   0 -12    0.60    0.19
  -3   0  12   -0.02    0.22
   3   0 -12    0.27    0.17
  -2   0  12    0.48    0.25
   2   0 -12    0.65    0.19
  -1   0  12    0.47    0.27
   0   0  12    2.86    0.39
   1   0  12    0.32    0.25
   2   0  12    0.91    0.30
   3   0  12    0.17    0.27
   4   0  12    0.92    0.32
   5   0  12    0.00    0.26
   6   0  12    0.41    0.32
   7   0  12    0.15    0.29
 -16  -1  12   -0.30    0.27
  16  -1 -12    0.11    0.24
 -16   1  12   -0.17    0.24
 -15  -1  12    0.49    0.27
  15  -1 -12    0.03    0.20
 -15   1  12    0.29    0.25
 -14  -1  12    1.20    0.32
 -14   1  12   -0.05    0.23
 -13  -1  12    0.74    0.27
 -13   1  12    1.38    0.26
 -12  -1  12   -0.03    0.23
 -12   1  12    0.23    0.22
 -11  -1  12   -0.02    0.22
 -11   1  12    0.09    0.20
 -10  -1  12    0.11    0.23
 -10   1  12   -0.29    0.19
   9  -1 -12    0.36    0.20
  -9  -1  12   -0.11    0.23
  -9   1  12   -0.19    0.20
   8  -1 -12    0.75    0.24
  -8  -1  12    1.41    0.30
  -8   1  12    0.95    0.24
   7  -1 -12   -0.08    0.18
  -7  -1  12    0.07    0.25
  -7   1  12   -0.13    0.20
  -6  -1  12    0.21    0.24
   6  -1 -12    0.14    0.17
  -6   1  12   -0.02    0.21
   5  -1 -12    0.15    0.17
  -5  -1  12   -0.34    0.21
  -5   1  12    0.10    0.22
   5   1 -12   -0.01    0.15
   4  -1 -12    0.63    0.20
  -4  -1  12    0.62    0.27
  -4   1  12    0.68    0.24
   4   1 -12    0.60    0.18
  -3  -1  12    1.09    0.29
  -3   1  12    0.36    0.25
  -2  -1  12    7.90    0.52
  -2   1  12    8.85    0.52
  -1  -1  12    6.66    0.50
  -1   1  12    7.64    0.51
   0  -1  12    3.57    0.42
   0   1  12    4.34    0.41
   1  -1  12    7.82    0.56
   1   1  12    8.70    0.56
   2  -1  12    0.21    0.26
   2   1  12    0.32    0.26
   3  -1  12    0.06    0.28
   3   1  12    0.62    0.30
   4  -1  12    1.93    0.40
   4   1  12    2.54    0.42
   5  -1  12   -0.11    0.27
   5   1  12   -0.04    0.28
   6  -1  12    0.51    0.32
   6   1  12    0.21    0.30
   7  -1  12    0.04    0.28
   7   1  12    0.07    0.29
 -15  -2  12    0.34    0.29
  15  -2 -12    0.14    0.22
 -15   2  12    0.42    0.25
 -14  -2  12    0.58    0.28
  14  -2 -12    0.73    0.26
 -14   2  12    0.58    0.24
 -13  -2  12    1.13    0.32
 -13   2  12    1.67    0.27
  12  -2 -12    0.79    0.30
 -12  -2  12    0.62    0.29
 -12   2  12    0.59    0.22
  11  -2 -12    1.37    0.29
  11  -2 -12    2.19    0.37
 -11  -2  12    1.39    0.31
 -11   2  12    0.92    0.22
  10  -2 -12    5.94    0.45
 -10  -2  12    4.71    0.43
 -10   2  12    4.89    0.35
   9  -2 -12    1.76    0.30
  -9  -2  12    1.72    0.31
  -9   2  12    1.92    0.26
  -8  -2  12    0.30    0.26
   8  -2 -12    0.28    0.20
  -8   2  12    0.09    0.19
  -7  -2  12    1.33    0.30
   7  -2 -12    1.69    0.30
  -7   2  12    1.13    0.23
   6  -2 -12    0.07    0.21
  -6  -2  12    0.02    0.26
   6  -2 -12    0.06    0.17
  -6   2  12    0.26    0.20
   5  -2 -12    0.40    0.22
   5  -2 -12   -0.35    0.15
  -5  -2  12    0.02    0.26
  -5   2  12    0.02    0.20
  -4  -2  12    0.53    0.30
   4  -2 -12    0.46    0.23
  -4   2  12    0.95    0.24
  -3  -2  12    6.76    0.51
  -3   2  12    6.94    0.43
  -2  -2  12    2.49    0.37
  -2   2  12    2.85    0.35
  -1  -2  12    6.96    0.56
  -1   2  12    7.06    0.48
   0  -2  12    1.95    0.36
   0   2  12    2.15    0.34
   1  -2  12    0.53    0.30
   1   2  12    0.48    0.26
   2  -2  12    0.38    0.28
   2   2  12    0.66    0.28
   3  -2  12    1.14    0.36
   3   2  12    0.94    0.32
   4  -2  12    0.23    0.29
   4   2  12    0.28    0.27
   5  -2  12    0.00    0.27
   5   2  12    0.29    0.28
   6  -2  12    0.54    0.36
   6   2  12    0.31    0.28
 -15  -3  12    0.13    0.28
  15  -3 -12    0.81    0.30
  14  -3 -12    0.28    0.22
 -14  -3  12   -0.12    0.23
  13  -3 -12    0.66    0.31
  13  -3 -12    0.76    0.25
 -13  -3  12    1.07    0.34
  12  -3 -12    0.08    0.19
  12  -3 -12   -0.23    0.25
 -12  -3  12    0.03    0.25
 -11  -3  12   -0.09    0.24
  11  -3 -12    0.52    0.26
  11  -3 -12    0.53    0.29
 -10  -3  12    0.47    0.28
  10  -3 -12   -0.08    0.25
  10  -3 -12    0.53    0.24
   9  -3 -12    0.10    0.23
   9  -3 -12   -0.37    0.15
  -9  -3  12    0.22    0.24
  -9   3  12   -0.06    0.15
   8  -3 -12    0.41    0.22
  -8  -3  12    0.35    0.28
   8  -3 -12   -0.19    0.23
  -8   3  12    0.13    0.17
   7  -3 -12    0.30    0.23
  -7  -3  12    0.33    0.28
   7  -3 -12   -0.04    0.24
   7  -3 -12    0.33    0.22
  -7   3  12    0.27    0.18
  -6  -3  12    4.33    0.47
   6  -3 -12    4.43    0.40
   6  -3 -12    4.75    0.41
  -6   3  12    4.47    0.32
   5  -3 -12    0.44    0.24
  -5  -3  12    0.69    0.31
  -5   3  12    0.79    0.21
  -4  -3  12    0.90    0.30
   4  -3 -12    1.04    0.29
  -4   3  12    1.09    0.24
  -3  -3  12    6.12    0.54
  -3   3  12    6.53    0.42
  -2  -3  12    1.99    0.36
   2   3 -12    1.97    0.38
  -2   3  12    2.84    0.33
  -1  -3  12   18.81    0.84
   1   3 -12   18.49    0.83
  -1   3  12   18.17    0.73
   0  -3  12    1.61    0.36
   0   3  12    0.98    0.28
   0   3 -12    0.73    0.32
   1  -3  12    3.90    0.49
  -1   3 -12    4.88    0.53
   1   3  12    4.58    0.43
   2  -3  12   -0.27    0.26
  -2   3 -12    0.12    0.29
   2   3  12    0.22    0.25
   3  -3  12    0.35    0.30
  -3   3 -12    0.23    0.33
   3   3  12    0.01    0.23
   4  -3  12    0.55    0.34
   4   3  12    0.93    0.34
  -4   3 -12    0.85    0.38
   5  -3  12    0.17    0.31
   5   3  12    0.55    0.30
  -5   3 -12   -0.16    0.33
  -6   3 -12    0.31    0.40
   6   3  12   -0.05    0.28
 -14  -4  12   -0.10    0.28
  14  -4 -12   -0.07    0.28
  14  -4 -12    0.20    0.24
  13  -4 -12    0.01    0.21
  13  -4 -12    0.15    0.28
  13  -4 -12    0.21    0.24
 -13  -4  12    0.26    0.30
  12  -4 -12   -0.49    0.22
  12  -4 -12    0.02    0.19
  12  -4 -12   -0.12    0.23
 -12  -4  12   -0.06    0.28
  11  -4 -12    0.21    0.28
 -11  -4  12   -0.24    0.25
  11  -4 -12   -0.34    0.20
 -10  -4  12    0.45    0.29
  10  -4 -12    0.54    0.29
  10  -4 -12    0.24    0.23
   9  -4 -12    0.14    0.28
   9  -4 -12    0.00    0.20
   9  -4 -12    0.58    0.27
  -9  -4  12   -0.17    0.23
   8  -4 -12   -0.28    0.21
  -8  -4  12    0.23    0.28
   8  -4 -12    0.10    0.26
   8  -4 -12    0.11    0.21
  -7  -4  12    0.51    0.29
   7  -4 -12    0.69    0.28
   7  -4 -12   -0.18    0.22
   7  -4 -12    0.36    0.23
   6  -4 -12   -0.02    0.21
   6  -4 -12    0.22    0.25
  -6  -4  12    0.08    0.25
  -6   4  12    0.04    0.16
  -5  -4  12    0.09    0.26
   5  -4 -12    0.40    0.29
   5  -4 -12    0.12    0.24
  -5   4  12    0.04    0.16
  -4  -4  12    0.07    0.28
   4  -4 -12   -0.02    0.24
  -4   4  12    0.22    0.19
  -3  -4  12    1.48    0.36
   3   4 -12    1.61    0.36
  -3   4  12    1.58    0.26
  -2  -4  12    1.05    0.34
   2   4 -12    0.89    0.34
  -2   4  12    1.33    0.26
  -1  -4  12   -0.14    0.25
  -1   4  12   -0.04    0.19
   1   4 -12    0.34    0.29
   0  -4  12    0.52    0.30
   0   4 -12    0.70    0.32
   0   4  12    0.31    0.23
   1  -4  12   -0.16    0.26
   1   4  12   -0.04    0.22
  -1   4 -12    0.14    0.30
   2  -4  12    2.30    0.45
  -2   4 -12    2.46    0.45
   2   4  12    1.86    0.34
   3  -4  12    0.03    0.31
  -3   4 -12    0.54    0.33
   3   4  12    0.55    0.28
   4  -4  12    0.52    0.36
  -4   4 -12   -0.12    0.33
   4   4  12   -0.14    0.24
   5   4  12    0.00    0.25
  -5   4 -12   -0.31    0.32
  13  -5 -12    0.36    0.31
  13  -5 -12    0.11    0.23
 -13  -5  12   -0.12    0.28
  13  -5 -12   -0.01    0.25
  12  -5 -12   -0.15    0.24
  12  -5 -12   -0.11    0.19
 -12  -5  12    0.17    0.31
  12  -5 -12    0.06    0.28
 -11  -5  12   -0.13    0.26
  11  -5 -12   -0.16    0.21
  11  -5 -12    0.20    0.22
  11  -5 -12   -0.32    0.26
  11  -5 -12   -0.03    0.22
  10  -5 -12    0.01    0.23
  10  -5 -12    0.66    0.30
 -10  -5  12    0.14    0.29
  10  -5 -12   -0.11    0.24
  -9  -5  12    0.28    0.29
   9  -5 -12    0.06    0.25
   9  -5 -12    0.09    0.27
   9  -5 -12    0.56    0.26
   8  -5 -12    0.53    0.29
   8  -5 -12    0.46    0.29
  -8  -5  12    0.12    0.28
   8  -5 -12   -0.16    0.18
  -7  -5  12    0.38    0.31
   7  -5 -12    0.21    0.29
   7  -5 -12    0.04    0.22
   7  -5 -12    0.40    0.28
   6  -5 -12   -0.08    0.24
  -6  -5  12    0.18    0.28
   6  -5 -12   -0.08    0.25
   5  -5 -12    1.56    0.35
  -5  -5  12    1.97    0.39
   5  -5 -12    2.00    0.40
  -5   5  12    2.26    0.27
   4  -5 -12    1.30    0.38
  -4  -5  12    2.04    0.40
  -4   5  12    1.14    0.23
   4   5 -12    0.40    0.33
  -3  -5  12    5.07    0.52
  -3   5  12    5.13    0.37
   3   5 -12    5.68    0.52
  -2  -5  12   -0.17    0.28
   2   5 -12   -0.01    0.31
  -2   5  12   -0.12    0.18
  -1  -5  12    2.47    0.42
  -1   5  12    2.60    0.34
   1   5 -12    2.78    0.46
   0  -5  12    0.72    0.34
   0   5 -12    0.93    0.35
   0   5  12    0.80    0.26
   1  -5  12    0.25    0.33
   1   5  12   -0.16    0.21
  -1   5 -12   -0.31    0.29
   2  -5  12   -0.04    0.30
   2   5  12    0.23    0.25
  -2   5 -12    0.66    0.37
   3   5  12    0.26    0.27
  -3   5 -12   -0.25    0.28
  -4   5 -12   -0.31    0.33
   4   5  12    0.66    0.30
  12  -6 -12    0.49    0.32
  12  -6 -12    0.60    0.26
 -12  -6  12    0.53    0.33
  12  -6 -12    0.02    0.26
  12  -6 -12    0.29    0.28
  11  -6 -12   -0.13    0.24
 -11  -6  12   -0.04    0.28
  11  -6 -12   -0.09    0.25
  11  -6 -12   -0.12    0.23
  11  -6 -12   -0.01    0.20
  10  -6 -12   -0.03    0.28
 -10  -6  12    0.11    0.29
  10  -6 -12   -0.03    0.20
  10  -6 -12    0.13    0.29
  10  -6 -12   -0.16    0.24
   9  -6 -12    0.31    0.25
   9  -6 -12    0.22    0.23
   9  -6 -12    0.40    0.31
  -9  -6  12   -0.31    0.27
   9  -6 -12   -0.56    0.21
  -8  -6  12   -0.33    0.29
   8  -6 -12    0.38    0.28
   8  -6 -12    0.12    0.26
   8  -6 -12    0.30    0.21
   8  -6 -12   -0.04    0.20
   7  -6 -12   -0.29    0.23
  -7  -6  12    0.11    0.27
   7  -6 -12   -0.02    0.27
   6  -6 -12    0.98    0.34
  -6  -6  12    0.81    0.36
   6  -6 -12    0.92    0.36
   5  -6 -12   -0.03    0.26
  -5  -6  12   -0.22    0.27
   5  -6 -12   -0.12    0.30
   5   6 -12    0.08    0.29
  -4  -6  12    1.48    0.39
   4  -6 -12    2.14    0.41
  -4   6  12    1.85    0.27
   4   6 -12    1.39    0.38
  -3  -6  12    0.16    0.31
   3  -6 -12    0.21    0.29
  -3   6  12    0.58    0.21
   3   6 -12    0.70    0.34
  -2  -6  12    0.25    0.31
  -2   6  12    0.15    0.21
   2   6 -12    0.04    0.33
  -1  -6  12    0.14    0.29
   1   6 -12    0.10    0.29
  -1   6  12   -0.10    0.20
   0   6 -12   -0.23    0.30
   0   6  12    0.08    0.21
   1   6  12   -0.09    0.22
  -1   6 -12   -0.21    0.27
   2   6  12    0.11    0.23
  -2   6 -12    0.05    0.31
  -3   6 -12    0.12    0.33
   3   6  12    0.24    0.26
  10  -7 -12    0.03    0.25
  10  -7 -12   -0.13    0.26
 -10  -7  12   -0.02    0.31
  10  -7 -12    0.38    0.32
  10  -7 -12    0.14    0.22
   9  -7 -12   -0.29    0.23
   9  -7 -12    0.04    0.28
   9  -7 -12    0.25    0.31
   9  -7 -12    0.48    0.23
  -9  -7  12    0.06    0.31
   8  -7 -12   -0.12    0.27
   8  -7 -12    0.06    0.19
   8  -7 -12   -0.42    0.23
   8  -7 -12   -0.24    0.29
  -8  -7  12    0.41    0.33
   7  -7 -12   -0.19    0.18
   7  -7 -12   -0.26    0.23
  -7  -7  12    0.25    0.32
   7  -7 -12    0.20    0.30
   6  -7 -12   -0.33    0.26
  -6  -7  12   -0.48    0.28
   6  -7 -12    0.22    0.20
   6  -7 -12    0.10    0.33
   6   7 -12    0.18    0.34
  -5  -7  12    0.25    0.33
   5  -7 -12    0.36    0.22
   5  -7 -12    0.87    0.34
   5   7 -12    0.14    0.33
  -4  -7  12    0.00    0.31
   4  -7 -12    0.39    0.31
   4   7 -12   -0.09    0.29
   3  -7 -12   -0.12    0.30
  -3   7  12    0.32    0.21
   3   7 -12   -0.02    0.33
   2  -7 -12    0.18    0.33
   2   7 -12   -0.11    0.28
  -2   7  12   -0.18    0.18
  -1   7  12   -0.09    0.22
   1   7 -12   -0.38    0.28
   0   7  12    0.71    0.27
   0   7 -12    0.05    0.35
  -1   7 -12   -0.36    0.32
   1   7  12    0.09    0.24
 -15   0  13   -0.56    0.21
 -14   0  13   -0.05    0.21
 -13   0  13    4.72    0.44
 -12   0  13   -0.19    0.21
 -11   0  13    1.41    0.30
 -10   0  13    0.11    0.23
  -9   0  13    2.85    0.37
  -8   0  13   -0.23    0.21
   8   0 -13    0.08    0.16
   7   0 -13    0.13    0.17
  -7   0  13   -0.01    0.22
   6   0 -13   -0.06    0.17
  -6   0  13   -0.26    0.21
   5   0 -13   11.05    0.51
  -5   0  13   10.79    0.57
   4   0 -13   -0.06    0.17
  -4   0  13    0.28    0.24
  -3   0  13   10.44    0.59
  -2   0  13   -0.17    0.23
  -1   0  13    1.54    0.33
   0   0  13    0.06    0.25
   1   0  13    1.56    0.34
   2   0  13    0.11    0.27
   3   0  13    0.27    0.30
   4   0  13    0.12    0.30
   5   0  13    1.66    0.41
   6   0  13    0.30    0.31
 -15  -1  13    0.55    0.29
 -15   1  13    0.68    0.26
 -14  -1  13    0.05    0.26
 -14   1  13    0.39    0.23
 -13  -1  13   -0.23    0.23
 -13   1  13    0.16    0.22
 -12  -1  13    0.24    0.24
 -12   1  13    0.43    0.24
 -11  -1  13   -0.22    0.22
 -11   1  13   -0.35    0.19
 -10  -1  13    0.28    0.24
  10  -1 -13   -0.17    0.18
 -10   1  13   -0.12    0.20
  -9  -1  13    1.64    0.32
   9  -1 -13    1.65    0.29
  -9   1  13    1.91    0.28
   8  -1 -13    1.25    0.27
  -8  -1  13    1.47    0.30
  -8   1  13    1.33    0.27
  -7  -1  13    1.22    0.31
   7  -1 -13    0.85    0.24
  -7   1  13    1.18    0.26
   6  -1 -13    0.33    0.22
  -6  -1  13    0.33    0.25
  -6   1  13    0.25    0.23
   5  -1 -13    0.18    0.19
  -5  -1  13    0.12    0.25
   5   1 -13    0.64    0.20
  -5   1  13    0.19    0.22
  -4  -1  13    7.19    0.52
   4  -1 -13    8.55    0.47
  -4   1  13    7.80    0.49
   3  -1 -13    8.69    0.49
  -3  -1  13    8.76    0.55
  -3   1  13    7.21    0.50
  -2  -1  13    1.53    0.34
  -2   1  13    1.19    0.30
  -1  -1  13    3.56    0.44
  -1   1  13    3.54    0.41
   0  -1  13    0.05    0.24
   0   1  13    0.12    0.24
   1  -1  13    0.22    0.28
   1   1  13   -0.17    0.23
   2  -1  13    4.01    0.48
   2   1  13    4.03    0.46
   3  -1  13    0.15    0.28
   3   1  13   -0.20    0.24
   4  -1  13    0.03    0.27
   4   1  13    0.06    0.27
   5  -1  13   -0.01    0.30
   5   1  13    0.18    0.31
 -15  -2  13    0.29    0.27
  15  -2 -13   -0.02    0.22
 -15   2  13    0.41    0.25
 -14  -2  13    0.93    0.32
 -14   2  13    1.29    0.27
 -13  -2  13    0.56    0.29
 -13   2  13    0.62    0.23
 -12  -2  13    0.38    0.26
 -12   2  13    0.58    0.22
  11  -2 -13    0.31    0.21
 -11  -2  13    0.21    0.26
 -11   2  13    0.02    0.20
 -10  -2  13    0.22    0.26
  10  -2 -13   -0.05    0.20
 -10   2  13   -0.02    0.18
  -9  -2  13    1.08    0.30
   9  -2 -13    0.34    0.22
  -9   2  13    0.60    0.21
   8  -2 -13    0.07    0.19
  -8  -2  13   -0.03    0.23
  -8   2  13    0.23    0.20
   7  -2 -13    0.48    0.22
   7  -2 -13    0.25    0.19
  -7  -2  13    0.53    0.28
  -7   2  13    0.31    0.20
   6  -2 -13    0.30    0.20
  -6  -2  13    0.21    0.25
  -6   2  13    0.65    0.23
  -5  -2  13    0.18    0.24
   5  -2 -13    0.25    0.21
  -5   2  13    0.22    0.22
  -4  -2  13    0.08    0.25
  -4   2  13   -0.39    0.19
  -3  -2  13    0.10    0.27
  -3   2  13   -0.37    0.19
  -2  -2  13    1.85    0.35
  -2   2  13    2.35    0.33
  -1  -2  13    0.46    0.31
  -1   2  13    1.05    0.28
   0  -2  13    0.78    0.31
   0   2  13    1.19    0.29
   1  -2  13   -0.16    0.25
   1   2  13    0.01    0.24
   2  -2  13    0.09    0.29
   2   2  13    0.38    0.29
   3  -2  13    0.49    0.33
   3   2  13    0.46    0.29
   4  -2  13    0.07    0.27
   4   2  13    0.88    0.32
   5  -2  13    0.41    0.32
   5   2  13    0.14    0.31
 -14  -3  13    0.23    0.29
  14  -3 -13    0.40    0.23
  13  -3 -13    0.22    0.27
 -13  -3  13    0.27    0.29
 -12  -3  13   -0.01    0.26
  12  -3 -13    0.04    0.25
  12  -3 -13    0.07    0.20
 -11  -3  13    0.86    0.31
  11  -3 -13    0.33    0.23
  11  -3 -13    0.28    0.29
  10  -3 -13    0.37    0.24
  10  -3 -13    0.14    0.29
 -10  -3  13    0.20    0.27
   9  -3 -13   -0.09    0.25
   9  -3 -13   -0.43    0.20
  -9  -3  13   -0.06    0.26
  -9   3  13    0.20    0.18
  -8  -3  13   -0.04    0.26
   8  -3 -13   -0.04    0.19
   8  -3 -13    0.04    0.19
  -8   3  13    0.30    0.19
   7  -3 -13    0.35    0.22
   7  -3 -13    0.27    0.25
  -7  -3  13    0.71    0.30
  -7   3  13    0.56    0.20
   6  -3 -13    2.26    0.33
   6  -3 -13    2.11    0.33
  -6  -3  13    2.59    0.38
  -6   3  13    2.34    0.29
   5  -3 -13    0.47    0.25
  -5  -3  13    0.52    0.31
  -5   3  13    0.24    0.20
  -4  -3  13    8.69    0.58
  -4   3  13    9.72    0.49
  -3  -3  13    0.47    0.32
  -3   3  13    0.50    0.23
  -2  -3  13    8.70    0.63
  -2   3  13    8.14    0.51
  -1  -3  13    2.13    0.40
  -1   3  13    2.22    0.34
   0  -3  13    0.36    0.31
   0   3  13    0.25    0.26
   1  -3  13    0.55    0.30
   1   3  13    0.69    0.28
   2  -3  13    0.34    0.31
   2   3  13    0.01    0.24
   3  -3  13    0.08    0.31
   3   3  13    0.16    0.29
   4  -3  13    0.26    0.31
   4   3  13    0.13    0.27
   5  -3  13    0.17    0.31
   5   3  13    0.38    0.34
 -14  -4  13    0.30    0.31
  14  -4 -13    0.20    0.22
  14  -4 -13    0.43    0.32
  13  -4 -13    0.04    0.21
  13  -4 -13    0.08    0.22
  13  -4 -13   -0.20    0.26
 -13  -4  13    0.08    0.31
 -12  -4  13    0.18    0.31
  12  -4 -13    0.24    0.23
  12  -4 -13   -0.16    0.24
  11  -4 -13   -0.30    0.27
  11  -4 -13    0.34    0.26
 -11  -4  13    0.29    0.28
  10  -4 -13    0.18    0.21
  10  -4 -13    0.00    0.25
  10  -4 -13    0.14    0.24
 -10  -4  13   -0.05    0.28
  -9  -4  13    1.61    0.39
   9  -4 -13    1.51    0.39
   9  -4 -13    1.57    0.33
   9  -4 -13    1.80    0.36
   8  -4 -13    0.40    0.23
  -8  -4  13   -0.08    0.25
   8  -4 -13    0.50    0.27
   8  -4 -13    0.43    0.31
   7  -4 -13   -0.08    0.25
  -7  -4  13    0.21    0.28
   7  -4 -13    0.27    0.22
   7  -4 -13   -0.24    0.22
   6  -4 -13    0.37    0.27
  -6  -4  13    0.49    0.31
  -6   4  13    0.13    0.18
   5  -4 -13    3.32    0.43
  -5  -4  13    3.46    0.45
  -5   4  13    4.40    0.34
  -4  -4  13    0.03    0.28
  -4   4  13    0.06    0.21
  -3  -4  13    1.25    0.35
  -3   4  13    0.64    0.24
  -2  -4  13    1.01    0.34
  -2   4  13    1.48    0.28
  -1  -4  13   -0.31    0.25
  -1   4  13    0.05    0.23
   0  -4  13    0.23    0.30
   0   4  13    0.90    0.28
   1  -4  13    0.77    0.33
  -1   4 -13    1.09    0.38
   1   4  13    1.01    0.30
   2  -4  13    0.21    0.30
  -2   4 -13   -0.18    0.29
   2   4  13    0.21    0.26
   3  -4  13    0.42    0.31
  -3   4 -13    0.33    0.33
   3   4  13    0.08    0.25
  -4   4 -13    0.05    0.37
   4   4  13    0.11    0.27
  12  -5 -13    0.03    0.25
  12  -5 -13   -0.18    0.27
  12  -5 -13   -0.03    0.20
  12  -5 -13    0.38    0.27
 -12  -5  13    0.20    0.34
  11  -5 -13   -0.16    0.25
  11  -5 -13    0.00    0.22
  11  -5 -13    0.36    0.30
  11  -5 -13    0.21    0.25
 -11  -5  13    0.38    0.30
 -10  -5  13   -0.06    0.29
  10  -5 -13   -0.25    0.25
  10  -5 -13    0.25    0.27
  10  -5 -13    0.65    0.29
   9  -5 -13    0.02    0.22
  -9  -5  13    0.18    0.30
   9  -5 -13    0.30    0.29
   9  -5 -13    0.46    0.30
   8  -5 -13    0.63    0.33
   8  -5 -13    1.34    0.34
   8  -5 -13    1.05    0.30
  -8  -5  13    1.59    0.38
  -7  -5  13    0.82    0.35
   7  -5 -13    0.35    0.26
   7  -5 -13    0.44    0.30
   7  -5 -13    0.32    0.27
  -6  -5  13    0.31    0.32
   6  -5 -13    0.36    0.30
   6  -5 -13    0.34    0.31
  -5  -5  13    2.59    0.43
   5  -5 -13    3.09    0.47
   5  -5 -13    3.30    0.49
  -5   5  13    2.47    0.28
  -4  -5  13    3.75    0.48
  -4   5  13    2.32    0.31
  -3  -5  13    1.42    0.39
  -3   5  13    0.65    0.23
  -2  -5  13    0.60    0.34
  -2   5  13    0.45    0.24
   2   5 -13    0.77    0.37
  -1  -5  13    0.33    0.31
   1   5 -13    0.02    0.29
  -1   5  13    0.38    0.23
   0  -5  13    1.07    0.37
   0   5 -13    1.26    0.38
   0   5  13    1.14    0.29
   1  -5  13    0.44    0.35
   1   5  13    0.12    0.24
  -1   5 -13    0.29    0.32
  -2   5 -13    0.35    0.35
   2   5  13    0.42    0.27
   3   5  13   -0.10    0.24
  -3   5 -13    0.02    0.37
  11  -6 -13   -0.03    0.19
  11  -6 -13   -0.08    0.24
 -11  -6  13   -0.08    0.30
  11  -6 -13   -0.08    0.26
  11  -6 -13   -0.26    0.29
  10  -6 -13    0.51    0.33
  10  -6 -13    0.21    0.26
 -10  -6  13   -0.06    0.28
  10  -6 -13   -0.05    0.27
  10  -6 -13   -0.26    0.19
   9  -6 -13   -0.10    0.20
   9  -6 -13   -0.08    0.22
   9  -6 -13    0.26    0.30
   9  -6 -13   -0.43    0.26
  -9  -6  13    0.34    0.30
   8  -6 -13   -0.26    0.26
  -8  -6  13    0.39    0.36
   8  -6 -13    0.09    0.23
   8  -6 -13   -0.10    0.28
   7  -6 -13   -0.03    0.30
  -7  -6  13   -0.29    0.27
   7  -6 -13    0.17    0.28
  -6  -6  13    0.50    0.33
   6  -6 -13    0.49    0.32
   6  -6 -13   -0.14    0.31
   5  -6 -13    0.01    0.28
  -5  -6  13    0.36    0.33
   4  -6 -13    0.69    0.38
  -4  -6  13    0.62    0.34
  -4   6  13    0.60    0.21
  -3  -6  13   -0.21    0.28
  -3   6  13    0.31    0.22
   3   6 -13    0.86    0.35
  -2  -6  13    0.40    0.33
   2   6 -13    0.34    0.36
  -2   6  13    0.62    0.24
  -1  -6  13    0.19    0.34
  -1   6  13    0.31    0.24
   1   6 -13   -0.18    0.32
   0   6 -13    0.15    0.33
   0   6  13    0.36    0.26
  -1   6 -13   -0.21    0.29
   1   6  13   -0.05    0.25
   8  -7 -13   -0.28    0.29
   8  -7 -13    0.17    0.33
   8  -7 -13   -0.10    0.17
   8  -7 -13   -0.44    0.25
  -8  -7  13    0.21    0.33
   7  -7 -13    0.56    0.35
  -7  -7  13    0.74    0.39
   7  -7 -13    0.53    0.36
   7  -7 -13    0.89    0.28
   6  -7 -13    0.98    0.36
  -6  -7  13   -0.26    0.28
   6  -7 -13    0.80    0.43
   5  -7 -13    0.22    0.30
  -5  -7  13   -0.17    0.31
   4  -7 -13    0.14    0.33
  -4  -7  13    0.78    0.37
   4   7 -13    0.31    0.33
   3  -7 -13    0.04    0.33
   3   7 -13   -0.25    0.33
  -3   7  13    0.33    0.22
   2   7 -13    0.21    0.34
  -2   7  13    0.29    0.24
 -15   0  14    0.25    0.25
 -14   0  14    0.49    0.26
 -13   0  14    0.11    0.22
 -12   0  14    0.06    0.24
 -11   0  14    0.20    0.24
 -10   0  14    0.12    0.24
  -9   0  14   -0.42    0.21
   8   0 -14    0.70    0.23
  -8   0  14    0.53    0.27
   7   0 -14    0.17    0.20
  -7   0  14   -0.25    0.23
  -6   0  14    0.84    0.27
   6   0 -14    0.75    0.23
  -5   0  14    0.06    0.23
   5   0 -14    0.02    0.17
  -4   0  14    8.50    0.55
  -3   0  14    0.04    0.23
  -2   0  14    0.56    0.28
  -1   0  14    0.16    0.25
   0   0  14    0.06    0.26
   1   0  14   -0.17    0.25
   2   0  14    0.89    0.34
   3   0  14   -0.01    0.29
   4   0  14    0.02    0.25
 -15  -1  14    0.25    0.25
 -15   1  14    0.48    0.26
 -14  -1  14    0.16    0.26
 -14   1  14    0.21    0.24
 -13  -1  14   -0.06    0.25
 -13   1  14    0.15    0.24
 -12  -1  14    0.08    0.25
 -12   1  14    0.29    0.23
 -11  -1  14    0.57    0.28
 -11   1  14    0.75    0.25
  10  -1 -14    0.13    0.19
 -10  -1  14   -0.10    0.23
 -10   1  14   -0.08    0.21
   9  -1 -14    0.32    0.24
  -9  -1  14    1.09    0.31
  -9   1  14    0.60    0.25
  -8  -1  14    2.43    0.36
   8  -1 -14    2.82    0.35
  -8   1  14    2.75    0.34
  -7  -1  14    0.39    0.26
   7  -1 -14    0.38    0.22
  -7   1  14    0.12    0.23
   6  -1 -14   15.67    0.67
  -6  -1  14   15.31    0.72
  -6   1  14   14.91    0.66
   5  -1 -14    0.18    0.22
  -5  -1  14    0.24    0.26
  -5   1  14    0.49    0.26
   4  -1 -14    4.03    0.36
  -4  -1  14    3.48    0.42
  -4   1  14    4.28    0.41
  -3  -1  14    2.03    0.36
   3  -1 -14    1.61    0.28
  -3   1  14    2.37    0.35
  -2  -1  14   -0.17    0.25
  -2   1  14    0.24    0.25
  -1  -1  14    0.98    0.33
  -1   1  14    0.37    0.27
   0  -1  14    0.61    0.31
   0   1  14    0.69    0.27
   1  -1  14    0.03    0.28
   1   1  14   -0.02    0.25
   2  -1  14    0.18    0.31
   2   1  14    0.25    0.30
   3  -1  14   -0.26    0.28
   3   1  14    0.18    0.30
   4  -1  14   -0.14    0.30
   4   1  14    0.13    0.32
 -14  -2  14    0.01    0.26
 -14   2  14    0.51    0.23
 -13  -2  14    0.00    0.26
 -13   2  14   -0.11    0.20
 -12  -2  14    0.58    0.27
 -12   2  14   -0.15    0.19
 -11  -2  14    1.23    0.33
  11  -2 -14    1.49    0.31
 -11   2  14    1.64    0.27
  10  -2 -14   -0.03    0.19
 -10  -2  14   -0.03    0.25
 -10   2  14   -0.10    0.20
  -9  -2  14   -0.01    0.23
   9  -2 -14    0.47    0.24
  -9   2  14    0.12    0.21
  -8  -2  14    0.31    0.26
   8  -2 -14   -0.02    0.18
  -8   2  14    0.29    0.21
   7  -2 -14    5.69    0.47
  -7  -2  14    6.87    0.53
  -7   2  14    7.16    0.44
  -6  -2  14    0.28    0.29
   6  -2 -14    0.91    0.25
  -6   2  14    0.43    0.23
   5  -2 -14    1.44    0.28
  -5  -2  14    1.18    0.33
  -5   2  14    0.83    0.25
   4  -2 -14    0.15    0.22
  -4  -2  14    0.29    0.27
  -4   2  14    0.21    0.23
  -3  -2  14    0.91    0.33
  -3   2  14    1.42    0.30
  -2  -2  14   -0.11    0.28
  -2   2  14   -0.34    0.20
  -1  -2  14    1.22    0.35
  -1   2  14    0.47    0.26
   0  -2  14    0.51    0.31
   0   2  14    0.61    0.28
   1  -2  14   -0.29    0.27
   1   2  14   -0.10    0.24
   2  -2  14    0.37    0.30
   2   2  14   -0.08    0.24
   3  -2  14    0.23    0.30
   3   2  14    0.50    0.32
   4  -2  14    0.36    0.32
   4   2  14    0.96    0.36
 -14  -3  14   -0.29    0.25
 -13  -3  14    0.07    0.27
  12  -3 -14   -0.21    0.21
 -12  -3  14    0.27    0.28
 -11  -3  14   -0.01    0.27
  11  -3 -14   -0.08    0.20
  10  -3 -14    0.75    0.28
 -10  -3  14    0.86    0.32
  -9  -3  14    0.62    0.31
   9  -3 -14    1.37    0.32
   9  -3 -14    1.14    0.31
  -9   3  14    1.21    0.24
   8  -3 -14    0.70    0.28
  -8  -3  14    0.74    0.32
   8  -3 -14    0.78    0.28
  -8   3  14    0.58    0.22
   7  -3 -14    0.20    0.21
  -7  -3  14    0.23    0.28
  -7   3  14    0.23    0.21
  -6  -3  14   -0.24    0.27
   6  -3 -14    0.01    0.21
  -6   3  14    0.14    0.20
  -5  -3  14    0.55    0.30
  -5   3  14    0.41    0.23
  -4  -3  14    0.73    0.31
  -4   3  14    1.01    0.27
  -3  -3  14   -0.08    0.27
  -3   3  14    0.17    0.23
  -2  -3  14    0.42    0.33
  -2   3  14    0.37    0.24
  -1  -3  14    0.12    0.31
  -1   3  14   -0.24    0.20
   0  -3  14    1.34    0.39
   0   3  14    2.34    0.37
   1  -3  14   -0.07    0.27
   1   3  14    0.15    0.26
   2  -3  14    0.21    0.33
   2   3  14    0.34    0.26
   3  -3  14    0.35    0.33
   3   3  14    0.05    0.26
 -13  -4  14   -0.13    0.28
  13  -4 -14   -0.21    0.20
  13  -4 -14    0.31    0.32
 -12  -4  14    0.17    0.30
  12  -4 -14   -0.04    0.30
  12  -4 -14    0.17    0.24
 -11  -4  14   -0.03    0.28
  11  -4 -14   -0.17    0.20
  11  -4 -14   -0.31    0.28
  11  -4 -14    0.36    0.26
  10  -4 -14    0.02    0.22
 -10  -4  14    0.12    0.30
  10  -4 -14   -0.19    0.20
  10  -4 -14    0.03    0.31
  -9  -4  14    0.02    0.30
   9  -4 -14   -0.02    0.28
   9  -4 -14    0.24    0.25
   9  -4 -14    0.15    0.22
  -8  -4  14   -0.06    0.29
   8  -4 -14    0.09    0.23
   8  -4 -14   -0.22    0.21
   7  -4 -14   -0.20    0.21
   7  -4 -14    0.14    0.22
  -7  -4  14   -0.23    0.26
  -6  -4  14    0.34    0.31
   6  -4 -14    0.30    0.24
   6  -4 -14    0.05    0.24
  -6   4  14    0.49    0.21
  -5  -4  14   -0.15    0.27
  -5   4  14   -0.15    0.20
  -4  -4  14    0.57    0.36
  -4   4  14    0.85    0.25
  -3  -4  14    0.51    0.32
  -3   4  14    0.74    0.26
  -2  -4  14    0.89    0.37
  -2   4  14    0.85    0.28
  -1  -4  14    0.12    0.29
  -1   4  14   -0.02    0.23
   0  -4  14    0.08    0.32
   0   4  14   -0.17    0.23
   1  -4  14    0.24    0.32
   1   4  14   -0.01    0.25
   2  -4  14    0.08    0.31
   2   4  14    0.12    0.25
 -11  -5  14    0.29    0.35
  11  -5 -14   -0.17    0.23
  11  -5 -14   -0.14    0.29
  11  -5 -14    0.58    0.32
  10  -5 -14    0.09    0.25
  10  -5 -14   -0.01    0.31
 -10  -5  14   -0.32    0.29
  10  -5 -14    0.31    0.29
   9  -5 -14   -0.06    0.23
   9  -5 -14    0.02    0.26
  -9  -5  14    0.03    0.31
   9  -5 -14    0.40    0.32
  -8  -5  14    0.03    0.29
   8  -5 -14    0.09    0.28
   8  -5 -14    0.24    0.33
   8  -5 -14   -0.02    0.22
   7  -5 -14    0.55    0.31
   7  -5 -14    0.57    0.33
  -7  -5  14    0.71    0.35
   7  -5 -14    0.76    0.35
   6  -5 -14    1.49    0.39
  -6  -5  14    0.78    0.35
  -5  -5  14    0.81    0.36
  -5   5  14    2.00    0.29
  -4  -5  14    0.93    0.37
  -4   5  14    2.15    0.30
  -3  -5  14    0.48    0.36
  -3   5  14    0.10    0.22
  -2  -5  14    0.27    0.32
  -2   5  14    0.48    0.25
  -1  -5  14    0.02    0.30
  -1   5  14    0.17    0.22
   0  -5  14    0.36    0.31
   0   5  14    0.02    0.24
   1  -5  14    0.61    0.38
   1   5  14   -0.04    0.23
   9  -6 -14    0.03    0.25
  -9  -6  14    0.16    0.33
   9  -6 -14   -0.36    0.29
   9  -6 -14    0.12    0.29
   8  -6 -14    0.30    0.33
  -8  -6  14    0.56    0.34
   8  -6 -14    0.14    0.29
   8  -6 -14   -0.08    0.24
   7  -6 -14    0.02    0.31
   7  -6 -14    0.07    0.33
  -7  -6  14    0.60    0.34
  -6  -6  14    0.30    0.30
   6  -6 -14   -0.04    0.34
   6  -6 -14   -0.13    0.29
  -5  -6  14   -0.13    0.33
  -4  -6  14    0.26    0.33
  -4   6  14    0.83    0.25
  -3  -6  14   -0.11    0.27
  -3   6  14   -0.22    0.20
  -2  -6  14    0.16    0.33
  -2   6  14    0.00    0.22
  -1  -6  14    0.62    0.36
  -1   6  14   -0.01    0.23
 -14   0  15    0.07    0.25
 -13   0  15    1.38    0.30
 -12   0  15   -0.04    0.24
 -11   0  15    1.01    0.29
 -10   0  15    0.11    0.25
  -9   0  15    1.15    0.31
   8   0 -15    0.06    0.20
  -8   0  15    0.00    0.25
   7   0 -15   -0.05    0.20
  -7   0  15    0.00    0.25
   6   0 -15   -0.09    0.18
  -6   0  15   -0.27    0.23
  -5   0  15    3.77    0.43
  -4   0  15    0.01    0.25
  -3   0  15    0.50    0.28
  -2   0  15    0.47    0.28
  -1   0  15    0.13    0.28
   0   0  15    0.02    0.29
   1   0  15    0.07    0.29
   2   0  15    0.04    0.29
   3   0  15   -0.08    0.31
 -14  -1  15    0.29    0.27
 -14   1  15   -0.07    0.22
 -13  -1  15   -0.19    0.23
 -13   1  15    0.36    0.24
 -12  -1  15    0.16    0.26
 -12   1  15   -0.19    0.21
 -11  -1  15    0.80    0.30
 -11   1  15    1.12    0.29
 -10  -1  15    0.94    0.31
  10  -1 -15    0.84    0.27
 -10   1  15    1.15    0.29
  -9  -1  15    2.41    0.38
   9  -1 -15    2.07    0.33
  -9   1  15    2.22    0.32
  -8  -1  15    3.99    0.44
   8  -1 -15    3.01    0.35
  -8   1  15    3.74    0.40
  -7  -1  15    0.66    0.31
   7  -1 -15    1.02    0.26
  -7   1  15    0.24    0.26
   6  -1 -15    0.43    0.23
  -6  -1  15    0.83    0.30
  -6   1  15   -0.01    0.24
  -5  -1  15   -0.25    0.22
   5  -1 -15    0.06    0.21
  -5   1  15    0.20    0.25
  -4  -1  15    0.12    0.26
  -4   1  15    0.21    0.25
  -3  -1  15    0.35    0.27
  -3   1  15    0.55    0.28
  -2  -1  15    0.50    0.31
  -2   1  15    0.85    0.31
  -1  -1  15    0.45    0.29
  -1   1  15    0.52    0.28
   0  -1  15    0.47    0.31
   0   1  15    0.37    0.29
   1  -1  15    0.12    0.30
   1   1  15    0.03    0.26
   2  -1  15   -0.09    0.29
   2   1  15   -0.20    0.29
   3  -1  15    0.08    0.31
   3   1  15    0.03    0.30
 -13  -2  15   -0.02    0.25
 -13   2  15    0.07    0.21
 -12  -2  15    0.32    0.27
 -12   2  15    0.07    0.22
 -11  -2  15   -0.12    0.24
  11  -2 -15    0.21    0.24
 -11   2  15    0.08    0.21
  10  -2 -15   -0.28    0.18
 -10  -2  15    0.12    0.26
 -10   2  15    0.27    0.23
   9  -2 -15    0.46    0.25
  -9  -2  15    0.23    0.28
  -9   2  15    0.16    0.22
   8  -2 -15   -0.17    0.21
  -8  -2  15   -0.08    0.25
  -8   2  15   -0.25    0.21
  -7  -2  15    0.21    0.28
   7  -2 -15    0.55    0.25
  -7   2  15   -0.10    0.21
  -6  -2  15    2.94    0.43
   6  -2 -15    3.24    0.36
  -6   2  15    3.43    0.38
   5  -2 -15   -0.19    0.18
  -5  -2  15   -0.01    0.27
  -5   2  15    0.17    0.23
   4  -2 -15    0.70    0.26
  -4  -2  15    0.85    0.32
  -4   2  15    1.00    0.28
  -3  -2  15    0.44    0.30
  -3   2  15    0.16    0.25
  -2  -2  15    0.39    0.32
  -2   2  15   -0.15    0.24
  -1  -2  15    0.76    0.36
  -1   2  15    0.11    0.25
   0  -2  15    0.91    0.35
   0   2  15    0.12    0.26
   1  -2  15    0.69    0.36
   1   2  15    0.52    0.29
   2  -2  15    0.14    0.33
   2   2  15   -0.07    0.28
  13  -3 -15    0.16    0.26
 -13  -3  15    0.55    0.31
  12  -3 -15   -0.15    0.20
 -12  -3  15   -0.33    0.24
 -11  -3  15    0.06    0.28
  11  -3 -15    0.09    0.24
 -10  -3  15    0.47    0.32
  10  -3 -15    0.51    0.27
  10  -3 -15    0.94    0.30
  -9  -3  15    1.08    0.34
   9  -3 -15    1.29    0.31
  -9   3  15    1.53    0.27
   8  -3 -15    1.38    0.32
  -8  -3  15    1.23    0.37
  -8   3  15    1.57    0.28
  -7  -3  15    0.64    0.30
   7  -3 -15    1.53    0.33
  -7   3  15    0.82    0.26
   6  -3 -15    1.55    0.32
  -6  -3  15    1.78    0.41
  -6   3  15    1.92    0.31
  -5  -3  15    0.31    0.31
   5  -3 -15   -0.19    0.21
  -5   3  15    0.29    0.23
  -4  -3  15    0.24    0.31
  -4   3  15    0.76    0.27
  -3  -3  15    0.71    0.35
  -3   3  15    0.31    0.24
  -2  -3  15    0.20    0.31
  -2   3  15    0.10    0.22
  -1  -3  15    1.01    0.38
  -1   3  15    0.50    0.27
   0  -3  15    0.74    0.34
   0   3  15    0.22    0.27
   1  -3  15    0.05    0.30
   1   3  15    0.29    0.28
   2  -3  15    0.20    0.33
   2   3  15   -0.12    0.26
  12  -4 -15   -0.43    0.27
  12  -4 -15    0.16    0.26
 -12  -4  15    0.59    0.31
  12  -4 -15   -0.12    0.24
  11  -4 -15    0.07    0.26
 -11  -4  15    0.20    0.32
  11  -4 -15    0.06    0.24
 -10  -4  15    0.05    0.31
  10  -4 -15    0.59    0.28
  10  -4 -15    0.66    0.29
   9  -4 -15    1.65    0.36
   9  -4 -15    1.88    0.38
  -9  -4  15    1.54    0.39
   8  -4 -15    0.39    0.26
  -8  -4  15    0.83    0.36
   7  -4 -15    0.45    0.24
  -7  -4  15   -0.33    0.27
  -6  -4  15    0.06    0.29
   6  -4 -15    0.10    0.25
  -6   4  15    0.00    0.21
  -5  -4  15    0.11    0.32
  -5   4  15    0.03    0.21
  -4  -4  15    0.56    0.37
  -4   4  15    0.26    0.23
  -3  -4  15    0.26    0.32
  -3   4  15   -0.33    0.21
  -2  -4  15   -0.02    0.30
  -2   4  15    0.60    0.27
  -1  -4  15    0.37    0.34
  -1   4  15    0.54    0.29
   0  -4  15    0.15    0.31
   0   4  15   -0.24    0.24
   1  -4  15    0.02    0.31
   1   4  15    0.29    0.28
 -10  -5  15    0.44    0.34
  10  -5 -15    0.93    0.36
  10  -5 -15    0.68    0.29
  10  -5 -15    0.47    0.36
  -9  -5  15   -0.12    0.28
   9  -5 -15   -0.20    0.23
   9  -5 -15    0.11    0.29
   9  -5 -15    0.43    0.36
   8  -5 -15   -0.19    0.26
   8  -5 -15    0.04    0.26
  -8  -5  15    0.25    0.33
   7  -5 -15   -0.14    0.21
  -7  -5  15    0.13    0.32
  -6  -5  15    0.29    0.33
  -5  -5  15    0.43    0.33
  -5   5  15    0.74    0.24
  -4  -5  15    0.70    0.38
  -4   5  15    0.41    0.22
  -3  -5  15    0.02    0.33
  -3   5  15    0.22    0.23
  -2  -5  15    0.14    0.34
  -2   5  15    0.03    0.24
  -1  -5  15    0.12    0.33
  -1   5  15    0.10    0.25
  -6  -6  15   -0.17    0.32
  -5  -6  15    0.31    0.37
 -13   0  16   -0.24    0.23
 -12   0  16   -0.24    0.24
 -11   0  16   -0.45    0.22
 -10   0  16    0.35    0.28
  -9   0  16   -0.06    0.24
   8   0 -16    1.57    0.31
  -8   0  16    2.05    0.37
  -7   0  16    0.25    0.27
  -6   0  16    0.94    0.31
  -5   0  16    0.35    0.28
  -4   0  16    0.83    0.31
  -3   0  16    0.09    0.24
  -2   0  16    0.21    0.29
  -1   0  16   -0.06    0.26
   0   0  16   -0.01    0.27
   1   0  16    0.35    0.33
 -13  -1  16   -0.17    0.24
 -13   1  16    0.40    0.26
 -12  -1  16   -0.04    0.27
 -12   1  16   -0.03    0.24
 -11  -1  16   -0.12    0.25
 -11   1  16    0.16    0.26
 -10  -1  16    0.23    0.28
  10  -1 -16    0.03    0.21
 -10   1  16    0.18    0.25
  -9  -1  16   -0.03    0.26
   9  -1 -16    0.18    0.20
  -9   1  16   -0.10    0.24
   8  -1 -16   -0.06    0.19
  -8  -1  16    0.38    0.29
  -8   1  16    0.21    0.26
   7  -1 -16   -0.02    0.21
  -7  -1  16    0.34    0.29
  -7   1  16    0.87    0.29
   6  -1 -16    0.08    0.21
  -6  -1  16   -0.02    0.26
  -6   1  16    0.09    0.25
  -5  -1  16    0.14    0.26
  -5   1  16   -0.28    0.22
  -4  -1  16    0.43    0.30
  -4   1  16    0.50    0.27
  -3  -1  16    0.26    0.29
  -3   1  16    0.02    0.25
  -2  -1  16   -0.32    0.28
  -2   1  16   -0.34    0.23
  -1  -1  16    0.53    0.35
  -1   1  16    0.29    0.29
   0  -1  16   -0.21    0.29
   0   1  16    0.18    0.29
   1  -1  16   -0.06    0.32
   1   1  16    0.52    0.33
 -12  -2  16    0.14    0.30
 -12   2  16   -0.01    0.22
  11  -2 -16    0.62    0.28
 -11  -2  16    0.39    0.29
 -11   2  16   -0.06    0.24
 -10  -2  16    0.96    0.33
  10  -2 -16    0.02    0.22
 -10   2  16    0.23    0.23
  -9  -2  16   -0.09    0.27
   9  -2 -16    0.22    0.22
  -9   2  16   -0.21    0.21
  -8  -2  16    0.06    0.26
   8  -2 -16    0.20    0.23
  -8   2  16    0.16    0.23
   7  -2 -16    0.29    0.24
  -7  -2  16    0.41    0.31
  -7   2  16   -0.01    0.23
  -6  -2  16   -0.21    0.26
   6  -2 -16   -0.14    0.19
  -6   2  16    0.10    0.23
  -5  -2  16    0.30    0.31
   5  -2 -16    0.32    0.22
  -5   2  16    0.51    0.26
  -4  -2  16    0.10    0.30
  -4   2  16    0.08    0.23
  -3  -2  16   -0.13    0.29
  -3   2  16    0.35    0.27
  -2  -2  16   -0.27    0.25
  -2   2  16    0.12    0.27
  -1  -2  16    0.10    0.29
  -1   2  16    0.25    0.27
   0  -2  16    0.05    0.29
   0   2  16   -0.07    0.26
  12  -3 -16    1.19    0.34
 -11  -3  16    0.33    0.31
  11  -3 -16    0.20    0.27
 -10  -3  16    2.12    0.41
  10  -3 -16    1.98    0.38
  -9  -3  16    0.78    0.35
   9  -3 -16    0.45    0.26
  -9   3  16    0.59    0.26
   8  -3 -16    0.25    0.27
  -8  -3  16    0.36    0.32
  -8   3  16    0.64    0.26
   7  -3 -16    0.13    0.23
  -7  -3  16   -0.03    0.27
  -7   3  16   -0.03    0.23
  -6  -3  16   -0.55    0.28
   6  -3 -16   -0.03    0.22
  -6   3  16    0.11    0.22
  -5  -3  16    0.09    0.29
   5  -3 -16    0.21    0.24
  -5   3  16   -0.20    0.23
  -4  -3  16   -0.05    0.28
  -4   3  16   -0.31    0.22
  -3  -3  16    0.49    0.32
  -3   3  16    0.26    0.26
  -2  -3  16   -0.33    0.29
  -2   3  16    0.21    0.25
  -1  -3  16    0.10    0.33
  -1   3  16    0.15    0.26
   0  -3  16   -0.03    0.32
   0   3  16    0.26    0.29
 -10  -4  16   -0.15    0.31
  10  -4 -16    0.00    0.24
   9  -4 -16    0.33    0.29
  -9  -4  16    0.00    0.29
   8  -4 -16   -0.18    0.20
  -8  -4  16    0.86    0.38
   7  -4 -16    0.05    0.25
  -7  -4  16    0.12    0.33
  -6  -4  16    0.51    0.32
   6  -4 -16    0.27    0.26
  -6   4  16    0.11    0.24
  -5  -4  16   -0.19    0.32
  -5   4  16    0.35    0.24
  -4  -4  16   -0.11    0.30
  -4   4  16   -0.24    0.22
  -3  -4  16    0.13    0.29
  -3   4  16    0.30    0.26
  -2  -4  16   -0.10    0.29
  -2   4  16    0.00    0.24
   7  -5 -16    0.07    0.24
  -7  -5  16    0.15    0.35
  -6  -5  16    0.10    0.31
   6  -5 -16   -0.05    0.24
  -5  -5  16    0.48    0.36
  -5   5  16    0.11    0.23
 -11   0  17    0.22    0.27
 -10   0  17    0.15    0.26
  -9   0  17   -0.01    0.25
  -8   0  17    0.12    0.29
  -7   0  17    0.27    0.27
  -6   0  17   -0.04    0.26
  -5   0  17    0.29    0.29
  -4   0  17    0.28    0.29
  -3   0  17    0.17    0.30
  -2   0  17   -0.07    0.25
  -1   0  17    0.47    0.34
 -11  -1  17    0.57    0.32
 -11   1  17    0.49    0.28
  10  -1 -17   -0.14    0.23
 -10  -1  17    0.70    0.31
 -10   1  17   -0.17    0.23
  -9  -1  17    0.07    0.27
   9  -1 -17   -0.12    0.23
  -9   1  17    0.04    0.26
   8  -1 -17   -0.28    0.19
  -8  -1  17   -0.29    0.26
  -8   1  17    0.20    0.28
  -7  -1  17    0.34    0.29
  -7   1  17    0.08    0.26
  -6  -1  17    0.54    0.29
  -6   1  17    0.26    0.27
  -5  -1  17    0.12    0.29
  -5   1  17   -0.08    0.26
  -4  -1  17    0.38    0.31
  -4   1  17    0.33    0.28
  -3  -1  17    0.25    0.32
  -3   1  17    0.18    0.28
  -2  -1  17   -0.11    0.30
  -2   1  17    0.47    0.30
  -1  -1  17    1.23    0.41
  -1   1  17    0.42    0.32
  11  -2 -17   -0.03    0.21
 -11  -2  17   -0.30    0.28
 -11   2  17    0.10    0.24
 -10  -2  17    0.18    0.29
  10  -2 -17    0.27    0.26
 -10   2  17    0.08    0.25
  -9  -2  17    0.70    0.33
   9  -2 -17    0.07    0.24
  -9   2  17   -0.13    0.24
  -8  -2  17    0.13    0.30
   8  -2 -17   -0.18    0.21
  -8   2  17    0.04    0.24
   7  -2 -17    0.01    0.25
  -7  -2  17    0.04    0.28
  -7   2  17    0.00    0.24
   6  -2 -17   -0.32    0.20
  -6  -2  17    0.08    0.30
  -6   2  17    0.01    0.25
  -5  -2  17    0.65    0.34
  -5   2  17    0.25    0.27
  -4  -2  17    0.65    0.34
  -4   2  17    0.44    0.29
  -3  -2  17    0.07    0.29
  -3   2  17    0.02    0.27
  -2  -2  17   -0.27    0.30
  -2   2  17   -0.05    0.27
   9  -3 -17    0.18    0.27
  -9  -3  17    0.33    0.32
   8  -3 -17    0.06    0.24
  -8  -3  17   -0.06    0.29
  -8   3  17   -0.16    0.22
  -7  -3  17   -0.16    0.26
   7  -3 -17    0.00    0.23
  -7   3  17    0.17    0.25
  -6  -3  17    0.13    0.33
   6  -3 -17    0.04    0.23
  -6   3  17    0.25    0.26
  -5  -3  17   -0.37    0.29
   5  -3 -17    0.17    0.25
  -5   3  17   -0.01    0.24
  -4  -3  17    0.26    0.35
  -4   3  17    0.00    0.26
  -3  -3  17   -0.13    0.34
  -3   3  17    0.11    0.27
  -9   0  18    0.17    0.27
  -8   0  18   -0.16    0.27
  -7   0  18   -0.03    0.28
  -6   0  18    0.17    0.29
  -5   0  18    0.09    0.29
  -8  -1  18    0.50    0.34
  -8   1  18    0.12    0.25
  -7  -1  18    0.05    0.30
  -7   1  18    0.23    0.28
  -6  -1  18    0.38    0.30
  -6   1  18    0.29    0.27
  -5  -1  18    0.53    0.33
  -5   1  18    0.10    0.30
   0   0   0    0.00    0.00
