# Supplementary material for: Crystallographic workshops – a primer and perspective from Whitworth University’s Summer Crystallography Institute
Source: Acta Crystallogr E Crystallogr Commun. 2026 Feb 3;82(Pt 3):313–9. doi: 10.1107/S2056989026000939 (PMC12961664; doi:10.1107/S2056989026000939)
Supplement: Supplementary file 1 [file e-82-00313-sup2.zip › Practice Data Sets/SCI30/SCI30.ins]

TITL SCI30 P2(1)/n
REM E. Treadwell, Eastern Illinois Univ. USA
CELL 0.71073 14.0840 8.7858 15.1353 90.000 113.634 90.000
ZERR 4.0000 0.0020 0.0013 0.0022 0.000 0.002 0.000
LATT 1
SYMM 0.5-X, 0.5+Y, 0.5-Z
SFAC C H N O
UNIT 52 68 12 16
TREF 100
HKLF 4
