# Supplementary material for: Crystallographic workshops – a primer and perspective from Whitworth University’s Summer Crystallography Institute
Source: Acta Crystallogr E Crystallogr Commun. 2026 Feb 3;82(Pt 3):313–9. doi: 10.1107/S2056989026000939 (PMC12961664; doi:10.1107/S2056989026000939)
Supplement: Supplementary file 1 [file e-82-00313-sup2.zip › Practice Data Sets/SCI31/SCI31.hkl]

  -1   0   0 3079.39   86.49
  -1   0   0 3149.68   86.39
   1   0   0 3009.50   86.99
   1   0   0 2982.40   86.29
   1   0   0 2937.11   86.49
   1   0   0 3276.47   86.39
  -2   0   0   23.90    1.50
  -2   0   0   20.00    1.50
  -2   0   0   22.30    1.50
   2   0   0   23.30    1.90
   2   0   0   25.00    1.30
   2   0   0   22.90    1.40
   2   0   0   24.20    1.50
  -3   0   0   37.80    3.50
  -3   0   0   41.90    2.70
  -3   0   0   41.10    2.40
  -3   0   0   42.10    2.70
  -3   0   0   42.20    2.60
  -3   0   0   36.10    2.90
   3   0   0   43.20    3.20
   3   0   0   46.00    2.60
   3   0   0   40.50    2.30
  -4   0   0   52.89    3.10
  -4   0   0   50.09    3.60
  -4   0   0   48.50    3.70
  -4   0   0   51.39    3.40
  -4   0   0   43.80    3.80
  -4   0   0   42.00    3.60
   4   0   0   40.50    4.20
   4   0   0   54.59    5.60
   4   0   0   51.99    3.50
   4   0   0   51.59    3.60
   4   0   0   50.99    2.10
   4   0   0   51.89    4.40
   4   0   0   49.20    4.70
  -5   0   0  113.19    7.40
  -5   0   0  127.59    5.30
  -5   0   0  122.59    5.10
  -5   0   0  120.39    5.40
  -5   0   0  114.49    7.70
  -5   0   0  115.59    5.90
   5   0   0  118.19    7.30
   5   0   0  123.09    8.00
   5   0   0  117.59    5.40
   5   0   0  127.59    5.70
   5   0   0  125.79    5.30
   5   0   0  128.39    6.20
   5   0   0  120.19    5.50
   5   0   0  132.49    5.70
  -6   0   0    1.50    1.00
  -6   0   0    2.20    0.90
   6   0   0    0.30    0.70
   6   0   0    2.00    0.90
   6   0   0    3.80    1.40
   6   0   0    1.00    0.90
   6  -1   0   67.29    3.20
   6  -1   0   68.79    4.60
   6  -1   0   65.09    3.00
   6  -1   0   67.19    3.10
   6  -1   0   64.69    3.00
   6  -1   0   64.39    3.10
  -6   1   0   68.39    2.90
  -6   1   0   67.29    3.30
   5  -1   0  330.57   14.30
   5  -1   0  335.77   12.20
   5  -1   0  333.17    9.90
   5  -1   0  327.57   12.40
   5  -1   0  354.06   14.70
   5  -1   0  321.97   13.80
   5  -1   0  351.06   11.90
   5  -1   0  340.87   12.30
  -5   1   0  336.87   12.10
  -5   1   0  333.37   11.70
  -5   1   0  351.36   11.40
  -5   1   0  324.97   12.40
  -5   1   0  320.97   12.40
  -5   1   0  327.27   12.40
  -5   1   0  320.57   11.50
  -5   1   0  375.56   11.50
   4  -1   0  116.89    5.70
   4  -1   0  110.89    6.40
   4  -1   0  121.79    6.60
   4  -1   0  126.59    5.10
   4  -1   0  110.19    5.90
   4  -1   0  122.69    5.30
   4  -1   0  128.69    8.20
   4  -1   0  118.09    5.70
   4  -1   0  119.49    4.30
  -4   1   0  118.69    7.40
  -4   1   0  125.19    5.10
  -4   1   0  120.29    5.50
  -4   1   0  122.79    5.20
  -4   1   0  120.49    5.80
  -4   1   0  119.89    5.30
  -4   1   0  121.09    5.90
  -4   1   0  125.49    5.80
   3  -1   0  183.58    6.30
   3  -1   0  187.78    6.20
   3  -1   0  178.88    7.30
   3  -1   0  173.28    6.30
  -3   1   0  181.88    6.70
  -3   1   0  172.28    6.50
  -3   1   0  177.38    6.80
  -3   1   0  169.48    6.40
  -3   1   0  178.88    6.20
  -3   1   0  177.48    6.50
   2  -1   0  286.97    8.70
   2  -1   0  268.47    8.70
   2  -1   0  270.57    8.30
   2  -1   0  273.07    8.90
   2  -1   0  265.07    9.00
  -2   1   0  256.97    8.60
  -2   1   0  270.97    8.50
  -2   1   0  259.47    8.30
  -2   1   0  264.17    8.60
  -2   1   0  267.37    8.70
   1  -1   0  481.45   13.70
   1  -1   0  478.65   13.50
   1  -1   0  487.85   13.90
   1  -1   0  490.05   13.90
  -1   1   0  471.05   13.90
  -1   1   0  458.25   13.80
  -1   1   0  475.75   13.70
  -1   1   0  427.66   14.90
   0  -1   0 1897.01   52.09
   0  -1   0 2017.80   52.19
   0  -1   0 1730.23   51.89
   0   1   0 1853.31   52.09
   0   1   0 1827.22   51.99
   0   1   0 1909.91   52.09
   0   1   0 1730.53   52.39
   0   1   0 1870.51   52.09
  -1  -1   0 1252.97   34.70
  -1  -1   0 1270.17   34.90
  -1  -1   0 1231.38   34.50
   1   1   0 1181.28   35.20
   1   1   0 1194.58   34.90
  -2  -1   0  514.65   14.60
  -2  -1   0  507.05   14.70
  -2  -1   0  504.65   15.20
   2   1   0  502.95   15.50
   2   1   0  547.15   17.20
  -3  -1   0   73.79    3.70
  -3  -1   0   77.79    3.50
  -3  -1   0   75.09    3.70
  -3  -1   0   78.09    3.40
   3   1   0   74.59    4.60
   3   1   0   77.09    4.60
   3   1   0   77.39    3.70
   3   1   0   64.19    5.00
   3   1   0   67.59    4.00
   3   1   0   80.89    4.50
   3   1   0   76.89    4.70
  -4  -1   0   51.19    3.80
  -4  -1   0   47.00    4.40
  -4  -1   0   63.59    4.00
  -4  -1   0   61.79    5.00
  -4  -1   0   60.59    3.20
   4   1   0   63.49    3.70
   4   1   0   56.59    4.00
   4   1   0   50.39    5.30
   4   1   0   54.79    3.80
   4   1   0   57.29    3.50
   4   1   0   54.69    4.10
   4   1   0   55.29    3.90
   4   1   0   55.99    4.40
   4   1   0   53.19    4.60
  -5  -1   0  124.19    5.40
  -5  -1   0  115.99    4.80
  -5  -1   0  126.09    5.00
   5   1   0  118.79    5.00
   5   1   0  114.19    5.30
   5   1   0  110.89    5.30
   5   1   0  130.39    7.20
   5   1   0  119.99    5.40
   5   1   0  115.79    5.10
   6  -2   0  242.88    8.30
   6  -2   0  257.37    8.50
   6  -2   0  263.87    9.60
   6  -2   0  225.68   10.00
   6  -2   0  252.47    8.40
   6  -2   0  252.37    8.10
  -6   2   0  258.07    8.40
  -6   2   0  258.47    8.30
  -6   2   0  258.97    8.60
  -6   2   0  244.88    8.20
  -6   2   0  255.27    8.20
   5  -2   0  875.11   27.80
   5  -2   0  849.52   28.70
   5  -2   0  878.51   27.30
   5  -2   0  908.81   31.10
   5  -2   0  811.32   26.50
   5  -2   0  912.01   29.20
  -5   2   0  905.91   26.60
  -5   2   0  837.72   27.50
  -5   2   0  828.32   27.10
  -5   2   0  807.42   26.90
  -5   2   0  859.21   26.40
  -5   2   0  869.01   26.20
  -5   2   0  893.41   26.20
   4  -2   0  451.85   15.70
   4  -2   0  489.65   15.20
   4  -2   0  484.85   15.60
   4  -2   0  493.65   19.70
   4  -2   0  475.25   15.60
   4  -2   0  482.45   17.10
   4  -2   0  464.65   16.70
   4  -2   0  460.45   14.60
   4  -2   0  479.25   15.10
  -4   2   0  493.55   15.40
  -4   2   0  481.05   16.60
  -4   2   0  493.45   15.30
  -4   2   0  455.95   15.40
  -4   2   0  484.25   15.20
  -4   2   0  481.65   16.40
  -4   2   0  472.65   15.90
   3  -2   0  213.28    7.60
   3  -2   0  201.48    8.10
   3  -2   0  201.38    6.70
   3  -2   0  199.68    7.00
   3  -2   0  216.58    7.60
  -3   2   0  186.78    6.90
  -3   2   0  197.78    7.40
  -3   2   0  196.08    7.00
  -3   2   0  196.08    7.10
  -3   2   0  198.58    7.20
  -3   2   0  200.18    7.60
   2  -2   0 1007.70   28.30
   2  -2   0 1001.20   28.90
   2  -2   0 1019.60   29.40
   2  -2   0 1015.60   28.50
   2  -2   0 1018.30   29.20
  -2   2   0  953.70   30.60
  -2   2   0 1025.10   29.40
  -2   2   0  993.50   28.80
  -2   2   0  980.90   28.80
  -2   2   0  934.41   29.00
  -2   2   0  989.10   29.10
   1  -2   0  297.17    9.10
   1  -2   0  309.37    9.50
   1  -2   0  302.27    9.30
  -1   2   0  307.47    9.00
  -1   2   0  284.67   10.10
  -1   2   0  307.47    9.40
   0   2   0 8801.32  247.48
  -1  -2   0  405.16   12.00
   1   2   0  402.76   12.00
   1   2   0  398.56   12.20
  -2  -2   0   91.79    3.50
  -2  -2   0   93.69    3.30
   2   2   0  100.09    4.30
   2   2   0   94.19    3.90
  -3  -2   0   21.60    2.60
  -3  -2   0   19.40    2.40
   3   2   0   24.50    2.90
   3   2   0   19.10    2.50
   3   2   0   20.60    2.50
   3   2   0   15.30    2.60
   3   2   0   12.90    3.10
   3   2   0   21.80    2.20
   3   2   0   24.60    3.60
   3   2   0   23.00    3.00
   3   2   0   17.10    2.30
   3   2   0   14.40    3.40
  -4  -2   0  299.77    9.90
  -4  -2   0  330.97   12.30
  -4  -2   0  283.87   10.50
  -4  -2   0  316.07   11.60
  -4  -2   0  292.67   12.10
   4   2   0  319.17   11.30
   4   2   0  302.07   10.50
   4   2   0  291.07   12.90
   4   2   0  310.57   10.50
   4   2   0  297.37   11.00
   4   2   0  297.97   11.00
   4   2   0  306.57   12.20
   4   2   0  318.67   11.10
   4   2   0  301.97   11.20
  -5  -2   0   45.20    3.20
  -5  -2   0   46.10    2.80
   5   2   0   47.70    3.00
   5   2   0   43.80    2.70
   5   2   0   44.60    2.90
   5   2   0   43.40    3.00
   5   2   0   46.10    2.90
   6  -3   0   96.59    5.60
   6  -3   0   91.69    2.90
   6  -3   0   93.39    3.90
   6  -3   0   95.99    3.90
   6  -3   0   91.19    4.00
  -6   3   0   93.69    4.00
  -6   3   0   93.79    3.60
  -6   3   0   91.59    4.20
  -6   3   0   85.69    3.90
  -6   3   0   90.89    3.70
   5  -3   0  634.14   22.40
   5  -3   0  652.63   20.10
   5  -3   0  647.14   19.50
   5  -3   0  589.34   26.80
   5  -3   0  626.14   19.70
  -5   3   0  634.84   20.80
  -5   3   0  615.44   22.40
  -5   3   0  667.93   19.70
  -5   3   0  649.64   21.10
  -5   3   0  656.83   19.80
  -5   3   0  629.14   20.70
  -5   3   0  633.84   20.10
  -5   3   0  643.14   21.50
   4  -3   0   28.30    3.60
   4  -3   0   26.70    3.00
   4  -3   0   30.70    2.70
   4  -3   0   28.60    4.80
   4  -3   0   23.80    5.50
   4  -3   0   28.20    3.30
   4  -3   0   23.60    3.20
   4  -3   0   23.10    3.10
   4  -3   0   25.20    3.30
   4  -3   0   21.00    3.50
   4  -3   0   21.90    2.90
   4  -3   0   20.60    2.60
  -4   3   0   27.70    2.80
  -4   3   0   23.40    2.90
  -4   3   0   25.90    4.10
  -4   3   0   24.80    2.90
  -4   3   0   27.00    2.40
  -4   3   0   25.70    2.40
  -4   3   0   29.30    2.60
  -4   3   0   26.60    2.60
  -4   3   0   18.90    5.40
  -4   3   0   26.30    3.20
   3  -3   0   19.00    1.90
   3  -3   0   16.70    1.50
   3  -3   0   19.90    2.20
   3  -3   0   16.00    2.20
   3  -3   0   22.50    1.50
   3  -3   0   15.10    4.30
   3  -3   0   21.80    2.50
   3  -3   0   18.80    2.60
   3  -3   0   22.20    1.90
  -3   3   0   18.90    2.10
  -3   3   0   18.80    2.10
  -3   3   0   21.40    1.90
  -3   3   0   23.70    2.40
  -3   3   0   19.40    5.60
  -3   3   0   24.50    2.00
  -3   3   0   23.70    2.20
  -3   3   0   17.30    2.70
   2  -3   0  695.63   20.60
   2  -3   0  647.94   19.70
   2  -3   0  693.43   20.40
   2  -3   0  674.63   20.00
   2  -3   0  667.33   19.60
  -2   3   0  675.73   20.10
  -2   3   0  677.33   19.80
  -2   3   0  671.13   20.50
  -2   3   0  641.34   19.70
  -2   3   0  635.64   21.90
   1  -3   0 1182.78   34.00
   1  -3   0 1194.48   34.20
   1  -3   0 1202.48   34.10
   1  -3   0 1146.89   33.90
   1  -3   0 1244.38   34.50
  -1   3   0 1202.18   33.30
  -1   3   0 1130.89   33.30
  -1   3   0 1202.48   34.10
  -1   3   0 1176.18   35.30
  -1   3   0 1169.18   34.00
  -1   3   0 1166.48   34.20
  -1   3   0 1166.28   33.80
   0  -3   0 1854.31   52.79
   0  -3   0 1924.11   52.69
   0  -3   0 1804.52   52.39
   0  -3   0 1910.21   52.49
   0   3   0 1864.51   52.39
   0   3   0 1721.43   52.29
   0   3   0 1866.31   53.09
   0   3   0 1865.31   52.09
   0   3   0 1823.12   53.09
  -1  -3   0  229.58    7.40
  -1  -3   0  224.48    6.90
   1   3   0  218.98    7.20
   1   3   0  220.28    7.40
  -2  -3   0  411.56   12.90
  -2  -3   0  427.16   12.90
   2   3   0  419.96   13.60
   2   3   0  413.86   13.20
  -3  -3   0  189.58    7.30
   3   3   0  176.58    7.10
   3   3   0  181.18    7.20
   3   3   0  175.18    7.70
   3   3   0  184.88    7.70
   3   3   0  174.18    7.70
   3   3   0  186.28    8.30
   3   3   0  169.08    9.80
   3   3   0  186.18    7.80
  -4  -3   0   -3.10    1.60
   4   3   0    1.30    1.70
   4   3   0    2.20    1.40
   4   3   0    2.60    2.90
   4   3   0    1.90    2.40
   4   3   0    0.80    1.10
   4   3   0   -0.30    1.40
   4   3   0    0.40    1.20
   5   3   0   40.90    2.70
   5   3   0   42.60    2.40
   5   3   0   42.60    2.30
   5   3   0   39.10    2.70
   5   3   0   39.80    2.40
   6  -4   0   24.50    3.20
   6  -4   0   27.70    1.30
   6  -4   0   29.20    2.10
  -6   4   0   28.60    1.90
  -6   4   0   28.90    2.20
  -6   4   0   32.70    2.10
  -6   4   0   28.90    1.60
   5  -4   0  286.37    9.80
   5  -4   0  286.27   13.00
   5  -4   0  302.57   14.20
   5  -4   0  281.57   11.00
   5  -4   0  279.07    9.20
  -5   4   0  285.67    9.80
  -5   4   0  283.17    9.50
  -5   4   0  256.87   13.60
  -5   4   0  287.97    9.60
  -5   4   0  274.07   10.10
  -5   4   0  283.97   10.20
  -5   4   0  286.97   10.80
   4  -4   0  362.86   13.20
   4  -4   0  372.76   12.20
   4  -4   0  374.66   14.30
   4  -4   0  392.66   12.60
   4  -4   0  397.26   13.30
   4  -4   0  390.66   13.80
   4  -4   0  369.86   14.10
   4  -4   0  400.96   17.90
  -4   4   0  357.96   13.00
  -4   4   0  386.86   12.40
  -4   4   0  379.96   13.70
  -4   4   0  384.86   13.00
  -4   4   0  392.26   12.30
  -4   4   0  379.76   12.90
  -4   4   0  383.96   12.20
  -4   4   0  372.26   13.00
  -4   4   0  335.37   14.50
  -4   4   0  375.86   12.90
  -4   4   0  375.96   14.00
  -4   4   0  365.06   12.30
   3  -4   0  190.98    7.30
   3  -4   0  213.68   11.80
   3  -4   0  189.98    8.10
   3  -4   0  197.58    8.20
   3  -4   0  190.18    6.90
   3  -4   0  199.78    7.10
   3  -4   0  205.48    7.50
   3  -4   0  186.98    8.40
   3  -4   0  174.78    9.70
   3  -4   0  195.78    6.90
   3  -4   0  209.08    8.00
   3  -4   0  195.98    7.30
  -3   4   0  198.28    7.70
  -3   4   0  192.78   11.70
  -3   4   0  199.18    8.40
  -3   4   0  196.58    7.30
  -3   4   0  195.58    7.00
  -3   4   0  206.98    8.10
  -3   4   0  188.38    8.10
  -3   4   0  213.78    7.70
  -3   4   0  182.28    8.30
  -3   4   0  200.38    6.90
  -3   4   0  184.78    7.00
  -3   4   0  205.18    7.00
  -3   4   0  209.78    7.30
   2  -4   0  530.35   16.90
   2  -4   0  519.65   16.20
   2  -4   0  542.05   16.60
   2  -4   0  491.35   16.00
   2  -4   0  513.65   15.90
   2  -4   0  532.65   16.00
  -2   4   0  528.95   16.60
  -2   4   0  538.25   16.30
  -2   4   0  534.95   16.20
  -2   4   0  520.55   15.30
  -2   4   0  498.65   15.60
  -2   4   0  520.35   15.90
   1  -4   0  251.57    8.90
   1  -4   0  221.88    8.10
   1  -4   0  254.87    8.60
   1  -4   0  244.88    8.30
   1  -4   0  242.08    8.20
   1  -4   0  250.67    8.10
  -1   4   0  245.48    9.50
  -1   4   0  245.48    8.10
  -1   4   0  255.17    7.70
  -1   4   0  246.68    8.00
   0  -4   0 3784.72  101.89
   0  -4   0 3437.46  101.19
   0  -4   0 3607.74  102.09
   0  -4   0 3634.04  101.59
   0  -4   0 3784.32  101.59
   0   4   0 3460.65  102.09
   0   4   0 3590.24  102.09
   0   4   0 3432.46  101.29
   0   4   0 3596.84  100.89
   0   4   0 3579.54  101.49
  -1  -4   0  112.49    4.20
  -1  -4   0  109.69    3.70
  -1  -4   0  105.79    4.10
  -1  -4   0  111.59    4.80
   1   4   0  106.59    4.40
   1   4   0  109.19    4.10
  -2  -4   0   45.90    3.80
  -2  -4   0   44.50    3.10
  -2  -4   0   44.60    3.10
   2   4   0   46.90    3.50
   2   4   0   40.40    3.00
   2   4   0   51.69    3.70
   2   4   0   40.40    4.40
   2   4   0   43.60    3.20
   2   4   0   38.00    4.20
   2   4   0   35.10    4.60
   2   4   0   43.80    3.70
   2   4   0   43.30    3.10
  -3  -4   0  494.45   16.80
   3   4   0  505.95   18.00
   3   4   0  495.25   16.60
   3   4   0  495.15   15.70
   3   4   0  497.25   16.70
   3   4   0  483.65   16.50
   3   4   0  511.55   16.30
   3   4   0  514.75   16.60
   3   4   0  498.85   16.20
   4   4   0   42.70    3.10
   4   4   0   44.80    2.70
   4   4   0   41.30    3.00
   4   4   0   45.80    2.90
   4   4   0   45.80    3.40
   6  -5   0   48.70    1.90
   6  -5   0   44.10    3.90
  -6   5   0   45.30    1.90
  -6   5   0   46.80    4.30
  -6   5   0   47.30    2.60
  -6   5   0   50.49    2.50
   5  -5   0  787.72   25.00
   5  -5   0  806.22   29.10
   5  -5   0  783.02   23.70
   5  -5   0  772.82   24.60
   5  -5   0  787.22   23.60
  -5   5   0  816.92   25.00
  -5   5   0  816.02   24.30
  -5   5   0  787.92   24.80
  -5   5   0  796.22   24.40
  -5   5   0  797.42   23.40
  -5   5   0  810.02   23.70
  -5   5   0  769.12   24.90
  -5   5   0  786.02   23.40
  -5   5   0  779.12   23.80
   4  -5   0   56.09    5.70
   4  -5   0   73.89    6.30
   4  -5   0   71.89    4.30
   4  -5   0   69.89    7.40
   4  -5   0   64.79    3.40
   4  -5   0   66.99    4.70
   4  -5   0   67.69    6.40
  -4   5   0   69.49    4.00
  -4   5   0   67.89    3.50
  -4   5   0   67.79    4.70
  -4   5   0   62.69    4.40
  -4   5   0   70.69    3.40
  -4   5   0   60.39    3.80
  -4   5   0   69.59    3.30
  -4   5   0   75.09    6.00
  -4   5   0   70.69    4.40
  -4   5   0   67.39    4.10
   3  -5   0  208.38    7.30
   3  -5   0  190.18    7.90
   3  -5   0  206.88   10.40
   3  -5   0  211.48   12.40
   3  -5   0  192.18    7.20
   3  -5   0  197.98    7.50
   3  -5   0  198.38    8.70
   3  -5   0  197.78    8.90
   3  -5   0  201.68    7.80
   3  -5   0  199.58    7.40
   3  -5   0  204.28    8.80
   3  -5   0  205.28    8.40
  -3   5   0  213.28    8.00
  -3   5   0  208.18    7.50
  -3   5   0  189.38    9.00
  -3   5   0  203.18    8.10
  -3   5   0  198.28    6.70
  -3   5   0  197.58   11.90
  -3   5   0  206.08    7.80
  -3   5   0  209.18    7.70
  -3   5   0  203.88    7.30
  -3   5   0  199.68    7.50
  -3   5   0  197.38    8.50
  -3   5   0  205.88    8.40
   2  -5   0  386.36   12.50
   2  -5   0  363.46   14.10
   2  -5   0  379.56   12.30
   2  -5   0  377.36   12.60
   2  -5   0  397.76   13.40
   2  -5   0  387.26   12.90
   2  -5   0  383.36   12.30
   2  -5   0  364.96   12.50
   2  -5   0  409.06   17.60
  -2   5   0  359.86   12.30
  -2   5   0  376.56   12.00
  -2   5   0  383.86   12.40
  -2   5   0  381.66   12.30
  -2   5   0  384.66   14.90
  -2   5   0  358.46   13.10
  -2   5   0  380.86   12.80
  -2   5   0  371.26   12.90
   1  -5   0   31.20    2.80
   1  -5   0   32.50    2.30
   1  -5   0   31.60    2.50
   1  -5   0   28.50    2.50
   1  -5   0   30.20    2.30
   1  -5   0   35.60    2.90
  -1   5   0   32.20    3.50
  -1   5   0   34.60    3.30
  -1   5   0   27.40    2.50
  -1   5   0   31.20    1.80
  -1   5   0   33.70    3.80
  -1   5   0   34.40    3.20
  -1   5   0   30.30    2.00
   0  -5   0  206.98    7.00
   0  -5   0  207.78    7.20
   0  -5   0  211.38    7.90
   0  -5   0  207.08    7.40
   0  -5   0  210.38    7.50
   0  -5   0  194.38    7.30
   0   5   0  217.78    7.50
   0   5   0  200.78    8.10
   0   5   0  204.08    7.80
   0   5   0  210.98    6.90
   0   5   0  206.88    8.80
   0   5   0  206.08    8.00
  -1  -5   0   97.99    4.40
  -1  -5   0   95.29    3.40
  -1  -5   0   92.19    3.70
  -1  -5   0   83.29    5.00
   1   5   0   93.59    4.70
   1   5   0   83.49    5.30
   1   5   0   91.19    5.50
   1   5   0   89.49    4.90
   1   5   0   95.59    5.00
   1   5   0   71.59    6.90
   1   5   0   88.69    4.40
   1   5   0   92.09    3.90
  -2  -5   0  212.78    8.40
   2   5   0  217.38    7.80
   2   5   0  217.08    8.00
   2   5   0  219.18    8.70
   2   5   0  192.48   11.70
   2   5   0  207.58    7.90
   2   5   0  221.38    8.80
   2   5   0  221.28    8.30
   2   5   0  208.68    8.90
   3   5   0  143.79    6.40
   3   5   0  137.39    5.90
   3   5   0  138.29    5.70
   3   5   0  139.69    6.00
   3   5   0  134.89    6.40
   3   5   0  142.59    6.60
   3   5   0  132.39    7.00
   3   5   0  140.49    5.60
   4   5   0   -0.90    1.80
   4   5   0    3.30    1.10
   4   5   0    0.20    1.00
   4   5   0    3.90    1.00
   4   5   0    4.30    2.10
   6  -6   0    8.70    1.80
  -6   6   0    7.30    2.30
   5  -6   0   26.70    3.20
   5  -6   0   34.40    2.00
  -5   6   0   39.50    4.80
  -5   6   0   28.10    3.90
  -5   6   0   33.20    3.00
  -5   6   0   35.30    2.80
  -5   6   0   33.40    3.20
  -5   6   0   34.40    2.50
  -5   6   0   30.80    2.00
   4  -6   0   42.00    6.20
   4  -6   0   36.00    5.60
   4  -6   0   42.80    3.80
   4  -6   0   41.90    2.50
   4  -6   0   42.10    4.90
   4  -6   0   42.10    3.60
   4  -6   0   42.10    3.80
   4  -6   0   33.30    4.90
  -4   6   0   40.30    5.30
  -4   6   0   41.20    2.50
  -4   6   0   38.30    3.00
  -4   6   0   44.20    3.50
  -4   6   0   37.90    3.10
  -4   6   0   41.60    3.60
  -4   6   0   39.10    2.80
  -4   6   0   41.50    3.60
  -4   6   0   33.70    3.50
   3  -6   0  893.21   27.60
   3  -6   0  894.81   28.30
   3  -6   0  849.12   26.70
   3  -6   0  966.90   33.90
   3  -6   0  902.91   28.90
   3  -6   0  894.91   26.80
   3  -6   0  842.52   27.20
   3  -6   0  898.11   26.90
   3  -6   0  892.81   27.10
   3  -6   0  846.62   28.30
   3  -6   0  837.02   28.20
  -3   6   0  918.21   27.20
  -3   6   0  886.81   28.10
  -3   6   0  873.11   27.50
  -3   6   0  870.01   27.40
  -3   6   0  898.01   26.90
  -3   6   0  895.31   27.00
  -3   6   0  953.30   27.70
  -3   6   0  970.80   31.90
  -3   6   0  868.21   27.40
  -3   6   0  885.91   27.30
  -3   6   0  897.41   26.80
   2  -6   0  119.69    6.00
   2  -6   0  118.79    9.80
   2  -6   0  124.39    5.40
   2  -6   0  116.79    6.30
   2  -6   0  119.99    5.30
   2  -6   0  121.59    6.60
   2  -6   0  109.19    7.10
   2  -6   0  118.59    5.40
   2  -6   0  118.39    5.50
  -2   6   0  125.79    5.30
  -2   6   0  113.59    5.80
  -2   6   0  111.39    5.90
  -2   6   0  120.99    7.70
  -2   6   0  125.59    5.70
  -2   6   0  120.89    6.10
  -2   6   0  128.09    4.90
  -2   6   0  120.59    5.30
  -2   6   0  129.59    5.20
  -2   6   0  128.09    6.00
  -2   6   0  118.39    4.80
  -2   6   0  127.89    6.20
   1  -6   0   17.30    2.40
   1  -6   0   17.40    2.20
   1  -6   0   18.80    3.90
   1  -6   0   21.00    2.60
   1  -6   0   25.50    3.40
   1  -6   0   17.20    2.60
   1  -6   0   16.80    2.60
  -1   6   0   19.20    2.40
  -1   6   0   16.20    2.70
  -1   6   0   20.40    3.00
  -1   6   0   13.00    2.00
  -1   6   0   17.30    2.70
  -1   6   0   20.90    2.00
  -1   6   0   15.10    2.30
  -1   6   0   18.50    2.60
  -1   6   0   23.80    3.20
  -1   6   0   17.50    1.60
   0  -6   0 1530.75   43.70
   0  -6   0 1466.65   43.40
   0  -6   0 1523.75   43.40
   0   6   0 1511.85   44.30
   0   6   0 1461.45   43.00
   0   6   0 1520.85   43.70
   0   6   0 1530.85   44.20
   0   6   0 1406.76   42.30
   0   6   0 1470.65   44.30
   0   6   0 1428.66   43.40
   0   6   0 1547.85   42.60
  -1  -6   0  130.19    5.40
  -1  -6   0  138.59    6.70
   1   6   0  127.49    5.70
   1   6   0  141.99    6.20
   1   6   0  134.79    6.40
   1   6   0  148.49    6.70
   1   6   0  140.79    6.20
   1   6   0  138.19    6.70
  -2  -6   0    2.50    2.90
  -2  -6   0   -0.50    2.40
   2   6   0   -0.50    2.20
   2   6   0   -5.70    3.90
   2   6   0    0.50    1.60
   2   6   0    1.00    3.50
   2   6   0    2.10    1.90
   3   6   0   49.90    4.80
   3   6   0   58.69    3.70
   3   6   0   56.79    3.00
   3   6   0   60.29    3.60
   3   6   0   58.59    3.40
   3   6   0   56.59    3.70
   5  -7   0   13.30    1.10
   5  -7   0    9.60    1.60
  -5   7   0   14.90    1.70
  -5   7   0   12.50    1.10
  -5   7   0   10.20    1.60
  -5   7   0   10.80    1.60
  -5   7   0   15.90    1.60
   4  -7   0   33.50    5.40
   4  -7   0   28.70    2.40
   4  -7   0   33.70    3.70
   4  -7   0   32.10    2.20
   4  -7   0   32.40    3.50
  -4   7   0   34.80    3.60
  -4   7   0   36.00    2.90
  -4   7   0   34.50    2.10
  -4   7   0   35.00    3.00
  -4   7   0   32.30    2.50
  -4   7   0   32.00    2.70
   3  -7   0   55.89    3.50
   3  -7   0   51.29    3.10
   3  -7   0   44.30    3.00
   3  -7   0   47.70    5.40
   3  -7   0   46.20    4.00
   3  -7   0   47.20    3.70
   3  -7   0   53.79    7.20
   3  -7   0   39.50    5.70
   3  -7   0   55.29    4.50
   3  -7   0   45.50    5.00
  -3   7   0   52.49    2.80
  -3   7   0   42.20    3.60
  -3   7   0   40.50    6.40
  -3   7   0   46.80    3.90
  -3   7   0   51.29    3.70
  -3   7   0   48.50    3.20
  -3   7   0   50.69    3.60
  -3   7   0   50.19    3.70
  -3   7   0   49.00    3.20
   2  -7   0   34.70    3.40
   2  -7   0   29.00    6.70
   2  -7   0   29.20    2.80
   2  -7   0   27.10    5.20
   2  -7   0   25.50    2.80
   2  -7   0   36.30    4.70
   2  -7   0   28.10    2.80
   2  -7   0   33.40    5.00
  -2   7   0   30.80    2.10
  -2   7   0   34.90    3.80
  -2   7   0   24.80    2.70
  -2   7   0   31.00    3.10
  -2   7   0   31.00    3.70
  -2   7   0   28.80    2.80
  -2   7   0   29.30    3.70
  -2   7   0   26.10    4.40
  -2   7   0   26.60    3.00
  -2   7   0   31.50    2.50
   1  -7   0  113.29    5.20
   1  -7   0  116.69    7.40
   1  -7   0  110.99    5.60
   1  -7   0  108.49    5.00
   1  -7   0   98.09    5.30
   1  -7   0  104.19   10.00
  -1   7   0   99.29    5.20
  -1   7   0  104.29    4.60
  -1   7   0  115.29    5.60
  -1   7   0  115.09    5.30
  -1   7   0   98.09    5.90
  -1   7   0  112.69    6.00
  -1   7   0  109.59    5.50
  -1   7   0  101.29    4.00
  -1   7   0  113.49    5.80
  -1   7   0   98.69    5.90
   0  -7   0    5.10    2.70
   0  -7   0    7.10    2.20
   0  -7   0    6.10    1.90
   0   7   0    4.50    1.60
   0   7   0    7.40    2.30
   0   7   0    7.50    1.80
   0   7   0    6.80    1.90
   0   7   0    7.10    1.80
   0   7   0    8.30    2.20
  -1  -7   0   92.39    6.30
  -1  -7   0   89.49    4.60
  -1  -7   0  104.39    5.50
   1   7   0   95.79    5.10
   1   7   0   87.49    4.60
   1   7   0   88.19    5.60
   1   7   0   98.39    5.40
   2   7   0   39.90    3.20
   2   7   0   44.40    3.10
   2   7   0   40.10    3.10
   2   7   0   35.00    3.10
   3   7   0    4.50    1.30
   5  -8   0   99.49    5.80
   5  -8   0   95.79    3.90
   5  -8   0  102.69    3.50
  -5   8   0  101.09    3.50
  -5   8   0   99.29    3.80
  -5   8   0  100.19    3.70
   4  -8   0   52.09    3.60
   4  -8   0   45.20    5.30
   4  -8   0   52.09    2.50
  -4   8   0   53.69    3.10
  -4   8   0   55.49    3.40
  -4   8   0   53.29    3.70
  -4   8   0   54.29    2.50
   3  -8   0  231.28    8.40
   3  -8   0  238.78    9.60
   3  -8   0  215.08    9.20
   3  -8   0  239.98    8.90
   3  -8   0  231.28    8.20
   3  -8   0  243.58   12.90
  -3   8   0  222.88    8.90
  -3   8   0  236.78    9.00
  -3   8   0  248.98   12.70
  -3   8   0  227.28    8.00
  -3   8   0  227.88    8.30
  -3   8   0  236.98    8.60
  -3   8   0  236.58    7.80
   2  -8   0  161.68    7.50
   2  -8   0  155.08    7.90
   2  -8   0  170.78    7.00
   2  -8   0  158.38   10.90
   2  -8   0  156.78    8.30
   2  -8   0  166.78    6.80
   2  -8   0  167.78    7.90
   2  -8   0  171.78    6.70
  -2   8   0  171.48    7.50
  -2   8   0  160.98    8.70
  -2   8   0  171.48    7.10
  -2   8   0  165.68    6.30
  -2   8   0  168.28    7.50
  -2   8   0  169.18    6.40
  -2   8   0  167.68    6.80
  -2   8   0  169.48    5.80
  -2   8   0  169.08    7.10
   1  -8   0   38.20    3.10
   1  -8   0   37.20    5.20
   1  -8   0   43.60    5.60
   1  -8   0   40.50    3.20
   1  -8   0   38.20    3.10
   1  -8   0   33.10    4.40
  -1   8   0   42.00    3.40
  -1   8   0   32.20    3.00
  -1   8   0   40.10    3.00
  -1   8   0   35.70    3.50
  -1   8   0   29.90    3.70
  -1   8   0   36.90    1.70
   0  -8   0  456.15   14.70
   0  -8   0  480.85   15.40
   0  -8   0  466.55   15.00
   0   8   0  447.06   15.30
   0   8   0  463.15   15.30
   0   8   0  456.65   15.30
   0   8   0  439.76   14.60
   0   8   0  434.96   14.40
  -1  -8   0   15.50    2.30
  -1  -8   0   12.80    2.60
   1   8   0   16.00    2.10
   1   8   0   10.80    2.50
   1   8   0   14.70    2.10
   2   8   0    1.70    1.10
   2   8   0    1.70    1.20
   2   8   0    2.60    1.10
   4  -9   0    6.90    1.30
   4  -9   0    6.70    2.20
  -4   9   0   10.70    1.50
  -4   9   0    8.20    1.10
  -4   9   0    9.50    0.80
   3  -9   0   13.80    2.20
   3  -9   0   10.40    1.80
   3  -9   0   15.30    1.50
   3  -9   0    7.30    2.90
  -3   9   0   11.30    0.90
  -3   9   0    8.70    1.90
  -3   9   0   12.90    1.80
  -3   9   0   11.20    1.60
   2  -9   0   30.20    2.30
   2  -9   0   33.90    3.30
   2  -9   0   31.00    2.60
   2  -9   0   24.20    4.60
   2  -9   0   26.00    3.00
  -2   9   0   29.50    3.10
  -2   9   0   29.40    1.30
  -2   9   0   30.20    3.00
  -2   9   0   28.70    2.30
   1  -9   0   10.70    1.90
   1  -9   0    9.90    1.50
   1  -9   0    8.50    1.60
   1  -9   0    7.40    2.70
  -1   9   0    5.80    1.60
  -1   9   0   10.20    1.70
  -1   9   0   10.30    1.70
   0  -9   0    6.00    1.70
   0  -9   0    6.40    1.50
   0  -9   0    5.70    1.90
   0   9   0    6.40    1.50
   0   9   0    6.30    1.50
   0   9   0    5.80    1.40
   1   9   0   30.70    2.20
   1   9   0   32.40    2.20
   1   9   0   28.50    3.60
   1   9  -1   81.59    3.60
   1   9  -1   79.79    3.80
   1   9  -1   79.79    3.60
   0   9  -1    6.40    1.30
   0   9  -1    8.20    1.50
   0   9  -1    3.90    1.40
   0  -9   1    8.40    1.80
   0  -9   1    9.00    1.80
   0  -9   1    6.30    1.50
  -1   9  -1    0.90    1.60
  -1   9  -1    0.90    1.50
  -1   9  -1    1.50    1.30
  -1   9  -1    1.50    1.40
   1  -9   1   -0.50    1.50
   1  -9   1    2.30    2.50
   1  -9   1    0.60    1.30
   1  -9   1    0.50    1.40
  -2   9  -1   95.99    4.70
  -2   9  -1   96.39    3.20
  -2   9  -1   99.49    4.30
  -2   9  -1   88.29    4.60
  -2   9  -1   91.09    4.70
   2  -9   1  102.99    4.50
   2  -9   1   93.09    4.70
   2  -9   1  100.99    4.20
   2  -9   1  102.59    5.10
  -3   9  -1   13.70    1.70
  -3   9  -1   14.50    1.00
  -3   9  -1   18.60    1.90
   3  -9   1   12.40    1.90
   3  -9   1   16.80    3.10
   3  -9   1   14.90    1.50
  -4   9  -1    8.00    1.10
  -4   9  -1   10.80    1.50
  -4   9  -1    9.60    0.80
   4  -9   1    5.80    2.20
   4  -9   1    7.00    1.20
   2   8  -1   36.60    2.50
   2   8  -1   37.50    2.50
   2   8  -1   34.30    2.70
   1   8  -1    1.00    1.40
   1   8  -1    0.70    1.20
   1   8  -1    3.50    1.40
  -1  -8   1    4.50    2.40
  -1  -8   1    3.20    1.90
   0   8  -1   55.09    3.40
   0   8  -1   55.69    3.70
   0   8  -1   52.69    3.90
   0  -8   1   60.49    3.70
   0  -8   1   50.29    4.00
  -1   8  -1   73.39    4.60
  -1   8  -1   72.19    4.00
  -1   8  -1   74.69    4.50
  -1   8  -1   70.19    2.60
  -1   8  -1   68.49    4.40
  -1   8  -1   69.99    4.40
   1  -8   1   67.89    4.00
   1  -8   1   76.29    4.10
   1  -8   1   66.49    5.80
   1  -8   1   68.19    4.00
   1  -8   1   75.99    5.60
   1  -8   1   65.69    5.30
  -2   8  -1    3.70    2.10
  -2   8  -1    5.50    1.90
  -2   8  -1    2.00    1.40
  -2   8  -1    4.00    0.70
  -2   8  -1    2.60    1.30
  -2   8  -1    4.70    1.40
  -2   8  -1    9.20    2.80
  -2   8  -1    5.20    3.10
  -2   8  -1    3.50    1.60
   2  -8   1    4.30    4.10
   2  -8   1    4.00    1.40
   2  -8   1    3.90    2.20
   2  -8   1    5.60    2.20
   2  -8   1    1.80    1.60
   2  -8   1    3.80    1.30
  -3   8  -1   10.40    1.80
  -3   8  -1   11.20    1.50
  -3   8  -1   16.40    2.50
  -3   8  -1   12.80    1.80
  -3   8  -1   14.50    1.30
  -3   8  -1   19.50    5.30
  -3   8  -1    7.90    2.70
   3  -8   1   15.80    2.40
   3  -8   1   12.20    1.80
   3  -8   1   13.80    3.70
   3  -8   1   13.90    1.90
   3  -8   1    7.50    2.30
  -4   8  -1  149.09    5.50
  -4   8  -1  140.39    4.90
  -4   8  -1  134.09    5.50
   4  -8   1  144.89    6.10
   4  -8   1  135.59    4.90
   4  -8   1  123.49    9.10
  -5   8  -1   17.50    1.10
  -5   8  -1   17.50    1.40
   5  -8   1   13.70    2.90
   5  -8   1   16.50    1.10
   5  -8   1   15.00    1.80
   3   7  -1   19.10    2.40
   3   7  -1   15.90    1.80
   3   7  -1   23.20    2.60
   2   7  -1   17.80    2.50
   2   7  -1   13.90    2.20
   2   7  -1   20.30    2.20
   2   7  -1   14.90    2.00
   1   7  -1   56.09    5.10
   1   7  -1   56.69    4.10
   1   7  -1   44.80    6.10
  -1  -7   1   51.59    4.80
  -1  -7   1   53.39    3.40
  -1  -7   1   52.29    5.40
   0   7  -1   31.10    3.10
   0   7  -1   40.00    3.90
   0   7  -1   46.50    4.70
   0   7  -1   35.60    3.30
   0   7  -1   45.80    5.80
   0   7  -1   34.80    3.40
   0  -7   1   35.30    2.90
   0  -7   1   33.30    3.50
   0  -7   1   33.00    3.30
   0  -7   1   43.30    4.80
  -1   7  -1   63.19    4.60
  -1   7  -1   59.79    4.10
  -1   7  -1   63.79    3.80
  -1   7  -1   60.99    4.40
  -1   7  -1   58.69    3.90
  -1   7  -1   53.29    4.60
  -1   7  -1   57.19    2.60
  -1   7  -1   59.79    3.80
  -1   7  -1   63.29    3.30
   1  -7   1   54.79    5.80
   1  -7   1   57.79    4.10
   1  -7   1   59.29    4.30
   1  -7   1   65.29    6.00
   1  -7   1   64.39    3.60
   1  -7   1   56.09    4.40
   1  -7   1   61.39    3.80
   1  -7   1   56.19    9.50
  -2   7  -1   22.00    2.60
  -2   7  -1   20.70    2.50
  -2   7  -1   19.40    3.90
  -2   7  -1   14.40    2.30
  -2   7  -1   24.70    2.80
  -2   7  -1   20.70    2.80
  -2   7  -1   19.10    2.70
  -2   7  -1   25.10    2.80
  -2   7  -1   24.60    2.20
  -2   7  -1   21.20    1.70
   2  -7   1   18.30    2.50
   2  -7   1   22.20    4.90
   2  -7   1   21.10    3.10
   2  -7   1   16.10    2.20
   2  -7   1   20.90    2.50
   2  -7   1   17.00    2.50
   2  -7   1   15.30    3.00
  -3   7  -1  423.86   14.30
  -3   7  -1  434.86   13.40
  -3   7  -1  399.16   17.90
  -3   7  -1  410.66   13.50
  -3   7  -1  391.66   13.60
  -3   7  -1  424.16   13.60
  -3   7  -1  438.66   13.80
  -3   7  -1  421.96   14.20
  -3   7  -1  437.36   14.20
   3  -7   1  427.36   13.70
   3  -7   1  424.36   14.60
   3  -7   1  388.36   15.70
   3  -7   1  413.86   13.40
   3  -7   1  422.06   14.00
   3  -7   1  432.46   13.60
   3  -7   1  427.86   19.20
   3  -7   1  407.86   15.50
   3  -7   1  422.86   15.10
   3  -7   1  406.96   14.90
  -4   7  -1   24.80    2.40
  -4   7  -1   23.80    2.20
  -4   7  -1   25.30    2.60
  -4   7  -1   24.40    2.50
  -4   7  -1   24.10    1.80
  -4   7  -1   23.70    3.40
   4  -7   1   25.50    3.50
   4  -7   1   20.90    2.20
   4  -7   1   21.90    4.70
   4  -7   1   21.40    3.20
   4  -7   1   22.00    1.80
  -5   7  -1  180.18    7.90
  -5   7  -1  185.98    6.70
  -5   7  -1  191.28    6.50
  -5   7  -1  185.98    6.20
  -5   7  -1  188.58    6.50
   5  -7   1  197.88    6.20
   5  -7   1  191.48    6.70
   5  -7   1  158.08    8.90
   3   6  -1  101.49    4.50
   3   6  -1   95.29    4.20
   3   6  -1  101.59    4.80
   3   6  -1  100.19    5.10
   3   6  -1  100.09    4.70
   3   6  -1  102.89    4.80
   2   6  -1  195.08    8.20
   2   6  -1  203.68    8.20
   2   6  -1  211.78    8.40
   2   6  -1  203.08    8.30
   1   6  -1   69.19    4.60
   1   6  -1   83.89    4.70
   1   6  -1   72.29    4.40
   1   6  -1   78.89    4.90
   1   6  -1   73.99    8.90
   1   6  -1   80.79    4.60
  -1  -6   1   78.99    3.90
  -1  -6   1   75.59    5.10
   0   6  -1  110.09    6.00
   0   6  -1  105.59    3.80
   0   6  -1  107.19    5.40
   0   6  -1  104.29    4.50
   0   6  -1  102.39    3.60
   0   6  -1  100.29    5.30
   0   6  -1  111.19    5.90
   0   6  -1  112.19    6.10
   0   6  -1   99.09    5.20
   0   6  -1  106.89    5.00
   0  -6   1  107.49    5.10
   0  -6   1  110.69    5.50
   0  -6   1  103.69    5.10
   0  -6   1   93.19    7.40
   0  -6   1  103.69    4.60
   0  -6   1  105.99    4.90
  -1   6  -1   85.89    3.90
  -1   6  -1   84.59    3.70
  -1   6  -1   75.89    3.30
  -1   6  -1   72.89    6.60
  -1   6  -1   83.89    5.20
  -1   6  -1   85.29    4.60
  -1   6  -1   79.89    4.20
  -1   6  -1   83.69    4.50
  -1   6  -1   73.39    5.50
  -1   6  -1   88.59    4.90
  -1   6  -1   83.59    4.70
   1  -6   1   85.09    4.80
   1  -6   1   85.19    6.90
   1  -6   1   78.89    4.60
   1  -6   1   80.79    4.20
   1  -6   1   84.39    4.00
   1  -6   1   88.59    4.30
   1  -6   1   86.19    9.80
   1  -6   1   80.39    4.70
   1  -6   1   73.19    5.40
  -2   6  -1  468.85   14.80
  -2   6  -1  482.85   15.10
  -2   6  -1  460.75   14.90
  -2   6  -1  478.55   15.80
  -2   6  -1  482.15   17.90
  -2   6  -1  482.55   15.70
  -2   6  -1  453.95   15.70
  -2   6  -1  462.35   15.20
  -2   6  -1  468.95   15.50
  -2   6  -1  489.25   15.30
  -2   6  -1  463.95   14.70
   2  -6   1  487.15   16.30
   2  -6   1  476.75   15.30
   2  -6   1  497.05   20.80
   2  -6   1  484.45   15.30
   2  -6   1  476.15   16.70
   2  -6   1  460.55   16.80
   2  -6   1  481.65   15.70
   2  -6   1  477.45   15.30
   2  -6   1  463.35   16.20
  -3   6  -1  107.59    9.20
  -3   6  -1  106.99    4.50
  -3   6  -1  104.69    5.20
  -3   6  -1  109.49    4.90
  -3   6  -1  102.39    5.20
  -3   6  -1  107.49    4.80
  -3   6  -1  107.19    4.90
  -3   6  -1   99.49    6.30
  -3   6  -1   97.99    5.20
   3  -6   1  105.99    4.60
   3  -6   1   99.89    5.90
   3  -6   1   92.99    8.70
   3  -6   1  106.19    5.30
   3  -6   1   90.69    6.10
   3  -6   1  105.89    5.00
   3  -6   1  105.79    4.90
   3  -6   1  103.79    4.50
   3  -6   1   96.69    6.00
   3  -6   1   98.69    7.00
  -4   6  -1  378.36   14.80
  -4   6  -1  407.46   13.00
  -4   6  -1  403.46   12.60
  -4   6  -1  401.06   13.40
  -4   6  -1  390.36   16.90
  -4   6  -1  393.76   13.10
  -4   6  -1  387.76   13.00
  -4   6  -1  373.96   13.20
  -4   6  -1  394.76   13.70
   4  -6   1  385.26   14.70
   4  -6   1  359.96   15.00
   4  -6   1  380.26   17.20
   4  -6   1  383.26   13.60
   4  -6   1  395.06   12.50
   4  -6   1  397.56   13.80
   4  -6   1  362.96   16.00
   4  -6   1  384.46   17.90
  -5   6  -1    4.60    2.50
  -5   6  -1    2.70    0.80
  -5   6  -1    3.50    1.00
  -5   6  -1    2.00    2.20
  -5   6  -1    3.40    1.20
  -5   6  -1    4.60    1.50
  -5   6  -1    5.00    2.50
   5  -6   1    2.70    0.60
   5  -6   1    4.90    2.10
   5  -6   1    5.70    2.10
   5  -6   1    1.20    1.70
   4   5  -1   43.50    3.20
   4   5  -1   40.00    2.40
   4   5  -1   37.00    2.40
   4   5  -1   41.00    3.00
   4   5  -1   37.70    2.50
   4   5  -1   30.10    4.40
   3   5  -1  331.97   10.90
   3   5  -1  328.57   11.60
   3   5  -1  331.97   11.10
   3   5  -1  319.67   11.60
   3   5  -1  324.67   11.60
   3   5  -1  326.37   11.30
   3   5  -1  329.57   11.40
   2   5  -1   97.29    4.50
   2   5  -1   92.59    5.80
   2   5  -1   97.29    4.70
   2   5  -1  100.99    5.60
   2   5  -1   89.29    4.80
   2   5  -1   98.49    5.50
   2   5  -1   91.39    5.20
   2   5  -1   98.99    5.20
  -2  -5   1   90.69    5.30
   1   5  -1   62.99    4.10
   1   5  -1   66.39    4.00
   1   5  -1   64.69    4.30
   1   5  -1   62.79    3.20
  -1  -5   1   71.99    3.70
  -1  -5   1   63.49    4.60
  -1  -5   1   69.99    3.10
  -1  -5   1   66.99    3.80
  -1  -5   1   71.39    2.90
   0   5  -1   56.79    4.10
   0   5  -1   64.39    4.20
   0   5  -1   63.99    2.90
   0   5  -1   58.19    4.90
   0   5  -1   64.69    3.20
   0  -5   1   61.19    3.20
   0  -5   1   67.49    4.00
   0  -5   1   64.99    3.00
   0  -5   1   66.29    4.20
   0  -5   1   63.39    3.40
   0  -5   1   63.49    3.40
  -1   5  -1   21.80    1.80
  -1   5  -1   23.80    1.50
  -1   5  -1   20.20    1.70
  -1   5  -1   17.40    3.80
  -1   5  -1   17.90    2.50
  -1   5  -1   19.00    3.00
   1  -5   1   19.60    2.10
   1  -5   1   21.10    2.50
   1  -5   1   21.20    2.30
   1  -5   1   19.50    2.20
   1  -5   1   23.50    2.60
   1  -5   1   22.70    2.00
  -2   5  -1   67.69    4.60
  -2   5  -1   71.09    3.40
  -2   5  -1   60.59    4.00
  -2   5  -1   64.19    3.80
  -2   5  -1   69.39    3.20
  -2   5  -1   73.89    5.70
  -2   5  -1   67.09    3.90
  -2   5  -1   70.29    3.50
   2  -5   1   69.09    3.50
   2  -5   1   68.29    3.60
   2  -5   1   58.29    5.40
   2  -5   1   63.29    4.10
   2  -5   1   70.89    4.00
   2  -5   1   60.39    3.80
   2  -5   1   61.39    3.90
   2  -5   1   65.19    3.40
   2  -5   1   64.89    8.00
  -3   5  -1  164.38    6.50
  -3   5  -1  161.58    7.10
  -3   5  -1  168.88    6.70
  -3   5  -1  159.48    8.20
  -3   5  -1  171.18    7.60
  -3   5  -1  169.58    6.50
  -3   5  -1  165.18    7.70
  -3   5  -1  166.48    6.20
  -3   5  -1  164.58    7.20
  -3   5  -1  175.68   11.00
  -3   5  -1  167.08    5.60
  -3   5  -1  165.88    6.80
  -3   5  -1  158.58    6.90
   3  -5   1  162.38    6.30
   3  -5   1  163.78    7.30
   3  -5   1  164.88   11.00
   3  -5   1  157.08    7.20
   3  -5   1  164.48    6.80
   3  -5   1  159.78    6.50
   3  -5   1  153.88    7.60
   3  -5   1  161.48    7.60
   3  -5   1  169.58    6.20
  -4   5  -1   23.00    2.10
  -4   5  -1   13.20    2.40
  -4   5  -1   20.30    1.90
  -4   5  -1   18.40    2.80
  -4   5  -1   19.80    2.80
  -4   5  -1   20.50    2.60
  -4   5  -1   19.50    2.30
  -4   5  -1   16.30    2.40
  -4   5  -1   20.40    1.80
  -4   5  -1   13.90    2.60
   4  -5   1   14.00    2.50
   4  -5   1   22.00    2.80
   4  -5   1   13.20    4.10
   4  -5   1   18.90    1.70
   4  -5   1   22.60    3.40
   4  -5   1   20.30    4.40
   4  -5   1   18.00    3.40
  -5   5  -1   48.10    3.10
  -5   5  -1   47.50    2.30
  -5   5  -1   48.20    2.60
  -5   5  -1   49.00    3.40
  -5   5  -1   40.00    3.20
  -5   5  -1   46.60    2.60
  -5   5  -1   47.90    4.10
   5  -5   1   36.20    4.50
   5  -5   1   42.30    3.90
   5  -5   1   47.70    2.40
   5  -5   1   37.80    3.80
  -6   5  -1   18.80    1.60
  -6   5  -1   17.90    1.40
  -6   5  -1   17.60    1.70
  -6   5  -1   16.50    3.10
   6  -5   1   19.70    1.00
   6  -5   1   17.60    2.80
   6  -5   1   14.30    2.10
   5   4  -1   49.50    2.30
   5   4  -1   51.99    3.20
   5   4  -1   48.70    2.30
   4   4  -1    9.10    1.90
   4   4  -1   13.90    2.70
   4   4  -1   13.60    1.80
   4   4  -1   12.40    1.80
   4   4  -1   14.40    1.90
   4   4  -1   12.10    1.60
   3   4  -1  630.04   19.90
   3   4  -1  605.54   19.60
   3   4  -1  586.64   19.50
   3   4  -1  613.64   18.90
   3   4  -1  638.14   20.60
   3   4  -1  611.74   19.40
   3   4  -1  610.24   19.30
   3   4  -1  621.54   20.60
   3   4  -1  591.34   19.70
   2   4  -1  470.35   15.30
   2   4  -1  473.85   14.90
   2   4  -1  497.85   16.00
   2   4  -1  467.65   14.80
   2   4  -1  458.25   15.40
   2   4  -1  462.75   15.70
   2   4  -1  458.45   15.80
   2   4  -1  474.05   15.70
   2   4  -1  478.25   15.80
  -2  -4   1  476.55   15.20
  -2  -4   1  494.45   14.20
  -2  -4   1  469.75   14.40
  -2  -4   1  493.25   14.70
   1   4  -1  173.18    6.20
   1   4  -1  173.28    5.80
  -1  -4   1  147.29    7.40
  -1  -4   1  170.58    6.40
  -1  -4   1  173.18    5.20
  -1  -4   1  174.28    5.50
   0   4  -1  566.74   17.10
   0   4  -1  548.05   16.50
   0   4  -1  585.74   17.70
   0  -4   1  533.85   16.40
   0  -4   1  540.95   16.80
   0  -4   1  559.44   17.00
   0  -4   1  568.14   17.20
   0  -4   1  567.54   16.80
  -1   4  -1  288.07    9.90
  -1   4  -1  289.37    9.60
  -1   4  -1  294.37    9.40
  -1   4  -1  295.57   10.70
  -1   4  -1  293.57    9.30
   1  -4   1  300.87    9.70
   1  -4   1  298.97    9.50
   1  -4   1  297.97    9.50
   1  -4   1  308.97   10.10
   1  -4   1  277.07    9.50
  -2   4  -1  144.99    5.20
  -2   4  -1  133.19    4.70
  -2   4  -1  134.49    4.90
  -2   4  -1  140.29    5.80
  -2   4  -1  137.89    8.90
  -2   4  -1  144.29    5.50
  -2   4  -1  135.19    5.20
   2  -4   1  141.79    5.40
   2  -4   1  142.99    5.40
   2  -4   1  144.39    6.10
   2  -4   1  128.49    5.20
   2  -4   1  138.19    5.20
   2  -4   1  145.19    5.80
  -3   4  -1   27.00    5.40
  -3   4  -1   22.20    2.40
  -3   4  -1   18.50    2.70
  -3   4  -1   22.90    2.00
  -3   4  -1   19.80    2.70
  -3   4  -1   25.70    2.40
  -3   4  -1   23.90    2.20
  -3   4  -1   23.60    2.10
  -3   4  -1   25.70    2.20
  -3   4  -1   23.50    2.70
  -3   4  -1   25.10    2.10
   3  -4   1   19.90    2.10
   3  -4   1   23.80    2.70
   3  -4   1   25.10    3.00
   3  -4   1   20.70    2.40
   3  -4   1   23.80    2.20
   3  -4   1   21.40    4.30
   3  -4   1   26.20    3.00
   3  -4   1   23.80    2.60
   3  -4   1   20.60    2.80
   3  -4   1   21.80    2.80
   3  -4   1   19.40    2.40
  -4   4  -1  143.49    6.80
  -4   4  -1  142.09    5.60
  -4   4  -1  149.59    6.50
  -4   4  -1  134.09    6.30
  -4   4  -1  148.39    5.60
  -4   4  -1  142.69    5.70
  -4   4  -1  144.09    7.30
  -4   4  -1  148.49    6.20
  -4   4  -1  142.49    7.00
  -4   4  -1  146.69    6.30
  -4   4  -1  146.49    6.90
   4  -4   1  149.19    6.00
   4  -4   1  147.79    7.20
   4  -4   1  140.79    6.70
   4  -4   1  141.79    7.90
   4  -4   1  151.88   10.20
   4  -4   1  142.29    7.50
   4  -4   1  134.79    7.60
   4  -4   1  141.39    5.50
  -5   4  -1    7.00    1.90
  -5   4  -1    9.70    3.10
  -5   4  -1    9.10    1.40
  -5   4  -1   10.90    1.80
  -5   4  -1    5.60    2.30
  -5   4  -1    9.20    2.00
  -5   4  -1    6.90    3.10
  -5   4  -1    8.40    1.70
  -5   4  -1   11.80    1.60
   5  -4   1    9.50    2.30
   5  -4   1    7.70    2.60
   5  -4   1    9.20    2.10
   5  -4   1   10.70    1.20
   5  -4   1    9.70    1.60
   5  -4   1    5.70    3.60
  -6   4  -1    1.60    1.00
  -6   4  -1    2.00    0.90
  -6   4  -1    2.00    0.90
   6  -4   1    1.20    1.10
   6  -4   1    3.70    1.50
   5   3  -1   19.00    2.60
   5   3  -1   22.40    1.90
   5   3  -1   21.80    1.90
   5   3  -1   24.50    2.10
   5   3  -1   23.90    1.90
   4   3  -1    6.30    2.70
   4   3  -1    0.70    1.50
   4   3  -1    1.10    2.00
   4   3  -1    1.40    1.20
   4   3  -1    2.00    1.90
   4   3  -1    0.60    1.50
   4   3  -1    2.90    1.30
   3   3  -1   49.70    4.30
   3   3  -1   47.00    4.00
   3   3  -1   60.59    4.60
   3   3  -1   50.29    3.30
   3   3  -1   53.39    3.40
   3   3  -1   54.29    3.90
   3   3  -1   55.79    4.00
   3   3  -1   54.39    3.80
  -3  -3   1   51.09    3.90
  -3  -3   1   61.29    4.40
   2   3  -1   34.00    2.40
   2   3  -1   30.40    2.10
  -2  -3   1   32.20    2.20
   1   3  -1  936.51   27.10
   1   3  -1  927.81   27.50
  -1  -3   1  960.80   26.70
  -1  -3   1  942.91   27.50
  -1  -3   1  935.41   26.70
  -1  -3   1  909.71   26.70
  -1  -3   1  957.50   26.80
   0   3  -1   29.00    2.90
   0   3  -1   30.00    1.50
   0   3  -1   30.00    2.00
   0   3  -1   32.20    1.30
   0  -3   1   28.90    1.20
   0  -3   1   29.90    1.50
   0  -3   1   27.80    1.70
  -1   3  -1   65.09    2.10
  -1   3  -1   64.59    2.70
  -1   3  -1   65.19    3.00
  -1   3  -1   67.29    2.50
  -1   3  -1   66.79    3.80
  -1   3  -1   62.09    2.90
   1  -3   1   65.09    2.50
   1  -3   1   64.59    2.70
   1  -3   1   62.89    2.70
   1  -3   1   69.39    3.10
   1  -3   1   68.39    2.90
  -2   3  -1   58.79    2.90
  -2   3  -1   59.49    4.90
  -2   3  -1   62.19    3.00
  -2   3  -1   60.49    3.20
  -2   3  -1   59.99    2.70
  -2   3  -1   60.59    2.70
   2  -3   1   60.09    3.10
   2  -3   1   59.39    3.20
   2  -3   1   61.79    2.20
   2  -3   1   56.89    2.80
   2  -3   1   59.19    2.90
  -3   3  -1  211.98   12.40
  -3   3  -1  221.38    7.50
  -3   3  -1  206.68    7.60
  -3   3  -1  222.08    8.60
  -3   3  -1  228.68    9.60
  -3   3  -1  217.98    7.50
  -3   3  -1  211.38    7.80
  -3   3  -1  223.08    8.10
   3  -3   1  228.18    7.80
   3  -3   1  233.18    7.20
   3  -3   1  209.88    6.80
   3  -3   1  216.78    8.80
   3  -3   1  222.18    7.80
   3  -3   1  223.58    8.40
   3  -3   1  226.58   11.80
   3  -3   1  219.58    8.50
  -4   3  -1  163.98    7.90
  -4   3  -1  154.98    7.20
  -4   3  -1  146.79    7.30
  -4   3  -1  145.79    5.90
  -4   3  -1  151.38    6.30
  -4   3  -1  151.98    6.60
  -4   3  -1  158.88    7.10
  -4   3  -1  153.18    6.90
  -4   3  -1  155.28    6.00
   4  -3   1  152.68    6.30
   4  -3   1  146.49    7.00
   4  -3   1  148.89    7.00
   4  -3   1  152.78    7.90
   4  -3   1  152.28    6.20
   4  -3   1  165.38    8.80
   4  -3   1  150.38    7.90
  -5   3  -1  849.22   26.10
  -5   3  -1  822.92   26.40
  -5   3  -1  836.52   25.50
  -5   3  -1  802.42   25.30
  -5   3  -1  777.52   26.90
  -5   3  -1  856.61   25.10
  -5   3  -1  857.21   25.20
  -5   3  -1  788.62   26.10
  -5   3  -1  847.52   25.00
   5  -3   1  837.52   24.40
   5  -3   1  844.12   29.70
   5  -3   1  806.02   28.00
   5  -3   1  845.42   24.90
   5  -3   1  798.22   25.20
   5  -3   1  857.31   25.60
   5  -3   1  878.81   26.80
   5  -3   1  814.72   25.40
  -6   3  -1  386.66   11.80
  -6   3  -1  391.46   11.80
  -6   3  -1  396.26   12.30
  -6   3  -1  394.96   11.70
   6  -3   1  394.16   12.20
   6  -3   1  381.66   11.90
   6  -3   1  370.56   11.70
   6  -3   1  366.06   14.10
   6  -3   1  376.46   11.00
   5   2  -1  328.67   11.10
   5   2  -1  331.27   11.30
   5   2  -1  325.27   11.10
   5   2  -1  326.67   10.70
  -5  -2   1  325.87   10.40
  -5  -2   1  316.27   10.50
   4   2  -1   20.90    2.70
   4   2  -1   20.50    3.80
   4   2  -1   20.00    2.90
   4   2  -1   16.80    2.40
   4   2  -1   23.20    3.00
   4   2  -1   18.10    2.60
   4   2  -1   20.50    2.50
  -4  -2   1   21.80    3.60
   3   2  -1   41.90    4.60
   3   2  -1   39.20    3.70
   3   2  -1   37.20    5.30
   3   2  -1   48.60    3.70
   3   2  -1   43.00    3.60
   3   2  -1   45.50    2.90
   3   2  -1   46.40    4.10
  -3  -2   1   55.69    4.80
  -3  -2   1   46.50    3.20
  -3  -2   1   37.60    3.20
   2   2  -1  148.49    5.40
   2   2  -1  150.58    5.90
  -2  -2   1  153.28    4.90
   1   2  -1   27.60    1.60
   1   2  -1   29.10    1.50
   0   2  -1 1581.54   48.00
   0   2  -1 1682.93   47.60
   0   2  -1 1733.53   47.40
   0   2  -1 1661.73   47.40
   0  -2   1 1814.32   47.80
   0  -2   1 1654.43   47.40
   0  -2   1 1674.03   47.70
  -1   2  -1  538.25   16.60
  -1   2  -1  575.74   17.00
  -1   2  -1  596.64   16.80
  -1   2  -1  573.24   17.20
  -1   2  -1  559.04   17.80
   1  -2   1  577.74   16.70
   1  -2   1  613.94   17.30
   1  -2   1  577.94   16.40
   1  -2   1  580.44   17.00
   1  -2   1  583.74   16.90
  -2   2  -1  675.83   19.90
  -2   2  -1  676.43   20.00
  -2   2  -1  673.83   20.50
  -2   2  -1  664.33   20.00
  -2   2  -1  664.33   21.70
  -2   2  -1  661.13   20.20
   2  -2   1  692.63   20.40
   2  -2   1  686.73   19.60
   2  -2   1  695.93   20.50
   2  -2   1  669.53   19.50
   2  -2   1  685.33   20.00
  -3   2  -1   99.59    4.30
  -3   2  -1  105.49    4.90
  -3   2  -1  101.09    4.30
  -3   2  -1  101.39    4.10
  -3   2  -1   96.99    4.20
   3  -2   1   99.39    4.70
   3  -2   1  100.19    5.20
   3  -2   1  103.39    4.10
   3  -2   1  105.99    4.30
   3  -2   1  101.39    4.80
  -4   2  -1  503.65   16.60
  -4   2  -1  512.55   17.40
  -4   2  -1  503.25   17.20
  -4   2  -1  502.05   16.10
  -4   2  -1  532.25   17.10
  -4   2  -1  509.85   16.30
  -4   2  -1  519.55   16.10
  -4   2  -1  518.75   16.00
   4  -2   1  497.35   16.00
   4  -2   1  501.75   16.10
   4  -2   1  549.54   20.70
   4  -2   1  500.95   16.50
   4  -2   1  522.75   18.20
   4  -2   1  478.45   17.20
   4  -2   1  488.15   15.40
   4  -2   1  514.15   16.30
   4  -2   1  510.65   16.50
  -5   2  -1   66.29    3.50
  -5   2  -1   71.59    5.50
  -5   2  -1   57.69    4.90
  -5   2  -1   67.69    4.40
  -5   2  -1   70.29    5.50
  -5   2  -1   66.59    3.50
  -5   2  -1   62.49    5.10
  -5   2  -1   69.79    4.40
  -5   2  -1   65.09    3.80
   5  -2   1   58.09    4.20
   5  -2   1   62.79    4.90
   5  -2   1   52.69    5.40
   5  -2   1   63.09    3.70
   5  -2   1   65.59    2.80
   5  -2   1   66.69    6.40
   5  -2   1   67.09    7.70
  -6   2  -1   25.30    2.10
  -6   2  -1   23.50    2.20
  -6   2  -1   23.40    1.60
  -6   2  -1   22.10    1.70
   6  -2   1   20.00    1.80
   6  -2   1   21.10    1.80
   6  -2   1   20.90    2.00
   6  -2   1   21.60    1.80
   6  -2   1   26.90    2.60
   6   1  -1    7.20    1.00
   6   1  -1    9.00    1.10
   6   1  -1    7.00    0.90
   6   1  -1    9.50    1.20
  -6  -1   1    6.30    1.10
   5   1  -1    3.40    1.40
   5   1  -1    2.60    1.20
   5   1  -1    3.10    1.40
   5   1  -1    3.60    2.80
   5   1  -1    3.70    1.20
   5   1  -1    3.10    1.30
  -5  -1   1    5.60    1.70
  -5  -1   1    2.70    1.50
  -5  -1   1    2.70    2.10
   4   1  -1   68.79    4.50
   4   1  -1   75.69    4.50
   4   1  -1   71.99    4.40
   4   1  -1   65.49    4.10
   4   1  -1   72.99    5.00
   4   1  -1   74.29    4.10
   4   1  -1   75.99    4.90
   4   1  -1   71.39    4.10
   4   1  -1   66.99    7.20
  -4  -1   1   76.69    5.10
  -4  -1   1   57.39    4.60
  -4  -1   1   67.19    3.90
  -4  -1   1   67.99    3.70
  -4  -1   1   65.89    4.90
  -4  -1   1   71.29    4.70
   3   1  -1  364.26   13.00
   3   1  -1  392.16   12.40
   3   1  -1  356.56   12.40
   3   1  -1  375.96   13.10
   3   1  -1  418.76   13.50
   3   1  -1  378.56   13.00
  -3  -1   1  397.96   12.50
  -3  -1   1  388.46   12.00
  -3  -1   1  383.16   12.30
   2   1  -1   61.39    2.70
   2   1  -1   65.79    3.20
  -2  -1   1   64.89    2.60
  -2  -1   1   60.89    2.50
   1   1  -1  181.58    5.80
   1   1  -1  177.58    5.50
  -1  -1   1  178.88    5.20
  -1  -1   1  172.08    5.20
   0   1  -1   19.80    1.00
   0   1  -1   19.40    1.10
   0   1  -1   20.50    0.70
   0   1  -1   21.20    0.70
   0   1  -1   20.20    0.90
   0  -1   1   21.80    0.80
   0  -1   1   21.30    0.90
   0  -1   1   22.30    0.70
  -1   1  -1  381.66   11.40
  -1   1  -1  383.96   11.30
  -1   1  -1  386.26   11.30
  -1   1  -1  392.96   11.50
  -1   1  -1  369.06   12.50
   1  -1   1  395.96   11.30
   1  -1   1  396.86   11.50
   1  -1   1  385.26   11.30
   1  -1   1  366.36   11.70
   1  -1   1  394.46   11.10
  -2   1  -1   81.49    3.30
  -2   1  -1   79.79    3.10
  -2   1  -1   77.69    3.00
  -2   1  -1   78.79    3.40
   2  -1   1   77.69    3.00
   2  -1   1   77.59    3.70
   2  -1   1   73.59    3.00
   2  -1   1   83.79    3.30
   2  -1   1   76.89    3.30
  -3   1  -1    8.10    1.40
  -3   1  -1    8.50    1.50
  -3   1  -1    9.50    1.30
  -3   1  -1    8.20    1.40
  -3   1  -1    7.10    1.20
  -3   1  -1   11.50    1.80
   3  -1   1    7.50    1.30
   3  -1   1    9.50    1.20
   3  -1   1    7.20    1.40
   3  -1   1    8.60    1.30
   3  -1   1    6.90    1.70
  -4   1  -1  174.48    6.50
  -4   1  -1  171.88    7.30
  -4   1  -1  169.98    7.00
  -4   1  -1  171.88    6.60
  -4   1  -1  179.18    7.20
  -4   1  -1  159.08    8.10
  -4   1  -1  170.38    6.90
   4  -1   1  173.28    7.90
   4  -1   1  169.08    7.10
   4  -1   1  187.18    8.50
   4  -1   1  172.28    9.70
   4  -1   1  168.58    6.90
   4  -1   1  169.38    7.20
   4  -1   1  164.68    5.70
   4  -1   1  175.58    6.50
   4  -1   1  176.08    7.10
  -5   1  -1 1589.74   51.59
  -5   1  -1 1681.13   48.50
  -5   1  -1 1763.42   48.40
  -5   1  -1 1666.23   48.40
  -5   1  -1 1725.33   50.59
  -5   1  -1 1728.63   50.39
  -5   1  -1 1689.13   48.50
  -5   1  -1 1644.04   48.90
   5  -1   1 1696.83   48.80
   5  -1   1 1622.14   51.29
   5  -1   1 1667.43   52.09
   5  -1   1 1601.14   47.10
   5  -1   1 1688.63   48.70
   5  -1   1 1729.63   49.80
   5  -1   1 1661.93   48.90
   5  -1   1 1494.75   49.99
   5  -1   1 1665.03   48.80
  -6   1  -1  434.06   12.90
  -6   1  -1  404.56   13.80
  -6   1  -1  444.86   13.00
   6  -1   1  436.46   13.10
   6  -1   1  429.36   13.20
   6  -1   1  427.96   13.20
   6  -1   1  391.46   14.70
   6  -1   1  437.56   13.10
   6  -1   1  430.86   12.90
   6   0  -1   22.90    2.50
   6   0  -1   22.30    1.70
   6   0  -1   21.70    1.90
   6   0  -1   19.70    1.70
   6   0  -1   21.80    1.90
  -6   0   1   22.80    1.80
  -6   0   1   25.10    2.00
   5   0  -1   20.60    3.60
   5   0  -1   19.30    2.70
   5   0  -1   21.50    2.60
   5   0  -1   18.00    3.00
   5   0  -1   22.20    2.50
   5   0  -1   23.10    4.20
   5   0  -1   15.30    2.10
  -5   0   1   20.60    2.50
  -5   0   1   17.50    4.50
  -5   0   1   18.10    2.30
  -5   0   1   19.40    2.30
   4   0  -1    7.00    2.60
   4   0  -1    9.60    3.20
   4   0  -1    8.80    4.00
   4   0  -1    5.90    1.80
   4   0  -1    6.90    1.50
   4   0  -1    3.70    2.70
  -4   0   1    4.70    1.90
  -4   0   1    6.00    1.90
  -4   0   1    8.40    1.90
  -4   0   1    8.30    2.00
  -4   0   1    8.20    1.70
  -4   0   1    6.40    1.70
   3   0  -1   21.70    1.70
   3   0  -1   18.90    2.30
   3   0  -1   19.60    1.80
  -3   0   1   22.00    2.00
  -3   0   1   21.80    2.10
  -3   0   1   19.50    2.30
  -3   0   1   17.40    1.90
  -3   0   1   22.40    1.90
  -3   0   1   15.00    2.20
   2   0  -1 1547.55   43.60
   2   0  -1 1525.45   43.10
   2   0  -1 1513.55   44.30
  -2   0   1 1412.46   43.20
  -2   0   1 1525.25   43.60
  -2   0   1 1569.84   43.70
  -2   0   1 1586.24   43.70
   1   0  -1 3650.93  100.79
   1   0  -1 3543.75  100.59
   1   0  -1 3591.04  101.29
   1   0  -1 3676.23  100.89
   1   0  -1 3521.05  101.19
   1   0  -1 3532.15  100.89
  -1   0   1 3636.44  100.89
  -1   0   1 3689.93  100.99
  -1   0   1 3472.15  100.89
   0   0  -1  763.12   21.60
   0   0  -1  754.12   21.80
   0   0  -1  719.23   21.60
   0   0  -1  777.62   21.60
   0   0   1  781.32   21.60
   0   0   1  777.92   21.60
   0   0   1  796.22   21.60
  -1   0  -1 1136.49   32.20
   1   0   1 1063.99   32.90
   1   0   1 1100.79   32.40
   1   0   1 1223.28   32.50
   1   0   1 1185.58   32.20
   1   0   1 1163.78   32.50
   1   0   1 1137.99   32.80
   1   0   1 1198.58   32.50
   1   0   1 1062.79   32.40
  -2   0  -1  280.87    9.00
  -2   0  -1  286.47    8.90
   2   0   1  281.87    8.70
   2   0   1  286.87    8.90
   2   0   1  283.27    8.90
   2   0   1  281.17    9.60
   2   0   1  286.47    8.60
  -3   0  -1   33.50    2.40
  -3   0  -1   29.70    2.60
  -3   0  -1   32.90    2.40
  -3   0  -1   29.10    2.50
  -3   0  -1   33.60    2.10
   3   0   1   30.40    2.20
   3   0   1   32.10    2.90
   3   0   1   30.60    2.10
  -4   0  -1 1138.19   33.80
  -4   0  -1 1091.29   34.20
  -4   0  -1 1184.58   35.00
  -4   0  -1 1136.89   34.10
  -4   0  -1 1173.98   34.80
  -4   0  -1 1162.08   34.80
  -4   0  -1 1185.28   33.90
   4   0   1 1185.18   34.80
   4   0   1 1132.29   34.10
   4   0   1 1148.09   35.20
   4   0   1 1113.59   35.10
   4   0   1 1176.88   34.60
   4   0   1 1119.99   34.50
   4   0   1 1193.68   34.60
   4   0   1 1187.88   36.30
   4   0   1 1110.29   41.80
   4   0   1 1108.69   32.70
  -5   0  -1  120.99    8.20
  -5   0  -1  131.89    5.30
  -5   0  -1  138.09    7.50
  -5   0  -1  130.29    5.40
  -5   0  -1  134.09    5.30
   5   0   1  132.29    5.80
   5   0   1  134.39    5.80
   5   0   1  136.79    5.50
   5   0   1  132.79    6.70
   5   0   1  128.29    8.20
   5   0   1  138.39    5.80
   5   0   1  137.29    5.80
  -6   0  -1   24.20    1.70
  -6   0  -1   28.10    1.80
   6   0   1   26.90    2.20
   6   0   1   30.70    1.90
   6   0   1   27.80    1.90
   6   0   1   28.20    1.80
   6  -1  -1   15.30    1.70
   6  -1  -1   18.00    2.00
   6  -1  -1   17.20    1.70
   6  -1  -1   19.10    2.20
   6  -1  -1   18.50    3.60
  -6   1   1   15.40    2.10
  -6   1   1   17.10    2.10
  -6   1   1   17.40    1.70
  -6   1   1   18.10    2.20
   5  -1  -1   67.49    6.30
   5  -1  -1   56.79    4.40
   5  -1  -1   62.49    5.80
   5  -1  -1   50.59    4.10
   5  -1  -1   56.69    2.20
   5  -1  -1   64.99    6.00
  -5   1   1   62.49    3.60
  -5   1   1   61.39    4.70
  -5   1   1   59.09    4.90
  -5   1   1   66.39    3.60
  -5   1   1   57.09    5.30
  -5   1   1   55.09    5.30
  -5   1   1   57.69    3.80
  -5   1   1   46.80    4.40
   4  -1  -1  237.28    9.50
   4  -1  -1  251.27    9.40
   4  -1  -1  254.77   10.40
   4  -1  -1  248.98    8.70
   4  -1  -1  252.07    8.50
   4  -1  -1  241.78    7.90
   4  -1  -1  241.78   10.30
   4  -1  -1  260.37    9.40
   4  -1  -1  236.78   12.00
  -4   1   1  251.87    8.80
  -4   1   1  248.98    9.30
  -4   1   1  249.68    8.70
  -4   1   1  252.47    9.40
  -4   1   1  241.28    9.10
  -4   1   1  243.68    9.20
  -4   1   1  247.08    9.00
  -4   1   1  240.38    9.50
  -4   1   1  238.68   10.70
   3  -1  -1    7.00    1.40
   3  -1  -1   10.70    1.40
   3  -1  -1    9.50    1.30
   3  -1  -1   11.60    1.40
  -3   1   1    8.00    1.20
  -3   1   1    7.60    1.30
  -3   1   1    8.20    1.40
  -3   1   1    8.80    1.30
  -3   1   1    9.10    1.60
  -3   1   1    8.10    1.30
   2  -1  -1  552.44   16.10
   2  -1  -1  536.65   16.50
   2  -1  -1  550.14   15.80
   2  -1  -1  528.65   15.90
   2  -1  -1  543.35   16.20
  -2   1   1  526.15   15.90
  -2   1   1  509.15   16.10
  -2   1   1  579.34   16.80
  -2   1   1  507.45   15.80
  -2   1   1  533.35   16.20
   1  -1  -1 4363.56  120.89
   1  -1  -1 4335.87  120.59
   1  -1  -1 4113.39  121.59
   1  -1  -1 4587.94  121.09
   1  -1  -1 4202.48  120.99
  -1   1   1 4305.27  120.99
  -1   1   1 4182.08  120.89
   0  -1  -1  181.58    5.40
   0  -1  -1  179.58    5.40
   0  -1  -1  205.78    5.70
   0  -1  -1  188.88    5.60
   0   1   1  190.38    5.50
   0   1   1  185.98    5.40
   0   1   1  188.08    5.40
   0   1   1  188.78    5.50
   0   1   1  180.28    5.60
   0   1   1  201.18    5.40
  -1  -1  -1 1836.42   52.89
  -1  -1  -1 1889.41   52.79
  -1  -1  -1 1830.02   52.79
   1   1   1 1908.61   53.09
   1   1   1 1917.21   52.99
   1   1   1 1853.11   53.29
  -2  -1  -1  389.46   10.90
  -2  -1  -1  351.16   11.10
  -2  -1  -1  395.06   11.50
  -2  -1  -1  367.36   11.00
   2   1   1  378.56   11.70
   2   1   1  384.86   12.80
  -3  -1  -1 1023.20   29.40
  -3  -1  -1  997.40   28.80
  -3  -1  -1  933.51   29.00
  -3  -1  -1 1020.10   29.90
  -3  -1  -1 1008.70   29.60
   3   1   1 1009.30   29.70
   3   1   1 1039.20   30.90
   3   1   1  968.50   29.90
   3   1   1  883.91   30.90
   3   1   1  957.10   30.20
   3   1   1 1026.30   32.10
   3   1   1 1040.20   30.80
  -4  -1  -1   80.09    4.70
  -4  -1  -1   77.09    3.80
  -4  -1  -1   76.79    4.30
  -4  -1  -1   81.89    5.00
   4   1   1   80.39    4.60
   4   1   1   81.39    4.30
   4   1   1   80.29    4.60
   4   1   1   89.69    6.40
   4   1   1   83.49    4.70
   4   1   1   86.19    4.20
   4   1   1   79.29    4.50
   4   1   1   79.49    5.60
   4   1   1   76.79    5.60
  -5  -1  -1   21.30    2.40
  -5  -1  -1   21.30    2.20
  -5  -1  -1   21.90    2.90
   5   1   1   18.10    2.40
   5   1   1   19.80    2.20
   5   1   1   23.40    2.40
   5   1   1   19.10    2.20
   5   1   1   19.30    2.00
   6  -2  -1  332.97   10.50
   6  -2  -1  345.97   10.70
   6  -2  -1  332.77   10.90
   6  -2  -1  326.87   10.60
   6  -2  -1  342.67   10.90
   6  -2  -1  320.17   12.50
  -6   2   1  341.67   10.70
  -6   2   1  339.17   10.60
  -6   2   1  343.67   10.70
  -6   2   1  340.67   10.90
  -6   2   1  336.87   11.00
   5  -2  -1  781.32   23.40
   5  -2  -1  708.73   24.90
   5  -2  -1  668.83   22.90
   5  -2  -1  792.52   23.60
   5  -2  -1  696.43   24.50
   5  -2  -1  804.82   26.40
   5  -2  -1  745.23   27.30
  -5   2   1  743.83   23.10
  -5   2   1  730.73   23.50
  -5   2   1  766.82   23.00
  -5   2   1  764.92   22.90
  -5   2   1  731.13   22.70
  -5   2   1  725.43   23.50
  -5   2   1  719.83   23.80
   4  -2  -1   18.10    1.60
   4  -2  -1   23.20    4.00
   4  -2  -1   19.80    2.40
   4  -2  -1   20.50    2.40
   4  -2  -1   18.40    2.30
   4  -2  -1   18.90    3.80
   4  -2  -1   16.80    2.90
   4  -2  -1   14.10    2.40
   4  -2  -1   22.10    2.30
  -4   2   1   18.00    2.30
  -4   2   1   21.60    2.20
  -4   2   1   22.90    2.70
  -4   2   1   19.10    2.40
  -4   2   1   16.30    2.10
  -4   2   1   17.80    2.50
  -4   2   1   21.40    2.80
  -4   2   1   18.20    2.50
   3  -2  -1  289.77   10.00
   3  -2  -1  299.27    9.60
   3  -2  -1  295.67    9.20
   3  -2  -1  284.27   10.40
  -3   2   1  284.57    9.80
  -3   2   1  299.27   10.20
  -3   2   1  286.97    9.50
  -3   2   1  280.87    9.50
  -3   2   1  277.27    9.50
  -3   2   1  294.57    9.90
   2  -2  -1 3052.39   88.19
   2  -2  -1 3104.69   87.69
   2  -2  -1 3200.08   87.19
   2  -2  -1 3093.99   87.99
   2  -2  -1 3076.19   87.19
   2  -2  -1 3177.18   87.19
   2  -2  -1 3227.68   88.19
  -2   2   1 3065.09   88.09
  -2   2   1 2969.60   87.59
  -2   2   1 3146.79   87.69
  -2   2   1 3099.39   87.89
  -2   2   1 3041.60   87.99
  -2   2   1 2995.80   89.59
   1  -2  -1 4213.48  120.99
   1  -2  -1 4315.67  120.99
   1  -2  -1 4147.79  122.29
   1  -2  -1 4282.27  121.19
   1  -2  -1 4543.35  121.39
  -1   2   1 4240.78  121.09
  -1   2   1 4389.06  121.29
  -1   2   1 4282.77  120.69
  -1   2   1 4285.87  120.89
   0  -2  -1 9999.00  273.87
   0   2   1 9543.34  274.47
  -1  -2  -1 2215.58   64.19
  -1  -2  -1 2330.77   64.19
  -1  -2  -1 2369.06   64.59
   1   2   1 2160.28   64.79
   1   2   1 2306.07   64.69
   1   2   1 2312.67   64.89
  -2  -2  -1  246.88    7.80
  -2  -2  -1  244.68    7.80
  -2  -2  -1  251.57    7.70
  -2  -2  -1  247.68    7.70
   2   2   1  255.07    8.80
   2   2   1  249.58    8.30
  -3  -2  -1  105.69    4.20
  -3  -2  -1  113.29    4.50
  -3  -2  -1  108.79    5.40
   3   2   1  109.09    5.80
   3   2   1  111.59    4.80
   3   2   1  120.69    7.10
   3   2   1  110.79    5.40
   3   2   1  113.29    5.10
   3   2   1  117.39    5.40
   3   2   1  112.29    5.10
   3   2   1  110.69    5.80
   3   2   1  106.09    5.70
  -4  -2  -1  270.67   10.90
  -4  -2  -1  272.87    9.60
  -4  -2  -1  281.97    9.10
  -4  -2  -1  266.57   10.90
   4   2   1  291.87   10.20
   4   2   1  288.97   10.30
   4   2   1  258.07   10.30
   4   2   1  268.97   11.40
   4   2   1  285.77    9.70
   4   2   1  276.57   10.40
   4   2   1  287.17   10.40
   4   2   1  275.67    9.80
   4   2   1  284.07   12.40
  -5  -2  -1  118.09    4.50
  -5  -2  -1  131.49    5.00
   5   2   1  118.59    4.90
   5   2   1  110.79    5.50
   5   2   1  118.29    5.00
   5   2   1  121.69    4.80
   5   2   1  118.89    5.00
   6  -3  -1  117.89    4.70
   6  -3  -1  120.29    4.70
   6  -3  -1  122.99    4.80
   6  -3  -1  126.19    6.60
   6  -3  -1  121.29    5.40
   6  -3  -1  122.19    3.70
  -6   3   1  121.89    4.50
  -6   3   1  117.49    4.80
  -6   3   1  121.69    5.10
  -6   3   1  119.99    4.90
  -6   3   1  121.99    4.60
   5  -3  -1   78.89    4.20
   5  -3  -1   75.09    6.70
   5  -3  -1   72.39    8.30
   5  -3  -1   75.49    5.20
   5  -3  -1   78.79    4.90
  -5   3   1   83.39    5.20
  -5   3   1   78.49    5.40
  -5   3   1   87.89    4.10
  -5   3   1   84.39    4.20
  -5   3   1   78.99    5.60
  -5   3   1   83.39    4.60
   4  -3  -1   85.79    6.50
   4  -3  -1   89.69    5.50
   4  -3  -1   98.89    6.70
   4  -3  -1   99.19    4.70
   4  -3  -1   95.39    6.20
   4  -3  -1   99.39    4.90
   4  -3  -1   91.79    5.50
   4  -3  -1  108.49    8.50
   4  -3  -1   97.89    6.00
  -4   3   1   93.09    5.10
  -4   3   1   96.99    6.10
  -4   3   1  106.39    5.20
  -4   3   1  102.29    4.70
  -4   3   1  104.79    5.00
  -4   3   1   99.99    4.60
  -4   3   1   99.29    5.40
  -4   3   1  102.69    5.00
  -4   3   1  102.79    4.60
  -4   3   1   90.49    6.10
   3  -3  -1   30.70    6.10
   3  -3  -1   33.60    2.70
   3  -3  -1   34.30    2.40
   3  -3  -1   32.30    2.70
   3  -3  -1   35.80    3.00
   3  -3  -1   31.10    2.50
   3  -3  -1   37.40    1.80
  -3   3   1   27.10    6.20
  -3   3   1   36.10    2.60
  -3   3   1   36.10    2.50
  -3   3   1   37.50    2.40
  -3   3   1   39.50    2.90
  -3   3   1   39.70    2.70
  -3   3   1   37.00    2.40
  -3   3   1   34.70    2.40
   2  -3  -1  177.58    6.50
   2  -3  -1  189.38    6.80
   2  -3  -1  179.98    6.30
   2  -3  -1  184.68    5.90
   2  -3  -1  179.18    6.20
  -2   3   1  174.98    6.30
  -2   3   1  180.38    6.10
  -2   3   1  177.38    6.10
  -2   3   1  180.38    5.90
  -2   3   1  174.38    8.40
  -2   3   1  183.48    6.60
   1  -3  -1 1820.02   52.59
   1  -3  -1 1926.01   53.19
   1  -3  -1 1872.31   52.69
   1  -3  -1 1850.61   52.79
  -1   3   1 1827.12   54.09
  -1   3   1 1865.51   51.99
  -1   3   1 1763.92   52.59
  -1   3   1 1807.42   52.69
  -1   3   1 1893.81   52.89
  -1   3   1 1859.71   52.49
   0  -3  -1 1148.19   33.50
   0  -3  -1 1120.99   33.30
   0  -3  -1 1164.38   33.50
   0  -3  -1 1198.08   33.90
   0  -3  -1 1233.08   33.90
   0   3   1 1176.08   33.30
   0   3   1 1199.28   33.60
   0   3   1 1130.39   34.20
   0   3   1 1183.18   33.20
   0   3   1 1185.58   34.40
  -1  -3  -1  580.04   15.90
  -1  -3  -1  513.45   15.20
  -1  -3  -1  528.35   15.30
  -1  -3  -1  519.25   15.80
   1   3   1  510.65   15.80
   1   3   1  503.25   15.70
  -2  -3  -1  420.26   12.80
  -2  -3  -1  420.16   12.20
  -2  -3  -1  421.66   12.70
   2   3   1  387.26   13.70
   2   3   1  397.36   13.70
   2   3   1  432.16   13.50
   2   3   1  389.26   13.20
   2   3   1  435.06   13.20
   2   3   1  394.66   12.90
  -3  -3  -1   17.40    2.40
   3   3   1   22.50    2.70
   3   3   1   17.70    2.70
   3   3   1   17.10    3.20
   3   3   1   15.20    2.50
   3   3   1   19.40    2.30
   3   3   1   22.50    2.90
   3   3   1   17.90    2.40
   3   3   1   20.70    3.10
   3   3   1   17.70    3.10
  -4  -3  -1  179.68    6.00
   4   3   1  155.28    8.10
   4   3   1  159.48    7.00
   4   3   1  181.78    7.00
   4   3   1  168.48    7.20
   4   3   1  179.58    6.60
   4   3   1  178.98    7.10
   4   3   1  152.88   14.60
   4   3   1  175.98    7.00
   5   3   1  249.97    8.40
   5   3   1  263.97    8.40
   5   3   1  261.07    8.50
   5   3   1  255.17    8.60
   5   3   1  266.47    8.60
   6  -4  -1   17.30    1.00
   6  -4  -1   19.70    2.40
   6  -4  -1   19.30    1.90
  -6   4   1   18.40    1.80
  -6   4   1   21.80    2.10
  -6   4   1   17.30    1.70
  -6   4   1   18.80    1.40
   5  -4  -1  499.55   15.30
   5  -4  -1  516.05   15.80
   5  -4  -1  524.55   20.80
   5  -4  -1  476.35   18.30
   5  -4  -1  465.95   18.30
   5  -4  -1  488.25   17.00
  -5   4   1  494.75   15.70
  -5   4   1  499.45   16.30
  -5   4   1  498.65   15.40
  -5   4   1  461.95   19.40
  -5   4   1  431.86   19.40
  -5   4   1  522.35   17.00
  -5   4   1  489.25   16.10
  -5   4   1  514.25   15.50
   4  -4  -1  533.35   21.90
   4  -4  -1  464.15   16.60
   4  -4  -1  501.25   16.00
   4  -4  -1  503.75   17.10
   4  -4  -1  495.95   17.60
   4  -4  -1  493.25   17.70
   4  -4  -1  485.45   17.50
   4  -4  -1  485.65   16.80
   4  -4  -1  485.35   15.60
  -4   4   1  544.05   18.40
  -4   4   1  495.45   16.30
  -4   4   1  508.85   16.40
  -4   4   1  489.65   16.20
  -4   4   1  479.95   15.80
  -4   4   1  516.25   17.40
  -4   4   1  495.05   17.30
  -4   4   1  501.05   15.90
  -4   4   1  512.65   15.80
  -4   4   1  503.85   15.70
  -4   4   1  484.95   16.40
   3  -4  -1   32.20    2.90
   3  -4  -1   36.50    3.30
   3  -4  -1   33.50    6.30
   3  -4  -1   40.10    5.40
   3  -4  -1   36.50    4.50
   3  -4  -1   29.70    2.60
   3  -4  -1   35.30    2.60
   3  -4  -1   32.70    3.50
   3  -4  -1   31.00    2.60
   3  -4  -1   29.70    3.50
   3  -4  -1   32.20    2.60
   3  -4  -1   30.40    2.70
   3  -4  -1   34.40    2.90
   3  -4  -1   33.70    3.20
  -3   4   1   33.20    2.50
  -3   4   1   31.40    2.50
  -3   4   1   26.70    4.00
  -3   4   1   31.30    2.40
  -3   4   1   32.20    2.40
  -3   4   1   29.70    2.80
  -3   4   1   28.00    2.40
  -3   4   1   34.30    2.60
  -3   4   1   27.80    5.70
  -3   4   1   27.00    2.40
  -3   4   1   35.00    2.60
   2  -4  -1   39.20    2.40
   2  -4  -1   35.50    2.70
   2  -4  -1   36.60    2.30
   2  -4  -1   36.10    2.40
   2  -4  -1   39.30    2.60
   2  -4  -1   38.70    2.70
  -2   4   1   38.30    2.60
  -2   4   1   34.60    4.70
  -2   4   1   37.40    1.70
  -2   4   1   35.40    2.10
  -2   4   1   35.40    2.60
  -2   4   1   36.10    2.30
  -2   4   1   38.10    2.40
   1  -4  -1  348.47   11.80
   1  -4  -1  357.46   11.30
   1  -4  -1  347.27   11.30
   1  -4  -1  375.46   11.50
   1  -4  -1  363.96   11.50
   1  -4  -1  362.36   11.30
  -1   4   1  362.46   11.30
  -1   4   1  370.36   13.00
  -1   4   1  367.46   11.00
  -1   4   1  359.36   11.30
   0  -4  -1 1840.52   52.69
   0  -4  -1 1930.51   52.59
   0  -4  -1 1838.72   52.09
   0  -4  -1 1826.02   51.89
   0  -4  -1 1818.82   52.09
   0   4   1 1808.02   52.99
   0   4   1 1855.31   53.09
   0   4   1 1861.71   52.19
   0   4   1 1708.43   51.79
   0   4   1 1782.02   51.69
  -1  -4  -1  965.30   28.40
  -1  -4  -1  979.70   27.20
  -1  -4  -1  953.80   27.60
  -1  -4  -1  899.11   27.10
  -1  -4  -1  978.80   27.40
   1   4   1  947.41   28.00
   1   4   1  953.30   27.90
  -2  -4  -1  418.36   13.50
  -2  -4  -1  419.46   13.40
   2   4   1  418.56   13.20
   2   4   1  409.36   13.60
   2   4   1  425.56   14.20
   2   4   1  413.76   13.60
   2   4   1  414.06   14.30
   2   4   1  406.26   13.60
   2   4   1  426.36   13.60
   2   4   1  408.16   13.90
   3   4   1  289.77   10.70
   3   4   1  307.57   11.00
   3   4   1  276.57   10.80
   3   4   1  304.97   10.10
   3   4   1  299.37   10.40
   3   4   1  307.97   10.70
   3   4   1  280.57   11.00
   3   4   1  298.87   10.50
   4   4   1  284.57    9.70
   4   4   1  292.07    9.60
   4   4   1  288.27    9.80
   4   4   1  285.87   10.00
   4   4   1  275.37   10.80
   4   4   1  291.47   10.10
   6  -5  -1  201.68    6.90
   6  -5  -1  191.58    9.00
   6  -5  -1  219.08    7.50
   6  -5  -1  214.28    6.40
  -6   5   1  201.28    6.90
  -6   5   1  206.58    6.30
  -6   5   1  211.48    7.30
   5  -5  -1   51.29    4.10
   5  -5  -1   54.99    4.40
   5  -5  -1   51.29    4.30
   5  -5  -1   53.09    2.70
   5  -5  -1   60.59    6.30
  -5   5   1   52.79    3.40
  -5   5   1   54.59    3.00
  -5   5   1   50.89    2.90
  -5   5   1   47.60    4.20
  -5   5   1   54.79    6.80
  -5   5   1   55.49    2.70
  -5   5   1   55.59    3.90
  -5   5   1   53.69    3.60
  -5   5   1   51.69    4.20
   4  -5  -1   30.10    4.20
   4  -5  -1   37.20    2.50
   4  -5  -1   38.60    4.10
   4  -5  -1   31.90    4.60
   4  -5  -1   43.40    6.00
   4  -5  -1   36.60    6.10
   4  -5  -1   27.80    3.10
   4  -5  -1   31.50    5.10
  -4   5   1   33.80    2.50
  -4   5   1   35.30    2.40
  -4   5   1   34.30    3.10
  -4   5   1   36.90    2.90
  -4   5   1   36.90    2.70
  -4   5   1   38.40    3.40
  -4   5   1   34.90    3.90
  -4   5   1   40.70    3.80
  -4   5   1   36.00    3.20
  -4   5   1   33.30    3.90
   3  -5  -1  249.08    8.90
   3  -5  -1  261.97    9.20
   3  -5  -1  241.78    8.60
   3  -5  -1  254.47   14.00
   3  -5  -1  237.28    8.70
   3  -5  -1  250.37   10.30
   3  -5  -1  227.78    9.00
   3  -5  -1  249.88    8.60
   3  -5  -1  233.98   10.90
   3  -5  -1  240.48    9.60
   3  -5  -1  241.08    9.70
   3  -5  -1  245.68    8.70
   3  -5  -1  237.88    9.80
  -3   5   1  254.47    9.90
  -3   5   1  255.87    9.70
  -3   5   1  245.98    8.10
  -3   5   1  244.08    8.60
  -3   5   1  242.88    9.00
  -3   5   1  253.07    9.50
  -3   5   1  262.67    9.10
  -3   5   1  237.18    9.40
  -3   5   1  249.28    9.10
  -3   5   1  242.88    8.70
  -3   5   1  242.58    9.60
  -3   5   1  252.57   10.00
  -3   5   1  268.27   13.90
   2  -5  -1  309.47   10.90
   2  -5  -1  289.57   10.30
   2  -5  -1  295.67    9.90
   2  -5  -1  313.17   15.70
   2  -5  -1  283.37   14.80
   2  -5  -1  292.17    9.80
   2  -5  -1  290.37   10.10
   2  -5  -1  294.27   10.00
   2  -5  -1  286.77   11.70
  -2   5   1  278.57   10.80
  -2   5   1  292.77   12.60
  -2   5   1  290.87   10.20
  -2   5   1  305.97   11.10
  -2   5   1  297.67    9.80
  -2   5   1  302.07   10.00
  -2   5   1  275.37   10.30
  -2   5   1  298.57    9.50
  -2   5   1  262.87    9.90
  -2   5   1  275.67   10.00
   1  -5  -1  554.84   16.80
   1  -5  -1  559.34   17.00
   1  -5  -1  545.85   17.20
   1  -5  -1  558.54   16.90
   1  -5  -1  536.95   16.80
   1  -5  -1  555.84   17.50
  -1   5   1  562.84   16.60
  -1   5   1  517.15   17.50
  -1   5   1  538.15   17.40
  -1   5   1  524.25   17.50
  -1   5   1  548.55   16.70
  -1   5   1  537.15   16.40
  -1   5   1  563.84   16.40
  -1   5   1  521.15   16.80
  -1   5   1  544.85   18.60
   0  -5  -1   83.79    3.60
   0  -5  -1   79.99    4.10
   0  -5  -1   92.59    4.50
   0  -5  -1   75.19    3.70
   0  -5  -1   84.39    4.00
   0   5   1   90.89    6.10
   0   5   1   77.89    4.50
   0   5   1   80.49    3.40
   0   5   1   85.49    4.90
   0   5   1   86.19    4.20
  -1  -5  -1  158.28    5.40
  -1  -5  -1  149.99    6.90
  -1  -5  -1  159.98    5.30
  -1  -5  -1  163.68    6.60
   1   5   1  163.48    5.90
   1   5   1  167.58    6.60
   1   5   1  145.29    6.40
   1   5   1  159.38    6.90
   1   5   1  155.08    6.10
   1   5   1  145.09    7.10
   1   5   1  162.68    7.00
  -2  -5  -1 1302.17   38.90
  -2  -5  -1 1333.07   38.90
  -2  -5  -1 1278.77   37.50
   2   5   1 1285.67   38.40
   2   5   1 1336.27   39.60
   2   5   1 1328.57   38.80
   2   5   1 1340.17   39.70
   2   5   1 1291.47   38.60
   2   5   1 1317.37   38.50
   2   5   1 1314.97   39.10
   3   5   1  792.02   23.90
   3   5   1  811.72   24.70
   3   5   1  747.63   23.90
   3   5   1  782.42   24.50
   3   5   1  749.73   24.80
   3   5   1  811.62   23.80
   3   5   1  795.82   23.70
   3   5   1  805.32   24.40
   4   5   1   40.00    2.20
   4   5   1   36.90    2.20
   4   5   1   37.10    2.20
   4   5   1   40.30    2.60
   4   5   1   34.90    3.00
   6  -6  -1   72.89    4.50
   5  -6  -1   37.90    4.50
   5  -6  -1   36.40    5.50
   5  -6  -1   32.70    4.70
   5  -6  -1   28.30    1.80
  -5   6   1   33.20    4.60
  -5   6   1   34.20    3.00
  -5   6   1   30.90    2.40
  -5   6   1   29.90    2.00
  -5   6   1   31.30    2.70
  -5   6   1   25.90    1.80
   4  -6  -1  409.66   13.40
   4  -6  -1  461.15   20.00
   4  -6  -1  384.96   15.00
   4  -6  -1  437.56   16.50
   4  -6  -1  410.56   14.20
   4  -6  -1  403.96   14.70
   4  -6  -1  394.76   15.00
  -4   6   1  415.56   13.50
  -4   6   1  421.96   14.00
  -4   6   1  396.86   15.00
  -4   6   1  404.86   14.20
  -4   6   1  413.66   14.00
  -4   6   1  417.76   14.40
  -4   6   1  424.66   13.80
   3  -6  -1   17.30    3.10
   3  -6  -1   21.60    2.20
   3  -6  -1   16.80    2.30
   3  -6  -1   13.50    4.60
   3  -6  -1   23.10    2.70
   3  -6  -1   19.90    3.00
   3  -6  -1   14.60    2.60
   3  -6  -1   26.90    3.50
   3  -6  -1   18.40    2.70
   3  -6  -1   14.40    4.20
  -3   6   1   18.80    2.60
  -3   6   1   19.60    2.70
  -3   6   1   23.40    2.60
  -3   6   1   11.10    5.10
  -3   6   1   19.30    2.90
  -3   6   1   18.30    2.30
  -3   6   1   22.40    2.00
  -3   6   1   14.20    2.30
  -3   6   1   19.80    2.40
  -3   6   1   24.50    3.00
   2  -6  -1 1714.13   50.49
   2  -6  -1 1739.13   56.49
   2  -6  -1 1741.13   49.99
   2  -6  -1 1639.24   51.39
   2  -6  -1 1770.92   49.99
   2  -6  -1 1644.74   50.99
   2  -6  -1 1730.43   50.09
   2  -6  -1 1723.93   49.99
   2  -6  -1 1620.84   50.39
  -2   6   1 1721.83   50.29
  -2   6   1 1685.63   49.40
  -2   6   1 1771.32   49.99
  -2   6   1 1794.52   53.29
  -2   6   1 1664.93   49.80
  -2   6   1 1637.44   49.80
  -2   6   1 1745.13   50.59
  -2   6   1 1684.83   50.09
  -2   6   1 1668.33   49.50
  -2   6   1 1697.73   49.50
  -2   6   1 1753.32   49.70
  -2   6   1 1745.53   50.69
   1  -6  -1   43.40    3.90
   1  -6  -1   40.70    2.90
   1  -6  -1   48.60    6.40
   1  -6  -1   44.70    4.20
   1  -6  -1   44.80    3.20
   1  -6  -1   48.10    3.50
   1  -6  -1   44.50    3.80
   1  -6  -1   41.20    3.10
  -1   6   1   50.59    4.20
  -1   6   1   39.10    4.10
  -1   6   1   38.40    3.60
  -1   6   1   47.00    2.80
  -1   6   1   41.50    4.30
  -1   6   1   46.00    3.90
  -1   6   1   41.10    3.80
  -1   6   1   42.80    3.90
  -1   6   1   45.20    2.40
  -1   6   1   42.80    3.60
   0  -6  -1  128.59    5.30
   0  -6  -1  128.89    5.60
   0  -6  -1  128.69    5.30
   0  -6  -1  136.39    5.90
   0   6   1  122.39    4.50
   0   6   1  133.29    6.20
   0   6   1  130.69    6.50
   0   6   1  126.39    6.10
   0   6   1  132.79    6.10
   0   6   1  130.89    5.90
   0   6   1  133.79    4.90
   0   6   1  126.09    5.60
  -1  -6  -1   15.70    2.70
  -1  -6  -1   15.90    2.40
  -1  -6  -1   10.10    2.30
   1   6   1   12.90    2.20
   1   6   1   17.00    2.70
   1   6   1   13.70    3.10
   1   6   1   18.80    2.60
   1   6   1   12.60    2.10
   1   6   1   12.50    2.40
  -2  -6  -1   16.90    3.90
  -2  -6  -1   23.30    2.60
   2   6   1   19.90    2.80
   2   6   1   21.80    2.50
   2   6   1   23.50    3.00
   2   6   1   25.40    3.00
   2   6   1   19.20    3.50
   3   6   1   51.89    3.30
   3   6   1   55.99    3.20
   3   6   1   52.49    3.40
   3   6   1   55.89    2.80
   5  -7  -1   41.80    3.00
   5  -7  -1   40.60    2.10
   5  -7  -1   40.10    4.40
  -5   7   1   37.70    2.70
  -5   7   1   41.70    2.90
  -5   7   1   46.00    2.60
  -5   7   1   42.10    2.40
  -5   7   1   41.70    2.10
   4  -7  -1  107.09    4.20
   4  -7  -1  123.59    9.10
   4  -7  -1  104.09    5.60
   4  -7  -1  105.29    5.70
   4  -7  -1  105.99    4.50
  -4   7   1  109.69    4.80
  -4   7   1  107.49    5.10
  -4   7   1  103.29    5.00
  -4   7   1  110.89    5.10
  -4   7   1  105.49    4.50
  -4   7   1  102.89    5.40
   3  -7  -1  202.08    7.50
   3  -7  -1  187.18    8.80
   3  -7  -1  212.38    7.70
   3  -7  -1  198.18    8.90
   3  -7  -1  203.28    7.90
   3  -7  -1  191.18    9.40
   3  -7  -1  196.48    8.20
   3  -7  -1  183.38    8.80
   3  -7  -1  202.78   12.60
   3  -7  -1  186.38    7.20
  -3   7   1  192.58   12.40
  -3   7   1  202.18    7.30
  -3   7   1  203.28    7.20
  -3   7   1  198.28    7.90
  -3   7   1  197.68    7.50
  -3   7   1  192.98    7.90
  -3   7   1  195.88    7.80
  -3   7   1  190.28    7.70
  -3   7   1  193.08    7.50
   2  -7  -1  763.82   23.00
   2  -7  -1  735.33   23.00
   2  -7  -1  760.02   24.30
   2  -7  -1  717.23   23.80
   2  -7  -1  781.32   29.40
   2  -7  -1  752.92   23.10
   2  -7  -1  692.73   23.60
   2  -7  -1  732.13   23.10
   2  -7  -1  735.53   24.50
  -2   7   1  736.43   22.20
  -2   7   1  754.22   23.50
  -2   7   1  695.03   25.50
  -2   7   1  771.22   23.30
  -2   7   1  763.02   23.80
  -2   7   1  738.73   22.50
  -2   7   1  708.43   22.20
  -2   7   1  720.33   23.00
  -2   7   1  757.32   22.90
  -2   7   1  696.73   22.90
   1  -7  -1    4.10    1.90
   1  -7  -1    7.80    3.40
   1  -7  -1    6.30    1.80
   1  -7  -1    2.40    2.10
   1  -7  -1    6.00    1.70
   1  -7  -1    3.70    1.50
  -1   7   1    3.80    2.30
  -1   7   1    5.10    2.60
  -1   7   1    4.60    2.20
  -1   7   1    6.20    2.10
  -1   7   1    4.20    1.50
  -1   7   1    3.00    1.60
  -1   7   1    7.20    1.80
  -1   7   1    6.30    0.90
  -1   7   1    3.40    1.90
   0  -7  -1   26.60    3.20
   0  -7  -1   25.50    3.10
   0  -7  -1   27.40    2.80
   0  -7  -1   20.40    3.10
   0   7   1   27.60    3.10
   0   7   1   23.80    3.10
   0   7   1   33.20    3.20
   0   7   1   24.50    3.00
   0   7   1   27.40    3.30
   0   7   1   22.20    2.90
  -1  -7  -1  142.19   11.20
  -1  -7  -1  153.88    8.30
  -1  -7  -1  152.48    6.20
  -1  -7  -1  153.18    6.80
   1   7   1  149.19    6.10
   1   7   1  146.49    6.70
   1   7   1  151.28    6.80
   1   7   1  156.88    7.00
   2   7   1   82.99    4.40
   2   7   1   80.29    4.20
   2   7   1   74.99    3.80
   2   7   1   74.69    4.10
   3   7   1   28.70    2.50
   3   7   1   30.20    2.30
   3   7   1   36.40    2.30
   3   7   1   34.60    3.70
   5  -8  -1  118.09    3.90
   5  -8  -1  116.29    4.40
   5  -8  -1  101.89    6.10
  -5   8   1  113.99    4.20
  -5   8   1  122.99    4.00
  -5   8   1  120.99    4.90
   4  -8  -1    4.90    1.60
   4  -8  -1    3.60    0.90
   4  -8  -1    4.20    2.50
  -4   8   1    3.30    1.10
  -4   8   1    5.20    0.90
  -4   8   1    5.70    1.50
  -4   8   1    5.90    1.30
   3  -8  -1  106.69    6.80
   3  -8  -1  140.09    9.70
   3  -8  -1  126.19    6.50
   3  -8  -1  127.99    6.30
   3  -8  -1  129.39    5.20
   3  -8  -1  122.29    6.40
   3  -8  -1  124.79    5.40
  -3   8   1  123.29    5.30
  -3   8   1  129.39    4.80
  -3   8   1  126.69   10.20
  -3   8   1  121.69    4.90
  -3   8   1  127.79    5.60
  -3   8   1  117.99    5.80
   2  -8  -1  172.58    6.70
   2  -8  -1  138.09   10.50
   2  -8  -1  161.18    6.60
   2  -8  -1  157.38    7.70
   2  -8  -1  167.18    6.90
   2  -8  -1  152.58    8.20
   2  -8  -1  167.98    7.90
   2  -8  -1  160.58    7.80
  -2   8   1  163.38    6.30
  -2   8   1  165.98    7.30
  -2   8   1  166.58    7.00
  -2   8   1  170.38    5.80
  -2   8   1  157.08    7.30
  -2   8   1  176.78    7.10
  -2   8   1  154.48    6.60
  -2   8   1  150.28    6.20
  -2   8   1  166.08    8.80
   1  -8  -1   54.99    3.60
   1  -8  -1   42.90    7.40
   1  -8  -1   51.19    3.70
   1  -8  -1   57.39    5.50
   1  -8  -1   57.09    5.60
   1  -8  -1   42.30    4.60
   1  -8  -1   56.29    3.60
  -1   8   1   55.59    3.50
  -1   8   1   52.09    2.10
  -1   8   1   55.09    3.80
  -1   8   1   54.99    3.80
  -1   8   1   59.19    4.10
  -1   8   1   43.80    4.00
   0  -8  -1  131.49    5.70
   0  -8  -1  134.89    6.00
   0  -8  -1  127.39    5.70
   0   8   1  120.19    5.70
   0   8   1  134.69    6.10
   0   8   1  127.69    5.80
   0   8   1  136.19    5.40
   0   8   1  126.79    6.00
  -1  -8  -1    4.30    3.70
  -1  -8  -1    7.80    2.00
   1   8   1    7.00    1.60
   1   8   1    9.10    1.70
   1   8   1    7.60    1.70
   2   8   1  154.88    5.90
   2   8   1  158.68    5.90
   2   8   1  160.28    5.90
   4  -9  -1   -0.30    1.00
   4  -9  -1    2.30    2.40
  -4   9   1   -0.50    0.80
  -4   9   1    0.50    0.30
   3  -9  -1   52.89    2.60
   3  -9  -1   52.79    3.30
   3  -9  -1   47.90    3.50
  -3   9   1   51.69    2.20
  -3   9   1   51.29    2.90
   2  -9  -1  110.79    4.80
   2  -9  -1  104.39    8.20
   2  -9  -1  105.39    4.50
   2  -9  -1  110.99    5.20
   2  -9  -1  111.09    5.60
  -2   9   1  106.19    3.50
  -2   9   1   96.59    5.50
  -2   9   1  112.39    5.30
  -2   9   1  116.39    5.20
   1  -9  -1   29.80    2.70
   1  -9  -1   27.70    2.40
   1  -9  -1   28.70    3.00
   1  -9  -1   29.40    4.30
  -1   9   1   26.40    2.70
  -1   9   1   30.20    2.80
  -1   9   1   30.00    2.40
  -1   9   1   26.20    2.70
   0  -9  -1   53.49    3.20
   0  -9  -1   54.19    3.40
   0   9   1   55.59    3.20
   0   9   1   55.69    3.30
   0   9   1   58.29    3.20
   1   9   1   18.00    2.70
   1   9  -2   18.80    2.00
   1   9  -2   20.10    2.60
   1   9  -2   22.90    1.90
   0   9  -2   10.30    1.80
   0   9  -2   13.00    1.70
   0   9  -2   10.40    1.70
   0  -9   2   11.50    1.90
   0  -9   2   10.10    1.60
   0  -9   2   13.30    2.30
  -1   9  -2   18.10    2.40
  -1   9  -2   18.00    1.90
  -1   9  -2   16.80    2.00
  -1   9  -2   13.30    2.10
   1  -9   2   13.70    1.80
   1  -9   2   15.90    2.20
   1  -9   2   17.50    2.10
   1  -9   2   16.70    2.60
  -2   9  -2    4.80    1.50
  -2   9  -2    4.20    0.70
  -2   9  -2    4.50    1.70
  -2   9  -2    3.10    1.10
   2  -9   2    1.50    1.70
   2  -9   2    7.30    1.70
   2  -9   2    3.00    1.00
   2  -9   2    5.30    1.40
  -3   9  -2    8.30    1.70
  -3   9  -2   11.10    0.90
  -3   9  -2    9.80    1.30
  -3   9  -2   12.70    1.60
   3  -9   2   12.60    1.40
   3  -9   2   11.10    1.70
   3  -9   2   11.50    1.90
  -4   9  -2    5.50    1.20
  -4   9  -2    8.10    0.70
   4  -9   2    6.20    2.90
   4  -9   2    5.80    1.20
   2   8  -2   13.30    1.70
   2   8  -2   20.20    2.80
   2   8  -2   12.90    1.60
   1   8  -2    6.90    1.60
   1   8  -2    3.80    1.40
   1   8  -2    6.80    1.80
  -1  -8   2    5.40    2.30
  -1  -8   2    7.90    1.90
   0   8  -2   32.70    2.80
   0   8  -2   27.80    4.00
   0   8  -2   33.20    3.10
   0   8  -2   30.30    3.20
   0   8  -2   32.10    3.00
   0  -8   2   34.20    3.00
   0  -8   2   25.00    3.30
  -1   8  -2   11.80    1.80
  -1   8  -2    7.10    2.70
  -1   8  -2    8.30    2.00
  -1   8  -2   10.90    1.00
  -1   8  -2    9.10    1.90
  -1   8  -2   12.00    2.10
  -1   8  -2    9.50    1.90
   1  -8   2   10.80    2.80
   1  -8   2   11.80    1.90
   1  -8   2   11.10    1.70
   1  -8   2   10.50    2.80
   1  -8   2   10.40    1.90
  -2   8  -2   15.70    2.40
  -2   8  -2   16.60    2.20
  -2   8  -2   12.50    1.70
  -2   8  -2   19.20    2.90
  -2   8  -2   13.50    3.40
  -2   8  -2   18.20    2.30
  -2   8  -2   14.60    2.40
  -2   8  -2   16.30    1.20
  -2   8  -2   14.50    2.60
   2  -8   2   12.10    2.50
   2  -8   2   16.70    2.10
   2  -8   2   21.10    3.40
   2  -8   2   12.40    2.10
   2  -8   2   16.30    8.90
   2  -8   2   12.90    1.90
   2  -8   2   15.50    3.20
   2  -8   2   14.70    4.90
  -3   8  -2   38.90    2.00
  -3   8  -2   38.50    5.80
  -3   8  -2   38.20    2.50
  -3   8  -2   37.10    2.80
  -3   8  -2   35.60    3.70
  -3   8  -2   37.00    2.70
   3  -8   2   34.80    3.50
   3  -8   2   34.00    4.10
   3  -8   2   37.80    6.00
   3  -8   2   39.80    3.60
   3  -8   2   34.60    2.40
   3  -8   2   37.50    2.90
  -4   8  -2    8.10    1.50
  -4   8  -2   11.90    1.70
  -4   8  -2    7.40    1.30
  -4   8  -2    9.60    1.00
   4  -8   2    6.80    2.60
   4  -8   2   10.20    1.70
   4  -8   2    7.80    0.90
  -5   8  -2   17.50    1.40
   5  -8   2   14.70    1.80
   5  -8   2   17.20    1.00
   3   7  -2    6.10    1.70
   3   7  -2    0.60    4.10
   3   7  -2    7.00    1.50
   2   7  -2    8.60    1.80
   2   7  -2    9.30    1.70
   2   7  -2   10.60    1.70
   1   7  -2    8.60    2.70
   1   7  -2    9.40    2.00
  -1  -7   2    9.00    1.80
  -1  -7   2   14.20    2.80
   0   7  -2   75.99    4.80
   0   7  -2   65.19    4.90
   0   7  -2   66.09    4.60
   0   7  -2   79.69    4.20
   0   7  -2   81.79    4.60
   0   7  -2   84.49    5.30
   0  -7   2   74.79    4.30
   0  -7   2   83.79    5.00
   0  -7   2   78.79    5.50
   0  -7   2   76.39    4.00
  -1   7  -2   92.19    3.60
  -1   7  -2   87.99    5.40
  -1   7  -2   95.19    5.20
  -1   7  -2   86.49    4.50
  -1   7  -2   98.29    5.50
  -1   7  -2   94.39    4.30
  -1   7  -2   98.69    4.80
  -1   7  -2   99.59    5.40
   1  -7   2   92.69    5.90
   1  -7   2   88.19    6.20
   1  -7   2   97.89    5.20
   1  -7   2   97.49    4.60
   1  -7   2  108.99    6.60
   1  -7   2  102.79    4.80
   1  -7   2   93.49    5.00
  -2   7  -2   15.00    1.40
  -2   7  -2   12.70    1.70
  -2   7  -2    9.00    2.10
  -2   7  -2   10.40    3.40
  -2   7  -2   16.90    3.20
  -2   7  -2   12.70    2.10
  -2   7  -2   12.20    1.90
  -2   7  -2    9.60    2.30
  -2   7  -2   11.20    1.80
   2  -7   2    8.10    2.60
   2  -7   2   12.40    1.80
   2  -7   2    9.70    4.50
   2  -7   2   13.80    2.90
   2  -7   2    9.50    1.90
   2  -7   2   11.80    1.90
   2  -7   2    8.40    3.50
   2  -7   2   12.80    2.10
  -3   7  -2  674.83   21.40
  -3   7  -2  681.53   25.00
  -3   7  -2  702.43   21.00
  -3   7  -2  694.53   20.50
  -3   7  -2  693.13   21.20
  -3   7  -2  668.53   20.50
  -3   7  -2  700.53   20.80
  -3   7  -2  682.33   21.60
  -3   7  -2  651.73   20.80
   3  -7   2  702.23   20.80
   3  -7   2  659.53   21.80
   3  -7   2  680.83   22.20
   3  -7   2  645.24   25.90
   3  -7   2  647.74   22.70
   3  -7   2  617.94   23.10
   3  -7   2  664.63   20.50
   3  -7   2  698.13   20.90
   3  -7   2  701.73   21.20
  -4   7  -2   60.49    2.90
  -4   7  -2   60.09    3.50
  -4   7  -2   64.49    4.60
  -4   7  -2   53.19    6.40
  -4   7  -2   64.39    3.60
  -4   7  -2   62.99    3.50
  -4   7  -2   60.19    3.30
   4  -7   2   58.59    2.90
   4  -7   2   63.19    4.10
   4  -7   2   66.69    6.50
   4  -7   2   59.39    3.00
   4  -7   2   62.09    4.60
  -5   7  -2   48.30    2.20
  -5   7  -2   43.30    5.80
  -5   7  -2   46.10    2.50
  -5   7  -2   43.30    2.90
  -5   7  -2   51.09    2.50
   5  -7   2   50.99    2.20
   5  -7   2   50.49    2.90
   5  -7   2   57.09    4.60
   3   6  -2   38.70    3.60
   3   6  -2   31.40    2.90
   3   6  -2   31.70    3.10
   3   6  -2   37.20    2.80
   3   6  -2   32.10    3.10
   3   6  -2   34.40    2.70
   2   6  -2  193.18    7.90
   2   6  -2  200.68    8.00
   2   6  -2  189.78    7.90
   2   6  -2  168.58   10.50
   2   6  -2  166.58   10.60
   1   6  -2  107.19    5.20
   1   6  -2  107.79    5.60
   1   6  -2  113.79    5.80
   1   6  -2  114.59    5.90
   1   6  -2  110.19    5.50
  -1  -6   2  115.89    5.60
  -1  -6   2  107.29    4.70
   0   6  -2   17.50    1.90
   0   6  -2   11.30    1.90
   0   6  -2   13.20    2.20
   0   6  -2   15.30    2.30
   0   6  -2   16.30    2.50
   0   6  -2   11.10    2.30
   0   6  -2   19.20    2.50
   0   6  -2   13.50    1.60
   0  -6   2   12.60    1.80
   0  -6   2   17.60    2.70
   0  -6   2   12.90    2.20
  -1   6  -2  104.49    4.00
  -1   6  -2  102.89    5.60
  -1   6  -2  111.19    4.60
  -1   6  -2  104.59    5.10
  -1   6  -2  103.49    5.30
  -1   6  -2  109.09    4.50
  -1   6  -2  106.19    5.80
  -1   6  -2  113.19    5.90
  -1   6  -2  106.49    5.30
  -1   6  -2  102.79    4.70
   1  -6   2  105.19    4.90
   1  -6   2  109.59    5.40
   1  -6   2  107.09    5.60
   1  -6   2  109.69    6.20
   1  -6   2  104.19    5.30
   1  -6   2  103.29    5.00
   1  -6   2  117.89    7.10
   1  -6   2  114.49    4.70
   1  -6   2  108.49   11.70
  -2   6  -2  222.78    7.80
  -2   6  -2  228.58    8.90
  -2   6  -2  230.08    8.30
  -2   6  -2  228.78    8.00
  -2   6  -2  221.88    7.90
  -2   6  -2  234.78    9.20
  -2   6  -2  231.58    8.60
  -2   6  -2  216.88   10.40
  -2   6  -2  224.28    7.60
  -2   6  -2  222.78    8.40
  -2   6  -2  218.88    9.10
  -2   6  -2  219.78    8.20
   2  -6   2  241.68   13.20
   2  -6   2  203.88    9.40
   2  -6   2  214.28    9.10
   2  -6   2  230.98    8.70
   2  -6   2  220.58    8.20
   2  -6   2  224.78    8.20
   2  -6   2  211.18    9.50
   2  -6   2  226.48    8.20
   2  -6   2  217.48    9.50
  -3   6  -2   92.89    8.20
  -3   6  -2   98.09    5.70
  -3   6  -2   96.19    4.10
  -3   6  -2   94.79    4.90
  -3   6  -2   87.69    8.80
  -3   6  -2   93.29    4.90
  -3   6  -2   91.99    4.70
  -3   6  -2   86.89    4.80
  -3   6  -2   89.69    4.50
  -3   6  -2   94.99    4.40
  -3   6  -2   89.39    6.20
   3  -6   2   91.59    5.70
   3  -6   2   93.89    4.30
   3  -6   2   89.49    5.00
   3  -6   2   97.99    8.70
   3  -6   2   94.29    4.70
   3  -6   2   96.49    4.20
   3  -6   2   91.49    6.10
   3  -6   2   95.79    5.90
  -4   6  -2    7.00    1.90
  -4   6  -2    5.80    1.50
  -4   6  -2    4.10    2.20
  -4   6  -2    9.70    1.60
  -4   6  -2    6.00    2.10
  -4   6  -2    1.20    3.30
  -4   6  -2    9.30    5.20
  -4   6  -2    6.80    1.50
   4  -6   2    0.90    4.10
   4  -6   2    2.10    2.60
   4  -6   2    7.70    1.80
   4  -6   2    4.60    2.70
   4  -6   2    1.30    2.30
   4  -6   2    6.40    1.10
  -5   6  -2    1.50    2.10
  -5   6  -2    1.20    1.40
  -5   6  -2    2.80    1.00
  -5   6  -2    1.80    2.70
  -5   6  -2    1.30    1.00
   5  -6   2    1.30    1.80
   5  -6   2    2.10    1.40
   5  -6   2    1.90    0.50
   5  -6   2    6.30    3.00
   4   5  -2    1.10    1.90
   4   5  -2    1.90    1.10
   4   5  -2   -0.30    1.50
   4   5  -2    0.90    1.20
   4   5  -2    0.00    1.00
   3   5  -2  245.58    9.20
   3   5  -2  241.28    8.70
   3   5  -2  236.18    9.10
   3   5  -2  248.98    8.90
   3   5  -2  246.88    9.40
   3   5  -2  238.18    8.40
   3   5  -2  241.48    9.20
   2   5  -2  144.19    7.00
   2   5  -2  161.38    6.90
   2   5  -2  159.38    7.00
   2   5  -2  145.79    6.20
   2   5  -2  160.08    7.10
   2   5  -2  161.28    6.60
  -2  -5   2  151.38    6.50
   1   5  -2  120.09    6.00
   1   5  -2  120.69    5.50
   1   5  -2  122.79    6.10
   1   5  -2  120.29    5.80
   1   5  -2  107.89    5.90
   1   5  -2  126.89    5.70
  -1  -5   2  126.29    5.10
  -1  -5   2  129.19    5.30
  -1  -5   2  125.79    4.70
  -1  -5   2  121.89    4.60
  -1  -5   2  114.19    6.10
   0   5  -2   99.39    4.70
   0   5  -2   97.19    4.80
   0   5  -2  100.69    5.70
   0   5  -2  101.69    5.60
   0   5  -2  104.89    4.00
   0   5  -2  107.59    4.30
   0   5  -2   92.09    5.10
   0  -5   2   99.79    4.10
   0  -5   2  107.19    5.10
   0  -5   2  104.19    4.60
   0  -5   2  103.29    4.60
   0  -5   2   89.19    4.80
   0  -5   2  101.29    4.30
  -1   5  -2  659.13   21.10
  -1   5  -2  646.64   19.10
  -1   5  -2  653.73   19.40
  -1   5  -2  636.04   20.80
  -1   5  -2  642.04   19.80
  -1   5  -2  617.24   20.10
  -1   5  -2  621.74   19.90
  -1   5  -2  653.43   19.50
   1  -5   2  668.23   19.60
   1  -5   2  651.93   20.20
   1  -5   2  670.53   20.70
   1  -5   2  667.43   20.00
   1  -5   2  643.64   19.70
  -2   5  -2  475.15   16.60
  -2   5  -2  449.46   15.30
  -2   5  -2  463.95   15.50
  -2   5  -2  483.15   15.00
  -2   5  -2  477.75   17.50
  -2   5  -2  500.35   15.40
  -2   5  -2  485.55   16.00
  -2   5  -2  459.65   14.90
  -2   5  -2  487.65   14.90
  -2   5  -2  481.95   15.80
   2  -5   2  497.55   16.10
   2  -5   2  498.95   15.20
   2  -5   2  484.15   16.50
   2  -5   2  489.45   20.30
   2  -5   2  485.15   15.40
   2  -5   2  476.95   15.10
   2  -5   2  479.35   15.70
   2  -5   2  493.65   15.60
  -3   5  -2  219.28    8.10
  -3   5  -2  228.08    7.30
  -3   5  -2  229.08    8.60
  -3   5  -2  227.28    8.30
  -3   5  -2  212.98    8.70
  -3   5  -2  225.68    9.20
  -3   5  -2  248.58   12.70
  -3   5  -2  222.98    7.50
  -3   5  -2  220.28    9.40
  -3   5  -2  234.38    8.30
  -3   5  -2  228.58    8.70
  -3   5  -2  227.88    7.90
  -3   5  -2  230.38    8.20
   3  -5   2  215.38    9.00
   3  -5   2  228.28    7.80
   3  -5   2  223.48    9.60
   3  -5   2  227.68   12.90
   3  -5   2  218.48    8.70
   3  -5   2  225.88    9.30
   3  -5   2  222.78    8.00
   3  -5   2  235.28    8.70
   3  -5   2  224.38    7.80
   3  -5   2  214.28    9.20
  -4   5  -2   71.39    3.40
  -4   5  -2   74.19    5.50
  -4   5  -2   67.89    4.60
  -4   5  -2   67.89    4.00
  -4   5  -2   76.19    4.70
  -4   5  -2   67.79    4.40
  -4   5  -2   67.89    3.30
  -4   5  -2   69.49    3.90
  -4   5  -2   75.69    4.00
  -4   5  -2   72.79    3.10
   4  -5   2   67.79    4.70
   4  -5   2   70.59    5.40
   4  -5   2   76.99    3.40
   4  -5   2   74.39    7.20
   4  -5   2   74.59    6.80
   4  -5   2   66.89    9.20
   4  -5   2   71.29    4.50
   4  -5   2   58.29    5.50
  -5   5  -2   36.70    2.60
  -5   5  -2   34.20    2.30
  -5   5  -2   34.70    2.80
  -5   5  -2   37.10    2.20
  -5   5  -2   30.80    3.90
  -5   5  -2   38.50    3.00
  -5   5  -2   35.30    2.00
   5  -5   2   44.50    5.00
   5  -5   2   33.20    4.50
   5  -5   2   33.40    3.60
   5  -5   2   35.40    3.40
   5  -5   2   35.80    2.00
  -6   5  -2   20.80    1.60
  -6   5  -2   20.70    1.20
  -6   5  -2   20.50    3.10
  -6   5  -2   23.40    1.70
   6  -5   2   23.30    1.10
   6  -5   2   18.80    2.60
   5   4  -2   78.29    3.30
   5   4  -2   75.89    3.00
   4   4  -2    4.70    1.40
   4   4  -2    8.90    1.40
   4   4  -2    8.10    1.80
   4   4  -2    8.70    1.80
   4   4  -2    7.60    1.60
   3   4  -2   40.20    4.00
   3   4  -2   40.30    3.70
   3   4  -2   41.50    6.10
   3   4  -2   40.20    3.60
   3   4  -2   43.60    4.00
   3   4  -2   37.70    4.10
   3   4  -2   34.50    3.50
   3   4  -2   39.10    3.70
   3   4  -2   44.70    3.10
   2   4  -2   63.89    4.40
   2   4  -2   66.89    3.90
   2   4  -2   67.89    3.40
   2   4  -2   57.59    4.70
   2   4  -2   66.99    3.90
   2   4  -2   62.29    4.20
   2   4  -2   63.59    4.60
   2   4  -2   58.09    4.90
   2   4  -2   63.59    4.60
  -2  -4   2   62.89    3.10
  -2  -4   2   67.79    3.40
  -2  -4   2   69.99    5.00
  -2  -4   2   60.79    4.40
  -2  -4   2   64.19    2.90
   1   4  -2   46.90    2.30
   1   4  -2   48.20    2.70
  -1  -4   2   46.80    2.50
  -1  -4   2   47.10    2.00
  -1  -4   2   44.40    3.00
  -1  -4   2   50.49    2.40
   0   4  -2  608.04   17.90
   0   4  -2  567.04   19.30
   0   4  -2  652.03   18.60
   0  -4   2  635.24   18.60
   0  -4   2  597.74   17.60
   0  -4   2  590.74   17.90
   0  -4   2  618.64   18.40
   0  -4   2  616.84   18.30
  -1   4  -2 2076.69   60.69
  -1   4  -2 2170.68   59.99
  -1   4  -2 2147.39   61.69
  -1   4  -2 2114.39   60.29
  -1   4  -2 2071.59   60.19
   1  -4   2 2075.49   60.19
   1  -4   2 2162.58   61.19
   1  -4   2 2163.88   60.49
   1  -4   2 2016.00   60.29
   1  -4   2 2150.28   60.79
   1  -4   2 2090.39   59.89
  -2   4  -2  438.06   13.40
  -2   4  -2  437.66   13.40
  -2   4  -2  416.36   12.90
  -2   4  -2  445.26   13.80
  -2   4  -2  439.76   14.30
  -2   4  -2  400.56   15.40
   2  -4   2  438.46   14.10
   2  -4   2  437.06   13.70
   2  -4   2  421.36   13.30
   2  -4   2  418.86   13.40
   2  -4   2  431.16   14.50
  -3   4  -2   43.00    5.80
  -3   4  -2   40.90    2.80
  -3   4  -2   41.30    3.00
  -3   4  -2   38.80    2.60
  -3   4  -2   37.30    3.20
  -3   4  -2   39.70    2.40
  -3   4  -2   38.70    2.40
  -3   4  -2   40.30    4.30
  -3   4  -2   38.40    3.30
  -3   4  -2   41.90    3.80
  -3   4  -2   36.70    2.50
   3  -4   2   39.60    4.40
   3  -4   2   43.90    3.50
   3  -4   2   33.60    2.90
   3  -4   2   34.00    6.00
   3  -4   2   34.30    3.40
   3  -4   2   35.60    3.00
   3  -4   2   35.70    3.30
   3  -4   2   38.60    2.40
   3  -4   2   42.60    2.80
   3  -4   2   41.90    4.00
   3  -4   2   39.70    3.30
  -4   4  -2  233.08    7.80
  -4   4  -2  244.28    9.20
  -4   4  -2  219.88    8.70
  -4   4  -2  235.88    8.00
  -4   4  -2  207.68    9.50
  -4   4  -2  224.88    8.50
  -4   4  -2  225.58    9.90
  -4   4  -2  229.18    9.20
  -4   4  -2  215.88    8.60
  -4   4  -2  224.78    8.30
   4  -4   2  214.88    8.60
   4  -4   2  232.38   10.00
   4  -4   2  222.18   12.30
   4  -4   2  222.48    7.70
   4  -4   2  213.78    9.50
   4  -4   2  231.18    9.70
   4  -4   2  232.58    8.30
   4  -4   2  201.28   10.00
   4  -4   2  227.48   10.50
  -5   4  -2    7.30    2.30
  -5   4  -2    5.30    1.50
  -5   4  -2   11.50    3.20
  -5   4  -2    9.90    2.80
  -5   4  -2    8.40    1.30
  -5   4  -2    7.70    1.10
  -5   4  -2   10.20    1.90
  -5   4  -2   10.00    1.60
  -5   4  -2    8.70    1.80
   5  -4   2    9.20    2.60
   5  -4   2    9.20    1.10
   5  -4   2    7.90    1.80
   5  -4   2    7.80    2.50
   5  -4   2    5.00    4.00
   5  -4   2    8.20    2.00
  -6   4  -2   65.99    2.70
  -6   4  -2   63.39    3.00
  -6   4  -2   57.89    5.00
  -6   4  -2   61.59    2.80
  -6   4  -2   65.89    2.50
   6  -4   2   65.89    2.20
   6  -4   2   61.79    4.30
   6  -4   2   61.89    3.40
   5   3  -2   11.80    1.70
   5   3  -2    8.80    1.40
   5   3  -2    9.40    1.20
   5   3  -2   15.10    2.80
   5   3  -2    9.70    1.50
   4   3  -2   39.90    3.40
   4   3  -2   38.80    3.40
   4   3  -2   36.70    2.90
   4   3  -2   37.90    3.30
   4   3  -2   41.90    3.80
   4   3  -2   28.30    3.50
  -4  -3   2   45.30    6.10
  -4  -3   2   29.10    3.60
   3   3  -2   73.09    3.90
   3   3  -2   66.89    5.20
   3   3  -2   70.89    4.70
   3   3  -2   74.49    5.60
   3   3  -2   73.59    4.80
   3   3  -2   65.89    4.60
   3   3  -2   68.89    4.60
   3   3  -2   70.49    3.80
   3   3  -2   73.79    4.50
  -3  -3   2   65.39    4.30
   2   3  -2  131.99    5.40
   2   3  -2  128.59    4.90
  -2  -3   2  128.99    4.80
  -2  -3   2  124.99    4.80
  -2  -3   2  133.09    5.00
   1   3  -2   47.90    2.10
   1   3  -2   46.50    2.40
  -1  -3   2   45.30    1.80
  -1  -3   2   46.10    2.00
  -1  -3   2   41.40    2.00
   0   3  -2 3498.45  100.29
   0   3  -2 3730.23  100.99
   0   3  -2 3365.16  100.39
   0   3  -2 3497.25  100.29
   0  -3   2 3361.76  100.29
   0  -3   2 3671.33  100.69
   0  -3   2 3854.91  100.89
   0  -3   2 3538.35  100.19
  -1   3  -2  288.37    9.30
  -1   3  -2  274.47    8.80
  -1   3  -2  271.37    8.20
  -1   3  -2  290.17    8.70
  -1   3  -2  285.77   10.00
   1  -3   2  268.37    8.90
   1  -3   2  286.57    9.10
   1  -3   2  287.77    8.70
   1  -3   2  301.57    9.50
  -2   3  -2  447.76   14.00
  -2   3  -2  450.25   15.70
  -2   3  -2  432.06   13.30
  -2   3  -2  458.45   13.70
  -2   3  -2  460.65   14.50
  -2   3  -2  402.56   13.30
   2  -3   2  430.56   13.50
   2  -3   2  443.66   13.10
   2  -3   2  453.45   13.80
   2  -3   2  409.36   13.70
   2  -3   2  480.25   14.30
   2  -3   2  488.35   14.70
  -3   3  -2   41.70    2.40
  -3   3  -2   45.00    2.70
  -3   3  -2   42.00    3.30
  -3   3  -2   44.40    2.70
  -3   3  -2   51.09    3.70
  -3   3  -2   37.10    6.20
  -3   3  -2   45.20    2.80
  -3   3  -2   42.80    3.00
  -3   3  -2   44.20    2.80
   3  -3   2   46.00    2.80
   3  -3   2   51.19    2.80
   3  -3   2   40.40    3.40
   3  -3   2   46.70    2.50
   3  -3   2   46.50    3.10
   3  -3   2   40.00    6.00
   3  -3   2   53.99    3.40
  -4   3  -2  306.07   10.70
  -4   3  -2  322.07   12.30
  -4   3  -2  309.97   10.40
  -4   3  -2  320.17   10.50
  -4   3  -2  337.77   12.30
  -4   3  -2  298.47   11.20
  -4   3  -2  321.47   10.40
  -4   3  -2  322.07   11.70
   4  -3   2  317.87   10.50
   4  -3   2  273.27   12.30
   4  -3   2  304.07   10.60
   4  -3   2  302.67   10.00
   4  -3   2  309.37   11.00
   4  -3   2  314.47   10.80
   4  -3   2  322.77   11.00
   4  -3   2  311.87   14.70
   4  -3   2  320.07   13.00
   4  -3   2  331.47   11.90
  -5   3  -2   64.89    4.10
  -5   3  -2   62.09    3.70
  -5   3  -2   47.20    6.40
  -5   3  -2   59.79    3.10
  -5   3  -2   59.59    3.40
  -5   3  -2   58.29    4.10
  -5   3  -2   60.89    5.20
  -5   3  -2   63.09    3.20
  -5   3  -2   54.89    6.30
   5  -3   2   61.69    3.50
   5  -3   2   61.99    3.40
   5  -3   2   62.79    4.40
   5  -3   2   60.39    5.70
   5  -3   2   59.89    2.60
   5  -3   2   57.59   10.40
   5  -3   2   60.89    3.60
   5  -3   2   56.69    6.20
  -6   3  -2   25.30    2.40
  -6   3  -2   25.00    2.60
  -6   3  -2   26.00    2.00
  -6   3  -2   22.40    1.50
   6  -3   2   21.10    2.10
   6  -3   2   26.10    2.00
   6  -3   2   29.60    3.10
   6  -3   2   24.80    2.00
   5   2  -2  218.98    8.20
   5   2  -2  220.38    7.70
   5   2  -2  216.08    7.70
   5   2  -2  220.58    8.20
   5   2  -2  210.48    8.20
  -5  -2   2  220.18    7.60
  -5  -2   2  229.38    7.90
   4   2  -2    9.50    1.60
   4   2  -2    8.30    1.90
   4   2  -2    7.80    2.00
   4   2  -2    5.60    2.00
   4   2  -2    6.70    1.80
   4   2  -2   11.70    2.30
   4   2  -2    9.10    2.00
  -4  -2   2    8.30    1.90
  -4  -2   2    5.20    3.10
  -4  -2   2   12.90    3.20
   3   2  -2  165.98    6.50
   3   2  -2  176.78    7.30
   3   2  -2  156.88    7.10
   3   2  -2  164.48    7.20
   3   2  -2  151.78    8.00
   3   2  -2  172.68    7.30
   3   2  -2  173.38    6.40
  -3  -2   2  176.98    6.70
  -3  -2   2  168.98    6.30
  -3  -2   2  165.88    5.70
  -3  -2   2  159.58    6.50
   2   2  -2 1457.15   42.70
   2   2  -2 1452.65   42.10
  -2  -2   2 1464.95   42.10
  -2  -2   2 1486.25   41.20
  -2  -2   2 1522.55   41.70
  -2  -2   2 1424.96   41.60
  -2  -2   2 1424.66   41.70
  -2  -2   2 1449.55   41.60
   1   2  -2  110.49    4.10
   1   2  -2  111.19    3.80
  -1  -2   2  115.09    3.40
  -1  -2   2  108.39    3.40
   0   2  -2   15.60    1.10
   0   2  -2   15.90    1.00
   0   2  -2   19.20    0.90
   0   2  -2   19.50    1.40
   0   2  -2   16.40    0.70
   0  -2   2   16.30    1.00
   0  -2   2   16.80    0.70
   0  -2   2   17.60    0.90
   0  -2   2   16.50    1.00
  -1   2  -2  155.98    6.60
  -1   2  -2  159.28    5.50
  -1   2  -2  147.89    5.10
  -1   2  -2  156.78    5.20
  -1   2  -2  151.38    5.20
  -1   2  -2  156.48    5.00
   1  -2   2  165.88    5.50
   1  -2   2  165.68    5.30
   1  -2   2  157.78    5.10
   1  -2   2  150.08    5.10
  -2   2  -2  289.77    9.40
  -2   2  -2  300.47    9.70
  -2   2  -2  292.57    9.20
  -2   2  -2  300.77   11.20
  -2   2  -2  279.27   10.30
   2  -2   2  298.27    9.10
   2  -2   2  311.27    9.50
   2  -2   2  313.87   10.10
   2  -2   2  297.57    9.00
   2  -2   2  300.37   10.00
  -3   2  -2  208.68    7.20
  -3   2  -2  209.58    7.30
  -3   2  -2  222.38    8.30
  -3   2  -2  214.18    7.40
  -3   2  -2  205.28    7.60
  -3   2  -2  207.88    7.90
   3  -2   2  211.58    7.30
   3  -2   2  219.58    8.80
   3  -2   2  225.18    7.50
   3  -2   2  215.98    8.00
  -4   2  -2  315.47   10.30
  -4   2  -2  301.57   11.30
  -4   2  -2  300.77   10.20
  -4   2  -2  307.97   11.80
  -4   2  -2  274.17   10.60
  -4   2  -2  291.47   11.20
  -4   2  -2  306.17   11.00
  -4   2  -2  296.67   10.40
  -4   2  -2  318.67   10.30
   4  -2   2  291.97   10.80
   4  -2   2  349.96   15.50
   4  -2   2  293.67   10.30
   4  -2   2  300.87   12.40
   4  -2   2  301.47   10.50
   4  -2   2  327.07   11.20
   4  -2   2  314.67   10.60
  -5   2  -2  166.78    6.30
  -5   2  -2  182.48    8.30
  -5   2  -2  174.08    6.40
  -5   2  -2  168.48    6.70
  -5   2  -2  167.38    7.10
  -5   2  -2  160.68    8.60
  -5   2  -2  160.88    8.00
  -5   2  -2  170.98    6.50
   5  -2   2  164.98    6.60
   5  -2   2  171.48    7.50
   5  -2   2  168.48    6.50
   5  -2   2  170.68    5.50
   5  -2   2  172.18    6.60
   5  -2   2  163.78    9.50
   5  -2   2  162.28    9.50
   5  -2   2  175.48    6.80
  -6   2  -2   63.79    3.20
  -6   2  -2   72.89    3.90
  -6   2  -2   69.99    2.80
   6  -2   2   56.69    4.30
   6  -2   2   68.29    3.10
   6  -2   2   65.79    3.00
   6  -2   2   69.29    2.90
   6  -2   2   67.79    3.20
   6   1  -2   12.20    1.50
   6   1  -2   15.40    1.40
   6   1  -2   13.40    1.50
   6   1  -2   14.60    1.40
   5   1  -2  165.98    6.40
   5   1  -2  161.18    6.90
   5   1  -2  173.58    7.00
   5   1  -2  171.68    6.40
   5   1  -2  163.28    6.90
  -5  -1   2  170.98    6.50
  -5  -1   2  164.28    7.10
  -5  -1   2  160.08    6.40
   4   1  -2    9.40    2.20
   4   1  -2    8.00    2.00
   4   1  -2    5.60    2.10
   4   1  -2    5.80    1.90
   4   1  -2    4.40    3.40
   4   1  -2    7.80    2.20
   4   1  -2    6.10    1.70
   4   1  -2    8.50    1.70
  -4  -1   2    9.30    2.80
  -4  -1   2   13.00    2.40
  -4  -1   2    6.30    1.60
  -4  -1   2    7.50    2.20
  -4  -1   2    8.10    1.60
  -4  -1   2    6.00    2.40
  -4  -1   2    6.80    2.20
   3   1  -2  767.22   24.40
   3   1  -2  744.53   24.30
   3   1  -2  799.02   24.60
   3   1  -2  752.92   24.30
   3   1  -2  856.11   31.70
   3   1  -2  793.32   23.60
  -3  -1   2  809.12   23.20
  -3  -1   2  784.62   23.40
  -3  -1   2  784.22   23.80
  -3  -1   2  738.23   22.90
  -3  -1   2  819.82   23.60
   2   1  -2 1152.78   33.20
   2   1  -2 1101.19   32.50
  -2  -1   2 1126.89   31.80
  -2  -1   2 1137.09   31.90
  -2  -1   2 1119.89   32.30
  -2  -1   2 1182.58   32.20
  -2  -1   2 1082.49   32.30
  -2  -1   2 1098.69   32.60
   1   1  -2   57.29    2.40
   1   1  -2   53.49    2.30
   1   1  -2   59.19    2.20
  -1  -1   2   57.19    2.10
  -1  -1   2   55.69    1.90
  -1  -1   2   56.59    2.00
  -1  -1   2   56.49    1.90
   0   1  -2  328.87    9.40
   0   1  -2  334.07   10.00
   0   1  -2  338.07    9.50
   0   1  -2  329.47    9.70
   0   1  -2  327.77    9.80
   0  -1   2  330.67    9.50
   0  -1   2  328.87    9.50
   0  -1   2  335.67    9.60
  -1   1  -2 2997.90   84.19
  -1   1  -2 2967.70   83.59
  -1   1  -2 2762.02   83.49
  -1   1  -2 2980.30   83.39
  -1   1  -2 2857.11   83.49
   1  -1   2 2878.31   83.29
   1  -1   2 2921.31   83.19
   1  -1   2 2996.50   83.49
   1  -1   2 3159.48   83.79
   1  -1   2 2958.20   83.19
   1  -1   2 3077.29   83.59
  -2   1  -2  115.19    4.00
  -2   1  -2  116.39    4.50
  -2   1  -2  104.59    3.90
  -2   1  -2  116.09    4.20
  -2   1  -2  113.29    4.40
  -2   1  -2  117.79    7.20
  -2   1  -2  106.59    4.10
   2  -1   2  115.99    4.60
   2  -1   2  114.69    3.60
   2  -1   2  119.19    4.10
   2  -1   2  119.69    4.10
   2  -1   2  114.09    4.40
  -3   1  -2  232.48    8.00
  -3   1  -2  230.78    7.80
  -3   1  -2  230.98    8.50
  -3   1  -2  242.68    8.80
  -3   1  -2  242.68    8.30
   3  -1   2  236.38    7.80
   3  -1   2  231.68    8.50
   3  -1   2  240.98    9.40
   3  -1   2  240.18    8.10
   3  -1   2  240.48    8.40
  -4   1  -2  413.16   14.50
  -4   1  -2  409.06   14.70
  -4   1  -2  429.06   14.30
  -4   1  -2  412.16   13.90
  -4   1  -2  399.46   14.30
  -4   1  -2  411.16   13.30
  -4   1  -2  414.96   13.40
   4  -1   2  451.85   15.30
   4  -1   2  441.06   15.60
   4  -1   2  410.66   12.60
   4  -1   2  412.76   13.90
   4  -1   2  416.16   13.90
   4  -1   2  418.96   15.70
   4  -1   2  430.56   14.70
   4  -1   2  393.36   20.00
   4  -1   2  403.66   13.10
  -5   1  -2  297.97    9.80
  -5   1  -2  269.67   11.50
  -5   1  -2  288.17    9.70
  -5   1  -2  322.87   13.70
  -5   1  -2  276.97    9.90
  -5   1  -2  311.37   13.10
  -5   1  -2  289.87    9.70
  -5   1  -2  289.67   10.20
   5  -1   2  283.27   10.00
   5  -1   2  282.37   12.60
   5  -1   2  293.67   10.10
   5  -1   2  282.87    9.90
   5  -1   2  267.97   10.80
   5  -1   2  281.27    8.50
   5  -1   2  296.37   10.20
  -6   1  -2   60.39    2.60
  -6   1  -2   59.89    2.50
   6  -1   2   60.09    2.70
   6  -1   2   60.79    2.80
   6  -1   2   57.89    2.70
   6  -1   2   62.59    2.70
   6  -1   2   61.79    2.90
   6  -1   2   52.19    3.90
   6   0  -2    8.80    1.30
   6   0  -2    5.80    1.20
   6   0  -2    5.60    1.00
   6   0  -2    7.10    1.10
  -6   0   2    7.00    1.20
  -6   0   2    5.80    1.10
   5   0  -2   72.79    4.80
   5   0  -2   62.49    5.80
   5   0  -2   71.59    4.20
   5   0  -2   73.59    4.10
   5   0  -2   66.69    4.20
   5   0  -2   69.99    4.20
   5   0  -2   63.19    6.60
   5   0  -2   71.29    3.90
  -5   0   2   77.19    5.20
  -5   0   2   64.69    4.30
  -5   0   2   75.89    4.00
  -5   0   2   69.89    3.90
   4   0  -2  206.08    8.50
   4   0  -2  219.78   10.80
   4   0  -2  181.08    9.40
   4   0  -2  191.68    6.30
   4   0  -2  200.98    8.80
   4   0  -2  194.38    7.50
  -4   0   2  200.18    8.00
  -4   0   2  202.18    7.60
  -4   0   2  199.08    7.90
  -4   0   2  197.18    7.70
  -4   0   2  199.78    7.60
  -4   0   2  209.28    7.50
  -4   0   2  203.38    8.30
   3   0  -2  900.41   27.30
   3   0  -2  916.31   26.20
  -3   0   2  884.61   26.50
  -3   0   2  853.41   26.20
  -3   0   2  881.41   26.20
  -3   0   2  849.52   25.90
  -3   0   2  874.41   26.50
  -3   0   2  922.71   26.40
   2   0  -2 1254.67   35.70
   2   0  -2 1246.48   35.30
   2   0  -2 1252.77   36.40
   2   0  -2 1291.27   35.70
  -2   0   2 1167.68   35.50
  -2   0   2 1245.08   35.80
  -2   0   2 1246.08   35.70
  -2   0   2 1288.27   35.90
  -2   0   2 1217.68   35.90
   1   0  -2 2474.05   68.19
   1   0  -2 2485.45   68.09
   1   0  -2 2452.85   68.09
   1   0  -2 2142.09   68.89
   1   0  -2 2468.55   68.09
   1   0  -2 2379.86   68.39
   1   0  -2 2474.35   67.99
  -1   0   2 2437.86   67.99
  -1   0   2 2366.46   67.99
  -1   0   2 2448.85   68.19
  -1   0   2 2482.05   68.19
   0   0  -2  169.68    5.20
   0   0  -2  169.98    5.80
   0   0  -2  167.58    5.10
   0   0  -2  174.48    5.20
   0   0  -2  172.08    5.10
   0   0   2  173.08    5.10
   0   0   2  175.18    5.00
   0   0   2  176.48    5.10
  -1   0  -2 3577.24   98.29
  -1   0  -2 3496.35   98.29
  -1   0  -2 3390.76   98.49
  -1   0  -2 3409.26   98.29
   1   0   2 3433.46   98.39
   1   0   2 3640.74   98.59
   1   0   2 3464.55   98.39
   1   0   2 3576.04   98.29
   1   0   2 3500.55   98.59
  -2   0  -2 1421.66   39.50
  -2   0  -2 1298.47   38.90
  -2   0  -2 1318.97   38.70
  -2   0  -2 1326.17   38.70
   2   0   2 1233.38   40.40
   2   0   2 1356.16   38.80
   2   0   2 1393.46   39.20
   2   0   2 1363.26   39.60
   2   0   2 1444.16   39.30
   2   0   2 1471.85   39.20
   2   0   2 1394.56   40.20
  -3   0  -2  166.78    5.90
  -3   0  -2  175.98    6.50
  -3   0  -2  157.28    6.10
  -3   0  -2  163.68    6.10
  -3   0  -2  171.08    6.70
  -3   0  -2  171.88    6.60
   3   0   2  170.58    6.40
   3   0   2  171.88    9.20
   3   0   2  174.38    7.40
   3   0   2  170.18    6.80
   3   0   2  164.38    5.70
   3   0   2  157.58    7.30
   3   0   2  179.98    7.50
  -4   0  -2   32.40    4.00
  -4   0  -2   33.60    3.50
  -4   0  -2   32.80    2.80
  -4   0  -2   27.10    3.50
  -4   0  -2   33.30    3.90
  -4   0  -2   27.50    3.70
  -4   0  -2   32.80    2.40
   4   0   2   30.60    4.20
   4   0   2   34.00    3.30
   4   0   2   32.70    2.90
   4   0   2   30.60    2.90
   4   0   2   27.90    3.20
   4   0   2   38.30    1.80
   4   0   2   35.00    3.50
   4   0   2   36.40    3.20
  -5   0  -2   38.40    2.50
  -5   0  -2   32.80    2.70
  -5   0  -2   34.20    5.10
  -5   0  -2   36.80    2.60
   5   0   2   29.50    3.90
   5   0   2   32.10    2.80
   5   0   2   31.90    2.80
   5   0   2   30.80    2.60
   5   0   2   36.40    2.60
   5   0   2   35.50    2.70
  -6   0  -2    0.80    0.60
  -6   0  -2    0.60    0.80
  -6   0  -2   -0.10    1.80
   6   0   2    2.20    0.90
   6   0   2    1.00    0.60
   6   0   2    1.50    0.80
   6   0   2    2.10    0.90
   6   0   2    0.90    0.70
   6  -1  -2   40.50    2.70
   6  -1  -2   40.10    3.20
   6  -1  -2   46.30    2.50
   6  -1  -2   42.60    2.40
   6  -1  -2   43.20    2.60
  -6   1   2   42.50    2.90
  -6   1   2   40.00    2.40
  -6   1   2   43.20    2.70
   5  -1  -2  471.25   15.80
   5  -1  -2  441.56   16.90
   5  -1  -2  483.75   15.10
   5  -1  -2  486.45   15.70
   5  -1  -2  477.05   18.20
   5  -1  -2  519.45   17.20
   5  -1  -2  459.25   13.70
   5  -1  -2  476.25   18.40
   5  -1  -2  472.65   15.80
  -5   1   2  449.56   15.50
  -5   1   2  480.75   15.30
  -5   1   2  443.86   16.10
  -5   1   2  481.85   15.20
  -5   1   2  447.56   16.10
  -5   1   2  463.85   15.50
  -5   1   2  478.55   15.20
  -5   1   2  424.76   19.30
   4  -1  -2   78.49    5.10
   4  -1  -2   65.99    5.50
   4  -1  -2   74.19    3.90
   4  -1  -2   76.19    4.90
   4  -1  -2   80.19    3.80
   4  -1  -2   78.69    3.30
   4  -1  -2   83.19    4.80
   4  -1  -2   94.19   10.70
   4  -1  -2   85.59    7.30
   4  -1  -2   74.99    4.90
  -4   1   2   80.09    4.70
  -4   1   2   78.59    4.40
  -4   1   2   80.79    4.00
  -4   1   2   78.89    4.30
  -4   1   2   77.89    4.40
  -4   1   2   64.39    6.90
  -4   1   2   78.49    4.80
  -4   1   2   82.99    4.30
  -4   1   2   75.59    4.30
   3  -1  -2   36.90    2.10
   3  -1  -2   41.60    3.00
   3  -1  -2   40.10    2.20
   3  -1  -2   39.30    2.40
  -3   1   2   41.70    2.60
  -3   1   2   38.20    2.50
  -3   1   2   40.30    2.30
  -3   1   2   37.90    2.40
  -3   1   2   41.50    2.60
  -3   1   2   39.00    2.80
  -3   1   2   34.10    2.80
   2  -1  -2  276.37    9.20
   2  -1  -2  281.37    8.20
   2  -1  -2  290.77    8.80
   2  -1  -2  276.27    9.30
   2  -1  -2  289.87    8.60
   2  -1  -2  286.17    8.80
  -2   1   2  278.47    8.90
  -2   1   2  286.07    8.80
  -2   1   2  279.87    8.90
  -2   1   2  289.37    9.10
  -2   1   2  273.47    8.80
   1  -1  -2 1055.69   29.00
   1  -1  -2 1024.40   29.20
   1  -1  -2 1025.90   29.30
   1  -1  -2 1021.20   29.20
   1  -1  -2 1021.60   29.30
   1  -1  -2  996.40   30.20
   1  -1  -2 1036.10   29.10
   1  -1  -2 1005.30   29.30
  -1   1   2 1032.00   29.10
  -1   1   2 1017.90   29.40
  -1   1   2 1044.30   29.10
  -1   1   2 1041.50   29.10
  -1   1   2  993.10   29.20
   0  -1  -2 3830.92  106.29
   0   1   2 3734.03  106.29
  -1  -1  -2 3477.85   96.69
  -1  -1  -2 3421.66   96.69
  -1  -1  -2 3356.86   96.59
  -1  -1  -2 3366.46   96.69
   1   1   2 3380.26   96.89
   1   1   2 3383.66   96.89
   1   1   2 3640.24   97.29
   1   1   2 3469.25   96.79
   1   1   2 3401.66   97.19
   1   1   2 3471.05   97.19
  -2  -1  -2  120.69    3.90
  -2  -1  -2  108.79    3.90
  -2  -1  -2  117.29    3.70
  -2  -1  -2  112.99    3.80
  -2  -1  -2  120.39    4.20
   2   1   2  118.89    5.00
   2   1   2  109.79    5.00
   2   1   2  110.89    4.40
  -3  -1  -2  901.31   27.50
  -3  -1  -2  972.20   28.20
  -3  -1  -2  979.80   28.30
  -3  -1  -2  927.01   27.30
   3   1   2  894.31   29.00
   3   1   2  910.81   27.80
   3   1   2  944.31   28.30
   3   1   2 1006.60   32.20
   3   1   2  910.91   28.30
   3   1   2  890.21   28.30
   3   1   2  983.90   29.40
   3   1   2  948.61   28.50
  -4  -1  -2  237.08    9.50
  -4  -1  -2  234.68    9.20
  -4  -1  -2  238.28    9.70
  -4  -1  -2  239.98    8.10
   4   1   2  235.78    8.50
   4   1   2  243.68    8.80
   4   1   2  242.08   11.20
   4   1   2  239.88    9.10
   4   1   2  234.18    9.30
   4   1   2  240.38    9.10
   4   1   2  245.28   10.50
   4   1   2  238.78    9.00
   4   1   2  231.28    9.30
  -5  -1  -2  157.68    5.90
  -5  -1  -2  160.78    5.80
  -5  -1  -2  158.88    5.80
   5   1   2  156.18    6.10
   5   1   2  154.78    8.20
   5   1   2  160.38    6.00
   5   1   2  159.28    6.20
   5   1   2  158.28    6.20
   5   1   2  157.48    6.20
   6  -2  -2    6.30    1.70
   6  -2  -2    4.40    1.00
   6  -2  -2    3.70    1.20
   6  -2  -2    3.20    2.00
   6  -2  -2    5.40    1.30
   6  -2  -2    2.60    1.00
   6  -2  -2    3.60    1.60
  -6   2   2    4.20    1.60
  -6   2   2    1.70    1.20
  -6   2   2    2.20    0.80
  -6   2   2    4.30    1.10
  -6   2   2    3.90    1.40
   5  -2  -2  599.44   21.60
   5  -2  -2  605.84   22.30
  -5   2   2  672.03   20.90
  -5   2   2  621.74   20.10
  -5   2   2  616.34   20.50
  -5   2   2  615.64   20.20
  -5   2   2  619.24   20.20
  -5   2   2  655.23   19.90
  -5   2   2  640.24   19.70
   4  -2  -2  416.66   13.00
   4  -2  -2  399.46   12.90
   4  -2  -2  388.96   14.10
   4  -2  -2  415.76   15.30
   4  -2  -2  432.16   21.80
   4  -2  -2  429.96   13.40
   4  -2  -2  405.96   14.80
   4  -2  -2  420.86   13.90
   4  -2  -2  412.66   13.90
   4  -2  -2  419.26   18.00
  -4   2   2  404.66   13.40
  -4   2   2  415.66   13.80
  -4   2   2  413.66   13.60
  -4   2   2  382.76   14.20
  -4   2   2  429.66   14.30
  -4   2   2  404.46   13.60
  -4   2   2  403.96   13.40
  -4   2   2  405.86   15.00
  -4   2   2  403.86   13.90
  -4   2   2  410.36   13.90
   3  -2  -2   50.19    2.80
   3  -2  -2   48.30    3.20
   3  -2  -2   51.29    2.40
   3  -2  -2   49.70    3.20
  -3   2   2   48.50    2.70
  -3   2   2   47.60    2.80
  -3   2   2   50.59    2.90
  -3   2   2   49.90    2.80
  -3   2   2   51.39    3.00
  -3   2   2   52.89    3.10
   2  -2  -2  241.18    7.30
   2  -2  -2  243.88    7.70
   2  -2  -2  235.38    8.00
   2  -2  -2  246.08    7.20
   2  -2  -2  236.68    8.00
   2  -2  -2  253.57    8.10
   2  -2  -2  235.38    7.30
  -2   2   2  235.08    7.60
  -2   2   2  233.18    7.60
  -2   2   2  240.78    8.80
  -2   2   2  231.48    7.70
  -2   2   2  230.38    7.80
   1  -2  -2 1342.97   38.30
   1  -2  -2 1246.78   38.30
   1  -2  -2 1279.57   39.80
   1  -2  -2 1350.36   38.40
   1  -2  -2 1459.45   38.80
   1  -2  -2 1318.77   38.20
   1  -2  -2 1341.07   38.30
  -1   2   2 1351.16   38.40
  -1   2   2 1315.37   38.20
  -1   2   2 1368.96   38.50
  -1   2   2 1412.36   38.00
   0  -2  -2  323.37    9.40
   0  -2  -2  336.47    9.80
   0  -2  -2  313.37    9.50
   0  -2  -2  321.27    9.30
   0  -2  -2  335.07    9.70
   0   2   2  329.97    9.40
   0   2   2  326.67    9.90
   0   2   2  339.87    9.40
   0   2   2  321.47    9.20
   0   2   2  324.17    9.70
   0   2   2  297.87   10.30
   0   2   2  303.67   10.00
   0   2   2  332.47    9.50
  -1  -2  -2  175.68    5.70
  -1  -2  -2  178.78    5.40
  -1  -2  -2  176.98    5.70
   1   2   2  169.28    6.30
   1   2   2  170.88    5.80
   1   2   2  174.28    5.90
  -2  -2  -2  147.09    5.00
  -2  -2  -2  152.78    5.00
  -2  -2  -2  146.69    5.00
  -2  -2  -2  132.69    4.70
   2   2   2  149.79    5.90
   2   2   2  145.59    5.50
  -3  -2  -2  123.49    5.20
  -3  -2  -2  129.49    5.60
  -3  -2  -2  123.99    4.60
   3   2   2  125.89    5.20
   3   2   2  123.09    5.70
   3   2   2  121.19    8.30
   3   2   2  120.79    6.10
   3   2   2  126.09    5.40
   3   2   2  120.09    7.30
   3   2   2  130.59    5.70
   3   2   2  127.59    5.60
   3   2   2  122.49    6.20
   3   2   2  129.39    6.20
  -4  -2  -2  337.87   10.80
  -4  -2  -2  333.87   12.40
  -4  -2  -2  343.27   12.50
   4   2   2  338.27   11.50
   4   2   2  326.37   13.10
   4   2   2  328.27   11.30
   4   2   2  332.37   11.70
   4   2   2  333.37   11.10
   4   2   2  304.87   11.40
   4   2   2  330.37   11.90
   4   2   2  325.97   12.10
   4   2   2  332.77   14.00
  -5  -2  -2    6.30    1.70
  -5  -2  -2    8.70    2.30
  -5  -2  -2    4.80    1.20
   5   2   2    6.60    1.40
   5   2   2    7.80    1.20
   5   2   2    5.80    1.00
   5   2   2    6.40    1.10
   5   2   2    4.50    1.40
   6  -3  -2    5.30    1.90
   6  -3  -2    4.80    1.10
   6  -3  -2    6.00    0.60
   6  -3  -2    4.10    1.30
   6  -3  -2    2.80    1.40
   6  -3  -2    4.10    1.20
  -6   3   2    2.90    1.40
  -6   3   2    4.40    1.10
  -6   3   2    6.80    1.60
  -6   3   2    5.40    0.90
  -6   3   2    5.70    1.20
   5  -3  -2   43.60    3.70
   5  -3  -2   38.30    3.80
   5  -3  -2   46.60    5.90
   5  -3  -2   41.90    5.80
   5  -3  -2   48.70    4.20
   5  -3  -2   45.40    2.60
   5  -3  -2   46.80    4.60
   5  -3  -2   43.30    4.20
  -5   3   2   42.80    3.50
  -5   3   2   37.90    4.20
  -5   3   2   43.70    4.60
  -5   3   2   48.60    4.50
  -5   3   2   37.40    4.60
  -5   3   2   48.20    3.10
  -5   3   2   49.99    3.20
  -5   3   2   45.80    3.20
   4  -3  -2   64.09    4.20
   4  -3  -2   68.99    3.70
   4  -3  -2   59.99    4.50
   4  -3  -2   70.79    7.70
   4  -3  -2   69.39    5.60
   4  -3  -2   60.49    4.80
   4  -3  -2   65.09    5.70
   4  -3  -2   63.29    4.70
  -4   3   2   65.19    3.70
  -4   3   2   65.49    4.20
  -4   3   2   60.09    4.00
  -4   3   2   63.29    3.60
  -4   3   2   65.19    3.90
  -4   3   2   54.89    5.50
  -4   3   2   60.89    4.20
  -4   3   2   62.99    5.60
  -4   3   2   64.19    3.80
  -4   3   2   55.39    4.90
   3  -3  -2  805.72   23.40
   3  -3  -2  816.32   24.40
   3  -3  -2  752.62   23.60
   3  -3  -2  798.62   23.90
   3  -3  -2  877.91   29.70
   3  -3  -2  811.22   22.80
   3  -3  -2  794.92   22.90
   3  -3  -2  764.92   24.40
   3  -3  -2  767.62   25.90
  -3   3   2  762.82   23.80
  -3   3   2  763.72   23.70
  -3   3   2  801.52   24.20
  -3   3   2  819.92   24.10
  -3   3   2  814.92   24.60
  -3   3   2  724.73   28.20
  -3   3   2  787.32   23.70
  -3   3   2  811.02   23.80
  -3   3   2  784.32   23.80
   2  -3  -2   66.19    3.30
   2  -3  -2   57.49    2.70
   2  -3  -2   61.69    2.90
   2  -3  -2   62.99    3.10
   2  -3  -2   59.49    3.00
   2  -3  -2   62.19    3.40
   2  -3  -2   61.39    3.00
   2  -3  -2   59.99    2.60
  -2   3   2   61.39    3.00
  -2   3   2   65.69    2.50
  -2   3   2   58.69    3.00
  -2   3   2   66.49    3.00
  -2   3   2   63.99    2.80
  -2   3   2   62.89    3.10
  -2   3   2   56.99    5.40
   1  -3  -2   26.00    1.70
   1  -3  -2   29.20    1.70
   1  -3  -2   29.00    1.90
   1  -3  -2   28.50    1.70
  -1   3   2   24.90    2.20
  -1   3   2   26.80    1.40
  -1   3   2   30.60    1.10
  -1   3   2   26.80    1.70
  -1   3   2   27.40    1.60
  -1   3   2   30.80    2.00
  -1   3   2   29.10    1.10
   0  -3  -2  187.28    5.90
   0  -3  -2  173.58    5.80
   0  -3  -2  195.18    6.30
   0  -3  -2  191.68    6.20
   0  -3  -2  185.38    5.80
   0   3   2  190.28    6.10
   0   3   2  191.78    7.10
   0   3   2  189.38    5.90
   0   3   2  192.18    5.70
  -1  -3  -2  290.17    9.30
  -1  -3  -2  285.77    8.60
  -1  -3  -2  287.97    9.20
   1   3   2  284.57    9.00
   1   3   2  291.27    8.80
   1   3   2  284.27    9.10
  -2  -3  -2  199.68    6.90
  -2  -3  -2  201.98    6.90
  -2  -3  -2  204.38    6.90
  -2  -3  -2  211.48    6.50
  -2  -3  -2  201.78    6.40
   2   3   2  177.88    9.30
   2   3   2  203.08    7.50
   2   3   2  190.48    7.40
   2   3   2  201.08    7.30
   2   3   2  195.28    8.20
  -3  -3  -2   80.69    4.90
  -3  -3  -2   82.29    3.40
   3   3   2   80.69    4.30
   3   3   2   78.89    4.30
   3   3   2   80.39    4.40
   3   3   2   81.09    4.00
   3   3   2   73.09    4.90
   3   3   2   86.29    4.60
   3   3   2   79.09    5.00
   3   3   2   82.09    5.30
   3   3   2   85.89    6.10
  -4  -3  -2   18.00    3.90
   4   3   2   17.30    2.20
   4   3   2   28.30    3.60
   4   3   2   20.50    2.30
   4   3   2   16.50    2.40
   4   3   2   26.10    6.10
   4   3   2   23.30    2.10
   4   3   2   23.20    2.60
   4   3   2   26.40    3.30
   5   3   2    2.80    1.00
   5   3   2    1.50    2.00
   5   3   2    1.80    0.80
   5   3   2    3.00    0.80
   5   3   2    2.10    0.80
   6  -4  -2   32.20    1.50
   6  -4  -2   29.10    3.50
   6  -4  -2   36.30    2.90
   6  -4  -2   30.80    2.20
  -6   4   2   32.50    1.80
  -6   4   2   32.30    2.50
  -6   4   2   34.10    2.10
  -6   4   2   34.70    2.30
  -6   4   2   27.60    4.30
   5  -4  -2   -0.40    2.20
   5  -4  -2    2.90    1.90
   5  -4  -2    1.50    1.30
   5  -4  -2    3.80    2.70
   5  -4  -2    2.30    0.70
  -5   4   2    1.80    0.90
  -5   4   2   -0.40    2.40
  -5   4   2    4.70    1.80
  -5   4   2    0.90    1.50
  -5   4   2    6.20    2.60
  -5   4   2    2.30    2.70
  -5   4   2    3.50    1.20
  -5   4   2    2.40    1.80
  -5   4   2    0.30    1.50
   4  -4  -2  120.39    7.20
   4  -4  -2  109.79    6.40
   4  -4  -2  122.79    5.80
   4  -4  -2  126.99    6.80
   4  -4  -2  117.29    5.00
   4  -4  -2  123.59    9.70
   4  -4  -2  114.69    6.10
   4  -4  -2  122.19    5.40
  -4   4   2  120.19    5.20
  -4   4   2  125.39    6.30
  -4   4   2  125.39    5.20
  -4   4   2  121.49    5.70
  -4   4   2  118.39    6.70
  -4   4   2  116.19    6.00
  -4   4   2  126.19    5.70
  -4   4   2  120.09    5.50
  -4   4   2  120.39    5.30
   3  -4  -2  147.19   10.20
   3  -4  -2  139.59    5.90
   3  -4  -2  136.79    5.20
   3  -4  -2  143.29    7.20
   3  -4  -2  131.79    5.40
   3  -4  -2  134.09    5.70
   3  -4  -2  140.69    5.60
   3  -4  -2  138.09    6.00
   3  -4  -2  132.09    5.20
   3  -4  -2  134.09    6.10
   3  -4  -2  140.79    5.30
   3  -4  -2  127.99    6.00
  -3   4   2  127.29    6.30
  -3   4   2  132.99    5.30
  -3   4   2  129.69   10.60
  -3   4   2  142.19    5.40
  -3   4   2  123.79    6.10
  -3   4   2  131.59    6.80
  -3   4   2  134.79    5.40
  -3   4   2  134.19    5.60
  -3   4   2  137.69    6.10
  -3   4   2  131.49    5.10
   2  -4  -2  292.27    9.70
   2  -4  -2  300.47    9.90
   2  -4  -2  302.57    9.90
   2  -4  -2  293.07    9.90
   2  -4  -2  284.27   10.40
   2  -4  -2  306.67   10.20
   2  -4  -2  302.77    9.80
   2  -4  -2  290.27    9.80
  -2   4   2  296.77    9.60
  -2   4   2  300.37    9.60
  -2   4   2  322.67   10.90
  -2   4   2  300.57    9.00
  -2   4   2  295.17    9.90
  -2   4   2  299.27   10.10
  -2   4   2  288.27   12.50
   1  -4  -2 2115.09   58.79
   1  -4  -2 1953.50   58.79
   1  -4  -2 2181.38   59.39
   1  -4  -2 2042.80   58.99
   1  -4  -2 2011.60   58.69
   1  -4  -2 1967.50   58.69
  -1   4   2 2049.79   58.59
  -1   4   2 2085.99   58.49
  -1   4   2 2075.19   60.69
  -1   4   2 2069.19   58.69
   0  -4  -2  711.83   21.00
   0  -4  -2  747.83   21.40
   0  -4  -2  704.33   21.70
   0  -4  -2  711.63   20.90
   0  -4  -2  731.73   21.70
   0   4   2  743.63   22.40
   0   4   2  686.03   20.80
   0   4   2  715.63   20.90
  -1  -4  -2   81.29    4.30
  -1  -4  -2   78.39    2.90
  -1  -4  -2   82.69    3.00
  -1  -4  -2   79.69    3.80
   1   4   2   80.39    4.20
   1   4   2   89.19    6.20
   1   4   2   75.59    3.40
   1   4   2   80.39    3.60
   1   4   2   81.69    4.80
   1   4   2   79.59    3.80
  -2  -4  -2   56.39    3.50
  -2  -4  -2   49.60    4.30
  -2  -4  -2   53.29    2.40
  -2  -4  -2   53.39    3.50
   2   4   2   60.39    3.70
   2   4   2   57.89    3.60
   2   4   2   51.69    6.00
   2   4   2   56.39    4.20
   2   4   2   54.49    3.60
   2   4   2   55.99    4.00
   2   4   2   53.49    3.60
   2   4   2   53.79    3.20
   2   4   2   57.19    4.60
  -3  -4  -2  331.17    9.90
  -3  -4  -2  324.87   12.30
   3   4   2  307.57   12.40
   3   4   2  334.67   11.10
   3   4   2  331.77   11.30
   3   4   2  323.17   11.90
   3   4   2  316.77   11.70
   3   4   2  304.07   11.50
   3   4   2  327.37   10.90
   3   4   2  333.57   11.40
   3   4   2  337.87   11.90
   4   4   2  156.38    6.40
   4   4   2  161.28    6.70
   4   4   2  161.58    6.10
   4   4   2  166.98    6.20
   4   4   2  162.88    6.50
   4   4   2  169.98    6.10
   6  -5  -2   38.30    1.70
   6  -5  -2   33.20    3.60
   6  -5  -2   37.30    2.30
   6  -5  -2   35.10    2.80
  -6   5   2   39.70    1.80
  -6   5   2   39.10    2.50
  -6   5   2   39.50    2.30
   5  -5  -2  131.59    6.30
   5  -5  -2  128.89    6.30
   5  -5  -2  141.29    9.50
   5  -5  -2  144.69    5.40
   5  -5  -2  143.79    7.00
  -5   5   2  132.79    7.40
  -5   5   2  139.39    6.20
  -5   5   2  147.89    6.70
  -5   5   2  133.49    6.50
  -5   5   2  142.39    6.00
  -5   5   2  142.59    5.20
  -5   5   2  141.69    5.40
  -5   5   2  144.39    5.50
  -5   5   2  141.29    6.20
   4  -5  -2   94.39    6.20
   4  -5  -2   93.49    5.80
   4  -5  -2  101.39    9.00
   4  -5  -2  103.49    6.80
   4  -5  -2   93.99    4.90
   4  -5  -2  101.29    4.40
  -4   5   2   93.19    5.40
  -4   5   2   99.59    5.10
  -4   5   2   98.99    5.00
  -4   5   2   92.99    4.30
  -4   5   2   92.79    4.90
  -4   5   2   95.19    4.50
  -4   5   2   99.09    5.10
  -4   5   2   88.19    4.80
  -4   5   2   92.89    5.80
  -4   5   2   99.69    5.80
  -4   5   2   97.39    4.10
   3  -5  -2   31.40    4.30
   3  -5  -2   36.80    2.90
   3  -5  -2   38.50    3.20
   3  -5  -2   42.50    2.80
   3  -5  -2   34.10    3.30
   3  -5  -2   39.60    4.50
   3  -5  -2   39.00    3.40
   3  -5  -2   39.90    4.70
   3  -5  -2   30.10    4.00
   3  -5  -2   37.80    3.00
  -3   5   2   30.00    4.10
  -3   5   2   39.30    2.60
  -3   5   2   38.90    3.00
  -3   5   2   45.30    3.90
  -3   5   2   29.60    4.30
  -3   5   2   38.00    3.40
  -3   5   2   39.00    3.40
  -3   5   2   37.30    2.70
  -3   5   2   45.50    3.00
  -3   5   2   41.60    3.30
  -3   5   2   49.40    7.10
  -3   5   2   44.40    3.50
  -3   5   2   39.60    2.70
   2  -5  -2 1066.89   32.10
   2  -5  -2 1072.79   32.00
   2  -5  -2 1097.69   32.40
   2  -5  -2 1082.99   32.20
   2  -5  -2 1121.39   32.20
   2  -5  -2 1043.20   33.60
   2  -5  -2 1077.89   32.90
   2  -5  -2 1083.09   32.20
   2  -5  -2 1075.79   32.10
  -2   5   2 1065.99   32.70
  -2   5   2 1099.69   31.70
  -2   5   2 1014.80   32.00
  -2   5   2 1082.29   35.20
  -2   5   2 1140.29   36.10
  -2   5   2 1083.79   32.20
  -2   5   2 1089.99   32.00
  -2   5   2 1116.39   32.70
  -2   5   2 1030.80   32.80
  -2   5   2 1044.70   31.80
  -2   5   2 1117.89   32.10
   1  -5  -2  229.78    8.50
   1  -5  -2  238.78    8.10
   1  -5  -2  233.78    8.20
   1  -5  -2  241.98    8.20
   1  -5  -2  234.08    8.20
  -1   5   2  241.28    8.00
  -1   5   2  220.08    9.50
  -1   5   2  232.38    7.80
  -1   5   2  233.18    8.90
  -1   5   2  242.78   10.10
  -1   5   2  238.08    7.70
  -1   5   2  222.58    8.60
  -1   5   2  233.98    8.80
  -1   5   2  229.08    8.90
  -1   5   2  235.88    7.70
   0  -5  -2   47.80    2.70
   0  -5  -2   49.40    2.70
   0  -5  -2   40.80    3.10
   0  -5  -2   48.60    3.10
   0  -5  -2   53.09    3.50
   0   5   2   43.00    4.50
   0   5   2   54.59    4.20
   0   5   2   41.40    2.90
   0   5   2   41.90    3.50
   0   5   2   52.59    6.20
   0   5   2   50.49    3.50
  -1  -5  -2   79.89    3.70
  -1  -5  -2   81.09    4.40
  -1  -5  -2   96.09    7.90
  -1  -5  -2   87.09    3.40
   1   5   2   81.29    5.40
   1   5   2   77.29    4.40
   1   5   2   88.69    5.70
   1   5   2   81.69    4.90
   1   5   2   83.39    4.80
   1   5   2   84.09    4.50
   1   5   2   81.39    4.10
   1   5   2   85.49    4.00
  -2  -5  -2  300.37   11.00
  -2  -5  -2  305.97    9.60
  -2  -5  -2  314.27   11.00
   2   5   2  302.37   10.20
   2   5   2  311.87   11.50
   2   5   2  309.17   11.40
   2   5   2  303.77   10.30
   2   5   2  293.57   10.70
   2   5   2  295.47   10.50
   2   5   2  310.77   10.90
   3   5   2  230.98    9.10
   3   5   2  236.78    8.20
   3   5   2  229.98    9.10
   3   5   2  230.28    8.70
   3   5   2  227.08    8.10
   3   5   2  230.58    8.10
   4   5   2   58.79    2.70
   4   5   2   60.09    3.10
   4   5   2   57.79    3.40
   4   5   2   56.89    2.70
   4   5   2   62.79    2.80
   5  -6  -2  236.08    9.90
   5  -6  -2  217.18    7.40
   5  -6  -2  225.48    8.20
   5  -6  -2  218.68   11.70
  -5   6   2  209.28    8.70
  -5   6   2  212.08    7.80
  -5   6   2  220.78    8.40
  -5   6   2  217.58    8.70
  -5   6   2  200.68    7.70
  -5   6   2  223.18    8.20
   4  -6  -2  223.38    9.90
   4  -6  -2  253.57   14.40
   4  -6  -2  234.68    9.00
   4  -6  -2  205.48   10.00
  -4   6   2  258.37   10.60
  -4   6   2  242.58    9.10
  -4   6   2  229.68    8.80
  -4   6   2  219.88    9.90
  -4   6   2  241.08    9.00
   3  -6  -2    8.90    3.70
   3  -6  -2    5.90    2.20
   3  -6  -2   11.90    2.20
   3  -6  -2    7.90    1.70
   3  -6  -2    9.00    2.10
   3  -6  -2   10.10    2.00
   3  -6  -2    7.10    2.10
   3  -6  -2    9.80    2.50
   3  -6  -2    7.60    1.50
   3  -6  -2    7.10    3.90
   3  -6  -2   10.80    2.60
  -3   6   2   10.20    1.70
  -3   6   2    7.40    2.00
  -3   6   2   16.10    5.40
  -3   6   2    8.00    1.90
  -3   6   2    8.40    1.70
  -3   6   2    8.20    2.30
  -3   6   2    8.50    1.60
  -3   6   2    6.80    1.20
  -3   6   2    9.70    2.50
  -3   6   2    6.20    1.90
   2  -6  -2  506.55   17.00
   2  -6  -2  507.55   16.40
   2  -6  -2  502.65   16.60
   2  -6  -2  523.85   16.70
   2  -6  -2  516.75   16.40
   2  -6  -2  507.45   16.40
   2  -6  -2  518.05   16.40
   2  -6  -2  530.55   22.50
   2  -6  -2  493.95   18.00
  -2   6   2  517.25   16.10
  -2   6   2  506.95   16.90
  -2   6   2  493.35   16.60
  -2   6   2  482.15   16.20
  -2   6   2  507.85   19.50
  -2   6   2  486.95   16.60
  -2   6   2  509.45   15.70
  -2   6   2  506.45   16.20
  -2   6   2  505.35   16.00
   1  -6  -2   15.00    3.90
   1  -6  -2   10.40    1.80
   1  -6  -2   16.70    2.60
   1  -6  -2   11.60    1.80
   1  -6  -2   11.30    1.80
   1  -6  -2   13.60    2.20
   1  -6  -2    8.90    3.80
   1  -6  -2   14.50    2.20
  -1   6   2   13.50    2.20
  -1   6   2   15.90    3.00
  -1   6   2   10.40    1.60
  -1   6   2   13.70    2.00
  -1   6   2   14.60    2.30
  -1   6   2    9.40    2.30
  -1   6   2   10.80    1.40
  -1   6   2   16.00    3.00
  -1   6   2   15.30    2.30
   0  -6  -2  185.18    7.10
   0  -6  -2  188.38    7.80
   0  -6  -2  193.68    7.00
   0  -6  -2  182.98    6.80
   0   6   2  173.88    6.00
   0   6   2  187.98    6.70
   0   6   2  170.58    8.50
   0   6   2  191.48    8.10
   0   6   2  180.98    7.30
   0   6   2  184.58    7.40
  -1  -6  -2   26.90    2.50
  -1  -6  -2   22.00    3.40
  -1  -6  -2   21.10    2.90
   1   6   2   16.30    2.50
   1   6   2   17.10    2.50
   1   6   2   19.90    2.70
   1   6   2   25.90    2.70
   1   6   2   24.90    2.90
   1   6   2   24.30    3.20
  -2  -6  -2  106.59    4.90
  -2  -6  -2   98.89    6.20
   2   6   2  109.69    5.70
   2   6   2  104.39    5.10
   2   6   2  105.39    5.50
   2   6   2   98.39    4.50
   2   6   2  100.19    4.60
   3   6   2  179.78    6.90
   3   6   2  182.18    8.00
   3   6   2  164.38    6.00
   3   6   2  180.38    7.30
   5  -7  -2   18.50    2.50
   5  -7  -2   13.50    1.20
  -5   7   2   12.30    1.60
  -5   7   2   13.80    2.00
  -5   7   2   14.20    1.30
  -5   7   2   13.00    1.80
  -5   7   2   14.70    1.80
   4  -7  -2   39.70    2.70
   4  -7  -2   50.39    6.30
   4  -7  -2   48.00    6.20
   4  -7  -2   43.70    3.90
   4  -7  -2   42.40    2.60
   4  -7  -2   51.29    4.00
  -4   7   2   50.99    3.40
  -4   7   2   50.59    2.70
  -4   7   2   45.00    3.40
  -4   7   2   50.59    3.00
  -4   7   2   45.40    3.20
  -4   7   2   49.30    3.60
   3  -7  -2 1120.99   35.80
   3  -7  -2 1246.88   35.70
   3  -7  -2 1181.48   34.50
   3  -7  -2 1077.69   35.00
   3  -7  -2 1178.78   34.80
   3  -7  -2 1125.69   34.90
   3  -7  -2 1121.29   34.70
   3  -7  -2 1225.68   42.10
   3  -7  -2 1162.88   34.40
   3  -7  -2 1176.88   36.40
  -3   7   2 1161.38   34.30
  -3   7   2 1172.18   35.30
  -3   7   2 1142.39   34.70
  -3   7   2 1144.49   34.90
  -3   7   2 1183.08   34.50
  -3   7   2 1097.29   39.00
  -3   7   2 1194.98   35.10
  -3   7   2 1097.69   34.20
   2  -7  -2  790.22   31.30
   2  -7  -2  798.72   26.50
   2  -7  -2  822.32   25.00
   2  -7  -2  790.52   25.70
   2  -7  -2  822.02   25.10
   2  -7  -2  785.92   25.50
   2  -7  -2  831.22   25.00
   2  -7  -2  807.92   25.00
  -2   7   2  795.12   24.20
  -2   7   2  782.02   24.90
  -2   7   2  871.91   28.80
  -2   7   2  830.12   25.60
  -2   7   2  776.02   25.00
  -2   7   2  781.82   24.10
  -2   7   2  819.52   24.40
  -2   7   2  817.82   25.70
  -2   7   2  807.72   24.70
  -2   7   2  810.42   25.20
   1  -7  -2   31.60    3.30
   1  -7  -2   28.00    3.30
   1  -7  -2   31.10    4.40
   1  -7  -2   35.20    3.80
   1  -7  -2   26.90    3.30
   1  -7  -2   36.70    3.00
   1  -7  -2   33.10    3.20
  -1   7   2   30.00    3.40
  -1   7   2   33.90    3.30
  -1   7   2   28.50    3.20
  -1   7   2   37.20    3.60
  -1   7   2   30.80    4.30
  -1   7   2   31.00    3.30
  -1   7   2   33.70    2.00
  -1   7   2   33.70    3.50
  -1   7   2   33.80    3.70
   0  -7  -2  554.84   17.50
   0  -7  -2  542.55   18.50
   0  -7  -2  533.05   17.10
   0  -7  -2  540.55   17.70
   0  -7  -2  575.64   19.00
   0   7   2  553.94   18.10
   0   7   2  537.05   17.30
   0   7   2  560.94   18.40
   0   7   2  562.64   18.20
   0   7   2  546.05   18.10
   0   7   2  539.45   17.40
  -1  -7  -2   51.39    4.30
  -1  -7  -2   44.50    4.30
  -1  -7  -2   49.90    3.50
  -1  -7  -2   42.90    5.60
   1   7   2   45.90    3.50
   1   7   2   49.40    3.60
   1   7   2   51.49    3.30
   1   7   2   47.00    3.90
   2   7   2  163.58    6.60
   2   7   2  162.18    6.80
   2   7   2  160.28    6.70
   2   7   2  170.08    6.80
   3   7   2   11.30    1.40
   3   7   2   10.10    1.30
   3   7   2   14.10    2.00
   5  -8  -2   68.09    5.00
   5  -8  -2   83.69    2.90
  -5   8   2   86.79    3.50
  -5   8   2   78.09    3.00
  -5   8   2   77.59    3.20
   4  -8  -2  263.87    8.30
   4  -8  -2  245.18   14.50
   4  -8  -2  272.17   11.70
  -4   8   2  243.48    8.50
  -4   8   2  251.67    8.10
  -4   8   2  221.78    8.60
   3  -8  -2   54.79    3.10
   3  -8  -2   53.99    4.30
   3  -8  -2   49.40    4.90
   3  -8  -2   59.79    3.50
   3  -8  -2   48.60    5.00
   3  -8  -2   56.19    6.70
  -3   8   2   53.29    3.50
  -3   8   2   55.29    3.50
  -3   8   2   50.79    3.10
  -3   8   2   49.80    4.10
  -3   8   2   54.09    2.70
   2  -8  -2    8.90    1.60
   2  -8  -2    7.00    2.80
   2  -8  -2   12.10    3.80
   2  -8  -2    6.70    2.60
   2  -8  -2    7.40    3.40
   2  -8  -2    8.50    2.00
   2  -8  -2    3.80    2.10
   2  -8  -2    8.60    1.70
  -2   8   2    5.00    2.00
  -2   8   2   10.10    1.80
  -2   8   2    6.10    3.80
  -2   8   2    8.30    3.30
  -2   8   2    7.40    1.10
  -2   8   2    8.20    1.80
  -2   8   2    8.70    1.80
  -2   8   2   10.80    2.40
   1  -8  -2   21.20    3.80
   1  -8  -2   14.30    2.00
   1  -8  -2   18.10    3.50
   1  -8  -2   14.10    2.10
   1  -8  -2   22.20    2.70
   1  -8  -2   12.10    4.40
  -1   8   2   16.20    2.20
  -1   8   2   18.20    2.50
  -1   8   2   18.80    2.70
  -1   8   2   19.90    2.50
  -1   8   2   18.90    2.80
  -1   8   2   17.40    1.20
   0  -8  -2   64.29    4.10
   0  -8  -2   51.59    3.80
   0  -8  -2   55.49    3.80
   0  -8  -2   55.29    4.50
   0   8   2   56.19    3.90
   0   8   2   56.09    3.70
   0   8   2   61.19    4.20
   0   8   2   64.69    3.60
   0   8   2   54.49    3.70
   0   8   2   62.39    3.70
  -1  -8  -2   12.10    2.30
  -1  -8  -2   11.80    2.70
   1   8   2   18.50    2.40
   1   8   2   18.20    2.20
   1   8   2   18.90    2.30
   1   8   2   19.10    2.30
   2   8   2   45.40    2.60
   2   8   2   42.30    2.60
   2   8   2   42.30    2.50
   4  -9  -2   26.20    4.60
   4  -9  -2   33.80    2.50
  -4   9   2   33.30    2.00
  -4   9   2   34.00    1.50
   3  -9  -2  174.28    6.50
   3  -9  -2  176.08    7.10
   3  -9  -2  166.48    9.40
   3  -9  -2  182.28    6.10
  -3   9   2  177.88    5.70
  -3   9   2  178.08    6.40
   2  -9  -2  112.29    5.40
   2  -9  -2   95.69    7.70
   2  -9  -2  102.09    5.30
   2  -9  -2  105.39    4.70
   2  -9  -2  101.69    5.00
  -2   9   2  101.19    4.30
  -2   9   2  105.89    5.30
  -2   9   2   97.59    3.30
   1  -9  -2   34.00    2.70
   1  -9  -2   25.70    4.90
   1  -9  -2   28.40    2.40
   1  -9  -2   34.40    3.00
   1  -9  -2   25.70    3.30
  -1   9   2   36.80    3.10
  -1   9   2   28.20    2.90
  -1   9   2   37.00    2.50
  -1   9   2   28.50    2.80
   0  -9  -2   81.69    3.90
   0  -9  -2   85.69    4.30
   0  -9  -2   84.19    4.00
   0   9   2   83.39    4.00
   0   9   2   84.69    3.90
   0   9   2   81.79    4.00
   1   9  -3   31.20    2.10
   1   9  -3   28.20    2.20
   0   9  -3    6.60    1.40
   0   9  -3    4.30    1.30
   0   9  -3    6.20    1.70
   0  -9   3    7.10    1.60
   0  -9   3    6.00    1.70
   0  -9   3    6.90    1.30
  -1   9  -3   30.90    2.80
  -1   9  -3   30.30    2.50
  -1   9  -3   26.70    2.70
  -1   9  -3   30.00    2.90
   1  -9   3   28.80    2.70
   1  -9   3   38.10    3.80
   1  -9   3   30.70    2.50
   1  -9   3   26.80    2.20
  -2   9  -3   -1.50    1.20
  -2   9  -3    2.10    1.90
  -2   9  -3    0.70    0.40
  -2   9  -3    1.20    0.90
   2  -9   3   -0.10    0.80
   2  -9   3    2.20    1.40
   2  -9   3    0.10    1.20
   2  -9   3    1.10    1.60
  -3   9  -3   19.50    2.30
  -3   9  -3   16.50    1.70
  -3   9  -3   15.00    1.00
  -3   9  -3   17.00    1.70
   3  -9   3   15.60    2.20
   3  -9   3   15.10    1.50
   3  -9   3   16.00    1.80
  -4   9  -3   24.70    1.20
  -4   9  -3   20.40    1.70
   4  -9   3   23.40    1.90
   2   8  -3   13.80    1.90
   2   8  -3   17.40    2.00
   1   8  -3    3.90    2.50
   1   8  -3    2.50    1.20
   1   8  -3    2.40    1.30
   1   8  -3    1.80    2.00
  -1  -8   3    3.10    1.70
  -1  -8   3    1.30    2.10
   0   8  -3  402.06   13.30
   0   8  -3  349.37   15.10
   0   8  -3  398.26   13.40
   0   8  -3  404.66   13.10
   0   8  -3  396.76   13.60
   0   8  -3  424.76   13.90
   0  -8   3  419.86   13.20
   0  -8   3  415.56   13.20
   0  -8   3  370.46   14.60
   0  -8   3  410.06   13.10
  -1   8  -3   33.60    3.20
  -1   8  -3   31.20    1.50
  -1   8  -3   27.70    2.90
  -1   8  -3   27.60    2.60
  -1   8  -3   34.70    2.90
  -1   8  -3   31.90    3.50
  -1   8  -3   31.90    3.30
   1  -8   3   32.70    2.90
   1  -8   3   32.00    4.00
   1  -8   3   30.50    2.80
   1  -8   3   32.50    2.80
   1  -8   3   30.20    4.30
   1  -8   3   36.60    4.30
  -2   8  -3    4.30    2.70
  -2   8  -3    3.20    2.80
  -2   8  -3   -1.60    3.20
  -2   8  -3    2.40    1.20
  -2   8  -3    3.30    1.30
  -2   8  -3    3.70    1.80
  -2   8  -3    3.30    1.20
  -2   8  -3    3.30    0.60
   2  -8   3    5.00    2.20
   2  -8   3    3.40    1.60
   2  -8   3    1.60    3.30
   2  -8   3    2.80    1.30
   2  -8   3    1.90    1.00
   2  -8   3    4.60    1.90
  -3   8  -3    4.90    1.40
  -3   8  -3    1.40    2.90
  -3   8  -3    7.10    1.20
  -3   8  -3    6.00    1.40
  -3   8  -3    6.80    0.90
   3  -8   3   10.30    1.70
   3  -8   3    5.90    2.40
   3  -8   3    6.60    1.80
   3  -8   3    7.40    3.50
   3  -8   3    5.30    1.10
  -4   8  -3   32.70    3.30
  -4   8  -3   25.90    2.20
  -4   8  -3   30.60    2.30
   4  -8   3   22.50    4.10
   4  -8   3   37.90    5.80
   4  -8   3   23.80    1.60
   3   7  -3    2.60    1.60
   2   7  -3   11.00    2.40
   2   7  -3   10.60    1.80
   2   7  -3    6.90    1.60
   1   7  -3   25.80    3.30
   1   7  -3   25.20    3.30
   1   7  -3   21.90    2.80
   1   7  -3   25.20    2.80
  -1  -7   3   20.60    2.80
   0   7  -3   89.29    5.10
   0   7  -3   89.49    4.40
   0   7  -3   85.99    5.00
   0   7  -3   87.39    4.90
   0   7  -3   89.79    5.20
   0   7  -3   89.79    4.70
   0  -7   3   82.19    5.60
   0  -7   3   78.89    5.30
   0  -7   3   94.59    4.60
   0  -7   3   88.89    5.20
   0  -7   3   90.29    4.30
   0  -7   3   85.29    7.10
  -1   7  -3  184.08    8.00
  -1   7  -3  187.28    7.40
  -1   7  -3  188.78    7.80
  -1   7  -3  192.58    7.00
  -1   7  -3  193.38    8.10
  -1   7  -3  187.88    7.10
  -1   7  -3  183.68    7.60
  -1   7  -3  181.18    6.10
   1  -7   3  189.88    8.70
   1  -7   3  191.38    7.90
   1  -7   3  181.58    8.40
   1  -7   3  193.68    7.30
   1  -7   3  193.08    7.40
   1  -7   3  184.28    7.40
   1  -7   3  181.98    8.80
  -2   7  -3   31.10    3.00
  -2   7  -3   35.10    3.20
  -2   7  -3   33.00    2.00
  -2   7  -3   29.60    2.60
  -2   7  -3   34.80    2.50
  -2   7  -3   33.00    3.70
  -2   7  -3   33.20    5.10
  -2   7  -3   31.70    2.90
  -2   7  -3   29.60    3.50
  -2   7  -3   38.10    3.60
   2  -7   3   35.10    3.50
   2  -7   3   34.50    2.90
   2  -7   3   32.60    2.80
   2  -7   3   34.70    6.00
   2  -7   3   33.40    4.50
   2  -7   3   33.40    2.70
   2  -7   3   32.30    4.70
  -3   7  -3    8.10    2.80
  -3   7  -3    6.30    1.70
  -3   7  -3    8.30    1.40
  -3   7  -3    6.70    1.40
  -3   7  -3    9.80    5.00
  -3   7  -3   11.70    2.60
  -3   7  -3    8.50    1.20
  -3   7  -3    5.20    1.80
   3  -7   3    5.50    1.80
   3  -7   3    4.70    2.90
   3  -7   3    7.10    3.10
   3  -7   3    6.30    1.20
   3  -7   3    9.40    2.10
   3  -7   3    4.90    3.30
   3  -7   3    7.60    2.10
   3  -7   3   10.80    1.80
   3  -7   3   10.00    1.60
  -4   7  -3  210.38    7.60
  -4   7  -3  209.88    7.40
  -4   7  -3  209.48    7.50
  -4   7  -3  196.18   10.30
  -4   7  -3  206.28    7.30
  -4   7  -3  211.18    7.00
  -4   7  -3  195.78    8.80
   4  -7   3  206.68    7.00
   4  -7   3  210.48    8.80
   4  -7   3  214.78    8.20
   4  -7   3  196.98   10.70
  -5   7  -3   15.40    2.10
  -5   7  -3   17.80    1.50
  -5   7  -3   14.00    1.50
  -5   7  -3   16.50    1.20
   5  -7   3   18.10    1.20
   5  -7   3   15.50    3.00
   5  -7   3   17.00    2.10
   3   6  -3   24.60    2.80
   3   6  -3   21.40    3.10
   3   6  -3   22.00    2.60
   3   6  -3   19.90    2.70
   3   6  -3   22.50    3.00
   3   6  -3   23.70    2.40
   2   6  -3   85.89    5.40
   2   6  -3   77.29    5.50
  -2  -6   3   87.89    4.40
   1   6  -3  125.29    6.30
   1   6  -3  137.39    6.50
   1   6  -3  137.09    6.30
   1   6  -3  129.59    6.20
   1   6  -3  135.79    5.80
   1   6  -3  129.29    6.30
  -1  -6   3  127.39    6.40
  -1  -6   3  127.99    6.70
  -1  -6   3  137.39    5.30
  -1  -6   3  136.69    6.30
   0   6  -3   85.99    3.90
   0   6  -3   89.59    5.10
   0   6  -3   82.69    4.50
   0   6  -3   91.69    5.00
   0   6  -3   87.79    3.60
   0   6  -3   93.79    4.90
   0   6  -3   79.49    3.00
   0  -6   3   85.19    4.00
   0  -6   3   80.89    4.90
   0  -6   3   90.09    4.50
   0  -6   3   88.19    4.50
   0  -6   3   83.59    4.80
  -1   6  -3   92.89    4.20
  -1   6  -3   87.49    5.20
  -1   6  -3   89.69    3.90
  -1   6  -3   87.89    4.10
  -1   6  -3   90.09    5.20
  -1   6  -3   86.59    3.40
  -1   6  -3   86.99    5.20
  -1   6  -3   87.89    4.90
  -1   6  -3   85.39    4.50
   1  -6   3   92.99    5.20
   1  -6   3   76.89    6.20
   1  -6   3   87.89    6.00
   1  -6   3   85.89    4.50
   1  -6   3   86.99    4.70
   1  -6   3   87.29    4.10
   1  -6   3   86.09    4.90
   1  -6   3   89.99    4.30
  -2   6  -3    0.50    0.90
  -2   6  -3    3.00    1.60
  -2   6  -3    3.50    2.00
  -2   6  -3   -0.20    1.40
  -2   6  -3    5.00    2.60
  -2   6  -3   -0.30    1.20
  -2   6  -3    3.20    2.10
  -2   6  -3    1.00    1.90
  -2   6  -3    3.70    2.90
  -2   6  -3    8.70    5.60
  -2   6  -3    1.20    0.80
   2  -6   3   -1.10    4.50
   2  -6   3    2.70    1.20
   2  -6   3    0.10    2.20
   2  -6   3    0.90    1.30
   2  -6   3    1.20    1.30
   2  -6   3    2.40    1.50
   2  -6   3    1.00    1.20
   2  -6   3    1.40    1.50
  -3   6  -3  193.58    9.50
  -3   6  -3  180.38   11.00
  -3   6  -3  206.18    7.60
  -3   6  -3  216.68    8.30
  -3   6  -3  214.48    8.60
  -3   6  -3  212.08    7.90
  -3   6  -3  224.48   12.00
  -3   6  -3  206.08    7.90
  -3   6  -3  204.78    7.70
  -3   6  -3  209.68    7.60
  -3   6  -3  204.58    7.20
   3  -6   3  202.78    7.60
   3  -6   3  201.68    7.70
   3  -6   3  191.48    9.50
   3  -6   3  210.98    8.50
   3  -6   3  205.68    8.80
   3  -6   3  193.78   11.80
   3  -6   3  207.98    7.30
   3  -6   3  203.98    7.20
   3  -6   3  203.38    9.30
  -4   6  -3    1.60    0.60
  -4   6  -3    0.90    1.20
  -4   6  -3   -0.80    1.10
  -4   6  -3    0.30    1.70
  -4   6  -3    0.10    2.40
  -4   6  -3    0.20    1.10
  -4   6  -3    5.40    3.60
  -4   6  -3   -1.70    1.70
  -4   6  -3    0.80    2.40
   4  -6   3   -1.40    1.80
   4  -6   3   -4.00    2.80
   4  -6   3    1.80    2.60
   4  -6   3    1.10    0.60
   4  -6   3   -6.70    3.90
   4  -6   3    1.60    1.60
   4  -6   3    3.90    3.90
  -5   6  -3    1.30    2.10
  -5   6  -3    0.70    0.60
  -5   6  -3    0.90    2.40
  -5   6  -3    0.80    0.90
  -5   6  -3    0.60    0.80
  -5   6  -3    1.50    1.30
   5  -6   3    1.50    1.70
   5  -6   3    1.10    0.40
   4   5  -3   42.90    2.90
   4   5  -3   37.80    2.60
   4   5  -3   36.50    2.50
   4   5  -3   39.60    2.60
   3   5  -3   60.89    3.70
   3   5  -3   73.59    4.50
   3   5  -3   67.69    4.20
   3   5  -3   64.29    4.00
   3   5  -3   60.59    4.40
   3   5  -3   65.69    4.50
   3   5  -3   69.19    4.40
   2   5  -3  976.10   29.50
   2   5  -3  952.80   28.80
   2   5  -3  984.80   29.40
   2   5  -3  920.71   29.40
   2   5  -3  971.80   29.50
   2   5  -3  992.30   29.40
  -2  -5   3  964.30   29.10
  -2  -5   3  905.01   27.90
   1   5  -3  182.58    7.50
   1   5  -3  172.18    7.40
   1   5  -3  173.58    6.90
   1   5  -3  176.38    7.40
   1   5  -3  171.08    7.40
   1   5  -3  188.38    7.50
   1   5  -3  178.38    8.30
  -1  -5   3  177.18    7.90
  -1  -5   3  182.58    7.00
  -1  -5   3  191.48    6.80
  -1  -5   3  180.08    6.20
  -1  -5   3  198.08    6.60
   0   5  -3  239.98    8.30
   0   5  -3  250.37   10.40
   0   5  -3  237.78    7.90
   0   5  -3  266.77    9.60
   0  -5   3  219.08    8.30
   0  -5   3  231.08    8.50
   0  -5   3  235.78    8.70
   0  -5   3  230.78    7.90
   0  -5   3  235.48    8.30
  -1   5  -3  164.58    6.30
  -1   5  -3  174.18    5.70
  -1   5  -3  164.68    6.70
  -1   5  -3  176.68    6.20
  -1   5  -3  167.18    7.10
  -1   5  -3  168.38    6.70
  -1   5  -3  178.78    6.10
  -1   5  -3  172.38    6.90
  -1   5  -3  164.48    5.80
  -1   5  -3  188.08    7.60
   1  -5   3  176.58    7.30
   1  -5   3  174.18    6.30
   1  -5   3  170.58    6.40
   1  -5   3  180.08    6.60
   1  -5   3  175.18    6.10
   1  -5   3  177.28    7.00
  -2   5  -3  248.08    8.20
  -2   5  -3  230.88    8.60
  -2   5  -3  231.28    8.30
  -2   5  -3  235.88    9.50
  -2   5  -3  244.58    8.20
  -2   5  -3  244.98   10.70
  -2   5  -3  230.48    8.80
  -2   5  -3  234.88    7.90
  -2   5  -3  248.68    8.70
  -2   5  -3  245.58    9.30
  -2   5  -3  235.58    9.40
   2  -5   3  240.28    8.40
   2  -5   3  228.38    9.60
   2  -5   3  240.08    8.40
   2  -5   3  244.18    8.40
   2  -5   3  246.28    9.40
   2  -5   3  239.28   13.40
   2  -5   3  238.48    9.90
   2  -5   3  251.17    8.80
  -3   5  -3   14.90    1.60
  -3   5  -3   15.30    2.40
  -3   5  -3   16.70    2.60
  -3   5  -3   15.00    1.70
  -3   5  -3   11.80    2.30
  -3   5  -3   10.60    2.40
  -3   5  -3   17.20    4.90
  -3   5  -3   15.40    1.90
  -3   5  -3   15.80    1.60
  -3   5  -3   10.60    3.50
  -3   5  -3   13.40    1.90
  -3   5  -3   19.80    2.40
  -3   5  -3   14.60    2.20
   3  -5   3   16.20    2.00
   3  -5   3   16.40    1.70
   3  -5   3   13.10    2.20
   3  -5   3   13.80    3.70
   3  -5   3    9.10    3.70
   3  -5   3   15.40    2.60
   3  -5   3   17.50    2.60
   3  -5   3   15.00    2.20
   3  -5   3   15.80    2.60
   3  -5   3   14.00    1.90
  -4   5  -3   -1.90    2.40
  -4   5  -3    1.30    0.80
  -4   5  -3    4.10    1.30
  -4   5  -3    1.70    0.80
  -4   5  -3    2.60    1.70
  -4   5  -3    3.90    1.30
  -4   5  -3    1.50    2.60
  -4   5  -3    3.10    1.20
  -4   5  -3    3.40    1.40
  -4   5  -3    5.30    2.20
   4  -5   3    2.50    3.50
   4  -5   3   -1.10    2.80
   4  -5   3    1.60    2.60
   4  -5   3    3.20    0.80
   4  -5   3    0.90    1.60
   4  -5   3    3.00    1.70
   4  -5   3    1.70    2.10
   4  -5   3    1.10    2.50
  -5   5  -3   -0.90    2.20
  -5   5  -3    2.40    1.90
  -5   5  -3    5.40    2.90
  -5   5  -3    1.80    0.60
  -5   5  -3    1.40    1.00
  -5   5  -3    0.40    2.00
  -5   5  -3    2.60    0.90
  -5   5  -3    3.90    1.20
  -5   5  -3    2.50    1.10
   5  -5   3   -0.40    1.70
   5  -5   3    7.40    3.40
   5  -5   3    1.10    0.50
  -6   5  -3   82.09    3.10
  -6   5  -3   89.29    3.40
  -6   5  -3   75.49    5.10
   6  -5   3   74.09    4.50
   6  -5   3   86.29    2.70
   5   4  -3   14.20    1.60
   5   4  -3   11.30    1.40
   5   4  -3   12.50    1.70
   5   4  -3    8.10    1.30
   4   4  -3   21.10    2.40
   4   4  -3   15.50    2.30
   4   4  -3   15.40    2.20
   4   4  -3   15.90    2.20
   3   4  -3  106.19    5.20
   3   4  -3   94.09    5.40
   3   4  -3  105.69    6.30
   3   4  -3   87.49    5.30
   3   4  -3  100.89    5.30
   3   4  -3  102.59    5.60
   3   4  -3   89.39    4.50
   3   4  -3  101.89    5.50
  -3  -4   3   90.39    5.70
   2   4  -3   90.89    4.70
   2   4  -3  106.29    5.60
   2   4  -3   96.39    5.30
   2   4  -3   91.39    5.20
   2   4  -3   94.69    5.30
   2   4  -3   94.09    5.40
   2   4  -3   93.39    5.10
   2   4  -3   94.19    4.70
  -2  -4   3   94.19    3.70
  -2  -4   3   86.09    5.40
  -2  -4   3   93.19    4.30
  -1  -4   3  115.19    3.90
  -1  -4   3  107.99    4.30
  -1  -4   3  113.59    4.50
  -1  -4   3  104.39    4.00
  -1  -4   3  111.69    3.50
   0   4  -3   33.90    4.50
   0   4  -3   45.00    2.60
   0   4  -3   41.80    2.20
   0   4  -3   39.50    2.20
   0  -4   3   45.50    2.40
   0  -4   3   47.20    2.60
   0  -4   3   45.80    2.00
  -1   4  -3   89.99    4.20
  -1   4  -3   92.99    3.70
  -1   4  -3   88.69    3.50
  -1   4  -3   94.19    3.40
  -1   4  -3   87.39    4.80
   1  -4   3   84.79    3.90
   1  -4   3   92.19    4.00
   1  -4   3   95.29    4.30
   1  -4   3   88.89    3.60
   1  -4   3   84.99    3.80
   1  -4   3   92.49    3.60
  -2   4  -3   19.40    1.80
  -2   4  -3   16.50    2.30
  -2   4  -3   17.00    1.60
  -2   4  -3   14.90    1.90
  -2   4  -3   15.90    1.90
  -2   4  -3   18.60    2.00
  -2   4  -3   19.40    3.10
   2  -4   3   20.90    2.40
   2  -4   3   18.70    2.20
   2  -4   3   15.00    1.80
   2  -4   3   17.30    2.00
   2  -4   3   18.20    2.00
  -3   4  -3  519.85   17.50
  -3   4  -3  504.65   18.40
  -3   4  -3  500.55   16.30
  -3   4  -3  462.55   15.80
  -3   4  -3  480.85   15.10
  -3   4  -3  502.05   15.00
  -3   4  -3  468.35   16.10
  -3   4  -3  495.35   15.00
  -3   4  -3  473.95   15.60
  -3   4  -3  496.05   19.60
   3  -4   3  511.55   16.10
   3  -4   3  552.34   20.60
   3  -4   3  494.05   15.10
   3  -4   3  488.45   16.40
   3  -4   3  480.05   15.20
   3  -4   3  476.75   15.40
   3  -4   3  498.75   15.30
   3  -4   3  489.55   15.60
   3  -4   3  439.16   17.00
   3  -4   3  526.15   17.30
   3  -4   3  550.54   17.10
  -4   4  -3    0.70    1.40
  -4   4  -3    1.80    1.30
  -4   4  -3    4.20    1.80
  -4   4  -3    2.30    1.20
  -4   4  -3    1.50    0.90
  -4   4  -3    2.30    1.40
  -4   4  -3    0.90    0.90
  -4   4  -3    2.00    1.00
  -4   4  -3   -1.90    2.00
   4  -4   3    2.30    1.50
   4  -4   3    0.80    2.00
   4  -4   3    0.50    1.80
   4  -4   3    0.80    1.90
   4  -4   3    1.20    2.10
   4  -4   3    1.10    3.20
   4  -4   3    0.70    2.10
   4  -4   3    1.30    0.60
   4  -4   3    0.80    1.80
  -5   4  -3    3.90    1.30
  -5   4  -3    3.70    2.10
  -5   4  -3    3.90    1.40
  -5   4  -3    4.60    1.80
  -5   4  -3    5.20    1.40
  -5   4  -3    4.60    0.90
  -5   4  -3    4.40    1.30
   5  -4   3    4.10    3.00
   5  -4   3    4.60    0.70
   5  -4   3    4.60    1.60
   5  -4   3    4.70    2.00
   5  -4   3    4.10    1.70
  -6   4  -3    1.30    0.50
  -6   4  -3    1.80    0.80
  -6   4  -3    0.60    1.40
  -6   4  -3    2.40    1.00
  -6   4  -3   -0.70    1.10
   6  -4   3    1.00    1.20
   6  -4   3    1.10    0.30
   5   3  -3    7.90    1.10
   5   3  -3   11.60    1.70
   5   3  -3    6.20    1.40
   5   3  -3    7.40    1.30
   4   3  -3   45.70    4.10
   4   3  -3   45.70    3.70
   4   3  -3   48.80    5.60
   4   3  -3   42.90    3.80
   4   3  -3   44.20    3.00
   4   3  -3   40.20    3.40
  -4  -3   3   37.00    3.90
   3   3  -3    7.30    1.90
   3   3  -3    6.90    1.70
   3   3  -3    6.00    2.40
   3   3  -3    7.80    1.50
   3   3  -3    7.60    2.60
   3   3  -3   12.80    3.30
   3   3  -3   10.30    1.80
   3   3  -3    7.60    2.60
  -3  -3   3    7.60    3.20
  -3  -3   3    5.10    1.70
  -3  -3   3    7.50    1.40
   2   3  -3  280.37    9.60
   2   3  -3  278.07    8.90
   2   3  -3  262.17   10.10
   2   3  -3  262.67    9.90
  -2  -3   3  265.17    9.00
  -2  -3   3  277.47    8.70
  -2  -3   3  265.87    8.40
  -2  -3   3  275.07    8.60
   1   3  -3  141.99    5.40
  -1  -3   3  143.59    4.70
  -1  -3   3  153.48    4.90
  -1  -3   3  143.99    4.60
   0   3  -3  146.29    4.90
   0   3  -3  139.59    4.70
   0   3  -3  144.19    5.00
   0  -3   3  149.49    4.60
   0  -3   3  146.39    4.80
   0  -3   3  149.39    5.20
   0  -3   3  144.19    4.40
   0  -3   3  151.28    5.10
  -1   3  -3    4.50    0.90
  -1   3  -3    5.50    1.00
  -1   3  -3    5.40    0.70
  -1   3  -3    4.50    1.50
   1  -3   3    5.60    0.80
   1  -3   3    4.60    1.20
   1  -3   3    5.20    1.10
   1  -3   3    3.70    0.70
  -2   3  -3 1168.88   33.80
  -2   3  -3 1157.38   33.20
  -2   3  -3 1152.58   32.80
  -2   3  -3 1114.39   32.70
  -2   3  -3 1084.09   34.60
  -2   3  -3 1095.19   32.40
   2  -3   3 1159.58   33.80
   2  -3   3 1129.79   33.00
   2  -3   3 1127.89   33.00
   2  -3   3 1084.79   32.60
   2  -3   3 1141.19   33.50
   2  -3   3 1109.29   32.30
  -3   3  -3  650.73   22.00
  -3   3  -3  688.33   20.70
  -3   3  -3  702.13   20.70
  -3   3  -3  712.13   22.50
  -3   3  -3  705.33   21.80
  -3   3  -3  704.53   21.40
  -3   3  -3  686.13   21.00
  -3   3  -3  690.53   21.30
  -3   3  -3  639.74   24.40
   3  -3   3  735.13   20.90
   3  -3   3  766.52   26.10
   3  -3   3  738.73   22.20
   3  -3   3  635.54   21.50
   3  -3   3  690.13   21.30
   3  -3   3  687.73   22.30
  -4   3  -3   29.30    3.20
  -4   3  -3   29.20    2.20
  -4   3  -3   20.80    2.10
  -4   3  -3   27.30    2.60
  -4   3  -3   27.50    2.20
  -4   3  -3   26.20    3.00
  -4   3  -3   22.70    3.30
   4  -3   3   28.40    3.70
   4  -3   3   26.90    4.70
   4  -3   3   24.50    2.90
   4  -3   3   34.60    3.90
   4  -3   3   24.00    3.00
   4  -3   3   25.50    1.70
   4  -3   3   25.50    3.70
   4  -3   3   26.80    2.70
   4  -3   3   26.20    3.50
   4  -3   3   25.20    4.20
  -5   3  -3    0.50    1.30
  -5   3  -3    2.00    0.80
  -5   3  -3    1.70    0.90
  -5   3  -3   -1.00    2.10
  -5   3  -3   -1.60    2.90
  -5   3  -3    0.50    3.10
  -5   3  -3    2.70    1.10
  -5   3  -3    1.90    2.30
  -5   3  -3    0.50    1.40
   5  -3   3    0.40    1.10
   5  -3   3    1.80    1.40
   5  -3   3    0.70    0.50
   5  -3   3    0.60    1.50
   5  -3   3   -0.70    3.50
   5  -3   3    0.20    1.20
  -6   3  -3   16.60    1.20
  -6   3  -3   18.40    3.00
  -6   3  -3   15.00    1.70
  -6   3  -3   14.60    1.40
   6  -3   3   13.60    1.40
   6  -3   3   12.60    2.20
   6  -3   3   17.20    1.70
   6  -3   3   18.60    2.60
   5   2  -3    6.70    1.30
   5   2  -3    8.10    1.30
   5   2  -3    8.00    1.60
   5   2  -3    6.40    1.60
  -5  -2   3    3.90    2.20
  -5  -2   3    4.90    1.80
   4   2  -3   29.20    4.30
   4   2  -3   18.90    2.60
   4   2  -3   26.20    3.40
   4   2  -3   21.80    2.70
   4   2  -3   19.30    2.70
   4   2  -3   24.00    3.20
   4   2  -3   21.20    2.70
   4   2  -3   15.90    2.60
  -4  -2   3   22.20    3.30
  -4  -2   3   20.20    2.80
  -4  -2   3   20.00    3.00
  -4  -2   3   21.40    4.50
   3   2  -3   47.90    4.00
   3   2  -3   44.80    4.00
   3   2  -3   41.60    5.80
   3   2  -3   44.10    3.90
   3   2  -3   46.10    2.80
   3   2  -3   44.10    9.60
   3   2  -3   40.10    6.00
   3   2  -3   42.60    3.30
   3   2  -3   46.60    3.50
  -3  -2   3   45.60    2.00
  -3  -2   3   47.90    3.10
  -3  -2   3   42.40    2.60
  -3  -2   3   48.70    3.40
   2   2  -3   46.10    2.80
   2   2  -3   47.80    2.40
  -2  -2   3   46.50    2.40
  -2  -2   3   48.90    2.30
  -2  -2   3   51.49    3.30
  -2  -2   3   48.70    1.80
   1   2  -3   29.30    1.70
   1   2  -3   28.40    1.70
   1   2  -3   29.80    1.50
   1   2  -3   27.30    2.20
  -1  -2   3   30.30    1.40
  -1  -2   3   30.40    1.20
  -1  -2   3   29.90    1.40
   0   2  -3  163.18    5.60
   0   2  -3  170.18    5.70
   0   2  -3  161.88    5.20
   0   2  -3  159.98    5.00
   0   2  -3  157.08    4.70
   0   2  -3  165.88    5.40
   0   2  -3  155.98    5.20
   0  -2   3  166.78    5.30
   0  -2   3  172.48    5.30
   0  -2   3  162.98    4.90
   0  -2   3  165.48    5.00
  -1   2  -3   77.69    3.90
  -1   2  -3   77.49    3.00
  -1   2  -3   75.79    3.20
  -1   2  -3   79.39    3.20
  -1   2  -3   73.79    3.10
  -1   2  -3   78.99    2.80
   1  -2   3   77.09    3.00
   1  -2   3   70.49    2.80
   1  -2   3   67.19    3.10
   1  -2   3   70.49    3.10
   1  -2   3   76.59    2.80
  -2   2  -3  646.94   19.70
  -2   2  -3  632.34   21.00
  -2   2  -3  665.33   19.40
  -2   2  -3  657.53   20.00
  -2   2  -3  635.54   19.20
  -2   2  -3  644.74   19.30
   2  -2   3  602.24   19.00
   2  -2   3  667.73   20.10
   2  -2   3  650.13   19.10
   2  -2   3  697.43   19.90
   2  -2   3  611.34   19.10
   2  -2   3  678.23   19.40
   2  -2   3  655.53   19.60
  -3   2  -3 1251.87   36.20
  -3   2  -3 1253.87   36.90
  -3   2  -3 1220.08   36.20
  -3   2  -3 1223.08   36.30
  -3   2  -3 1248.18   37.20
  -3   2  -3 1270.27   37.70
   3  -2   3 1284.07   37.30
   3  -2   3 1282.67   36.60
   3  -2   3 1142.29   35.90
   3  -2   3 1284.97   40.50
   3  -2   3 1253.27   37.50
   3  -2   3 1234.48   36.40
   3  -2   3 1293.47   38.40
  -4   2  -3   72.29    3.70
  -4   2  -3   71.49    3.50
  -4   2  -3   67.39    4.40
  -4   2  -3   69.49    4.90
  -4   2  -3   67.79    4.50
  -4   2  -3   75.99    4.60
  -4   2  -3   70.29    3.50
  -4   2  -3   69.39    3.80
   4  -2   3   68.09    3.90
   4  -2   3   70.59    4.30
   4  -2   3   66.59    5.70
   4  -2   3   72.79    4.60
   4  -2   3   66.49    4.40
   4  -2   3   78.29    6.50
   4  -2   3   67.49    4.20
   4  -2   3   69.49    4.90
   4  -2   3   68.59    2.90
   4  -2   3   74.29    4.80
  -5   2  -3   11.60    3.50
  -5   2  -3   17.10    3.60
  -5   2  -3   17.20    2.00
  -5   2  -3   13.30    1.70
  -5   2  -3   12.60    1.70
  -5   2  -3   16.40    2.70
  -5   2  -3   14.20    2.10
   5  -2   3   14.70    2.00
   5  -2   3   10.40    2.50
   5  -2   3   14.10    2.10
   5  -2   3   16.40    1.10
   5  -2   3   10.90    3.70
   5  -2   3   18.10    2.20
   5  -2   3   14.10    1.80
  -6   2  -3  342.27   10.10
  -6   2  -3  310.27   13.30
  -6   2  -3  311.57   10.40
  -6   2  -3  335.27   10.20
  -6   2  -3  339.47   11.60
  -6   2  -3  336.77   10.60
   6  -2   3  341.67   10.20
   6  -2   3  329.17   10.20
   6  -2   3  340.47   10.60
   6  -2   3  321.57   12.30
   6   1  -3   36.60    2.40
   6   1  -3   35.40    2.10
  -6  -1   3   31.00    2.20
   5   1  -3    0.40    1.30
   5   1  -3    1.70    1.40
   5   1  -3   -0.80    1.40
   5   1  -3    1.80    1.20
  -5  -1   3   -0.30    1.70
  -5  -1   3    0.10    2.40
  -5  -1   3   -1.40    1.50
   4   1  -3   37.50    3.80
   4   1  -3   43.50    4.00
   4   1  -3   38.00    4.00
   4   1  -3   45.10    3.10
   4   1  -3   48.90    4.60
   4   1  -3   41.20    3.30
   4   1  -3   37.50    3.90
   4   1  -3   47.20    3.90
  -4  -1   3   46.40    2.80
  -4  -1   3   39.80    3.60
  -4  -1   3   32.90    3.50
  -4  -1   3   44.00    4.20
  -4  -1   3   36.30    3.00
  -4  -1   3   34.90    4.00
   3   1  -3  113.29    6.90
   3   1  -3  103.49    4.30
   3   1  -3  102.59    5.00
  -3  -1   3  103.89    4.10
  -3  -1   3  105.39    4.00
  -3  -1   3  103.89    4.60
  -3  -1   3  103.79    4.30
  -3  -1   3  104.99    4.70
   2   1  -3  121.29    4.80
   2   1  -3  125.69    4.40
  -2  -1   3  118.89    4.40
  -2  -1   3  116.89    3.90
  -2  -1   3  118.39    4.10
  -2  -1   3  116.89    4.20
  -2  -1   3  125.59    4.10
   1   1  -3 1719.23   48.80
   1   1  -3 1716.13   48.90
   1   1  -3 1735.13   49.10
   1   1  -3 1785.92   48.70
   1   1  -3 1715.53   49.00
   1   1  -3 1609.34   49.10
   1   1  -3 1724.13   48.50
  -1  -1   3 1759.02   48.50
  -1  -1   3 1754.62   48.70
  -1  -1   3 1702.73   48.30
  -1  -1   3 1689.83   48.60
   0   1  -3  364.06   10.50
   0   1  -3  346.77   10.50
   0   1  -3  344.27   10.90
   0   1  -3  359.96   10.50
   0  -1   3  349.27   10.30
   0  -1   3  357.26   10.20
   0  -1   3  340.87   10.40
   0  -1   3  355.56   10.20
  -1   1  -3 9873.71  268.77
  -1   1  -3 9217.38  267.47
  -2   1  -3 1569.94   46.20
  -2   1  -3 1573.84   46.50
  -2   1  -3 1649.04   46.60
  -2   1  -3 1585.54   46.20
  -2   1  -3 1672.43   47.00
  -2   1  -3 1591.44   48.10
  -2   1  -3 1591.74   46.80
   2  -1   3 1627.84   46.30
   2  -1   3 1629.04   46.40
   2  -1   3 1663.03   47.00
   2  -1   3 1602.84   46.00
   2  -1   3 1653.73   46.80
   2  -1   3 1687.33   46.80
  -3   1  -3  662.43   20.40
  -3   1  -3  624.34   19.40
  -3   1  -3  641.24   19.30
  -3   1  -3  693.23   20.70
  -3   1  -3  671.33   20.10
  -3   1  -3  660.83   19.40
   3  -1   3  606.04   20.50
   3  -1   3  664.23   20.20
   3  -1   3  595.74   19.00
   3  -1   3  631.54   19.90
   3  -1   3  648.14   19.30
   3  -1   3  648.84   19.80
   3  -1   3  681.83   21.50
   3  -1   3  625.44   20.10
   3  -1   3  673.13   23.10
   3  -1   3  644.74   20.10
  -4   1  -3   50.59    4.10
  -4   1  -3   57.69    4.50
  -4   1  -3   62.19    3.20
  -4   1  -3   48.70    4.40
  -4   1  -3   55.99    4.00
  -4   1  -3   59.59    3.00
  -4   1  -3   57.29    5.00
  -4   1  -3   63.09    4.40
   4  -1   3   56.59    4.30
   4  -1   3   56.39    3.50
   4  -1   3   57.29    3.70
   4  -1   3   52.89    4.00
   4  -1   3   60.59    5.10
   4  -1   3   64.59    5.70
   4  -1   3   55.19    4.90
   4  -1   3   56.29    2.40
   4  -1   3   64.09    3.80
  -5   1  -3   27.40    4.30
  -5   1  -3   29.80    2.20
  -5   1  -3   20.10    3.60
  -5   1  -3   27.50    3.00
  -5   1  -3   28.00    2.10
  -5   1  -3   23.60    2.10
   5  -1   3   27.30    1.30
   5  -1   3   22.50    2.40
   5  -1   3   24.90    3.80
   5  -1   3   26.10    2.60
   5  -1   3   23.90    2.50
   5  -1   3   24.80    2.20
   5  -1   3   24.20    2.40
  -6   1  -3   57.29    2.30
  -6   1  -3   46.70    4.30
  -6   1  -3   56.39    2.40
   6  -1   3   50.09    2.70
   6  -1   3   57.99    2.50
   6  -1   3   57.69    2.50
   6  -1   3   58.89    2.70
   6  -1   3   48.00    3.70
   6   0  -3   11.70    1.40
   6   0  -3    8.70    1.30
   6   0  -3   12.20    1.70
   6   0  -3    8.20    1.20
  -6   0   3    8.80    1.30
  -6   0   3    8.20    1.50
   5   0  -3   74.79    6.90
   5   0  -3   91.49    4.80
   5   0  -3   92.19    5.30
   5   0  -3   89.49    4.50
   5   0  -3   96.29    4.90
   5   0  -3   91.69    4.90
   5   0  -3   91.19    6.80
   5   0  -3   86.09    4.60
  -5   0   3   86.79    4.50
  -5   0   3   92.89    5.50
  -5   0   3   87.29    4.40
  -5   0   3   92.39    4.90
   4   0  -3   88.19    5.10
   4   0  -3   79.59    3.30
   4   0  -3   83.69    5.00
   4   0  -3   91.59    5.30
   4   0  -3   75.19    7.30
   4   0  -3   88.09    6.20
   4   0  -3   83.59    4.20
   4   0  -3   77.49    5.30
   4   0  -3   86.79    5.10
  -4   0   3   92.49    4.90
  -4   0   3   85.09    4.60
  -4   0   3   82.49    4.90
  -4   0   3   76.29    4.70
  -4   0   3   87.29    4.20
  -4   0   3   89.49    4.60
  -4   0   3   84.89    4.20
  -4   0   3   78.69    5.80
   3   0  -3 1211.78   35.20
   3   0  -3 1215.88   36.40
  -3   0   3 1132.29   35.10
  -3   0   3 1247.18   35.70
  -3   0   3 1175.48   35.10
  -3   0   3 1224.98   35.30
  -3   0   3 1212.48   35.20
  -3   0   3 1268.37   35.50
   2   0  -3  230.18    7.10
   2   0  -3  210.88    6.90
   2   0  -3  224.18    7.70
   2   0  -3  226.38    7.40
   2   0  -3  229.68    6.90
  -2   0   3  229.08    6.70
  -2   0   3  227.28    7.10
  -2   0   3  232.18    7.30
  -2   0   3  220.98    7.10
  -2   0   3  230.28    7.40
  -2   0   3  229.58    7.20
   1   0  -3  514.15   15.30
   1   0  -3  518.55   15.30
   1   0  -3  520.15   15.50
   1   0  -3  535.65   15.30
   1   0  -3  541.95   15.30
   1   0  -3  522.65   16.10
   1   0  -3  541.85   15.20
  -1   0   3  525.65   15.10
  -1   0   3  513.05   15.30
  -1   0   3  533.95   15.20
  -1   0   3  538.75   15.30
  -1   0  -3   25.00    1.40
  -1   0  -3   24.20    1.30
  -1   0  -3   23.10    1.20
  -1   0  -3   25.30    1.20
  -1   0  -3   24.90    1.30
   1   0   3   25.70    1.40
   1   0   3   24.70    1.30
   1   0   3   22.00    1.20
   1   0   3   27.60    1.60
  -2   0  -3 1068.19   31.60
  -2   0  -3 1116.79   31.40
  -2   0  -3 1115.79   32.20
  -2   0  -3 1096.89   31.50
  -2   0  -3 1083.99   31.50
   2   0   3 1049.09   34.30
   2   0   3 1097.59   31.50
   2   0   3 1145.39   33.00
   2   0   3 1142.69   32.10
   2   0   3 1097.69   32.00
   2   0   3 1122.69   31.90
   2   0   3 1077.09   31.40
  -3   0  -3  322.87   10.60
  -3   0  -3  343.17   11.30
  -3   0  -3  351.46   11.50
  -3   0  -3  336.87   11.60
  -3   0  -3  338.37   10.50
   3   0   3  333.87   13.60
   3   0   3  351.06   11.70
   3   0   3  317.07   10.00
   3   0   3  345.07   11.20
   3   0   3  311.47   11.30
   3   0   3  340.37   12.40
   3   0   3  317.87   10.90
   3   0   3  328.27   11.30
  -4   0  -3  261.77    8.60
  -4   0  -3  259.47    9.90
  -4   0  -3  253.57    8.70
  -4   0  -3  245.18   12.80
  -4   0  -3  253.87    9.40
  -4   0  -3  261.17   10.20
  -4   0  -3  260.87   10.20
   4   0   3  257.07   11.20
   4   0   3  253.97    9.70
   4   0   3  256.47    9.30
   4   0   3  273.17   11.90
   4   0   3  241.58    9.20
   4   0   3  245.58    7.70
   4   0   3  254.37    9.30
   4   0   3  241.48    8.90
  -5   0  -3   99.99    6.50
  -5   0  -3   94.59    4.00
  -5   0  -3   92.99    4.00
  -5   0  -3   94.79    4.10
  -5   0  -3   93.39    4.90
   5   0   3   95.89    4.50
   5   0   3   90.89    4.20
   5   0   3   96.49    4.40
   5   0   3   80.89    6.00
   5   0   3  102.09    6.50
   5   0   3   96.59    4.40
   5   0   3   88.59    4.30
  -6   0  -3   20.20    1.30
  -6   0  -3   17.90    4.00
   6   0   3   21.40    1.60
   6   0   3   21.70    1.70
   6   0   3   20.10    1.50
   6  -1  -3   29.80    2.40
   6  -1  -3   26.70    2.10
   6  -1  -3   27.60    2.20
   6  -1  -3   31.60    2.10
  -6   1   3   27.80    2.50
  -6   1   3   27.60    2.00
  -6   1   3   31.90    3.20
   5  -1  -3  148.99    5.00
   5  -1  -3  159.88    7.50
   5  -1  -3  148.29    8.40
   5  -1  -3  156.58    6.70
   5  -1  -3  146.79    8.70
   5  -1  -3  158.38    6.90
   5  -1  -3  154.38    6.30
   5  -1  -3  159.88    6.50
   5  -1  -3  167.38    6.80
  -5   1   3  155.48    7.80
  -5   1   3  151.58    9.80
  -5   1   3  152.08    6.40
  -5   1   3  154.68    6.50
  -5   1   3  154.08    7.30
  -5   1   3  148.39    6.30
  -5   1   3  151.38    6.90
   4  -1  -3    4.40    3.50
   4  -1  -3    6.30    1.00
   4  -1  -3    7.00    2.40
   4  -1  -3    6.70    2.10
   4  -1  -3    5.50    1.40
   4  -1  -3    2.50    2.00
   4  -1  -3    6.30    4.70
   4  -1  -3    6.40    3.00
   4  -1  -3    7.00    1.80
  -4   1   3    9.10    1.80
  -4   1   3    5.50    1.50
  -4   1   3    6.60    1.80
  -4   1   3    3.70    3.30
  -4   1   3    6.90    1.50
  -4   1   3    7.00    1.80
  -4   1   3    8.50    2.10
  -4   1   3    3.20    1.70
  -4   1   3    5.60    1.70
   3  -1  -3   50.89    2.80
   3  -1  -3   51.69    2.60
   3  -1  -3   50.29    3.30
   3  -1  -3   49.99    2.70
  -3   1   3   52.59    3.20
  -3   1   3   54.69    2.70
  -3   1   3   51.69    3.30
  -3   1   3   53.49    2.90
  -3   1   3   52.09    2.90
  -3   1   3   53.99    3.00
  -3   1   3   53.89    2.90
   2  -1  -3 1013.90   28.30
   2  -1  -3  945.51   28.90
   2  -1  -3  990.20   28.00
   2  -1  -3  965.80   28.10
   2  -1  -3  956.10   28.90
   2  -1  -3  994.80   28.50
   2  -1  -3  994.80   28.50
   2  -1  -3  993.60   30.20
  -2   1   3  983.20   28.50
  -2   1   3  982.60   28.50
  -2   1   3  990.80   28.10
  -2   1   3  978.50   28.80
  -2   1   3 1002.90   28.50
  -2   1   3  987.60   28.40
   1  -1  -3  829.32   23.60
   1  -1  -3  816.52   23.60
   1  -1  -3  832.62   23.70
   1  -1  -3  813.52   24.90
   1  -1  -3  844.72   23.60
   1  -1  -3  829.32   23.60
   1  -1  -3  844.72   23.50
  -1   1   3  762.42   23.90
  -1   1   3  825.92   23.80
  -1   1   3  832.92   23.60
  -1   1   3  850.21   23.50
  -1   1   3  814.42   23.50
  -1   1   3  798.12   23.60
   0  -1  -3 1432.36   40.90
   0  -1  -3 1437.46   40.90
   0  -1  -3 1427.66   41.70
   0  -1  -3 1438.36   40.90
   0  -1  -3 1479.95   40.90
   0   1   3 1409.26   40.80
   0   1   3 1498.35   41.00
   0   1   3 1403.66   40.70
   0   1   3 1441.26   40.70
  -1  -1  -3 2669.63   73.99
  -1  -1  -3 2530.15   73.69
  -1  -1  -3 2675.13   73.99
  -1  -1  -3 2622.94   73.99
  -1  -1  -3 2637.74   73.99
   1   1   3 2669.13   74.09
   1   1   3 2419.36   74.19
   1   1   3 2630.24   74.19
   1   1   3 2677.13   74.19
   1   1   3 2636.74   74.49
   1   1   3 2657.63   74.19
  -2  -1  -3  668.93   20.30
  -2  -1  -3  709.13   20.30
  -2  -1  -3  714.03   20.50
  -2  -1  -3  733.43   20.90
  -2  -1  -3  689.33   20.40
   2   1   3  719.53   21.70
   2   1   3  730.03   21.10
   2   1   3  664.63   20.80
   2   1   3  680.03   21.80
  -3  -1  -3   91.09    5.60
  -3  -1  -3  102.29    4.00
  -3  -1  -3   99.69    4.40
  -3  -1  -3  108.19    4.80
   3   1   3  100.59    4.80
   3   1   3   96.59    4.90
   3   1   3  108.29    4.90
   3   1   3  105.19    5.60
   3   1   3   98.09    3.50
   3   1   3  116.49    6.80
   3   1   3  101.89    4.90
   3   1   3  106.09    4.60
  -4  -1  -3  540.45   18.00
  -4  -1  -3  561.04   16.70
  -4  -1  -3  528.45   18.40
  -4  -1  -3  537.35   17.10
  -4  -1  -3  544.75   18.30
  -4  -1  -3  535.05   16.70
   4   1   3  560.04   20.40
   4   1   3  520.15   17.30
   4   1   3  529.55   17.80
   4   1   3  611.74   22.30
   4   1   3  547.75   17.50
   4   1   3  544.35   17.10
   4   1   3  542.45   17.40
   4   1   3  546.55   17.60
   4   1   3  528.75   18.00
  -5  -1  -3  120.79    4.50
  -5  -1  -3  112.59    8.60
  -5  -1  -3  121.09    4.60
   5   1   3  103.89    5.90
   5   1   3  117.09    5.00
   5   1   3  121.29    4.90
   5   1   3  120.89    4.70
   5   1   3  123.99    5.00
   5   1   3  107.99    4.80
   6  -2  -3   35.00    5.60
   6  -2  -3   45.60    3.20
   6  -2  -3   39.50    2.70
   6  -2  -3   39.00    2.60
   6  -2  -3   45.20    2.90
   6  -2  -3   43.40    2.60
  -6   2   3   46.50    2.90
  -6   2   3   42.20    2.70
  -6   2   3   45.50    2.40
  -6   2   3   42.40    2.50
  -6   2   3   43.50    3.30
   5  -2  -3  102.89    6.60
   5  -2  -3  101.89    5.10
   5  -2  -3  108.19    6.20
   5  -2  -3  104.09    4.00
   5  -2  -3   99.99    7.60
   5  -2  -3  101.59    5.50
   5  -2  -3  100.69    7.00
  -5   2   3   95.49    5.60
  -5   2   3  113.59    6.40
  -5   2   3  100.69    5.40
  -5   2   3  115.79    6.40
  -5   2   3  105.19    4.90
  -5   2   3   98.99    4.90
  -5   2   3  111.59    5.10
  -5   2   3   91.29    7.00
   4  -2  -3  101.39    5.80
   4  -2  -3  106.39    4.70
   4  -2  -3  115.09    8.90
   4  -2  -3  110.59   11.40
   4  -2  -3  102.19    6.00
   4  -2  -3  111.29    5.50
   4  -2  -3  100.99    5.80
   4  -2  -3   98.49    4.40
  -4   2   3   92.79    6.50
  -4   2   3  100.39    5.10
  -4   2   3  101.49    5.30
  -4   2   3  100.99    5.20
  -4   2   3  101.69    4.90
  -4   2   3  102.09    6.20
  -4   2   3  106.89    4.90
  -4   2   3  100.49    4.90
  -4   2   3  105.89    5.10
  -4   2   3  105.39    5.20
   3  -2  -3 1143.09   32.50
   3  -2  -3 1101.69   32.50
   3  -2  -3 1094.49   33.20
  -3   2   3 1088.49   32.40
  -3   2   3 1105.69   32.50
  -3   2   3 1078.69   32.50
  -3   2   3 1113.59   32.40
  -3   2   3 1105.79   32.60
  -3   2   3 1124.99   33.00
  -3   2   3 1088.09   33.00
   2  -2  -3  297.97    8.70
   2  -2  -3  279.57    9.20
   2  -2  -3  288.47    9.30
   2  -2  -3  298.67    8.80
   2  -2  -3  291.77    9.10
   2  -2  -3  290.97    8.80
   2  -2  -3  284.37    9.50
   2  -2  -3  292.47   11.30
   2  -2  -3  287.47    9.30
  -2   2   3  281.97    9.20
  -2   2   3  281.07    9.10
  -2   2   3  265.37    9.10
  -2   2   3  291.97    9.40
  -2   2   3  297.37    9.00
   1  -2  -3 3034.60   83.99
   1  -2  -3 2976.70   85.79
   1  -2  -3 3018.50   84.09
   1  -2  -3 3044.50   83.99
   1  -2  -3 2884.61   83.99
   1  -2  -3 3046.30   83.99
   1  -2  -3 3038.20   84.29
   1  -2  -3 2996.40   83.59
  -1   2   3 2856.51   83.99
  -1   2   3 2762.02   84.29
  -1   2   3 3060.39   84.19
  -1   2   3 2936.01   83.89
  -1   2   3 3093.69   83.69
  -1   2   3 2892.21   84.19
   0  -2  -3  564.74   15.80
   0  -2  -3  508.55   15.40
   0  -2  -3  564.04   16.00
   0  -2  -3  552.84   15.80
   0   2   3  554.44   15.60
   0   2   3  527.45   16.10
   0   2   3  511.95   15.80
   0   2   3  548.25   15.40
   0   2   3  508.75   16.10
  -1  -2  -3  121.79    4.20
  -1  -2  -3  118.89    4.20
  -1  -2  -3  117.59    4.20
  -1  -2  -3  121.09    3.90
   1   2   3  113.89    4.90
   1   2   3  117.09    4.30
   1   2   3  112.29    4.60
   1   2   3  119.39    4.30
  -2  -2  -3  211.38    6.90
  -2  -2  -3  212.98    7.00
  -2  -2  -3  219.48    7.10
   2   2   3  213.38    7.90
   2   2   3  215.28    7.50
   2   2   3  200.28    7.90
  -3  -2  -3   12.90    2.10
  -3  -2  -3   15.30    2.20
  -3  -2  -3   19.40    1.70
   3   2   3   17.40    2.50
   3   2   3   16.40    2.20
   3   2   3   13.90    1.90
   3   2   3   16.20    2.70
   3   2   3   21.80    3.30
   3   2   3   12.00    1.90
   3   2   3   12.30    2.70
   3   2   3   18.00    2.20
  -4  -2  -3   32.10    2.70
  -4  -2  -3   32.50    4.40
  -4  -2  -3   34.60    4.10
  -4  -2  -3   30.70    2.30
   4   2   3   31.20    3.90
   4   2   3   37.00    2.60
   4   2   3   34.60    2.70
   4   2   3   30.90    4.00
   4   2   3   29.90    2.60
   4   2   3   33.00    2.90
   4   2   3   27.80    3.60
   4   2   3   26.00    2.80
  -5  -2  -3   38.00    2.30
  -5  -2  -3   36.80    2.30
   5   2   3   37.30    2.50
   5   2   3   40.10    2.40
   5   2   3   35.60    2.70
   5   2   3   32.10    2.80
   5   2   3   33.40    2.40
   5   2   3   32.80    4.80
   6  -3  -3    9.70    1.70
   6  -3  -3   13.50    1.70
   6  -3  -3    8.70    2.10
   6  -3  -3    9.30    1.30
   6  -3  -3    9.80    0.70
  -6   3   3    8.60    1.70
  -6   3   3   11.90    2.90
  -6   3   3    8.80    1.30
  -6   3   3   10.10    1.30
  -6   3   3   10.50    1.40
   5  -3  -3    2.90    2.40
   5  -3  -3   -1.30    1.50
   5  -3  -3    1.10    0.60
   5  -3  -3    1.80    2.50
   5  -3  -3    0.80    1.80
  -5   3   3    0.80    1.60
  -5   3   3   -0.90    1.10
  -5   3   3   -1.00    2.30
  -5   3   3    0.90    1.50
  -5   3   3    2.50    1.30
  -5   3   3    2.00    2.10
   4  -3  -3   10.40    6.30
   4  -3  -3    2.90    1.00
   4  -3  -3    2.90    2.50
   4  -3  -3   -0.10    2.10
   4  -3  -3    3.20    2.90
   4  -3  -3    3.50    1.30
   4  -3  -3    0.60    2.40
   4  -3  -3    3.30    2.00
   4  -3  -3    4.30    3.30
   4  -3  -3    3.20    3.40
  -4   3   3    3.50    1.50
  -4   3   3    4.40    1.60
  -4   3   3    3.20    1.30
  -4   3   3    2.30    1.40
  -4   3   3    2.00    1.30
  -4   3   3   -0.90    2.40
  -4   3   3    3.80    1.40
  -4   3   3    1.40    1.40
  -4   3   3    3.10    1.30
  -4   3   3    5.70    2.40
   3  -3  -3  279.37   13.90
   3  -3  -3  256.17    9.20
   3  -3  -3  264.27    8.10
   3  -3  -3  264.57    8.40
   3  -3  -3  244.28   10.40
   3  -3  -3  244.88    8.70
   3  -3  -3  273.67    8.90
   3  -3  -3  249.58   10.90
   3  -3  -3  262.97    8.00
   3  -3  -3  269.47    9.20
  -3   3   3  249.88   10.40
  -3   3   3  261.37    9.30
  -3   3   3  222.08   10.40
  -3   3   3  265.87    8.80
  -3   3   3  254.27    8.80
  -3   3   3  248.08    8.90
  -3   3   3  255.67    9.30
  -3   3   3  226.88   14.20
  -3   3   3  258.67    8.60
  -3   3   3  260.37    9.80
  -3   3   3  259.27    8.90
   2  -3  -3  356.76   10.80
   2  -3  -3  356.66   11.10
   2  -3  -3  355.56   11.30
   2  -3  -3  339.77   11.30
   2  -3  -3  347.87   11.40
   2  -3  -3  351.66   10.90
   2  -3  -3  343.67   11.50
   2  -3  -3  344.27   10.90
   2  -3  -3  337.87   11.00
  -2   3   3  355.36   10.60
  -2   3   3  359.06   11.50
  -2   3   3  356.46   11.10
  -2   3   3  369.46   11.50
  -2   3   3  360.16   11.40
  -2   3   3  341.77   11.30
  -2   3   3  351.26   10.90
   1  -3  -3  145.29    5.20
   1  -3  -3  133.79    8.40
   1  -3  -3  139.99    4.90
   1  -3  -3  142.69    5.00
   1  -3  -3  144.69    5.00
  -1   3   3  147.09    5.00
  -1   3   3  150.38    4.60
  -1   3   3  142.49    5.50
  -1   3   3  144.19    4.30
  -1   3   3  137.79    5.10
  -1   3   3  148.79    4.80
  -1   3   3  143.49    5.00
   0  -3  -3  162.38    5.60
   0  -3  -3  153.68    5.10
   0  -3  -3  165.78    5.70
   0  -3  -3  154.58    5.10
   0   3   3  165.18    5.10
   0   3   3  162.28    5.20
   0   3   3  153.78    7.00
  -1  -3  -3  570.94   16.90
  -1  -3  -3  581.04   16.30
  -1  -3  -3  544.05   16.00
  -1  -3  -3  558.24   16.80
  -1  -3  -3  529.25   16.20
   1   3   3  569.84   16.80
   1   3   3  537.25   17.20
   1   3   3  545.95   16.40
   1   3   3  552.14   16.90
  -2  -3  -3 1566.04   45.00
  -2  -3  -3 1552.44   44.90
  -2  -3  -3 1577.04   44.70
  -2  -3  -3 1580.14   45.00
   2   3   3 1609.34   45.60
   2   3   3 1570.44   45.50
   2   3   3 1549.45   45.30
   2   3   3 1529.25   45.30
   2   3   3 1510.15   45.00
   2   3   3 1525.75   45.40
   3   3   3   26.10    4.10
   3   3   3   35.30    3.50
   3   3   3   29.70    5.50
   3   3   3   35.50    3.40
   3   3   3   32.80    2.80
   3   3   3   33.00    2.90
   3   3   3   27.80    2.90
   3   3   3   29.80    3.50
   3   3   3   36.10    2.70
  -4  -3  -3   59.39    6.40
  -4  -3  -3   70.89    3.40
  -4  -3  -3   62.49    3.00
  -4  -3  -3   67.49    3.80
   4   3   3   60.99    4.10
   4   3   3   66.19    3.50
   4   3   3   64.49    3.40
   4   3   3   61.99    4.30
   4   3   3   67.79    3.80
   4   3   3   64.69    3.50
   5   3   3  149.49    5.20
   5   3   3  145.99    5.20
   5   3   3  149.19    5.40
   5   3   3  146.19    5.10
   6  -4  -3   30.20    2.70
   6  -4  -3   29.10    2.10
   6  -4  -3   28.80    1.40
   6  -4  -3   27.50    3.50
  -6   4   3   29.50    2.10
  -6   4   3   27.20    2.10
  -6   4   3   25.50    1.60
  -6   4   3   31.20    2.60
   5  -4  -3   70.49    5.10
   5  -4  -3   56.49    4.20
   5  -4  -3   61.19    3.00
   5  -4  -3   57.39    3.60
   5  -4  -3   52.09    6.30
  -5   4   3   53.29    5.30
  -5   4   3   63.79    3.90
  -5   4   3   69.29    4.80
  -5   4   3   63.39    3.50
  -5   4   3   59.19    4.50
  -5   4   3   61.29    4.40
  -5   4   3   63.89    3.30
  -5   4   3   58.69    5.00
  -5   4   3   66.29    4.00
  -5   4   3   61.59    4.00
   4  -4  -3  145.19    7.90
   4  -4  -3  140.89    5.70
   4  -4  -3  135.89    7.50
   4  -4  -3  129.79    7.00
   4  -4  -3  141.39    6.10
   4  -4  -3  133.89   10.40
   4  -4  -3  138.19    6.70
   4  -4  -3  144.79    6.10
  -4   4   3  153.08    6.40
  -4   4   3  138.39    6.70
  -4   4   3  143.09    6.80
  -4   4   3  145.99    6.00
  -4   4   3  134.49    5.80
  -4   4   3  127.19    6.10
  -4   4   3  145.79    6.10
  -4   4   3  146.09    5.90
  -4   4   3  136.49    6.20
  -4   4   3  150.48    6.50
  -4   4   3  140.19    7.30
   3  -4  -3    4.40    1.80
   3  -4  -3    2.40    2.10
   3  -4  -3    4.40    1.10
   3  -4  -3    6.00    2.50
   3  -4  -3    1.80    3.50
   3  -4  -3    6.80    1.50
   3  -4  -3    4.40    1.40
   3  -4  -3    9.00    3.00
   3  -4  -3    5.30    1.70
   3  -4  -3    3.70    1.00
   3  -4  -3    5.70    1.60
   3  -4  -3    3.80    1.60
   3  -4  -3    7.30    1.60
   3  -4  -3    5.60    2.60
  -3   4   3    3.90    1.10
  -3   4   3    6.30    1.60
  -3   4   3    6.50    1.40
  -3   4   3    3.00    1.10
  -3   4   3    2.90    5.50
  -3   4   3    4.20    2.40
  -3   4   3    1.10    3.20
  -3   4   3    5.00    1.30
  -3   4   3    1.10    1.40
  -3   4   3    3.10    1.30
  -3   4   3    2.80    1.50
  -3   4   3    3.90    1.40
   2  -4  -3   23.90    2.50
   2  -4  -3   26.40    2.10
   2  -4  -3   24.30    2.40
   2  -4  -3   24.60    2.00
   2  -4  -3   27.40    2.20
   2  -4  -3   24.00    2.20
   2  -4  -3   27.70    2.00
   2  -4  -3   23.30    2.30
  -2   4   3   20.60    3.00
  -2   4   3   27.90    2.10
  -2   4   3   29.40    3.00
  -2   4   3   28.00    4.30
  -2   4   3   24.90    1.90
  -2   4   3   26.30    2.30
  -2   4   3   25.50    1.80
  -2   4   3   24.70    1.40
   1  -4  -3   51.49    2.80
   1  -4  -3   50.69    2.70
   1  -4  -3   55.59    2.80
   1  -4  -3   50.59    2.90
   1  -4  -3   54.89    2.80
   1  -4  -3   52.99    2.60
   1  -4  -3   52.99    2.70
  -1   4   3   50.79    2.50
  -1   4   3   49.00    3.20
  -1   4   3   52.29    2.30
  -1   4   3   51.59    2.00
  -1   4   3   51.09    2.50
   0  -4  -3 1212.78   35.10
   0  -4  -3 1262.27   36.10
   0  -4  -3 1282.67   35.70
   0  -4  -3 1117.19   35.90
   0  -4  -3 1236.98   35.90
   0  -4  -3 1232.18   35.30
   0   4   3 1223.68   35.20
   0   4   3 1244.38   36.40
  -1  -4  -3   58.29    2.50
  -1  -4  -3   56.69    3.50
  -1  -4  -3   60.09    3.30
  -1  -4  -3   59.79    2.60
  -1  -4  -3   52.79    3.50
   1   4   3   62.69    5.20
   1   4   3   62.59    3.80
   1   4   3   58.89    3.10
  -2  -4  -3  196.38    6.90
  -2  -4  -3  187.18    7.90
  -2  -4  -3  198.48    7.50
  -2  -4  -3  197.48    6.30
  -2  -4  -3  204.28    7.40
   2   4   3  198.78    8.50
   2   4   3  203.28   10.00
   2   4   3  195.68    7.70
   2   4   3  203.98    9.00
   2   4   3  190.08    8.00
   2   4   3  200.98    7.60
   2   4   3  193.28    9.60
   2   4   3  198.58    7.30
   2   4   3  188.38    7.50
  -3  -4  -3 1272.77   35.80
  -3  -4  -3 1233.88   37.80
   3   4   3 1248.98   37.20
   3   4   3 1220.28   37.50
   3   4   3 1256.77   36.80
   3   4   3 1262.07   37.80
   3   4   3 1247.08   36.70
   3   4   3 1226.68   36.70
   3   4   3 1230.98   37.50
   4   4   3  199.28    7.00
   4   4   3  206.58    7.50
   4   4   3  198.98    7.00
   4   4   3  199.68    7.60
   4   4   3  188.78    9.70
   6  -5  -3   13.50    1.60
   6  -5  -3   19.00    2.20
   6  -5  -3   16.30    1.00
   6  -5  -3   12.50    2.90
  -6   5   3   12.80    1.80
  -6   5   3   15.70    1.60
  -6   5   3   13.90    1.10
   5  -5  -3   10.50    2.00
   5  -5  -3    4.50    3.10
   5  -5  -3    4.70    2.00
   5  -5  -3    5.80    1.00
  -5   5   3    6.60    2.90
  -5   5   3    6.30    1.80
  -5   5   3    7.50    2.00
  -5   5   3    5.60    2.00
  -5   5   3    6.60    1.00
  -5   5   3    8.70    1.60
  -5   5   3    5.40    1.20
  -5   5   3    7.10    1.50
   4  -5  -3   12.30    3.10
   4  -5  -3   10.80    2.40
   4  -5  -3   14.60    4.10
   4  -5  -3   11.60    1.80
   4  -5  -3   17.70    1.80
   4  -5  -3    8.50    2.60
  -4   5   3   11.50    2.40
  -4   5   3   14.70    2.10
  -4   5   3   12.40    2.30
  -4   5   3   13.00    1.90
  -4   5   3   14.90    2.30
  -4   5   3   15.40    2.00
  -4   5   3   17.10    2.50
  -4   5   3   11.90    1.90
  -4   5   3   15.20    2.70
  -4   5   3   14.30    2.10
  -4   5   3   17.80    2.60
   3  -5  -3   83.29    8.30
   3  -5  -3   75.09    4.50
   3  -5  -3   76.19    4.10
   3  -5  -3   77.39    4.00
   3  -5  -3   74.09    6.40
   3  -5  -3   79.09    4.00
   3  -5  -3   73.49    4.50
   3  -5  -3   75.09    4.30
   3  -5  -3   73.29    6.20
   3  -5  -3   83.89    6.70
   3  -5  -3   77.49    4.10
   3  -5  -3   68.39    5.30
   3  -5  -3   76.99    4.60
  -3   5   3   82.29    4.30
  -3   5   3   79.29    3.80
  -3   5   3   65.79    4.20
  -3   5   3   83.59   11.90
  -3   5   3   74.19    5.50
  -3   5   3   66.69    4.90
  -3   5   3   81.39    4.10
  -3   5   3   81.09    4.50
  -3   5   3   80.79    5.00
  -3   5   3   71.19    3.50
  -3   5   3   74.99    4.60
  -3   5   3   75.49    3.80
   2  -5  -3  131.89    5.50
   2  -5  -3  136.09    5.90
   2  -5  -3  127.19    5.80
   2  -5  -3  130.89    7.60
   2  -5  -3  137.29    5.60
   2  -5  -3  133.19    5.70
   2  -5  -3  132.69    5.70
   2  -5  -3  140.19    6.80
   2  -5  -3  142.29    5.70
   2  -5  -3  142.29    9.80
  -2   5   3  133.49    6.10
  -2   5   3  132.99    5.50
  -2   5   3  121.09    6.10
  -2   5   3  138.29    6.50
  -2   5   3  141.09    5.50
  -2   5   3  138.09    8.80
  -2   5   3  133.59    5.50
  -2   5   3  121.49    6.20
  -2   5   3  132.39    5.10
  -2   5   3  135.29    6.40
  -2   5   3  123.59    7.20
   1  -5  -3  250.07    8.50
   1  -5  -3  263.37    9.10
   1  -5  -3  262.87    9.10
   1  -5  -3  251.17   11.10
   1  -5  -3  242.08    9.00
   1  -5  -3  261.97    8.80
   1  -5  -3  251.67    8.80
   1  -5  -3  246.98    9.10
  -1   5   3  257.17    9.60
  -1   5   3  252.67    8.30
  -1   5   3  247.48   10.30
  -1   5   3  241.18    8.80
  -1   5   3  255.67    8.40
  -1   5   3  264.27    8.60
  -1   5   3  261.77   11.40
  -1   5   3  231.58    9.70
  -1   5   3  267.07   11.00
   0  -5  -3  691.53   23.00
   0  -5  -3  782.12   22.40
   0  -5  -3  761.82   22.30
   0  -5  -3  748.83   23.00
   0  -5  -3  815.82   23.80
   0   5   3  700.63   23.40
   0   5   3  717.13   23.10
   0   5   3  730.73   22.80
   0   5   3  786.52   23.70
   0   5   3  723.03   22.90
   0   5   3  754.02   22.50
   0   5   3  730.73   21.80
   0   5   3  714.03   23.70
   0   5   3  744.63   23.30
  -1  -5  -3  174.18    6.80
  -1  -5  -3  172.08    5.90
  -1  -5  -3  169.48    6.00
  -1  -5  -3  164.08    7.40
  -1  -5  -3  168.28    6.90
  -1  -5  -3  170.68    6.30
   1   5   3  164.08    6.90
   1   5   3  178.48    6.40
   1   5   3  170.08    6.50
   1   5   3  164.28    6.70
   1   5   3  165.58    7.80
   1   5   3  163.88    8.00
   1   5   3  168.38    7.40
  -2  -5  -3  250.97    9.30
  -2  -5  -3  264.87    8.40
   2   5   3  247.48    8.80
   2   5   3  248.88   10.00
   2   5   3  253.07    8.90
   2   5   3  244.68    9.40
   2   5   3  258.07   10.00
   3   5   3  178.28    7.50
   3   5   3  175.78    7.00
   3   5   3  179.88    6.60
   3   5   3  181.98    7.50
   3   5   3  172.08    6.40
   3   5   3  165.58    6.30
   4   5   3  195.38    6.40
   4   5   3  189.48    6.30
   4   5   3  172.58    6.50
   4   5   3  193.78    6.80
   4   5   3  190.58    6.70
   5  -6  -3   91.59    4.70
   5  -6  -3   84.59    7.20
   5  -6  -3   94.49    3.90
   5  -6  -3   82.99    5.40
  -5   6   3   91.09    4.60
  -5   6   3   93.99    3.90
  -5   6   3   98.69    6.40
  -5   6   3   92.39    4.60
  -5   6   3   98.69    4.30
  -5   6   3   86.89    5.90
   4  -6  -3   73.49    3.60
   4  -6  -3   74.89    4.50
   4  -6  -3   74.29    6.00
   4  -6  -3   74.69    5.10
   4  -6  -3   68.19    7.70
   4  -6  -3   65.19    5.30
  -4   6   3   70.89    4.40
  -4   6   3   65.99    4.30
  -4   6   3   62.89    5.40
  -4   6   3   72.49    3.70
  -4   6   3   71.89    4.20
  -4   6   3   74.49    4.90
  -4   6   3   74.49    4.10
  -4   6   3   73.59    4.30
   3  -6  -3 1012.90   37.30
   3  -6  -3  972.80   29.90
   3  -6  -3 1023.70   29.90
   3  -6  -3 1008.70   31.10
   3  -6  -3 1003.80   30.20
   3  -6  -3  975.70   31.70
   3  -6  -3  972.60   30.10
   3  -6  -3  989.80   30.30
   3  -6  -3  975.20   31.80
   3  -6  -3  964.30   29.90
   3  -6  -3  989.00   29.90
  -3   6   3 1009.00   35.40
  -3   6   3  991.20   29.90
  -3   6   3 1005.50   30.90
  -3   6   3  957.00   30.40
  -3   6   3 1073.99   31.00
  -3   6   3  997.00   30.20
  -3   6   3  993.20   29.90
  -3   6   3  991.30   30.50
  -3   6   3  963.90   30.60
  -3   6   3 1028.30   30.20
   2  -6  -3    4.40    1.60
   2  -6  -3    5.50    1.60
   2  -6  -3    7.20    1.60
   2  -6  -3   10.00    1.90
   2  -6  -3    9.40    2.40
   2  -6  -3    7.10    1.70
   2  -6  -3    8.20    1.80
   2  -6  -3    8.60    4.30
  -2   6   3    5.60    2.10
  -2   6   3   12.80    3.60
  -2   6   3   15.90    6.90
  -2   6   3    8.70    2.30
  -2   6   3    9.30    1.40
  -2   6   3    7.90    1.60
  -2   6   3    3.50    2.20
  -2   6   3    8.70    1.50
  -2   6   3   10.90    3.20
  -2   6   3    0.50    3.60
  -2   6   3    6.80    1.30
   1  -6  -3  581.94   18.40
   1  -6  -3  570.34   18.80
   1  -6  -3  589.54   18.10
   1  -6  -3  591.64   18.40
   1  -6  -3  568.74   18.40
   1  -6  -3  576.54   20.30
   1  -6  -3  594.84   18.60
  -1   6   3  587.64   18.00
  -1   6   3  589.34   18.70
  -1   6   3  565.04   19.30
  -1   6   3  568.94   18.60
  -1   6   3  568.94   19.20
  -1   6   3  605.04   20.70
  -1   6   3  575.74   18.40
   0  -6  -3  162.88    6.40
   0  -6  -3  165.98    7.10
   0  -6  -3  153.38    7.10
   0  -6  -3  160.28    6.20
   0  -6  -3  150.08   10.80
   0  -6  -3  164.88    6.60
   0   6   3  160.58    7.10
   0   6   3  162.58    5.70
   0   6   3  173.98    7.80
   0   6   3  161.28    6.90
   0   6   3  164.18    7.00
   0   6   3  163.48    7.20
   0   6   3  164.38    6.60
   0   6   3  153.78    6.40
   0   6   3  157.18    6.90
  -1  -6  -3  181.98    6.80
  -1  -6  -3  178.78    7.50
  -1  -6  -3  178.58    7.00
  -1  -6  -3  184.88    7.90
   1   6   3  176.98    6.90
   1   6   3  183.38    7.50
   1   6   3  184.38    8.20
   1   6   3  186.68    7.90
   1   6   3  174.08    6.80
   1   6   3  180.48    7.60
  -2  -6  -3   20.90    3.10
  -2  -6  -3    9.60    5.90
   2   6   3   16.20    2.10
   2   6   3   14.30    2.40
   2   6   3   13.70    1.80
   2   6   3   13.80    2.20
   2   6   3   12.80    1.90
   3   6   3  398.76   12.40
   3   6   3  402.96   13.10
   3   6   3  382.46   12.10
   3   6   3  402.46   12.90
   3   6   3  390.06   12.80
   5  -7  -3  101.39    6.90
   5  -7  -3   98.59    4.50
   5  -7  -3  108.99    5.20
   5  -7  -3  105.89    3.90
  -5   7   3  101.29    4.10
  -5   7   3  102.69    3.90
  -5   7   3   99.69    4.30
  -5   7   3  103.39    4.30
   4  -7  -3   10.20    1.40
   4  -7  -3   11.90    2.40
   4  -7  -3    9.40    3.40
   4  -7  -3    9.40    3.30
   4  -7  -3    5.70    2.00
  -4   7   3    6.40    1.50
  -4   7   3   11.20    1.40
  -4   7   3   10.70    1.60
  -4   7   3    7.70    1.70
  -4   7   3    7.80    1.70
  -4   7   3    7.70    1.80
   3  -7  -3   34.20    3.20
   3  -7  -3   34.80    2.80
   3  -7  -3   35.30    3.70
   3  -7  -3   42.90    5.70
   3  -7  -3   40.70    2.90
   3  -7  -3   36.00    4.00
   3  -7  -3   34.00    5.10
   3  -7  -3   31.10    4.00
   3  -7  -3   39.30    7.40
   3  -7  -3   37.50    5.70
  -3   7   3   34.30    3.80
  -3   7   3   34.70    3.10
  -3   7   3   38.80    4.10
  -3   7   3   36.50    3.10
  -3   7   3   39.00    3.40
  -3   7   3   43.10    3.30
  -3   7   3   37.40    3.10
  -3   7   3   39.70    3.10
  -3   7   3   45.70    7.20
   2  -7  -3  106.89    5.20
   2  -7  -3   97.39    5.50
   2  -7  -3  113.69    9.80
   2  -7  -3   97.59    5.50
   2  -7  -3  101.59    5.70
   2  -7  -3  102.79    5.30
   2  -7  -3   98.69    6.60
   2  -7  -3   98.29    5.00
  -2   7   3  115.99    9.50
  -2   7   3  103.69    5.60
  -2   7   3   94.79    5.60
  -2   7   3  103.59    5.90
  -2   7   3  105.09    5.30
  -2   7   3  101.19    4.90
  -2   7   3   98.09    4.40
  -2   7   3   92.49    6.70
  -2   7   3  107.89    6.60
   1  -7  -3   79.59    4.60
   1  -7  -3   74.39    4.60
   1  -7  -3   83.09    4.70
   1  -7  -3   83.29    4.80
   1  -7  -3   94.29    6.90
   1  -7  -3   81.79    5.20
  -1   7   3   86.39    3.60
  -1   7   3   72.89    5.30
  -1   7   3   88.09    4.80
  -1   7   3   80.49    4.60
  -1   7   3   81.49    4.90
  -1   7   3   83.49    5.00
  -1   7   3   80.29    4.90
   0  -7  -3   37.20    3.40
   0  -7  -3   35.30    4.30
   0  -7  -3   38.50    6.50
   0  -7  -3   39.90    3.20
   0  -7  -3   41.70    3.60
   0  -7  -3   37.80    3.50
   0  -7  -3   35.50    3.90
   0   7   3   42.20    4.00
   0   7   3   30.80    3.60
   0   7   3   40.30    3.50
   0   7   3   36.70    3.40
   0   7   3   34.70    3.30
   0   7   3   36.70    3.20
  -1  -7  -3  362.46   12.20
  -1  -7  -3  367.46   12.20
  -1  -7  -3  357.06   12.70
   1   7   3  367.76   12.10
   1   7   3  361.16   12.80
   1   7   3  369.96   13.10
   1   7   3  355.16   12.30
   1   7   3  364.66   12.70
  -2  -7  -3   85.29    6.20
  -2  -7  -3  100.09    6.00
   2   7   3   97.69    5.00
   2   7   3   91.09    4.50
   2   7   3   91.69    4.40
   2   7   3   91.69    4.30
   4  -8  -3   41.80    3.30
   4  -8  -3   42.00    2.30
  -4   8   3   41.30    2.50
  -4   8   3   38.50    4.10
  -4   8   3   38.80    2.60
  -4   8   3   36.70    2.10
   3  -8  -3  314.77   10.50
   3  -8  -3  318.37   11.10
   3  -8  -3  316.17   10.30
   3  -8  -3  302.37   15.50
   3  -8  -3  275.77   11.70
   3  -8  -3  311.47   11.80
   3  -8  -3  284.37   12.30
  -3   8   3  309.37   10.00
  -3   8   3  295.57    9.80
  -3   8   3  316.37   10.30
  -3   8   3  318.77   10.90
  -3   8   3  324.77   10.80
   2  -8  -3   16.50    2.90
   2  -8  -3   12.40    4.00
   2  -8  -3   18.90    2.20
   2  -8  -3   18.90    2.90
   2  -8  -3   14.70    2.60
  -2   8   3   18.00    6.90
  -2   8   3   20.30    2.60
  -2   8   3   24.30    4.10
  -2   8   3   17.60    2.50
  -2   8   3   17.90    1.40
  -2   8   3   14.40    2.10
  -2   8   3   22.60    3.00
   1  -8  -3   71.49    7.90
   1  -8  -3   78.19    4.30
   1  -8  -3   60.29    5.90
   1  -8  -3   70.59    4.80
   1  -8  -3   75.99    4.10
  -1   8   3   70.79    3.90
  -1   8   3   71.09    2.60
  -1   8   3   69.39    4.20
  -1   8   3   74.09    4.30
  -1   8   3   74.29    4.20
  -1   8   3   68.89    4.30
  -1   8   3   61.19    4.50
   0  -8  -3   62.19    4.80
   0  -8  -3   75.39    5.10
   0  -8  -3   73.19    4.20
   0  -8  -3   73.09    4.10
   0   8   3   66.29    3.80
   0   8   3   69.89    4.00
   0   8   3   67.79    4.60
   0   8   3   73.49    4.20
   0   8   3   72.89    4.40
   0   8   3   72.69    4.00
  -1  -8  -3    5.90    2.40
   1   8   3    3.40    1.30
   1   8   3    4.20    1.30
   1   8   3    3.50    1.30
   1   8   3    5.30    1.50
   3  -9  -3   68.49    3.90
   3  -9  -3   73.79    4.10
   3  -9  -3   73.99    3.10
   3  -9  -3   74.29    6.20
  -3   9   3   74.69    2.70
  -3   9   3   68.19    3.30
   2  -9  -3  220.68    7.40
   2  -9  -3  212.88    8.40
   2  -9  -3  212.78    8.00
   2  -9  -3  218.68    7.70
   2  -9  -3  203.78   10.90
  -2   9   3  208.18    8.00
  -2   9   3  217.78    7.70
  -2   9   3  205.58    7.30
  -2   9   3  204.78    6.30
   1  -9  -3   91.19    4.00
   1  -9  -3   82.39    7.40
   1  -9  -3   83.69    4.50
   1  -9  -3   92.89    4.20
  -1   9   3   89.19    4.20
  -1   9   3   92.59    4.40
  -1   9   3   88.39    4.20
  -1   9   3   87.09    3.90
   0  -9  -3   33.20    3.90
   0  -9  -3   33.80    2.70
   0   9   3   29.70    2.40
   0   9   3   29.20    2.40
   0   9   3   29.10    2.40
   1   9  -4   57.99    3.00
   1   9  -4   57.69    2.80
   0   9  -4   59.49    3.30
   0   9  -4   59.09    3.20
   0  -9   4   59.39    3.00
   0  -9   4   57.79    3.30
  -1   9  -4   52.49    3.60
  -1   9  -4   57.89    3.40
  -1   9  -4   58.19    4.10
   1  -9   4   62.19    3.00
   1  -9   4   65.89    3.30
   1  -9   4   61.69    4.00
   1  -9   4   58.69    3.40
  -2   9  -4  145.39    5.30
  -2   9  -4  147.79    6.00
  -2   9  -4  142.49    4.40
  -2   9  -4  135.49    5.60
   2  -9   4  147.99    6.10
   2  -9   4  145.19    5.90
   2  -9   4  137.19    5.80
   2  -9   4  139.19    5.60
  -3   9  -4   61.99    3.40
  -3   9  -4   62.89    3.00
  -3   9  -4   69.59    2.50
  -3   9  -4   66.89    3.10
   3  -9   4   68.09    2.80
   3  -9   4   66.79    3.50
   3  -9   4   66.79    3.50
   2   8  -4   43.40    2.70
   2   8  -4   41.90    2.60
   1   8  -4   59.09    3.40
   1   8  -4   61.69    3.50
   1   8  -4   51.29    4.10
   1   8  -4   53.69    4.00
  -1  -8   4   57.69    3.40
  -1  -8   4   56.49    4.40
   0   8  -4    5.80    1.70
   0   8  -4    3.40    1.50
   0   8  -4    4.70    1.30
   0   8  -4   -0.90    2.00
   0   8  -4    1.50    2.00
   0   8  -4    3.50    1.90
   0  -8   4    4.10    1.70
   0  -8   4    2.80    1.50
   0  -8   4    6.50    1.50
   0  -8   4    9.10    3.40
  -1   8  -4   17.50    2.30
  -1   8  -4   13.50    2.20
  -1   8  -4   12.30    2.00
  -1   8  -4   19.40    2.40
  -1   8  -4   15.40    2.10
  -1   8  -4   17.00    1.10
   1  -8   4   15.40    2.60
   1  -8   4   17.60    2.80
   1  -8   4   12.60    1.80
   1  -8   4   17.50    2.40
   1  -8   4   15.50    2.30
  -2   8  -4   -4.40    2.60
  -2   8  -4   -0.60    1.60
  -2   8  -4    1.90    1.10
  -2   8  -4   -2.80    3.60
  -2   8  -4    1.40    0.50
  -2   8  -4    2.00    1.20
  -2   8  -4    2.40    1.20
   2  -8   4    2.80    1.50
   2  -8   4   -0.70    1.60
   2  -8   4    4.40    1.30
   2  -8   4    1.20    1.00
   2  -8   4    3.00    2.20
  -3   8  -4    9.50    1.50
  -3   8  -4    6.30    4.00
  -3   8  -4    8.80    1.30
  -3   8  -4    8.20    0.90
  -3   8  -4    7.40    1.50
   3  -8   4   10.00    2.30
   3  -8   4   11.00    2.40
   3  -8   4   12.80    2.40
   3  -8   4    8.80    1.80
   3  -8   4    9.80    4.00
   3  -8   4    7.70    1.20
   3  -8   4    8.80    1.70
  -4   8  -4  199.28    7.00
  -4   8  -4  200.18    6.80
  -4   8  -4  197.58    6.40
  -4   8  -4  202.08    6.80
   4  -8   4  206.28    7.30
   4  -8   4  180.68    8.70
   4  -8   4  204.08    6.40
   3   7  -4   24.60    2.30
   3   7  -4   22.50    2.90
   2   7  -4   34.50    2.90
   2   7  -4   32.20    2.90
   2   7  -4   35.40    3.30
   1   7  -4   24.70    2.80
   1   7  -4   25.10    2.80
   1   7  -4   32.00    3.80
   1   7  -4   20.00    2.80
  -1  -7   4   26.20    3.50
  -1  -7   4   22.40    2.70
  -1  -7   4   27.50    3.70
   0   7  -4    7.30    2.00
   0   7  -4   10.10    2.30
   0   7  -4    5.70    1.40
   0   7  -4   10.60    2.20
   0   7  -4    9.00    2.00
   0   7  -4    9.00    1.90
   0  -7   4    9.30    1.90
   0  -7   4    7.20    2.20
   0  -7   4    9.70    3.20
   0  -7   4    7.10    2.20
   0  -7   4    7.60    3.00
  -1   7  -4   61.59    4.60
  -1   7  -4   60.39    3.30
  -1   7  -4   57.79    4.10
  -1   7  -4   56.69    2.50
  -1   7  -4   58.09    4.50
  -1   7  -4   61.39    3.60
  -1   7  -4   59.39    4.30
  -1   7  -4   56.89    3.50
   1  -7   4   61.09    5.10
   1  -7   4   54.19    5.10
   1  -7   4   55.29    3.60
   1  -7   4   62.49    3.50
   1  -7   4   57.09    3.60
   1  -7   4   57.09    5.20
   1  -7   4   57.29    4.20
  -2   7  -4    1.40    1.30
  -2   7  -4    2.00    1.10
  -2   7  -4   -1.30    1.80
  -2   7  -4    2.20    1.10
  -2   7  -4    1.00    1.90
  -2   7  -4    1.70    0.60
   2  -7   4    3.20    1.70
   2  -7   4    3.00    2.10
   2  -7   4    0.30    1.30
   2  -7   4    1.10    1.10
   2  -7   4    1.60    2.40
   2  -7   4    1.20    2.50
   2  -7   4    3.00    1.30
  -3   7  -4  170.98   10.80
  -3   7  -4  168.98    5.90
  -3   7  -4  156.18   10.00
  -3   7  -4  167.78    6.40
  -3   7  -4  155.58    6.10
  -3   7  -4  164.68    6.60
  -3   7  -4  167.08    7.20
   3  -7   4  139.39    8.60
   3  -7   4  157.68    6.70
   3  -7   4  161.88    6.40
   3  -7   4  155.08    5.80
   3  -7   4  176.38    7.60
   3  -7   4  159.18    7.40
   3  -7   4  153.48    8.60
   3  -7   4  163.38   10.00
   3  -7   4  162.08    6.10
  -4   7  -4   60.09    5.90
  -4   7  -4   62.89    3.50
  -4   7  -4   66.09    2.90
  -4   7  -4   64.69    3.20
  -4   7  -4   67.29    3.30
  -4   7  -4   61.09    3.60
   4  -7   4   69.29    3.90
   4  -7   4   63.69    5.20
   4  -7   4   54.79    5.60
   4  -7   4   70.59    2.90
   4  -7   4   69.69    5.10
  -5   7  -4  130.39    4.60
  -5   7  -4  112.69    7.20
  -5   7  -4  135.39    4.40
  -5   7  -4  131.59    4.60
   5  -7   4  123.69    6.40
   5  -7   4  134.19    4.30
   5  -7   4  125.39    5.10
   3   6  -4  180.38    7.30
   3   6  -4  174.28    6.80
   3   6  -4  180.48    6.90
   2   6  -4  643.74   20.40
   2   6  -4  651.03   20.80
   2   6  -4  655.73   20.80
   2   6  -4  650.43   21.10
  -2  -6   4  669.73   19.50
   1   6  -4   25.50    3.60
   1   6  -4   25.10    3.00
   1   6  -4   28.20    3.30
   1   6  -4   24.70    3.60
   1   6  -4   29.30    3.10
   1   6  -4   23.90    2.90
  -1  -6   4   24.60    4.00
  -1  -6   4   32.80    3.30
  -1  -6   4   26.80    2.50
  -1  -6   4   28.30    4.00
   0   6  -4  187.68    7.80
   0   6  -4  178.18    6.90
   0   6  -4  185.18    6.40
   0   6  -4  179.28    5.70
   0   6  -4  172.98    7.70
   0   6  -4  173.68    8.20
   0  -6   4  185.88    7.70
   0  -6   4  186.78    6.70
   0  -6   4  185.88    7.40
   0  -6   4  182.08    7.00
   0  -6   4  173.48    7.70
  -1   6  -4   46.10    3.70
  -1   6  -4   47.70    3.40
  -1   6  -4   48.70    2.80
  -1   6  -4   54.19    4.40
  -1   6  -4   57.39    4.20
  -1   6  -4   45.60    4.10
  -1   6  -4   45.40    2.20
  -1   6  -4   43.80    3.10
  -1   6  -4   52.29    3.20
   1  -6   4   48.70    4.90
   1  -6   4   38.70    3.50
   1  -6   4   41.50    3.90
   1  -6   4   45.80    3.20
   1  -6   4   44.00    3.80
   1  -6   4   45.70    2.90
   1  -6   4   48.40    3.40
  -2   6  -4   88.99    5.30
  -2   6  -4   90.19    4.00
  -2   6  -4   86.19    4.60
  -2   6  -4   85.79    3.60
  -2   6  -4   89.89    4.20
  -2   6  -4   87.69    6.40
  -2   6  -4   94.29    6.50
  -2   6  -4   70.99    6.90
  -2   6  -4   85.59    4.50
  -2   6  -4   78.29    4.50
  -2   6  -4   85.59    4.10
  -2   6  -4   85.29    8.10
   2  -6   4   87.99    4.20
   2  -6   4   88.59    4.20
   2  -6   4   87.69    4.20
   2  -6   4   82.69    9.50
   2  -6   4   81.09    5.80
   2  -6   4   89.29    4.80
   2  -6   4   81.19    5.60
   2  -6   4   86.69    5.40
  -3   6  -4  149.49    6.30
  -3   6  -4  147.49    6.00
  -3   6  -4  149.19    5.90
  -3   6  -4  154.28    5.60
  -3   6  -4  145.59    8.40
  -3   6  -4  157.98    6.80
  -3   6  -4  152.28   10.40
  -3   6  -4  153.88    6.50
  -3   6  -4  146.39    5.90
  -3   6  -4  144.99    9.30
   3  -6   4  144.29    6.00
   3  -6   4  152.68    5.80
   3  -6   4  160.08    7.20
   3  -6   4  147.59    5.50
   3  -6   4  155.08    8.90
   3  -6   4  144.49    6.30
   3  -6   4  147.79    6.90
   3  -6   4  140.99    9.80
  -4   6  -4  516.45   17.30
  -4   6  -4  496.65   20.60
  -4   6  -4  533.95   16.60
  -4   6  -4  520.75   16.30
  -4   6  -4  533.95   16.50
  -4   6  -4  535.75   16.40
  -4   6  -4  497.05   19.30
  -4   6  -4  532.65   16.00
   4  -6   4  515.95   20.50
   4  -6   4  538.65   16.00
   4  -6   4  468.45   19.50
   4  -6   4  520.45   16.60
   4  -6   4  545.75   17.10
   4  -6   4  540.55   20.50
  -5   6  -4    7.90    2.40
  -5   6  -4    9.00    1.70
  -5   6  -4    8.40    1.10
  -5   6  -4    7.10    1.70
  -5   6  -4    9.50    1.50
   5  -6   4   10.10    1.70
   5  -6   4   11.30    1.00
   4   5  -4   73.39    3.90
   4   5  -4   77.99    3.80
   4   5  -4   78.29    3.50
   3   5  -4   43.90    3.70
   3   5  -4   56.39    4.00
   3   5  -4   46.10    3.70
   3   5  -4   56.19    4.00
   3   5  -4   62.79    5.30
   3   5  -4   46.60    4.10
   3   5  -4   45.00    3.70
   2   5  -4  386.06   13.50
   2   5  -4  378.46   13.00
   2   5  -4  373.36   12.90
   2   5  -4  362.36   12.90
   2   5  -4  389.46   13.40
   2   5  -4  382.86   13.10
  -2  -5   4  379.46   13.20
  -2  -5   4  372.96   11.60
   1   5  -4  188.98    8.00
   1   5  -4  193.08    7.20
   1   5  -4  200.48    7.70
   1   5  -4  192.48    7.50
   1   5  -4  186.08    8.20
   1   5  -4  195.68    7.80
  -1  -5   4  189.48    7.40
  -1  -5   4  183.98    7.10
  -1  -5   4  187.28    6.50
  -1  -5   4  199.18   11.30
   0   5  -4  209.88    8.30
   0   5  -4  205.88    8.10
   0   5  -4  198.58    7.60
   0   5  -4  217.48    7.30
   0   5  -4  216.98    7.70
   0   5  -4  196.48    6.50
   0  -5   4  210.78    7.10
   0  -5   4  217.08    7.70
   0  -5   4  223.88    8.10
   0  -5   4  209.68    7.20
   0  -5   4  212.58    7.50
   0  -5   4  214.08    8.10
  -1   5  -4   43.30    4.30
  -1   5  -4   46.10    2.40
  -1   5  -4   41.70    4.00
  -1   5  -4   49.10    3.80
  -1   5  -4   44.90    2.50
  -1   5  -4   40.90    4.50
  -1   5  -4   50.59    2.70
  -1   5  -4   39.50    4.50
  -1   5  -4   47.40    3.80
   1  -5   4   43.70    6.30
   1  -5   4   48.00    2.90
   1  -5   4   42.50    3.10
   1  -5   4   46.70    2.70
   1  -5   4   43.60    3.30
   1  -5   4   48.10    3.30
   1  -5   4   43.80    3.00
   1  -5   4   41.50    3.80
  -2   5  -4   26.80    3.40
  -2   5  -4   22.50    2.40
  -2   5  -4   23.00    1.70
  -2   5  -4   23.40    2.30
  -2   5  -4   21.80    2.70
  -2   5  -4   30.90    2.40
  -2   5  -4   27.20    3.00
  -2   5  -4   20.40    2.90
  -2   5  -4   22.20    3.50
  -2   5  -4   23.80    1.90
   2  -5   4   25.30    2.40
   2  -5   4   27.30    2.40
   2  -5   4   27.70    5.40
   2  -5   4   25.70    2.80
   2  -5   4   29.10    2.30
   2  -5   4   29.60    3.30
   2  -5   4   26.40    2.50
   2  -5   4   27.70    3.70
  -3   5  -4   73.19    3.70
  -3   5  -4   62.39    4.20
  -3   5  -4   58.49    9.20
  -3   5  -4   69.09    4.30
  -3   5  -4   71.49    4.80
  -3   5  -4   68.69    3.50
  -3   5  -4   67.99    4.20
  -3   5  -4   66.29    5.20
  -3   5  -4   67.59    6.90
  -3   5  -4   67.59    4.10
  -3   5  -4   63.09    3.60
  -3   5  -4   67.59    2.80
   3  -5   4   66.89    3.80
   3  -5   4   62.89    4.00
   3  -5   4   67.59    4.90
   3  -5   4   68.99    5.30
   3  -5   4   63.19    4.00
   3  -5   4   67.59    3.20
   3  -5   4   62.49    4.10
   3  -5   4   63.19    7.10
   3  -5   4   69.49    4.20
   3  -5   4   70.39    4.70
  -4   5  -4  106.49    5.90
  -4   5  -4  104.59    3.90
  -4   5  -4  107.29    4.80
  -4   5  -4  101.89    4.10
  -4   5  -4   99.39    5.70
  -4   5  -4  107.09    4.80
  -4   5  -4  107.29    7.20
  -4   5  -4  111.69    8.30
  -4   5  -4   86.79    6.40
  -4   5  -4  106.69    5.10
  -4   5  -4   96.29    4.10
   4  -5   4  103.49    7.80
   4  -5   4  101.89    5.10
   4  -5   4  102.09    7.80
   4  -5   4   94.39    8.00
   4  -5   4  102.39    5.60
   4  -5   4  116.69    6.90
   4  -5   4  102.09    4.10
  -5   5  -4    4.50    2.40
  -5   5  -4    6.20    1.80
  -5   5  -4    4.60    1.40
  -5   5  -4    5.50    1.20
  -5   5  -4    9.00    2.30
  -5   5  -4    4.80    0.70
  -5   5  -4    5.60    1.20
  -5   5  -4    4.40    2.10
   5  -5   4    6.70    0.90
   5  -5   4    5.00    2.00
   5  -5   4   11.30    5.40
   4   4  -4  143.39    5.50
   4   4  -4  145.19    6.40
   4   4  -4  140.39    6.40
   4   4  -4  149.29    6.10
   3   4  -4  157.28    6.80
   3   4  -4  148.39    6.00
   3   4  -4  150.98    6.80
   3   4  -4  146.99    7.10
   3   4  -4  143.69    7.10
   3   4  -4  151.48    7.00
   3   4  -4  157.88    7.00
   3   4  -4  150.88    7.30
  -3  -4   4  142.29    7.10
   2   4  -4   76.09    4.60
   2   4  -4   69.39    4.70
   2   4  -4   78.49    5.00
   2   4  -4   75.79   13.50
   2   4  -4   69.29    4.70
   2   4  -4   74.19    6.30
   2   4  -4   71.69    4.20
   2   4  -4   63.89    5.30
  -2  -4   4   76.99    3.30
  -2  -4   4   77.59    5.30
  -2  -4   4   78.89    3.30
  -2  -4   4   70.49    3.30
  -2  -4   4   75.69    3.80
   1   4  -4  196.78    7.90
   1   4  -4  194.98    8.20
   1   4  -4  206.28    8.00
  -1  -4   4  215.58    7.50
  -1  -4   4  216.38    6.70
  -1  -4   4  218.98    6.40
  -1  -4   4  212.28    6.80
  -1  -4   4  214.38    7.30
   0   4  -4  375.66   12.10
   0   4  -4  367.86   11.40
   0   4  -4  357.16   11.00
   0  -4   4  377.96   11.20
   0  -4   4  376.76   12.00
   0  -4   4  371.66   11.40
   0  -4   4  396.36   12.20
   0  -4   4  337.67   11.60
  -1   4  -4  216.78    7.10
  -1   4  -4  204.78    7.70
  -1   4  -4  209.78    6.60
  -1   4  -4  199.38    6.80
  -1   4  -4  211.58    8.30
   1  -4   4  204.08    6.90
   1  -4   4  211.38    7.80
   1  -4   4  197.38    7.10
   1  -4   4  205.88    7.50
   1  -4   4  204.48    7.20
   1  -4   4  195.48    6.90
  -2   4  -4  270.87   11.10
  -2   4  -4  249.48    8.10
  -2   4  -4  256.07    9.10
  -2   4  -4  268.77    8.60
  -2   4  -4  246.98    8.80
  -2   4  -4  248.48    8.30
  -2   4  -4  272.77    8.70
  -2   4  -4  272.87    9.90
   2  -4   4  273.87    9.10
   2  -4   4  259.97    8.70
   2  -4   4  244.48    8.60
   2  -4   4  261.07    9.00
   2  -4   4  256.97    8.60
   2  -4   4  246.38    9.90
   2  -4   4  261.27    9.60
   2  -4   4  277.67   10.10
   2  -4   4  259.07    8.00
  -3   4  -4   14.70    2.50
  -3   4  -4   17.50    4.90
  -3   4  -4   17.30    2.40
  -3   4  -4   16.50    1.60
  -3   4  -4   12.70    1.80
  -3   4  -4   13.40    2.00
  -3   4  -4   14.60    1.60
  -3   4  -4   19.50    2.90
  -3   4  -4   11.80    1.60
  -3   4  -4   11.10    1.50
  -3   4  -4   10.70    1.70
   3  -4   4   20.70    3.20
   3  -4   4   15.10    2.50
   3  -4   4   18.90    3.40
   3  -4   4   12.10    2.20
   3  -4   4   16.90    3.60
   3  -4   4    9.90    2.00
   3  -4   4   14.20    2.70
   3  -4   4   13.00    2.00
   3  -4   4   14.30    1.50
   3  -4   4   16.20    2.10
   3  -4   4   19.00    2.30
   3  -4   4   12.50    2.00
  -4   4  -4   66.79    3.80
  -4   4  -4   67.99    3.10
  -4   4  -4   67.59    3.40
  -4   4  -4   67.99    4.10
  -4   4  -4   71.09    6.40
  -4   4  -4   67.99    3.20
  -4   4  -4   68.69    4.80
  -4   4  -4   69.99    3.70
  -4   4  -4   64.29    3.20
   4  -4   4   68.99    3.10
   4  -4   4   59.39    4.40
   4  -4   4   74.79    8.30
   4  -4   4   68.69    4.10
   4  -4   4   59.49    7.20
   4  -4   4   74.59    3.80
   4  -4   4   65.69    4.90
   4  -4   4   82.29    5.40
   4  -4   4   69.19    6.60
  -5   4  -4   22.10    2.40
  -5   4  -4   23.60    1.60
  -5   4  -4   28.90    3.40
  -5   4  -4   22.30    1.80
  -5   4  -4   23.70    2.20
  -5   4  -4   19.70    2.50
  -5   4  -4   19.60    2.90
  -5   4  -4   22.00    2.30
   5  -4   4   21.20    2.40
   5  -4   4   24.00    3.70
   5  -4   4   25.80    1.50
   5  -4   4   21.70    3.10
  -6   4  -4    1.30    0.40
  -6   4  -4    1.20    0.70
  -6   4  -4    0.20    1.30
   6  -4   4    1.00    0.70
   6  -4   4    1.00    0.30
   6  -4   4    1.50    1.10
   5   3  -4  125.19    4.70
   5   3  -4  130.59    5.30
   5   3  -4  133.09    5.20
   5   3  -4  127.69    5.30
   4   3  -4  225.78   13.90
   4   3  -4  261.47    9.00
   4   3  -4  275.77   10.40
   4   3  -4  276.97   10.00
   4   3  -4  276.17   10.30
  -4  -3   4  263.57    9.70
  -4  -3   4  261.47   10.40
   3   3  -4    2.00    1.20
   3   3  -4    0.00    1.70
   3   3  -4    3.20    2.10
   3   3  -4    2.00    1.60
   3   3  -4    2.60    1.80
   3   3  -4    5.20    2.60
  -3  -3   4   -2.00    1.70
  -3  -3   4    5.10    1.60
   2   3  -4    4.40    1.10
   2   3  -4    5.20    4.20
   2   3  -4    5.70    2.00
   2   3  -4    1.70    2.10
  -2  -3   4    5.90    1.00
  -2  -3   4    4.80    0.90
   1   3  -4  517.05   15.90
   1   3  -4  517.05   15.40
   1   3  -4  462.05   15.60
  -1  -3   4  495.45   15.00
  -1  -3   4  564.14   16.10
  -1  -3   4  524.05   15.10
  -1  -3   4  515.95   14.90
   0   3  -4  256.07    8.60
   0   3  -4  228.88   10.20
   0   3  -4  244.88    7.60
   0   3  -4  255.77    8.30
   0  -3   4  257.57    7.90
   0  -3   4  263.57    7.80
   0  -3   4  261.57    8.30
  -1   3  -4   51.39    2.20
  -1   3  -4   46.20    2.60
  -1   3  -4   43.20    2.10
  -1   3  -4   49.50    2.10
  -1   3  -4   43.50    2.40
  -1   3  -4   40.50    2.60
  -1   3  -4   42.60    3.20
   1  -3   4   42.60    2.60
   1  -3   4   48.60    2.50
   1  -3   4   37.50    2.50
   1  -3   4   42.60    2.20
  -2   3  -4 1149.58   34.40
  -2   3  -4 1208.48   35.40
  -2   3  -4 1187.98   34.70
  -2   3  -4 1268.27   37.10
  -2   3  -4 1188.48   34.70
  -2   3  -4 1196.68   35.90
  -2   3  -4 1232.98   35.00
   2  -3   4 1216.98   36.00
   2  -3   4 1272.37   35.20
   2  -3   4 1154.18   34.70
   2  -3   4 1215.08   35.70
   2  -3   4 1189.78   34.50
   2  -3   4 1101.19   34.90
   2  -3   4 1218.28   35.20
  -3   3  -4  471.55   14.40
  -3   3  -4  460.65   15.30
  -3   3  -4  502.75   16.10
  -3   3  -4  530.15   18.30
  -3   3  -4  477.65   15.60
  -3   3  -4  479.05   14.40
  -3   3  -4  464.65   14.60
  -3   3  -4  470.85   15.20
  -3   3  -4  432.76   18.80
  -3   3  -4  459.75   14.30
  -3   3  -4  422.56   14.50
   3  -3   4  465.05   14.60
   3  -3   4  443.46   15.70
   3  -3   4  447.26   14.20
   3  -3   4  504.95   18.90
   3  -3   4  482.35   14.80
   3  -3   4  476.35   15.90
   3  -3   4  472.45   15.10
   3  -3   4  464.45   15.20
   3  -3   4  475.95   14.70
   3  -3   4  474.55   16.20
  -4   3  -4   14.70    1.70
  -4   3  -4   13.10    1.70
  -4   3  -4   15.20    2.10
  -4   3  -4   13.60    2.80
  -4   3  -4   14.30    2.20
  -4   3  -4   15.20    2.80
  -4   3  -4   14.40    1.70
  -4   3  -4   13.30    1.80
  -4   3  -4   13.20    2.30
   4  -3   4   12.90    2.50
   4  -3   4   15.20    1.30
   4  -3   4   19.70    2.90
   4  -3   4   17.70    2.40
   4  -3   4   13.20    1.80
   4  -3   4   16.30    2.30
   4  -3   4   14.60    2.40
   4  -3   4   10.20    1.70
   4  -3   4   12.60    2.30
   4  -3   4   17.40    4.00
  -5   3  -4   48.70    4.70
  -5   3  -4   47.60    3.20
  -5   3  -4   48.00    2.50
  -5   3  -4   51.29    2.80
  -5   3  -4   47.00    2.50
  -5   3  -4   48.70    3.20
   5  -3   4   46.70    2.80
   5  -3   4   45.90    4.80
   5  -3   4   45.30    3.10
   5  -3   4   47.80    2.10
  -6   3  -4    3.00    1.70
  -6   3  -4    4.50    0.90
  -6   3  -4    6.00    0.80
  -6   3  -4    4.20    1.00
   6  -3   4    4.20    1.50
   6  -3   4    5.70    1.00
   5   2  -4   48.10    3.10
   5   2  -4   46.50    3.20
   5   2  -4   43.20    2.60
   5   2  -4   41.30    3.00
  -5  -2   4   49.40    3.90
  -5  -2   4   39.70    3.30
   4   2  -4   18.40    2.70
   4   2  -4   16.80    2.50
   4   2  -4   18.30    3.00
   4   2  -4   15.60    2.60
   4   2  -4   17.00    2.60
   4   2  -4   20.30    2.70
  -4  -2   4   18.80    2.70
  -4  -2   4   21.90    3.10
  -4  -2   4   14.50    2.90
  -4  -2   4   16.30    2.30
   3   2  -4  380.76   19.70
   3   2  -4  342.47   12.40
   3   2  -4  355.76   12.50
   3   2  -4  345.77   12.70
   3   2  -4  345.07   12.60
   3   2  -4  341.07   11.70
   3   2  -4  356.16   11.50
  -3  -2   4  350.56   10.90
  -3  -2   4  351.46   10.50
  -3  -2   4  340.47   11.50
   2   2  -4  859.31   25.20
   2   2  -4  826.72   24.40
  -2  -2   4  793.72   24.30
  -2  -2   4  868.61   24.50
  -2  -2   4  808.92   23.90
  -2  -2   4  840.22   23.90
   1   2  -4  123.69    4.80
   1   2  -4  122.09    4.70
   1   2  -4  124.49    4.90
  -1  -2   4  129.39    4.10
  -1  -2   4  130.99    4.20
  -1  -2   4  127.09    4.10
   0   2  -4  290.47    9.40
   0   2  -4  284.27    8.90
   0   2  -4  279.67    8.60
   0   2  -4  284.17    9.10
   0   2  -4  289.87    9.10
   0   2  -4  256.77    8.70
   0  -2   4  290.37    8.80
   0  -2   4  288.67    8.50
   0  -2   4  280.87    8.60
   0  -2   4  277.57    8.90
   0  -2   4  295.77    8.90
   0  -2   4  289.77    8.40
  -1   2  -4   16.80    1.20
  -1   2  -4   16.00    1.50
  -1   2  -4   16.50    1.40
  -1   2  -4   16.40    1.40
  -1   2  -4   15.40    1.40
  -1   2  -4   15.50    1.20
  -1   2  -4   16.70    2.40
  -1   2  -4   13.50    1.20
   1  -2   4   16.40    1.50
   1  -2   4   17.20    1.20
   1  -2   4   15.40    1.30
   1  -2   4   15.60    1.90
   1  -2   4   14.00    1.30
   1  -2   4   15.80    1.20
  -2   2  -4   52.89    2.90
  -2   2  -4   55.29    3.00
  -2   2  -4   57.19    4.90
  -2   2  -4   52.89    2.40
  -2   2  -4   55.99    2.60
  -2   2  -4   55.99    2.50
  -2   2  -4   56.19    2.80
  -2   2  -4   53.99    3.20
   2  -2   4   59.39    3.10
   2  -2   4   58.39    2.70
   2  -2   4   57.09    2.90
   2  -2   4   59.59    2.60
   2  -2   4   61.49    3.30
   2  -2   4   57.19    2.80
  -3   2  -4   61.99    4.00
  -3   2  -4   57.49    3.60
  -3   2  -4   59.59    3.40
  -3   2  -4   56.39    2.90
  -3   2  -4   58.89    2.80
  -3   2  -4   54.29    2.80
  -3   2  -4   60.69    3.90
  -3   2  -4   55.39    3.00
   3  -2   4   56.59    4.30
   3  -2   4   52.19    2.60
   3  -2   4   49.90    4.60
   3  -2   4   62.09    3.20
   3  -2   4   58.19    3.20
   3  -2   4   56.59    3.60
   3  -2   4   60.49    3.30
   3  -2   4   63.69    8.50
   3  -2   4   67.79    4.30
  -4   2  -4  144.99    5.50
  -4   2  -4  148.59    5.60
  -4   2  -4  147.49    7.50
  -4   2  -4  144.99    6.40
  -4   2  -4  142.99    6.70
  -4   2  -4  135.29    5.70
  -4   2  -4  134.39    6.80
   4  -2   4  147.79    6.00
   4  -2   4  143.19    6.30
   4  -2   4  139.99    6.00
   4  -2   4  145.29    6.90
   4  -2   4  139.89    4.90
   4  -2   4  142.29    6.40
   4  -2   4  142.39    5.80
   4  -2   4  144.39    8.70
   4  -2   4  141.29    6.70
   4  -2   4  135.49    8.50
   4  -2   4  144.29    8.30
  -5   2  -4    1.10    2.30
  -5   2  -4    1.60    1.20
  -5   2  -4    1.70    0.90
  -5   2  -4    2.60    1.00
  -5   2  -4    4.70    2.70
  -5   2  -4    1.00    0.70
   5  -2   4    2.10    1.30
   5  -2   4    0.10    1.10
   5  -2   4   -0.50    1.50
   5  -2   4    0.50    1.80
   5  -2   4    2.90    1.00
   5  -2   4    0.70    0.40
  -6   2  -4   43.10    1.90
  -6   2  -4   41.10    2.00
  -6   2  -4   45.70    2.40
   6  -2   4   42.00    2.30
   6  -2   4   43.40    2.20
   6  -2   4   40.90    2.50
   5   1  -4   97.59    5.30
   5   1  -4   93.79    4.90
   5   1  -4   92.89    4.30
   5   1  -4   97.99    5.00
   5   1  -4   86.89    4.80
  -5  -1   4   96.19    4.70
  -5  -1   4   99.09    6.20
  -5  -1   4   91.59    4.70
  -5  -1   4   97.49    5.30
   4   1  -4   91.79    5.20
   4   1  -4   84.89    5.10
   4   1  -4   83.19    4.50
   4   1  -4   86.59    5.40
   4   1  -4   85.59    5.70
   4   1  -4   85.89   10.70
   4   1  -4   87.39    5.20
  -4  -1   4   86.69    5.10
  -4  -1   4   81.89    3.80
  -4  -1   4   80.49    5.20
  -4  -1   4   92.79    5.20
  -4  -1   4   87.19    4.30
   3   1  -4  155.68    6.50
   3   1  -4  138.19    8.20
   3   1  -4  150.18    7.00
   3   1  -4  148.79    6.70
   3   1  -4  142.59    7.00
   3   1  -4  160.08    5.80
  -3  -1   4  156.18    5.50
  -3  -1   4  153.08    5.50
  -3  -1   4  157.48    5.30
  -3  -1   4  140.69    6.00
  -3  -1   4  150.78    5.90
   2   1  -4  555.04   17.40
   2   1  -4  564.44   17.30
   2   1  -4  560.54   16.60
  -2  -1   4  562.64   16.40
  -2  -1   4  532.35   16.30
  -2  -1   4  548.45   16.20
  -2  -1   4  574.54   16.40
  -2  -1   4  578.44   16.80
   1   1  -4 1745.43   48.50
   1   1  -4 1686.73   48.30
   1   1  -4 1728.13   48.00
   1   1  -4 1640.64   48.40
   1   1  -4 1724.43   48.80
   1   1  -4 1746.23   48.40
  -1  -1   4 1695.03   48.10
  -1  -1   4 1733.63   48.00
  -1  -1   4 1717.73   48.00
  -1  -1   4 1714.73   48.00
  -1  -1   4 1589.94   48.00
  -1  -1   4 1605.74   48.10
   0   1  -4  428.76   12.80
   0   1  -4  448.76   12.70
   0   1  -4  437.86   12.80
   0   1  -4  426.76   13.30
   0  -1   4  434.26   12.40
   0  -1   4  421.36   12.60
   0  -1   4  431.66   12.30
   0  -1   4  420.96   12.50
   0  -1   4  393.86   12.40
   0  -1   4  403.96   12.60
  -1   1  -4  341.37   11.20
  -1   1  -4  336.77   10.20
  -1   1  -4  338.97   10.40
  -1   1  -4  330.97   10.20
   1  -1   4  316.07   10.10
   1  -1   4  350.06   10.20
   1  -1   4  328.77   10.00
   1  -1   4  333.07   10.50
   1  -1   4  317.77   10.10
  -2   1  -4  925.41   27.30
  -2   1  -4  911.41   27.10
  -2   1  -4  913.91   29.30
  -2   1  -4  916.51   27.80
  -2   1  -4  941.51   27.50
  -2   1  -4  980.20   28.00
  -2   1  -4  942.31   27.20
  -2   1  -4  908.61   27.30
   2  -1   4  962.50   27.80
   2  -1   4  950.00   27.10
   2  -1   4  953.50   27.70
   2  -1   4  948.91   27.40
   2  -1   4  924.01   27.10
   2  -1   4  905.71   27.30
   2  -1   4  957.30   28.00
  -3   1  -4  195.68    7.00
  -3   1  -4  199.88    7.50
  -3   1  -4  200.58    6.70
  -3   1  -4  192.08    6.70
  -3   1  -4  199.28    7.80
  -3   1  -4  197.38    8.00
  -3   1  -4  202.18    7.60
   3  -1   4  210.98   10.50
   3  -1   4  193.78    6.80
   3  -1   4  188.58    8.10
   3  -1   4  196.78    7.30
   3  -1   4  201.48    8.70
   3  -1   4  199.68    7.40
   3  -1   4  200.98    8.70
   3  -1   4  197.68    7.50
  -4   1  -4   48.40    3.00
  -4   1  -4   50.19    4.10
  -4   1  -4   54.69    3.80
  -4   1  -4   42.30    4.40
  -4   1  -4   45.50    3.30
  -4   1  -4   46.10    2.70
  -4   1  -4   51.49    4.10
   4  -1   4   48.00    3.30
   4  -1   4   45.60    2.00
   4  -1   4   47.80    4.00
   4  -1   4   48.70    3.10
   4  -1   4   46.20    5.00
   4  -1   4   49.50    3.40
   4  -1   4   51.69    5.10
   4  -1   4   50.39    3.50
  -5   1  -4    8.10    1.70
  -5   1  -4   13.60    1.70
  -5   1  -4   17.00    3.00
  -5   1  -4   11.70    1.60
   5  -1   4   13.20    1.70
   5  -1   4   13.60    1.90
   5  -1   4   16.70    2.80
   5  -1   4   13.90    2.00
   5  -1   4   12.20    0.80
   5  -1   4   10.60    1.60
   5  -1   4    8.10    2.30
  -6   1  -4   90.49    3.10
  -6   1  -4   89.19    3.30
   6  -1   4   88.39    3.50
   6  -1   4   88.89    3.30
   6  -1   4   87.99    3.50
   6   0  -4   -0.20    0.90
   6   0  -4    1.10    0.80
   6   0  -4    0.80    1.00
   6   0  -4    2.20    0.90
  -6   0   4   -0.70    1.00
  -6   0   4    1.20    1.10
  -6   0   4   -0.40    1.60
   5   0  -4   45.10    4.00
   5   0  -4   43.70    6.70
   5   0  -4   43.30    3.40
   5   0  -4   41.70    3.50
   5   0  -4   43.70    3.20
   5   0  -4   44.30    3.60
  -5   0   4   42.40    3.30
  -5   0   4   44.40    4.20
  -5   0   4   43.50    3.60
  -5   0   4   42.00    3.30
   4   0  -4   48.20    4.20
   4   0  -4   51.19    4.20
   4   0  -4   50.69    5.00
   4   0  -4   53.99    4.40
   4   0  -4   52.09    4.20
  -4   0   4   45.00    3.80
  -4   0   4   50.29    3.80
  -4   0   4   54.09    4.80
  -4   0   4   50.39    6.00
  -4   0   4   47.30    3.80
  -4   0   4   59.69    4.10
  -4   0   4   50.59    3.20
  -4   0   4   46.70    3.30
   3   0  -4  148.49    6.80
   3   0  -4  150.48    5.40
   3   0  -4  152.58    6.30
   3   0  -4  146.69    6.90
   3   0  -4  152.58   11.90
  -3   0   4  149.99    5.50
  -3   0   4  144.19    5.80
  -3   0   4  146.79    5.70
  -3   0   4  144.29    5.40
  -3   0   4  152.78    5.60
  -3   0   4  156.08    5.60
   2   0  -4  354.26   10.60
   2   0  -4  349.87   11.60
   2   0  -4  355.86   10.50
   2   0  -4  345.47   10.60
   2   0  -4  376.56   12.80
  -2   0   4  354.96   10.80
  -2   0   4  337.57   10.50
  -2   0   4  349.67   10.50
  -2   0   4  345.77   10.80
  -2   0   4  341.87   10.40
  -2   0   4  344.37   10.70
   1   0  -4  872.41   24.60
   1   0  -4  861.01   24.70
   1   0  -4  851.31   25.70
   1   0  -4  842.32   24.70
   1   0  -4  866.41   24.80
   1   0  -4  882.01   24.60
  -1   0   4  865.51   24.60
  -1   0   4  838.12   24.50
  -1   0   4  863.31   24.60
  -1   0   4  862.91   24.60
  -1   0   4  816.52   24.30
   0   0  -4 1176.78   34.90
   0   0  -4 1207.78   34.90
   0   0  -4 1263.57   35.00
   0   0  -4 1223.68   35.80
   0   0  -4 1223.88   34.90
   0   0  -4 1218.88   35.00
   0   0   4 1250.67   34.70
   0   0   4 1226.58   34.70
   0   0   4 1188.48   35.10
   0   0   4 1231.88   34.90
   0   0   4 1256.37   34.90
  -1   0  -4 5854.41  163.78
  -1   0  -4 5970.40  163.68
  -1   0  -4 5483.05  164.68
  -1   0  -4 5963.90  163.78
   1   0   4 6218.28  163.68
   1   0   4 5733.73  164.08
   1   0   4 5553.84  163.68
   1   0   4 5924.01  163.78
   1   0   4 5707.63  163.28
   1   0   4 5808.22  163.98
  -2   0  -4  137.99    5.30
  -2   0  -4  142.29    4.80
  -2   0  -4  144.59    4.90
  -2   0  -4  141.49    5.00
  -2   0  -4  150.88    5.50
  -2   0  -4  138.59    5.00
   2   0   4  145.69    5.30
   2   0   4  145.89    5.30
   2   0   4  127.79    9.70
   2   0   4  154.78    6.10
   2   0   4  145.09    5.60
   2   0   4  143.99    5.50
   2   0   4  145.89    5.10
   2   0   4  132.39    5.50
  -3   0  -4   81.59    4.50
  -3   0  -4   92.59    5.10
  -3   0  -4   88.79    4.60
  -3   0  -4   85.79    3.50
   3   0   4   86.39    4.50
   3   0   4   84.99    5.20
   3   0   4   81.79    4.90
   3   0   4   94.39    4.50
   3   0   4   83.19    4.20
   3   0   4   90.99    5.00
  -4   0  -4   76.79    3.50
  -4   0  -4   75.59    5.10
  -4   0  -4   78.49    3.90
  -4   0  -4   75.49    5.50
  -4   0  -4   73.09    3.60
  -4   0  -4   73.69    7.60
  -4   0  -4   76.19    4.70
   4   0   4   77.69    6.20
   4   0   4   74.19    4.00
   4   0   4   74.49    3.90
   4   0   4   71.09    5.10
   4   0   4   71.49    2.70
   4   0   4   79.79    6.00
   4   0   4   76.59    4.10
   4   0   4   79.99    4.20
  -5   0  -4    1.70    0.90
  -5   0  -4    2.50    0.90
  -5   0  -4    6.30    3.00
   5   0   4    1.60    0.80
   5   0   4    0.30    1.10
   5   0   4    1.90    1.10
   5   0   4    2.10    1.00
   5   0   4   -0.20    1.60
   5   0   4   -0.30    1.00
   6  -1  -4   26.60    2.30
   6  -1  -4   28.80    2.20
   6  -1  -4   29.40    2.10
   6  -1  -4   28.30    2.50
   6  -1  -4   28.80    2.60
  -6   1   4   28.60    2.00
  -6   1   4   25.20    2.50
  -6   1   4   27.90    2.60
  -6   1   4   29.20    2.20
   5  -1  -4  127.49    5.70
   5  -1  -4  118.49    6.40
   5  -1  -4  118.29    5.60
   5  -1  -4  117.19    5.40
   5  -1  -4  101.49    7.70
   5  -1  -4  129.49    8.30
   5  -1  -4  117.79    5.90
   5  -1  -4  118.79    4.00
  -5   1   4  107.29    5.50
  -5   1   4  118.89    7.00
  -5   1   4  119.69    5.50
  -5   1   4  124.09    6.10
  -5   1   4  122.89    5.50
  -5   1   4  117.19    5.30
   4  -1  -4  604.64   19.60
   4  -1  -4  671.23   21.40
   4  -1  -4  560.64   20.20
   4  -1  -4  603.14   19.90
   4  -1  -4  635.34   27.90
   4  -1  -4  600.54   22.80
   4  -1  -4  603.04   20.80
  -4   1   4  579.14   18.60
  -4   1   4  608.44   19.00
  -4   1   4  582.14   20.50
  -4   1   4  618.34   19.70
  -4   1   4  592.64   19.10
  -4   1   4  602.24   18.90
  -4   1   4  593.44   18.60
  -4   1   4  597.04   18.90
  -4   1   4  582.54   18.90
  -4   1   4  564.94   19.30
   3  -1  -4  819.12   24.80
   3  -1  -4  790.62   23.70
   3  -1  -4  822.62   24.00
   3  -1  -4  860.51   24.90
  -3   1   4  779.42   23.80
  -3   1   4  831.42   24.40
  -3   1   4  778.22   23.90
  -3   1   4  768.02   24.10
  -3   1   4  813.42   24.10
  -3   1   4  807.42   24.20
   2  -1  -4  961.00   28.60
   2  -1  -4  987.80   28.40
   2  -1  -4  983.50   28.10
   2  -1  -4  964.30   27.80
   2  -1  -4  973.40   30.00
   2  -1  -4  978.10   27.70
   2  -1  -4  945.31   27.80
   2  -1  -4  956.90   28.10
  -2   1   4  964.00   27.90
  -2   1   4  970.00   28.30
  -2   1   4  943.31   28.10
  -2   1   4  984.50   27.90
  -2   1   4  968.20   28.10
   1  -1  -4  256.87    9.40
   1  -1  -4  257.47    7.90
   1  -1  -4  263.17    8.00
   1  -1  -4  257.87    7.80
   1  -1  -4  258.17    7.90
   1  -1  -4  256.97    7.90
  -1   1   4  261.27    7.70
  -1   1   4  263.27    7.80
  -1   1   4  264.57    8.00
  -1   1   4  241.88    8.10
  -1   1   4  244.88    8.20
  -1   1   4  260.47    7.70
  -1   1   4  257.77    7.80
  -1   1   4  258.47    8.00
   0  -1  -4 1959.70   53.79
   0  -1  -4 1941.11   53.79
   0  -1  -4 1898.81   53.79
   0  -1  -4 1861.71   54.89
   0  -1  -4 1956.60   53.79
   0  -1  -4 1783.72   53.59
   0  -1  -4 1788.22   53.69
   0   1   4 1868.11   54.29
   0   1   4 1865.31   54.19
   0   1   4 1961.40   53.69
   0   1   4 1928.71   53.59
   0   1   4 1934.21   53.49
  -1  -1  -4   50.89    2.20
  -1  -1  -4   49.80    2.40
  -1  -1  -4   50.19    2.20
   1   1   4   47.40    2.20
   1   1   4   51.89    2.60
   1   1   4   47.60    2.60
   1   1   4   46.30    2.50
   1   1   4   46.30    4.50
   1   1   4   48.60    2.30
  -2  -1  -4  992.80   29.90
  -2  -1  -4 1083.49   30.50
  -2  -1  -4 1043.60   30.00
  -2  -1  -4 1042.70   29.90
  -2  -1  -4 1041.70   30.00
  -2  -1  -4 1051.59   29.70
   2   1   4 1033.70   31.20
   2   1   4 1052.99   30.50
   2   1   4  969.50   30.20
  -3  -1  -4   56.39    3.60
  -3  -1  -4   56.59    5.40
  -3  -1  -4   54.59    2.60
  -3  -1  -4   56.89    3.00
   3   1   4   56.59    3.50
   3   1   4   55.49    3.20
   3   1   4   48.20    2.10
   3   1   4   50.69    4.60
   3   1   4   52.89    3.40
   3   1   4   51.49    4.20
   3   1   4   55.69    3.50
   3   1   4   60.89    5.10
   3   1   4   53.29    3.40
  -4  -1  -4   29.40    2.40
  -4  -1  -4   29.90    3.90
  -4  -1  -4   33.60    5.30
  -4  -1  -4   37.50    3.00
  -4  -1  -4   32.00    4.20
   4   1   4   36.70    2.90
   4   1   4   35.00    2.80
   4   1   4   39.40    4.00
   4   1   4   37.00    3.70
   4   1   4   34.70    2.70
   4   1   4   35.70    3.30
   4   1   4   34.30    4.30
   4   1   4   36.10    2.80
  -5  -1  -4  258.17    8.20
  -5  -1  -4  238.58   11.40
  -5  -1  -4  255.27    8.70
  -5  -1  -4  258.87    8.30
  -5  -1  -4  262.37    8.20
   5   1   4  235.78    8.30
   5   1   4  258.47    8.70
   5   1   4  251.87    9.00
   5   1   4  258.47    8.60
   5   1   4  259.17    8.50
   5   1   4  264.47    8.90
   6  -2  -4  149.59    5.60
   6  -2  -4  144.09    5.40
   6  -2  -4  150.98    6.20
   6  -2  -4  143.79    5.50
  -6   2   4  141.89    5.90
  -6   2   4  146.29    5.70
  -6   2   4  143.49    5.60
  -6   2   4  148.09    5.30
   5  -2  -4  287.97   10.10
   5  -2  -4  282.27   11.60
   5  -2  -4  295.57    9.10
   5  -2  -4  285.37   10.60
   5  -2  -4  285.07   13.10
   5  -2  -4  251.57   13.60
   5  -2  -4  299.27   10.30
  -5   2   4  291.07   10.20
  -5   2   4  289.47   10.10
  -5   2   4  279.77   11.90
  -5   2   4  282.07   11.40
  -5   2   4  276.07   10.60
  -5   2   4  273.47   11.10
  -5   2   4  288.47   10.10
  -5   2   4  276.97   10.60
   4  -2  -4   41.20    5.10
   4  -2  -4   53.69    9.50
   4  -2  -4   42.30    4.00
   4  -2  -4   52.39    3.10
   4  -2  -4   47.30    4.80
   4  -2  -4   46.70    7.10
   4  -2  -4   46.60    2.70
  -4   2   4   45.40    3.50
  -4   2   4   55.49    3.70
  -4   2   4   47.80    4.70
  -4   2   4   41.60    3.30
  -4   2   4   48.90    4.90
  -4   2   4   47.80    3.60
  -4   2   4   50.39    3.40
  -4   2   4   53.69    3.50
  -4   2   4   52.29    3.50
   3  -2  -4  850.01   31.30
   3  -2  -4  710.33   24.90
   3  -2  -4  752.92   23.00
   3  -2  -4  797.52   23.00
   3  -2  -4  727.93   22.90
   3  -2  -4  785.72   23.60
  -3   2   4  806.42   24.00
  -3   2   4  763.92   23.00
  -3   2   4  774.62   23.70
  -3   2   4  740.23   26.30
  -3   2   4  782.42   23.00
  -3   2   4  776.42   23.50
  -3   2   4  769.72   22.90
  -3   2   4  763.82   23.20
  -3   2   4  733.03   23.30
   2  -2  -4  279.97    8.40
   2  -2  -4  255.87    8.90
   2  -2  -4  269.77    9.10
   2  -2  -4  260.67    9.90
   2  -2  -4  263.47   11.10
   2  -2  -4  275.07    8.50
   2  -2  -4  273.57    8.60
   2  -2  -4  279.57    8.50
   2  -2  -4  272.67    8.70
  -2   2   4  282.27    8.50
  -2   2   4  268.07    8.60
  -2   2   4  276.27    8.90
  -2   2   4  252.17    8.80
  -2   2   4  257.17    8.80
  -2   2   4  279.77    8.50
   1  -2  -4    4.10    0.70
   1  -2  -4    3.40    0.70
   1  -2  -4    6.00    1.00
   1  -2  -4    4.50    0.70
   1  -2  -4    5.00    0.80
   1  -2  -4    6.10    0.90
   1  -2  -4    7.30    2.40
  -1   2   4    4.50    1.20
  -1   2   4    6.20    0.80
  -1   2   4    6.10    1.10
  -1   2   4    4.70    0.60
  -1   2   4    5.50    0.70
  -1   2   4    5.10    0.60
   0  -2  -4  181.38    6.20
   0  -2  -4  204.48    6.40
   0  -2  -4  189.28    5.90
   0  -2  -4  200.78    6.50
   0  -2  -4  204.68    6.40
   0  -2  -4  195.38    6.20
   0  -2  -4  198.18    6.50
   0   2   4  198.18    6.00
   0   2   4  202.38    6.20
   0   2   4  202.88    6.20
  -1  -2  -4  156.28    5.30
  -1  -2  -4  166.28    5.40
  -1  -2  -4  162.98    5.50
  -1  -2  -4  157.98    5.10
  -1  -2  -4  164.48    5.60
  -1  -2  -4  164.58    5.60
   1   2   4  168.78    5.70
   1   2   4  157.78    5.60
   1   2   4  161.08    6.90
   1   2   4  166.78    5.60
   1   2   4  156.98    5.50
  -2  -2  -4  406.36   12.50
  -2  -2  -4  415.46   12.00
  -2  -2  -4  409.36   12.50
  -2  -2  -4  400.96   12.60
  -2  -2  -4  397.66   12.40
   2   2   4  394.36   12.90
   2   2   4  389.76   12.90
   2   2   4  406.96   13.10
   2   2   4  391.06   12.60
   2   2   4  400.56   13.30
   2   2   4  404.76   13.00
  -3  -2  -4    4.40    1.00
  -3  -2  -4    2.30    1.40
  -3  -2  -4    2.40    1.90
   3   2   4    7.60    3.30
   3   2   4    3.60    1.50
   3   2   4    5.20    1.50
   3   2   4    2.80    1.80
   3   2   4    4.20    1.70
   3   2   4    2.60    3.30
   3   2   4    0.60    2.10
   3   2   4    4.50    1.50
   3   2   4    8.90    2.50
  -4  -2  -4   36.20    5.30
  -4  -2  -4   45.00    2.70
  -4  -2  -4   43.20    4.90
  -4  -2  -4   45.20    2.40
  -4  -2  -4   41.90    2.90
   4   2   4   39.90    3.50
   4   2   4   47.40    3.00
   4   2   4   39.50    8.00
   4   2   4   50.09    3.80
   4   2   4   44.60    3.20
   4   2   4   46.40    2.90
   4   2   4   40.90    2.90
   4   2   4   43.40    4.80
  -5  -2  -4   75.79    3.10
  -5  -2  -4   70.69    3.30
   5   2   4   76.79    3.60
   5   2   4   80.19    3.30
   5   2   4   71.99    5.00
   5   2   4   76.39    3.30
   5   2   4   76.79    3.30
   6  -3  -4   26.60    2.00
   6  -3  -4   27.10    2.60
   6  -3  -4   29.00    3.90
   6  -3  -4   22.90    3.80
   6  -3  -4   28.40    2.10
  -6   3   4   30.70    2.70
  -6   3   4   27.90    2.20
  -6   3   4   26.00    1.80
  -6   3   4   30.10    2.20
  -6   3   4   22.70    2.80
   5  -3  -4  136.59    5.70
   5  -3  -4  122.79   10.60
   5  -3  -4  130.49    7.10
   5  -3  -4  144.59    9.20
   5  -3  -4  132.59    5.00
   5  -3  -4  122.79    6.30
  -5   3   4  127.99    6.20
  -5   3   4  122.69    6.60
  -5   3   4  125.79    6.90
  -5   3   4  135.19    7.90
  -5   3   4  137.09    5.90
  -5   3   4  133.39    5.60
  -5   3   4  132.99    5.70
  -5   3   4  130.29    6.20
  -5   3   4  125.59    6.50
   4  -3  -4   11.90    2.40
   4  -3  -4   14.70    2.80
   4  -3  -4   15.60    1.80
   4  -3  -4   14.90    3.10
   4  -3  -4   18.90    6.50
   4  -3  -4   15.00    4.20
   4  -3  -4   19.90    3.50
  -4   3   4   18.10    2.50
  -4   3   4   16.20    2.60
  -4   3   4   14.40    2.30
  -4   3   4   16.20    2.80
  -4   3   4   15.40    2.10
  -4   3   4   14.10    2.90
  -4   3   4   12.30    2.10
  -4   3   4   15.40    2.10
  -4   3   4   13.40    2.00
  -4   3   4   17.20    2.40
   3  -3  -4  227.08    7.20
   3  -3  -4  209.78    7.90
   3  -3  -4  215.28    7.40
   3  -3  -4  239.08   15.50
   3  -3  -4  218.48    7.30
   3  -3  -4  226.38    7.80
   3  -3  -4  220.58    8.00
   3  -3  -4  202.38    9.90
   3  -3  -4  201.48    7.60
  -3   3   4  223.58    7.90
  -3   3   4  200.88    8.80
  -3   3   4  226.18    7.50
  -3   3   4  224.48    8.40
  -3   3   4  215.48    7.90
  -3   3   4  196.38   14.70
  -3   3   4  230.68    8.30
  -3   3   4  216.88    7.80
  -3   3   4  220.88    9.40
  -3   3   4  223.48    8.00
  -3   3   4  223.58    7.60
   2  -3  -4 1036.80   29.70
   2  -3  -4 1037.90   29.60
   2  -3  -4 1026.00   29.50
   2  -3  -4 1009.10   33.10
   2  -3  -4 1037.80   30.10
   2  -3  -4 1036.30   29.60
   2  -3  -4  989.30   29.80
   2  -3  -4 1003.60   30.00
   2  -3  -4 1032.10   29.30
  -2   3   4  987.10   30.00
  -2   3   4 1017.50   29.50
  -2   3   4 1018.80   30.10
  -2   3   4 1008.70   29.70
  -2   3   4 1011.70   30.00
  -2   3   4 1023.00   29.30
  -2   3   4  967.30   29.70
   1  -3  -4  265.67    9.40
   1  -3  -4  279.57    9.10
   1  -3  -4  284.37    8.90
   1  -3  -4  295.87    9.30
   1  -3  -4  294.07    9.20
   1  -3  -4  298.77    9.20
   1  -3  -4  281.57   12.60
   1  -3  -4  272.97    9.10
   1  -3  -4  270.17    9.40
  -1   3   4  283.57    8.80
  -1   3   4  283.37    9.20
  -1   3   4  297.87    8.50
  -1   3   4  285.47    8.30
  -1   3   4  277.07    9.00
  -1   3   4  294.97    9.90
  -1   3   4  291.17    9.00
   0  -3  -4  727.03   21.10
   0  -3  -4  694.43   21.00
   0  -3  -4  692.03   21.10
   0  -3  -4  705.93   21.10
   0  -3  -4  724.43   20.80
   0   3   4  715.63   20.60
   0   3   4  717.83   20.50
   0   3   4  727.03   20.70
   0   3   4  641.54   22.50
   0   3   4  708.83   21.50
  -1  -3  -4   14.20    1.10
  -1  -3  -4   11.90    1.20
  -1  -3  -4   14.20    1.20
  -1  -3  -4   12.20    1.50
  -1  -3  -4   12.20    1.60
  -1  -3  -4   13.20    1.60
  -1  -3  -4   12.70    1.70
   1   3   4   14.00    1.90
   1   3   4    9.60    1.60
   1   3   4   13.70    1.60
   1   3   4   13.00    2.50
  -2  -3  -4   17.70    2.20
  -2  -3  -4   17.50    2.00
  -2  -3  -4   19.60    2.30
  -2  -3  -4   19.40    2.20
  -2  -3  -4   13.00    2.00
  -2  -3  -4   17.30    1.80
  -2  -3  -4   13.40    1.40
   2   3   4   15.60    2.10
   2   3   4   19.70    2.70
   2   3   4   18.50    2.50
   2   3   4   20.90    3.20
   2   3   4   14.80    2.70
   2   3   4   15.70    2.30
   2   3   4   16.60    3.20
   2   3   4   18.10    2.30
   2   3   4   18.90    2.30
  -3  -3  -4    6.70    1.50
  -3  -3  -4    9.80    1.50
   3   3   4    7.20    1.60
   3   3   4    2.90    2.60
   3   3   4    9.90    2.30
   3   3   4    7.50    2.40
   3   3   4   13.70    2.90
   3   3   4    4.80    1.40
   3   3   4    6.30    1.50
   3   3   4    9.90    1.70
  -4  -3  -4   32.40    4.00
  -4  -3  -4   37.50    3.90
  -4  -3  -4   40.20    2.60
  -4  -3  -4   37.80    2.40
   4   3   4   41.60    3.40
   4   3   4   36.10    2.50
   4   3   4   43.50    3.00
   4   3   4   38.10    2.50
   4   3   4   38.10    2.50
   5   3   4   29.40    2.00
   5   3   4   26.50    1.60
   5   3   4   26.00    1.60
   5   3   4   27.80    1.70
   6  -4  -4    8.60    1.30
   6  -4  -4    9.40    1.60
   6  -4  -4    6.00    2.10
   6  -4  -4    8.80    0.80
  -6   4   4   10.10    1.60
  -6   4   4    7.90    1.10
  -6   4   4    9.60    1.30
  -6   4   4    9.30    1.30
   5  -4  -4   14.50    3.80
   5  -4  -4   14.30    2.60
   5  -4  -4   11.10    1.80
   5  -4  -4   10.60    3.30
   5  -4  -4   11.90    2.10
   5  -4  -4   14.70    1.50
  -5   4   4   11.30    2.40
  -5   4   4   14.40    2.20
  -5   4   4   11.40    2.20
  -5   4   4   12.80    2.40
  -5   4   4   10.30    1.90
  -5   4   4   14.20    2.50
  -5   4   4   10.60    2.10
  -5   4   4   13.90    1.90
   4  -4  -4   10.50    2.80
   4  -4  -4    9.10    1.50
   4  -4  -4   10.40    1.60
   4  -4  -4    8.70    2.30
   4  -4  -4   12.90    4.20
   4  -4  -4   12.20    2.90
   4  -4  -4    5.40    2.60
   4  -4  -4   10.40    3.90
  -4   4   4   12.00    2.60
  -4   4   4   11.00    2.10
  -4   4   4   10.40    2.30
  -4   4   4   10.80    1.80
  -4   4   4    6.50    1.80
  -4   4   4   10.10    1.90
  -4   4   4    9.30    1.60
  -4   4   4    6.50    2.10
  -4   4   4    6.20    1.70
  -4   4   4   11.10    2.00
  -4   4   4    9.50    1.70
   3  -4  -4  232.28    8.70
   3  -4  -4  239.18    9.20
   3  -4  -4  244.48   10.90
   3  -4  -4  247.48   13.90
   3  -4  -4  222.48    8.80
   3  -4  -4  233.58   10.30
   3  -4  -4  252.77   17.90
   3  -4  -4  244.98    8.40
   3  -4  -4  233.98    8.50
   3  -4  -4  241.48    8.30
   3  -4  -4  235.48    8.50
   3  -4  -4  245.18    8.80
   3  -4  -4  239.98    9.00
  -3   4   4  241.98    8.40
  -3   4   4  240.88    9.00
  -3   4   4  225.48    9.30
  -3   4   4  247.08    8.50
  -3   4   4  247.98   10.30
  -3   4   4  243.58    9.40
  -3   4   4  242.18    8.70
  -3   4   4  247.18    8.60
  -3   4   4  242.98    9.00
  -3   4   4  250.27   15.00
  -3   4   4  247.18    8.50
  -3   4   4  246.48    8.00
   2  -4  -4   99.79    4.90
   2  -4  -4  101.89    5.20
   2  -4  -4  106.29    4.80
   2  -4  -4  111.39    4.50
   2  -4  -4  106.49    4.70
   2  -4  -4  111.49    4.80
   2  -4  -4  109.69    4.50
   2  -4  -4  111.39    6.80
  -2   4   4  109.19    5.80
  -2   4   4  105.09    3.60
  -2   4   4  112.89    4.20
  -2   4   4   94.19    6.40
  -2   4   4  113.09    3.80
  -2   4   4  111.59    5.20
  -2   4   4  112.19    4.60
  -2   4   4   98.39    6.10
  -2   4   4  106.99    4.70
  -2   4   4   99.49    4.50
  -2   4   4  112.69    5.50
  -2   4   4  113.09    5.00
  -2   4   4  112.19    4.50
   1  -4  -4  470.85   14.70
   1  -4  -4  466.25   14.10
   1  -4  -4  468.65   14.70
   1  -4  -4  456.25   14.40
   1  -4  -4  455.35   14.40
  -1   4   4  462.45   13.60
  -1   4   4  463.85   15.00
  -1   4   4  465.35   14.10
  -1   4   4  469.95   14.40
  -1   4   4  460.95   13.70
  -1   4   4  468.35   14.00
   0  -4  -4 1213.38   35.90
   0  -4  -4 1260.97   35.60
   0  -4  -4 1203.88   35.40
   0  -4  -4 1244.38   36.00
   0  -4  -4 1199.18   35.40
   0   4   4 1205.58   35.70
   0   4   4 1234.68   36.50
  -1  -4  -4  631.94   19.60
  -1  -4  -4  683.93   19.90
  -1  -4  -4  687.53   20.60
  -1  -4  -4  678.13   20.60
  -1  -4  -4  654.83   20.50
  -1  -4  -4  681.83   19.70
   1   4   4  679.73   20.70
   1   4   4  665.53   20.30
   1   4   4  678.03   21.10
   1   4   4  669.03   21.60
   1   4   4  658.23   20.30
   1   4   4  647.14   21.10
   1   4   4  672.63   21.20
   1   4   4  671.63   20.20
   1   4   4  648.94   20.30
  -2  -4  -4  135.09    6.10
  -2  -4  -4  148.89    5.10
  -2  -4  -4  143.29    5.30
  -2  -4  -4  144.59    5.90
  -2  -4  -4  144.49    6.00
   2   4   4  139.69    6.40
   2   4   4  140.69    6.10
   2   4   4  145.09    5.80
   2   4   4  146.29    5.80
   2   4   4  144.09    6.80
   2   4   4  143.59    5.90
   2   4   4  152.28    7.30
  -3  -4  -4  133.89    5.20
  -3  -4  -4  131.49    7.50
  -3  -4  -4  136.89    4.90
   3   4   4  135.79    5.50
   3   4   4  132.59    7.00
   3   4   4  126.79    7.10
  -4  -4  -4  328.97   10.60
  -4  -4  -4  336.67   10.60
   4   4   4  351.26   11.60
   4   4   4  309.97   12.00
   4   4   4  350.56   10.70
   4   4   4  350.46   11.70
   4   4   4  353.66   11.10
   6  -5  -4    4.60    1.70
   6  -5  -4    6.90    1.10
   6  -5  -4    4.40    1.30
   6  -5  -4    6.80    0.70
  -6   5   4    6.30    1.00
   5  -5  -4    1.10    2.60
   5  -5  -4    4.50    2.00
  -5   5   4    5.70    1.60
  -5   5   4    3.80    1.20
  -5   5   4    3.80    0.90
  -5   5   4    5.90    1.80
  -5   5   4    0.70    2.50
  -5   5   4    3.10    1.70
  -5   5   4    4.00    1.20
  -5   5   4    5.40    1.80
   4  -5  -4  116.89   10.10
   4  -5  -4  116.69    7.20
   4  -5  -4  125.39    5.60
   4  -5  -4  117.19    6.40
   4  -5  -4  117.69    5.10
   4  -5  -4  113.99    6.60
  -4   5   4  121.29    6.10
  -4   5   4  118.99    6.00
  -4   5   4  114.29    5.50
  -4   5   4  134.29    6.50
  -4   5   4  119.09    5.60
  -4   5   4  119.29    6.60
  -4   5   4  116.79    5.20
  -4   5   4  122.09    4.80
  -4   5   4  117.09    5.10
  -4   5   4  117.79    5.70
   3  -5  -4   40.30    3.30
   3  -5  -4   46.80    3.10
   3  -5  -4   39.60    3.10
   3  -5  -4   40.20    3.90
   3  -5  -4   37.90    6.80
   3  -5  -4   41.60    4.90
   3  -5  -4   42.30    3.70
   3  -5  -4   34.40    3.30
  -3   5   4   40.70    2.70
  -3   5   4   41.80    3.30
  -3   5   4   43.30    4.50
  -3   5   4   41.50    2.90
  -3   5   4   40.50    2.70
  -3   5   4   41.10    2.80
  -3   5   4   46.40    8.00
  -3   5   4   31.40    3.90
  -3   5   4   44.90    3.30
  -3   5   4   42.60    4.00
   2  -5  -4   53.39    3.20
   2  -5  -4   56.79    3.50
   2  -5  -4   56.09    3.30
   2  -5  -4   51.89    3.50
   2  -5  -4   53.79    5.40
   2  -5  -4   49.30    3.90
   2  -5  -4   53.49    3.40
   2  -5  -4   51.99    3.20
   2  -5  -4   49.90    3.40
   2  -5  -4   55.99    6.90
  -2   5   4   56.79    5.20
  -2   5   4   49.10    3.10
  -2   5   4   52.09    6.70
  -2   5   4   54.39    4.10
  -2   5   4   49.50    4.10
  -2   5   4   52.19    3.00
  -2   5   4   51.39    4.10
  -2   5   4   52.39    2.70
  -2   5   4   51.39    3.40
  -2   5   4   55.19    6.40
  -2   5   4   54.79    4.60
  -2   5   4   51.29    3.00
   1  -5  -4  118.59    4.80
   1  -5  -4  113.59    7.60
   1  -5  -4  112.89    5.10
   1  -5  -4  116.59    5.00
   1  -5  -4  113.59    5.00
   1  -5  -4  117.29    5.00
   1  -5  -4  107.99    5.20
   1  -5  -4  113.89    8.20
   1  -5  -4  104.19    5.20
  -1   5   4  112.19    5.30
  -1   5   4  105.19    5.80
  -1   5   4  134.59   10.70
  -1   5   4  103.89    6.30
  -1   5   4  105.59    4.50
  -1   5   4  119.09    5.80
  -1   5   4  116.19    7.20
  -1   5   4  109.89    4.50
  -1   5   4  118.99    4.70
  -1   5   4  119.99    6.30
  -1   5   4  114.99    5.60
  -1   5   4  112.09    4.60
   0  -5  -4    1.70    1.30
   0  -5  -4    4.20    2.40
   0  -5  -4    1.90    1.20
   0  -5  -4    0.90    1.00
   0  -5  -4    1.20    2.30
   0  -5  -4    1.20    1.10
   0  -5  -4    0.30    0.80
   0   5   4    3.90    1.40
   0   5   4   -2.00    3.10
   0   5   4    0.00    1.70
   0   5   4    1.60    1.90
   0   5   4    6.40    4.10
   0   5   4    0.50    2.00
   0   5   4   -3.10    2.40
   0   5   4    1.10    1.30
   0   5   4    2.10    0.80
   0   5   4    6.20    2.10
   0   5   4    2.30    2.30
  -1  -5  -4  111.79    5.00
  -1  -5  -4  103.69    4.20
  -1  -5  -4   98.49    5.20
  -1  -5  -4  102.79    4.60
  -1  -5  -4  110.69    4.30
   1   5   4   99.69    4.60
   1   5   4  104.29    5.10
   1   5   4  101.39    4.60
   1   5   4   95.79    5.20
   1   5   4   99.59    6.20
   1   5   4  100.39    6.00
   1   5   4  102.19    5.60
   1   5   4   89.19    5.60
  -2  -5  -4  646.64   20.50
  -2  -5  -4  614.94   20.80
  -2  -5  -4  642.14   19.60
   2   5   4  634.34   20.90
   2   5   4  652.43   20.00
   2   5   4  671.63   20.20
   2   5   4  668.63   21.60
   2   5   4  679.53   21.40
   2   5   4  679.53   21.60
   2   5   4  654.73   20.70
  -3  -5  -4  153.88    6.00
  -3  -5  -4  155.38    6.20
   3   5   4  165.88    6.90
   3   5   4  155.48    5.80
   3   5   4  158.58    6.00
   3   5   4  155.78    5.70
   3   5   4  161.58    6.50
   3   5   4  160.28    6.80
   4   5   4  278.87    8.70
   4   5   4  278.47    8.80
   4   5   4  279.07    9.00
   4   5   4  272.27   10.20
   5  -6  -4  361.16   11.20
   5  -6  -4  328.47   15.30
   5  -6  -4  343.87   12.50
   5  -6  -4  338.07   11.40
  -5   6   4  353.96   11.20
  -5   6   4  361.06   11.70
  -5   6   4  352.66   12.00
  -5   6   4  356.06   11.90
  -5   6   4  357.96   11.80
   4  -6  -4    5.30    1.10
   4  -6  -4    2.70    2.20
   4  -6  -4    3.20    2.60
   4  -6  -4    5.20    3.10
   4  -6  -4   10.30    2.40
   4  -6  -4    4.70    2.60
  -4   6   4    3.70    1.50
  -4   6   4    5.10    1.10
  -4   6   4    1.40    2.30
  -4   6   4    2.70    1.90
  -4   6   4    6.30    2.60
  -4   6   4    5.70    2.70
  -4   6   4    5.10    2.80
  -4   6   4    3.70    1.60
  -4   6   4    3.30    1.70
   3  -6  -4   54.19    4.90
   3  -6  -4   53.89    7.30
   3  -6  -4   48.10    3.30
   3  -6  -4   46.90    3.80
   3  -6  -4   54.69    3.60
   3  -6  -4   55.39    4.20
   3  -6  -4   51.89    4.00
   3  -6  -4   49.10    3.20
   3  -6  -4   55.79    3.70
  -3   6   4   47.30    3.00
  -3   6   4   49.90    4.70
  -3   6   4   47.80    7.70
  -3   6   4   37.80    5.40
  -3   6   4   51.99    3.50
  -3   6   4   57.29    4.20
  -3   6   4   42.70    4.00
  -3   6   4   49.80    3.40
  -3   6   4   47.20    3.70
   2  -6  -4  394.66   13.00
   2  -6  -4  399.26   13.30
   2  -6  -4  411.36   13.50
   2  -6  -4  376.46   15.00
   2  -6  -4  394.76   13.70
   2  -6  -4  385.86   13.50
  -2   6   4  386.46   13.90
  -2   6   4  367.76   13.20
  -2   6   4  398.56   17.10
  -2   6   4  435.06   14.00
  -2   6   4  387.56   12.80
  -2   6   4  390.86   12.90
  -2   6   4  402.36   13.90
  -2   6   4  376.06   14.30
  -2   6   4  400.26   13.10
   1  -6  -4  115.09    5.30
   1  -6  -4  104.29    5.50
   1  -6  -4  114.29    5.30
   1  -6  -4  113.29    5.30
   1  -6  -4  116.79    5.90
   1  -6  -4  112.89    5.40
   1  -6  -4  122.49    8.90
  -1   6   4  113.59    6.60
  -1   6   4  111.49    5.90
  -1   6   4  114.79    5.80
  -1   6   4  120.19    6.10
  -1   6   4  114.49    5.80
  -1   6   4  106.29    7.40
  -1   6   4  109.19    4.60
  -1   6   4  115.89    5.40
   0  -6  -4  629.74   19.50
   0  -6  -4  642.74   20.50
   0  -6  -4  651.93   20.40
   0  -6  -4  596.84   22.10
   0  -6  -4  603.84   19.80
   0  -6  -4  653.33   19.80
   0  -6  -4  609.14   27.50
   0   6   4  657.53   20.80
   0   6   4  625.74   20.00
   0   6   4  631.14   20.20
   0   6   4  638.94   21.20
   0   6   4  631.64   20.10
   0   6   4  627.14   19.80
   0   6   4  609.54   18.70
   0   6   4  658.93   19.90
   0   6   4  628.94   20.40
   0   6   4  643.54   20.90
  -1  -6  -4   66.49    5.50
  -1  -6  -4   61.09    4.10
  -1  -6  -4   62.79    4.90
  -1  -6  -4   61.99    3.90
   1   6   4   54.99    3.90
   1   6   4   64.79    4.40
   1   6   4   63.89    4.40
   1   6   4   66.39    3.70
   1   6   4   62.39    3.60
   1   6   4   53.69    4.70
  -2  -6  -4    8.70    2.30
  -2  -6  -4    7.50    1.90
   2   6   4    7.00    1.50
   2   6   4    8.90    1.90
   2   6   4    5.00    1.30
   2   6   4    5.70    1.80
   2   6   4    5.30    1.50
   3   6   4  154.98    5.40
   3   6   4  164.08    6.30
   3   6   4  157.28    5.60
   3   6   4  156.38    6.00
   3   6   4  156.58    6.10
   5  -7  -4  101.99    5.20
   5  -7  -4   89.69    6.50
   5  -7  -4   97.49    3.70
   5  -7  -4  101.09    5.10
  -5   7   4   97.19    4.10
  -5   7   4   98.09    3.70
  -5   7   4   84.89    4.30
  -5   7   4   98.29    4.10
  -5   7   4   99.49    3.90
   4  -7  -4    4.30    1.10
   4  -7  -4    3.70    2.60
   4  -7  -4    4.30    1.70
   4  -7  -4    5.00    3.70
  -4   7   4    7.30    1.40
  -4   7   4    5.40    1.60
  -4   7   4    7.30    1.70
  -4   7   4    3.50    1.70
  -4   7   4    5.90    1.80
  -4   7   4    3.00    2.10
   3  -7  -4  309.17   10.60
   3  -7  -4  300.57   10.90
   3  -7  -4  319.87   16.60
   3  -7  -4  264.77   12.20
   3  -7  -4  288.27   12.20
   3  -7  -4  317.47   11.20
   3  -7  -4  292.67   12.50
   3  -7  -4  318.07   10.50
   3  -7  -4  294.27   11.00
   3  -7  -4  303.97   12.30
   3  -7  -4  299.27   10.40
  -3   7   4  298.37   10.70
  -3   7   4  307.97   10.50
  -3   7   4  313.67   16.40
  -3   7   4  300.27   11.10
  -3   7   4  299.37   10.10
  -3   7   4  317.77   10.40
  -3   7   4  344.87   13.20
  -3   7   4  309.27   11.20
   2  -7  -4  567.24   18.30
   2  -7  -4  557.64   18.30
   2  -7  -4  565.64   18.20
   2  -7  -4  550.34   18.60
   2  -7  -4  540.35   18.60
   2  -7  -4  562.24   19.80
   2  -7  -4  581.54   18.20
   2  -7  -4  591.24   25.10
   2  -7  -4  515.15   17.80
  -2   7   4  572.84   21.70
  -2   7   4  516.05   18.30
  -2   7   4  557.94   18.30
  -2   7   4  591.64   18.90
  -2   7   4  585.24   17.60
  -2   7   4  565.14   17.30
  -2   7   4  581.94   18.70
   1  -7  -4   50.69    4.30
   1  -7  -4   45.00    3.60
   1  -7  -4   36.90    4.70
   1  -7  -4   49.00    3.60
   1  -7  -4   41.70    3.60
   1  -7  -4   39.70    3.40
   1  -7  -4   41.60    3.60
  -1   7   4   43.80    3.80
  -1   7   4   46.80    5.50
  -1   7   4   43.40    3.90
  -1   7   4   49.50    3.60
  -1   7   4   43.00    4.40
  -1   7   4   43.30    3.70
  -1   7   4   44.40    2.40
   0  -7  -4  233.68    9.20
   0  -7  -4  239.28    8.80
   0  -7  -4  213.28   10.20
   0  -7  -4  226.28    9.60
   0  -7  -4  242.88    8.80
   0  -7  -4  214.38   11.60
   0  -7  -4  240.88    8.90
   0   7   4  208.68    8.50
   0   7   4  242.48    8.70
   0   7   4  244.98    9.30
   0   7   4  238.38    9.10
   0   7   4  242.18    9.80
  -1  -7  -4   31.80    3.20
  -1  -7  -4   29.60    4.00
  -1  -7  -4   27.40    2.90
  -1  -7  -4   33.30    3.30
   1   7   4   29.40    2.80
   1   7   4   31.20    3.40
   1   7   4   27.60    3.00
   1   7   4   26.20    3.00
   1   7   4   29.60    2.60
  -2  -7  -4   84.69    5.10
   2   7   4   93.09    3.90
   2   7   4   92.89    4.30
   2   7   4   88.59    4.30
   2   7   4   91.29    4.50
   4  -8  -4    8.50    1.70
   4  -8  -4    7.20    2.50
  -4   8   4    7.50    1.30
  -4   8   4   10.40    1.40
  -4   8   4    7.40    1.00
   3  -8  -4  172.08    8.00
   3  -8  -4  167.08   11.00
   3  -8  -4  188.28    6.60
   3  -8  -4  192.68    8.20
   3  -8  -4  182.68    7.00
  -3   8   4  192.88    6.50
  -3   8   4  183.88    7.20
  -3   8   4  176.48    7.00
  -3   8   4  175.28    7.00
   2  -8  -4   87.29    5.00
   2  -8  -4   80.59    4.80
   2  -8  -4   86.29    4.50
   2  -8  -4   81.49    7.90
   2  -8  -4   86.39    5.60
   2  -8  -4   81.99    4.20
  -2   8   4   85.09    4.40
  -2   8   4   83.59    3.50
  -2   8   4   83.49    4.80
  -2   8   4   88.79    4.70
  -2   8   4   88.29    9.80
   1  -8  -4  150.88    6.60
   1  -8  -4  148.79    6.90
   1  -8  -4  153.38    6.30
   1  -8  -4  150.08    7.80
   1  -8  -4  155.38    6.40
  -1   8   4  159.58    6.70
  -1   8   4  150.08    4.80
  -1   8   4  144.79    6.60
  -1   8   4  155.08    6.00
  -1   8   4  151.08    6.70
  -1   8   4  145.89    6.20
  -1   8   4  149.79    6.20
   0  -8  -4   27.10    3.90
   0  -8  -4   17.90    2.80
   0  -8  -4   25.70    3.10
   0   8   4   22.80    2.50
   0   8   4   27.40    2.50
   0   8   4   26.00    3.00
   0   8   4   22.50    2.60
   0   8   4   21.50    2.50
  -1  -8  -4   27.00    3.50
  -1  -8  -4   27.30    3.10
  -1  -8  -4   20.10    2.30
   1   8   4   24.50    2.20
   1   8   4   27.50    2.40
   1   8   4   25.30    2.60
   1   8   4   26.70    2.30
   3  -9  -4   64.99    5.70
   3  -9  -4   72.09    4.00
   3  -9  -4   67.59    2.80
  -3   9   4   68.39    2.50
  -3   9   4   69.99    3.20
   2  -9  -4   97.59    4.00
   2  -9  -4   90.39    7.20
   2  -9  -4  102.39    5.10
   2  -9  -4  100.39    4.40
   2  -9  -4   88.69    5.00
  -2   9   4   96.39    4.30
  -2   9   4   96.99    4.00
  -2   9   4   96.49    4.60
   1  -9  -4    5.20    3.00
   1  -9  -4    6.10    2.60
   1  -9  -4    4.60    1.90
   1  -9  -4    3.80    1.30
  -1   9   4    4.10    1.90
  -1   9   4    2.40    1.20
   0  -9  -4  255.77    8.70
   0  -9  -4  271.37    8.60
   0   9   4  254.67    8.50
   0   9   4  271.07    8.80
   0   9   4  253.07    8.80
   0   9  -5   78.49    3.70
   0   9  -5   80.99    3.90
   0   9  -5   77.69    4.30
   0  -9   5   81.99    3.40
   0  -9   5   75.59    4.40
   0  -9   5   80.29    3.80
   0  -9   5   81.39    3.70
  -1   9  -5    1.00    1.10
  -1   9  -5   -0.30    1.30
  -1   9  -5    1.40    1.70
  -1   9  -5    4.20    1.50
   1  -9   5    1.60    1.20
   1  -9   5    1.90    0.80
   1  -9   5    1.50    1.40
   1  -9   5   -0.60    1.70
  -2   9  -5  169.28    5.30
  -2   9  -5  178.68    6.40
  -2   9  -5  174.28    6.10
  -2   9  -5  177.08    6.80
  -2   9  -5  178.48    6.30
   2  -9   5  174.48    6.60
   2  -9   5  174.28    6.40
   2  -9   5  172.88    6.90
   2  -9   5  174.78    6.60
   2  -9   5  178.48    6.10
  -3   9  -5   72.09    3.20
  -3   9  -5   74.99    2.60
  -3   9  -5   75.69    3.20
   3  -9   5   68.39    3.40
   3  -9   5   72.19    2.90
   2   8  -5    3.20    1.00
   2   8  -5    3.90    1.40
   1   8  -5    8.70    1.80
   1   8  -5    8.40    1.80
   1   8  -5    8.50    1.50
  -1  -8   5    5.30    2.20
  -1  -8   5    3.70    2.20
   0   8  -5   89.89    4.90
   0   8  -5  100.19    4.70
   0   8  -5  101.29    4.80
   0   8  -5  102.99    4.90
   0   8  -5   91.09    5.40
   0  -8   5   98.09    4.50
   0  -8   5   82.49    6.80
   0  -8   5   98.79    4.50
   0  -8   5   93.79    4.50
  -1   8  -5   73.99    3.80
  -1   8  -5   72.39    4.20
  -1   8  -5   74.79    2.60
  -1   8  -5   79.29    3.90
  -1   8  -5   77.39    4.40
   1  -8   5   76.59    4.00
   1  -8   5   63.89    4.50
   1  -8   5   74.59    5.40
   1  -8   5   73.99    3.70
   1  -8   5   70.09    5.30
  -2   8  -5  360.26   11.80
  -2   8  -5  364.56   12.80
  -2   8  -5  352.86   12.00
  -2   8  -5  353.36   12.20
  -2   8  -5  363.96   11.00
  -2   8  -5  362.36   12.00
  -2   8  -5  347.87   14.00
   2  -8   5  364.16   12.20
   2  -8   5  378.36   12.60
   2  -8   5  354.16   13.20
   2  -8   5  370.86   11.80
   2  -8   5  372.46   12.70
  -3   8  -5   34.30    2.50
  -3   8  -5   34.10    2.30
  -3   8  -5   35.90    1.80
  -3   8  -5   36.40    2.70
   3  -8   5   34.00    2.90
   3  -8   5   30.20    3.70
   3  -8   5   40.00    3.00
   3  -8   5   33.50    2.10
   3  -8   5   35.50    4.10
   3  -8   5   40.00    3.70
  -4   8  -5   23.20    1.40
  -4   8  -5   26.60    3.70
  -4   8  -5   23.30    2.30
  -4   8  -5   25.90    1.80
   4  -8   5   25.60    1.40
   4  -8   5   28.80    2.20
   4  -8   5   23.60    3.00
   3   7  -5  103.39    4.30
   3   7  -5  102.69    4.10
   2   7  -5  255.07   10.20
   2   7  -5  260.97    9.50
   2   7  -5  273.87    9.40
   1   7  -5    6.80    1.80
   1   7  -5   -0.30    2.60
   1   7  -5    5.40    1.90
   1   7  -5    3.70    1.50
   1   7  -5    2.10    2.20
  -1  -7   5    4.20    1.50
  -1  -7   5    1.60    2.10
  -1  -7   5    6.00    2.80
   0   7  -5  259.77    9.80
   0   7  -5  269.67    9.40
   0   7  -5  269.47   10.00
   0   7  -5  272.47    9.50
   0   7  -5  278.07    9.80
   0   7  -5  249.48   10.00
   0  -7   5  262.47    9.20
   0  -7   5  271.57    9.30
   0  -7   5  263.37    9.40
   0  -7   5  269.87   10.30
   0  -7   5  235.88   10.60
   0  -7   5  248.08   11.00
  -1   7  -5  121.19    5.40
  -1   7  -5  120.69    5.80
  -1   7  -5  119.59    4.30
  -1   7  -5  121.19    6.00
  -1   7  -5  128.29    6.40
  -1   7  -5  124.99    5.60
  -1   7  -5  124.39    5.20
   1  -7   5  107.19    7.10
   1  -7   5  120.29    6.10
   1  -7   5  124.29    5.40
   1  -7   5  122.89    7.20
   1  -7   5  130.19    6.30
   1  -7   5  118.89    5.30
   1  -7   5  129.69    6.40
  -2   7  -5   24.90    4.10
  -2   7  -5   19.20    6.10
  -2   7  -5   21.30    2.50
  -2   7  -5   25.20    1.60
  -2   7  -5   21.20    3.10
  -2   7  -5   30.70    3.20
  -2   7  -5   29.70    2.40
  -2   7  -5   27.00    2.30
   2  -7   5   24.50    3.30
   2  -7   5   29.20    2.40
   2  -7   5   24.40    2.60
   2  -7   5   26.20    2.60
   2  -7   5   19.40    3.50
   2  -7   5   30.50    4.80
   2  -7   5   25.80    3.40
  -3   7  -5  603.54   18.50
  -3   7  -5  598.84   18.50
  -3   7  -5  571.44   19.20
  -3   7  -5  598.04   17.90
  -3   7  -5  559.24   22.30
  -3   7  -5  582.34   18.00
  -3   7  -5  617.04   18.50
   3  -7   5  612.54   18.50
   3  -7   5  623.64   19.50
   3  -7   5  555.34   21.50
   3  -7   5  577.44   17.90
   3  -7   5  596.44   18.80
   3  -7   5  622.04   21.90
   3  -7   5  592.24   18.70
   3  -7   5  615.34   18.20
   3  -7   5  610.04   23.20
  -4   7  -5   86.29    7.60
  -4   7  -5   89.49    4.10
  -4   7  -5   74.59    7.60
  -4   7  -5   81.79    3.70
  -4   7  -5   85.29    4.00
  -4   7  -5   88.09    3.40
  -4   7  -5   86.69    3.80
   4  -7   5   68.69    8.30
   4  -7   5   85.89    4.50
   4  -7   5   86.59    6.80
   4  -7   5   85.79    3.40
   4  -7   5   86.79    4.20
  -5   7  -5   27.20    3.60
  -5   7  -5   25.10    2.00
  -5   7  -5   26.00    1.70
  -5   7  -5   28.00    1.40
   5  -7   5   27.40    3.00
   5  -7   5   26.90    1.30
   3   6  -5  237.58    8.40
   3   6  -5  231.98   11.10
   3   6  -5  222.78    8.30
   3   6  -5  237.08    8.30
   2   6  -5   34.40    3.50
   2   6  -5   34.40    3.40
   2   6  -5   33.80    3.90
   2   6  -5   35.70    3.30
  -2  -6   5   36.60    4.20
  -2  -6   5   42.30    3.10
  -2  -6   5   38.60    4.80
   1   6  -5  389.46   13.30
   1   6  -5  363.56   13.40
   1   6  -5  390.66   13.50
   1   6  -5  369.46   13.20
   1   6  -5  398.96   13.80
   1   6  -5  389.56   13.10
  -1  -6   5  393.06   12.90
  -1  -6   5  400.66   12.40
  -1  -6   5  387.86   14.20
  -1  -6   5  390.86   13.30
   0   6  -5  228.28    9.00
   0   6  -5  224.88    7.00
   0   6  -5  234.28    8.00
   0   6  -5  220.98    8.20
   0   6  -5  232.38    9.60
   0   6  -5  224.58    8.80
   0   6  -5  220.88    8.10
   0   6  -5  221.98    8.60
   0  -6   5  222.48    9.20
   0  -6   5  228.58    8.20
   0  -6   5  222.18    8.60
   0  -6   5  212.78    9.60
   0  -6   5  214.88    9.20
   0  -6   5  226.28    8.00
   0  -6   5  215.48    8.50
  -1   6  -5   98.69    5.40
  -1   6  -5  108.59    4.90
  -1   6  -5   89.09   10.30
  -1   6  -5   94.59    5.90
  -1   6  -5   99.59    4.30
  -1   6  -5  106.09    5.30
  -1   6  -5   98.39    4.90
  -1   6  -5   96.49    5.70
  -1   6  -5   97.89    4.60
   1  -6   5   88.89    5.70
   1  -6   5  105.19    5.10
   1  -6   5   96.09    4.50
   1  -6   5   96.69    5.60
   1  -6   5   90.29    5.80
   1  -6   5   96.59    4.60
   1  -6   5   96.29    4.60
  -2   6  -5   68.19    5.90
  -2   6  -5   70.79    8.40
  -2   6  -5   70.19    3.10
  -2   6  -5   73.99    4.30
  -2   6  -5   75.59    4.70
  -2   6  -5   73.29    6.20
  -2   6  -5   73.59    3.70
  -2   6  -5   74.89    4.40
  -2   6  -5   65.49    4.40
  -2   6  -5   71.79    3.50
  -2   6  -5   73.29    4.00
   2  -6   5   76.19    3.80
   2  -6   5   68.99    5.40
   2  -6   5   63.69    4.80
   2  -6   5   66.89    4.50
   2  -6   5   65.89    4.40
   2  -6   5   71.09    3.80
   2  -6   5   68.89    5.00
  -3   6  -5   22.30    5.40
  -3   6  -5   36.10    3.10
  -3   6  -5   29.10    1.90
  -3   6  -5   24.90    3.20
  -3   6  -5   18.70    4.40
  -3   6  -5   31.00    2.60
  -3   6  -5   30.80    2.40
  -3   6  -5   30.00    2.40
  -3   6  -5   34.40    3.60
   3  -6   5   33.20    3.30
   3  -6   5   23.70    4.10
   3  -6   5   27.90    2.90
   3  -6   5   27.20    3.50
   3  -6   5   31.50    2.30
   3  -6   5   31.20    3.40
   3  -6   5   26.60    5.70
   3  -6   5   26.70    1.90
   3  -6   5   22.40    3.30
   3  -6   5   25.50    3.20
  -4   6  -5   25.00    3.90
  -4   6  -5   31.10    2.50
  -4   6  -5   36.30    2.00
  -4   6  -5   31.90    2.60
  -4   6  -5   34.70    3.70
  -4   6  -5   33.50    2.40
   4  -6   5   31.30    2.90
   4  -6   5   35.30    3.90
   4  -6   5   33.90    1.90
   4  -6   5   26.40    3.70
   4  -6   5   28.80    3.20
  -5   6  -5   34.80    2.10
  -5   6  -5   29.00    3.80
  -5   6  -5   35.50    2.10
  -5   6  -5   31.10    3.20
  -5   6  -5   31.30    1.80
   5  -6   5   36.10    3.60
   5  -6   5   33.60    1.60
   5  -6   5   31.70    3.70
   4   5  -5   94.19    4.40
   4   5  -5   92.49    3.90
   4   5  -5   95.49    4.30
   3   5  -5   47.30    3.70
   3   5  -5   45.20    3.60
   3   5  -5   38.80    4.40
   3   5  -5   49.50    3.90
   3   5  -5   55.29    3.90
   2   5  -5   83.79    5.20
   2   5  -5   70.89    5.80
   2   5  -5   81.99    4.70
   2   5  -5   83.79    4.70
   2   5  -5   78.19    5.00
  -2  -5   5   80.39    5.00
  -2  -5   5   83.09    3.80
   1   5  -5  330.47   11.30
   1   5  -5  330.47   11.60
   1   5  -5  335.47   11.60
   1   5  -5  324.97   12.00
   1   5  -5  317.07   11.40
   1   5  -5  316.97   19.90
  -1  -5   5  327.77   11.00
  -1  -5   5  321.57   10.50
  -1  -5   5  344.67   11.70
  -1  -5   5  341.67   10.60
   0   5  -5   49.30    3.20
   0   5  -5   49.40    3.80
   0   5  -5   46.90    3.60
   0   5  -5   41.50   10.10
   0   5  -5   51.99    3.20
   0   5  -5   45.10    2.00
   0   5  -5   49.70    4.10
   0   5  -5   46.50    2.80
   0  -5   5   47.30    4.70
   0  -5   5   46.20    3.40
   0  -5   5   50.79    3.00
   0  -5   5   42.10    3.20
   0  -5   5   49.80    3.90
   0  -5   5   50.19    3.10
  -1   5  -5  828.12   25.90
  -1   5  -5  824.12   24.10
  -1   5  -5  865.81   26.70
  -1   5  -5  836.62   24.80
  -1   5  -5  841.12   25.20
  -1   5  -5  846.12   25.80
  -1   5  -5  819.32   25.90
  -1   5  -5  800.92   24.40
  -1   5  -5  890.11   30.00
  -1   5  -5  810.72   24.90
   1  -5   5  834.62   25.10
   1  -5   5  843.02   26.50
   1  -5   5  782.62   28.30
   1  -5   5  849.41   25.10
   1  -5   5  884.71   28.20
   1  -5   5  854.51   25.70
  -2   5  -5  239.58    9.80
  -2   5  -5  231.08    7.70
  -2   5  -5  230.98   10.80
  -2   5  -5  219.68    8.20
  -2   5  -5  240.98    8.70
  -2   5  -5  239.78    8.10
  -2   5  -5  239.18    9.20
  -2   5  -5  235.38    8.20
  -2   5  -5  238.78    8.20
  -2   5  -5  244.28   12.20
  -2   5  -5  231.18    8.50
   2  -5   5  238.28    8.30
   2  -5   5  232.58    8.10
   2  -5   5  239.38    8.30
   2  -5   5  237.78   10.00
   2  -5   5  227.48    8.60
   2  -5   5  239.38   12.90
   2  -5   5  237.08    9.50
   2  -5   5  232.98    9.30
   2  -5   5  248.48    9.00
   2  -5   5  241.68    8.80
  -3   5  -5    9.30    3.00
  -3   5  -5   10.40    2.10
  -3   5  -5    8.70    1.20
  -3   5  -5    6.40    5.20
  -3   5  -5    6.60    2.10
  -3   5  -5    8.40    1.50
  -3   5  -5    8.40    2.60
  -3   5  -5   10.10    3.70
  -3   5  -5    9.90    1.50
  -3   5  -5   10.00    1.20
  -3   5  -5    9.60    1.70
   3  -5   5   13.60    2.40
   3  -5   5    8.60    1.30
   3  -5   5   12.00    2.00
   3  -5   5    6.50    2.90
   3  -5   5    5.30    1.90
   3  -5   5    8.70    2.00
   3  -5   5    6.70    2.40
   3  -5   5    6.00    3.40
   3  -5   5   11.80    2.40
   3  -5   5    9.30    1.30
  -4   5  -5   63.19    3.60
  -4   5  -5   54.49    3.20
  -4   5  -5   66.09    5.00
  -4   5  -5   54.89    3.30
  -4   5  -5   63.79    3.60
  -4   5  -5   45.10    6.00
  -4   5  -5   49.90    5.90
  -4   5  -5   63.69    3.60
  -4   5  -5   56.79    2.90
  -4   5  -5   62.49    4.60
   4  -5   5   60.69    2.80
   4  -5   5   59.49    5.90
   4  -5   5   50.39    6.80
   4  -5   5   56.89    4.50
   4  -5   5   63.39    5.60
   4  -5   5   53.59    6.30
   4  -5   5   62.29    4.30
   4  -5   5   54.19    8.00
  -5   5  -5   47.40    3.60
  -5   5  -5   49.30    2.30
  -5   5  -5   45.70    2.60
  -5   5  -5   45.90    4.50
  -5   5  -5   41.20    2.70
  -5   5  -5   43.30    2.70
   5  -5   5   44.10    2.00
   4   4  -5   28.90    2.70
   4   4  -5   25.80    2.90
   4   4  -5   23.70    2.70
   4   4  -5   22.80    2.70
   3   4  -5  143.39    6.60
   3   4  -5  142.09    6.50
   3   4  -5  150.88    7.10
   3   4  -5  145.59    7.20
   3   4  -5  142.89    6.10
   3   4  -5  155.48    7.00
  -3  -4   5  134.49    6.10
  -3  -4   5  150.18    5.90
  -3  -4   5  146.99    6.90
   2   4  -5   18.80    2.80
   2   4  -5   17.40    2.40
   2   4  -5   17.30    3.20
   2   4  -5   20.60    2.60
   2   4  -5   23.20    3.30
   2   4  -5   19.80    7.10
   2   4  -5   15.20    2.40
  -2  -4   5   20.50    2.30
  -2  -4   5   16.60    2.00
  -2  -4   5   16.50    1.80
   1   4  -5  590.54   17.10
   1   4  -5  601.94   18.10
   1   4  -5  635.74   19.70
   1   4  -5  558.44   17.40
   1   4  -5  542.65   18.20
   1   4  -5  591.94   18.70
  -1  -4   5  570.84   16.90
  -1  -4   5  596.24   18.10
  -1  -4   5  582.54   17.20
  -1  -4   5  516.55   18.00
  -1  -4   5  589.74   17.30
  -1  -4   5  595.44   17.90
   0   4  -5  770.62   22.70
   0   4  -5  782.62   23.60
   0  -4   5  755.12   22.60
   0  -4   5  765.12   22.50
   0  -4   5  784.62   23.40
   0  -4   5  717.03   22.70
   0  -4   5  766.12   22.20
   0  -4   5  801.52   23.60
  -1   4  -5 1440.66   41.90
  -1   4  -5 1495.15   44.00
  -1   4  -5 1346.17   41.90
  -1   4  -5 1501.15   43.50
  -1   4  -5 1454.55   42.30
  -1   4  -5 1505.95   42.50
   1  -4   5 1484.25   42.50
   1  -4   5 1474.85   42.80
   1  -4   5 1460.05   43.20
   1  -4   5 1456.05   42.50
   1  -4   5 1466.35   42.50
   1  -4   5 1555.14   43.80
  -2   4  -5   54.69    3.60
  -2   4  -5   55.79    2.80
  -2   4  -5   58.29    2.90
  -2   4  -5   63.39    3.60
  -2   4  -5   71.49    6.30
  -2   4  -5   71.49    3.90
  -2   4  -5   57.89    5.30
  -2   4  -5   47.60    6.40
  -2   4  -5   59.89    3.00
  -2   4  -5   63.39    3.20
  -2   4  -5   60.79    4.20
  -2   4  -5   54.79    3.10
   2  -4   5   63.19    3.20
   2  -4   5   63.89    3.90
   2  -4   5   66.59    3.30
   2  -4   5   67.59    4.10
   2  -4   5   69.89    4.20
   2  -4   5   62.89    3.40
   2  -4   5   56.19    4.10
   2  -4   5   59.89    3.50
  -3   4  -5    6.10    1.50
  -3   4  -5    5.60    1.10
  -3   4  -5    5.40    2.00
  -3   4  -5    5.60    0.90
  -3   4  -5    7.90    2.60
  -3   4  -5    8.20    1.30
  -3   4  -5    7.40    1.50
  -3   4  -5   12.40    5.80
  -3   4  -5    5.40    1.90
  -3   4  -5    8.00    1.30
  -3   4  -5    7.80    1.30
   3  -4   5    6.90    1.80
   3  -4   5    6.90    2.30
   3  -4   5    7.40    2.80
   3  -4   5    6.20    1.70
   3  -4   5    5.60    1.70
   3  -4   5    6.20    1.00
   3  -4   5    5.90    1.50
   3  -4   5    4.80    1.80
   3  -4   5    8.00    1.30
  -4   4  -5   62.39    3.40
  -4   4  -5   59.99    4.70
  -4   4  -5   62.69    3.80
  -4   4  -5   63.29    3.30
  -4   4  -5   59.89    2.80
  -4   4  -5   60.99    5.60
  -4   4  -5   58.49    3.30
  -4   4  -5   58.99    6.30
  -4   4  -5   59.29    3.00
  -4   4  -5   60.89    3.00
  -4   4  -5   63.89    3.50
  -4   4  -5   65.49    4.80
   4  -4   5   58.49    4.50
   4  -4   5   66.99    6.00
   4  -4   5   58.79    8.20
   4  -4   5   59.49    3.80
   4  -4   5   63.49    6.40
   4  -4   5   63.19    3.40
   4  -4   5   63.89    2.80
   4  -4   5   58.89    5.50
  -5   4  -5  127.99    5.10
  -5   4  -5  128.29    4.50
  -5   4  -5  130.99    5.20
  -5   4  -5  123.99    4.70
  -5   4  -5  129.89    7.30
  -5   4  -5  125.89    8.40
  -5   4  -5  128.79    5.30
  -5   4  -5  123.99    4.90
   5  -4   5  133.39    4.50
   5  -4   5  126.49    7.40
   5   3  -5    7.90    1.30
   5   3  -5    8.10    1.40
   5   3  -5    9.90    1.30
   5   3  -5   10.40    1.50
   4   3  -5  179.18    7.40
   4   3  -5  181.88    6.60
   4   3  -5  188.38    7.90
   4   3  -5  179.98    7.80
   4   3  -5  164.98    8.50
  -4  -3   5  169.28    8.20
   3   3  -5   42.70    3.70
   3   3  -5   40.50    3.90
   3   3  -5   46.10   11.60
   3   3  -5   42.70    4.10
  -3  -3   5   43.80    2.80
  -3  -3   5   37.90    2.80
  -3  -3   5   50.79    3.50
   2   3  -5   46.60    3.90
   2   3  -5   38.10    3.70
   2   3  -5   52.69    5.10
   2   3  -5   39.20    9.50
  -2  -3   5   42.90    2.30
  -2  -3   5   44.10    3.00
  -2  -3   5   46.30    2.30
  -2  -3   5   41.60    2.30
  -2  -3   5   39.70    2.20
   1   3  -5   46.80    3.10
   1   3  -5   39.20    2.60
  -1  -3   5   37.90    1.80
  -1  -3   5   40.70    2.20
  -1  -3   5   40.10    1.90
  -1  -3   5   36.30    2.10
   0   3  -5  111.49    4.30
   0   3  -5  114.99    4.80
   0   3  -5  117.59    5.00
   0   3  -5  114.29    4.70
   0   3  -5  114.79    3.70
   0   3  -5  113.29    4.10
   0  -3   5  118.89    4.00
   0  -3   5  117.99    4.60
   0  -3   5  101.09    4.50
   0  -3   5  113.89    4.40
   0  -3   5  114.19    3.80
  -1   3  -5  119.79    4.30
  -1   3  -5  131.39    4.40
  -1   3  -5  131.79    4.80
  -1   3  -5  133.29    5.20
  -1   3  -5  129.89    4.50
  -1   3  -5  113.19    6.60
  -1   3  -5  134.19    5.30
   1  -3   5  129.29    5.30
   1  -3   5  124.49    4.60
   1  -3   5  118.59    4.70
   1  -3   5  120.89    4.60
   1  -3   5  118.29    4.70
   1  -3   5  128.89    5.00
  -2   3  -5  343.07   10.40
  -2   3  -5  344.97   13.00
  -2   3  -5  322.47   10.30
  -2   3  -5  341.17   11.90
  -2   3  -5  324.97   10.30
  -2   3  -5  347.67   10.90
  -2   3  -5  341.67   11.30
  -2   3  -5  331.77   10.60
  -2   3  -5  332.77   11.20
   2  -3   5  341.57   12.00
   2  -3   5  341.87   10.70
   2  -3   5  329.57   10.50
   2  -3   5  349.27   11.30
   2  -3   5  334.97   11.00
   2  -3   5  343.77   11.60
   2  -3   5  337.87   10.80
  -3   3  -5   59.49    4.30
  -3   3  -5   55.89    3.10
  -3   3  -5   56.49    2.70
  -3   3  -5   44.10    3.50
  -3   3  -5   57.69    2.70
  -3   3  -5   53.59    3.50
  -3   3  -5   49.99    3.60
  -3   3  -5   54.69    3.20
  -3   3  -5   54.79    3.70
  -3   3  -5   53.39    2.90
   3  -3   5   52.19    2.50
   3  -3   5   53.19    4.60
   3  -3   5   57.69    5.80
   3  -3   5   53.29    4.00
   3  -3   5   54.89    3.20
   3  -3   5   60.29    3.50
   3  -3   5   53.79    3.40
   3  -3   5   52.09    3.70
  -4   3  -5   30.30    2.90
  -4   3  -5   27.80    2.80
  -4   3  -5   25.10    1.90
  -4   3  -5   28.30    5.60
  -4   3  -5   22.50    2.30
  -4   3  -5   25.00    2.80
  -4   3  -5   24.50    1.90
  -4   3  -5   25.70    3.40
  -4   3  -5   31.10    4.70
   4  -3   5   20.70    4.20
   4  -3   5   19.70    2.80
   4  -3   5   22.50    2.70
   4  -3   5   34.00    3.90
   4  -3   5   31.60    4.60
   4  -3   5   24.60    2.40
   4  -3   5   25.10    3.30
   4  -3   5   28.10    1.70
   4  -3   5   24.60    3.50
  -5   3  -5  110.89    4.10
  -5   3  -5  108.19    4.80
  -5   3  -5  104.59    4.60
  -5   3  -5  106.99    4.20
  -5   3  -5  107.09    6.50
  -5   3  -5  109.69    4.70
  -5   3  -5  107.69    4.50
  -5   3  -5  112.49    8.00
   5  -3   5  111.69    4.70
   5  -3   5  106.79    3.80
   5  -3   5  107.49    6.70
   5  -3   5  110.29    4.40
  -6   3  -5   82.39    3.40
  -6   3  -5   84.69    3.30
  -6   3  -5   86.19    2.90
   6  -3   5   85.69    3.40
   5   2  -5    4.50    1.30
   5   2  -5    5.50    1.50
   5   2  -5    3.50    1.30
   5   2  -5    4.70    1.20
   4   2  -5  242.28   10.00
   4   2  -5  241.08    9.70
   4   2  -5  235.98    8.50
   4   2  -5  233.48    9.50
   4   2  -5  231.88    9.90
   4   2  -5  249.38    9.60
  -4  -2   5  228.08    8.60
  -4  -2   5  227.98    8.80
   3   2  -5   18.20    4.30
   3   2  -5   19.60    3.50
   3   2  -5   18.60    6.00
   3   2  -5   17.10    2.70
   3   2  -5   16.30    2.40
   3   2  -5   17.40    2.60
   3   2  -5   15.20    2.50
   3   2  -5   24.20    3.40
  -3  -2   5   15.00    1.60
  -3  -2   5   16.50    1.80
   2   2  -5  208.48    7.50
   2   2  -5  217.98    7.80
   2   2  -5  211.78    7.90
  -2  -2   5  204.68    6.80
  -2  -2   5  222.98    7.10
  -2  -2   5  217.98    7.00
  -2  -2   5  219.18    6.80
  -2  -2   5  201.18    7.10
   1   2  -5   77.39    3.40
   1   2  -5   82.79    3.70
   1   2  -5   80.49    3.70
   1   2  -5   78.49    3.50
  -1  -2   5   82.39    3.00
  -1  -2   5   86.29    3.10
  -1  -2   5   86.99    3.00
  -1  -2   5   83.79    3.10
   0   2  -5  439.76   14.10
   0   2  -5  418.56   13.20
   0   2  -5  436.86   13.10
   0   2  -5  444.66   13.60
   0   2  -5  451.35   13.70
   0   2  -5  451.55   13.70
   0   2  -5  403.86   12.80
   0  -2   5  458.25   13.40
   0  -2   5  446.66   13.00
   0  -2   5  457.85   13.50
   0  -2   5  455.55   13.10
   0  -2   5  435.66   13.20
  -1   2  -5   70.89    4.10
  -1   2  -5   61.89    2.50
  -1   2  -5   66.29    3.10
  -1   2  -5   67.99    2.70
  -1   2  -5   66.19    2.60
  -1   2  -5   63.09    2.60
  -1   2  -5   64.59    3.20
  -1   2  -5   69.49    3.30
   1  -2   5   63.79    3.00
   1  -2   5   64.39    2.70
   1  -2   5   63.99    3.40
   1  -2   5   67.79    2.80
   1  -2   5   63.19    2.70
   1  -2   5   61.19    2.70
   1  -2   5   63.79    3.20
  -2   2  -5  462.85   16.60
  -2   2  -5  473.55   14.60
  -2   2  -5  475.95   15.40
  -2   2  -5  457.45   14.00
  -2   2  -5  471.35   14.70
  -2   2  -5  483.15   15.00
  -2   2  -5  448.06   14.10
  -2   2  -5  460.15   14.60
   2  -2   5  456.15   15.00
   2  -2   5  482.45   14.40
   2  -2   5  497.45   14.60
   2  -2   5  503.55   15.60
   2  -2   5  443.06   14.20
   2  -2   5  490.15   15.00
  -3   2  -5   95.79    5.00
  -3   2  -5  100.39    5.10
  -3   2  -5   95.79    4.00
  -3   2  -5   92.39    4.00
  -3   2  -5  100.79    5.50
  -3   2  -5   97.29    6.80
  -3   2  -5   98.29    3.90
   3  -2   5  112.09    7.20
   3  -2   5   92.09    5.00
   3  -2   5   99.09    4.40
   3  -2   5   92.89    3.60
   3  -2   5  102.99    4.60
   3  -2   5  102.69    5.90
   3  -2   5  108.39    4.60
   3  -2   5   97.29    4.50
   3  -2   5   94.39    5.00
  -4   2  -5  120.99    7.30
  -4   2  -5  112.19    5.40
  -4   2  -5  115.09    4.60
  -4   2  -5  122.99    4.80
  -4   2  -5  116.99    6.30
  -4   2  -5  113.59    6.40
  -4   2  -5  115.39    5.50
  -4   2  -5  118.49    4.70
   4  -2   5  110.39    5.30
   4  -2   5  120.69    5.10
   4  -2   5  115.29    5.10
   4  -2   5  127.49    6.10
   4  -2   5  126.59    7.90
   4  -2   5  119.99    7.80
   4  -2   5  120.39    4.30
   4  -2   5  123.09    5.30
   4  -2   5  118.29    6.80
  -5   2  -5   16.90    1.80
  -5   2  -5   13.00    2.10
  -5   2  -5   16.30    1.60
  -5   2  -5   16.10    1.50
  -5   2  -5   15.90    2.10
   5  -2   5   15.20    1.00
   5  -2   5   17.30    1.70
   5  -2   5   16.10    3.00
   5  -2   5   15.10    2.40
   5  -2   5   16.40    2.20
  -6   2  -5   65.39    2.80
  -6   2  -5   68.79    2.40
  -6   2  -5   59.79    4.40
   6  -2   5   64.59    4.00
   6  -2   5   66.99    2.60
   6  -2   5   69.49    2.90
   5   1  -5  190.18    7.50
   5   1  -5  191.08    6.80
   5   1  -5  186.98    7.60
   5   1  -5  187.68    7.60
   5   1  -5  189.28    7.50
  -5  -1   5  173.18    9.00
  -5  -1   5  175.48    7.10
  -5  -1   5  178.38    8.10
   4   1  -5   22.20    3.20
   4   1  -5   28.90    3.40
   4   1  -5   26.20    3.40
   4   1  -5   25.60    3.50
   4   1  -5   27.50    4.70
   4   1  -5   23.50    3.00
   4   1  -5   20.30    6.20
  -4  -1   5   30.00    3.50
  -4  -1   5   31.10    2.90
  -4  -1   5   21.30    2.80
  -4  -1   5   25.50    2.40
   3   1  -5    2.70    1.10
   3   1  -5   -0.30    4.70
   3   1  -5    1.50    1.90
   3   1  -5    6.60    5.00
   3   1  -5    2.20    1.90
   3   1  -5    3.50    1.00
  -3  -1   5    3.90    1.80
  -3  -1   5    3.10    1.10
  -3  -1   5    3.40    1.20
  -3  -1   5    2.20    2.60
  -3  -1   5    3.00    0.80
   2   1  -5   27.40    2.40
   2   1  -5   34.70    2.30
   2   1  -5   32.80    2.60
  -2  -1   5   35.00    2.20
  -2  -1   5   30.70    1.60
  -2  -1   5   24.90    2.30
  -2  -1   5   29.70    1.90
  -2  -1   5   33.40    2.40
   1   1  -5   69.89    3.00
   1   1  -5   69.49    3.70
   1   1  -5   63.69    3.10
   1   1  -5   71.29    2.80
   1   1  -5   67.59    2.90
   1   1  -5   71.39    3.00
  -1  -1   5   71.69    2.60
  -1  -1   5   71.29    2.60
  -1  -1   5   69.79    2.70
  -1  -1   5   68.39    2.90
  -1  -1   5   66.99    2.70
  -1  -1   5   72.39    3.20
   0   1  -5 2290.17   64.09
   0   1  -5 2217.98   64.09
   0   1  -5 2226.08   64.79
   0   1  -5 2282.87   64.09
   0   1  -5 2173.38   63.69
   0  -1   5 2230.68   63.89
   0  -1   5 2208.18   63.69
   0  -1   5 2197.48   63.89
   0  -1   5 2261.87   63.69
   0  -1   5 2415.16   64.39
   0  -1   5 2271.87   63.59
  -1   1  -5  698.63   20.40
  -1   1  -5  733.43   22.30
  -1   1  -5  663.83   19.80
  -1   1  -5  684.93   20.40
  -1   1  -5  683.13   20.00
  -1   1  -5  656.33   19.90
   1  -1   5  669.43   20.00
   1  -1   5  702.83   20.30
   1  -1   5  694.13   20.30
   1  -1   5  716.73   20.70
   1  -1   5  682.13   20.30
   1  -1   5  682.83   20.20
  -2   1  -5  520.35   15.50
  -2   1  -5  509.55   15.50
  -2   1  -5  535.95   16.60
  -2   1  -5  510.35   15.80
  -2   1  -5  514.45   16.20
  -2   1  -5  488.65   15.20
  -2   1  -5  483.85   18.30
  -2   1  -5  527.55   16.00
   2  -1   5  526.65   15.70
   2  -1   5  534.45   16.30
   2  -1   5  540.55   16.70
   2  -1   5  535.05   16.90
   2  -1   5  543.75   16.00
  -3   1  -5  287.77   10.70
  -3   1  -5  277.87    9.10
  -3   1  -5  282.27    9.10
  -3   1  -5  280.87   10.40
  -3   1  -5  285.67   10.10
  -3   1  -5  271.57    9.10
  -3   1  -5  266.77   10.00
   3  -1   5  303.17   12.50
   3  -1   5  272.67    8.70
   3  -1   5  273.77   10.80
   3  -1   5  283.67    9.60
   3  -1   5  275.47    9.80
   3  -1   5  274.57    9.10
   3  -1   5  270.77    9.50
   3  -1   5  314.27   11.10
   3  -1   5  302.97   10.10
   3  -1   5  269.87    9.60
  -4   1  -5    5.20    1.70
  -4   1  -5    2.80    1.00
  -4   1  -5    4.80    1.00
  -4   1  -5    3.70    1.10
  -4   1  -5    1.70    1.60
  -4   1  -5    3.30    4.00
   4  -1   5    2.60    1.20
   4  -1   5    5.00    0.80
   4  -1   5    7.80    1.60
   4  -1   5    5.00    2.10
   4  -1   5    1.40    1.60
   4  -1   5    4.00    1.40
   4  -1   5    4.80    2.90
  -5   1  -5    0.70    2.30
  -5   1  -5    3.30    1.00
  -5   1  -5    1.40    0.70
  -5   1  -5    2.70    0.90
  -5   1  -5    0.80    1.30
  -5   1  -5    3.50    1.20
  -5   1  -5    2.20    2.10
   5  -1   5   -0.20    1.10
   5  -1   5    4.00    1.10
   5  -1   5    4.50    1.30
   5  -1   5    5.10    1.20
   5  -1   5    1.80    2.10
   5  -1   5    2.90    1.60
   5  -1   5    2.00    0.40
   5  -1   5    0.70    0.80
   6   0  -5    0.90    0.90
   6   0  -5   -0.10    0.90
   6   0  -5    1.70    0.80
   6   0  -5    1.40    1.00
  -6   0   5    0.20    0.90
  -6   0   5    0.20    1.40
  -6   0   5    0.70    1.20
   5   0  -5   58.59    3.90
   5   0  -5   59.59    4.10
   5   0  -5   57.79    3.90
   5   0  -5   56.29    4.50
   5   0  -5   60.39    3.50
  -5   0   5   61.09    4.60
  -5   0   5   59.19    3.80
  -5   0   5   61.89    6.80
  -5   0   5   55.69    3.90
  -5   0   5   54.39    4.50
   4   0  -5  266.87   10.50
   4   0  -5  262.97    8.50
   4   0  -5  268.37   10.30
   4   0  -5  259.67   10.40
   4   0  -5  259.17   11.20
   4   0  -5  290.37   17.80
   4   0  -5  270.37   10.50
  -4   0   5  262.37   10.00
  -4   0   5  268.27   10.40
  -4   0   5  271.87   10.30
  -4   0   5  274.87    9.60
  -4   0   5  261.57    9.10
  -4   0   5  254.17    9.80
   3   0  -5  141.69    6.00
   3   0  -5  131.29    5.00
   3   0  -5  158.18   12.50
   3   0  -5  134.99    7.90
   3   0  -5  132.39    6.70
   3   0  -5  131.89    7.50
  -3   0   5  139.39    5.20
  -3   0   5  142.49    5.10
  -3   0   5  139.29    5.40
  -3   0   5  141.69    5.50
  -3   0   5  138.79    5.60
   2   0  -5   24.20    1.60
   2   0  -5   27.50    1.80
   2   0  -5   28.40    2.00
   2   0  -5   29.00    3.20
   2   0  -5   22.30    2.30
   2   0  -5   25.90    1.90
  -2   0   5   30.30    2.40
  -2   0   5   25.90    1.60
  -2   0   5   26.20    1.50
  -2   0   5   28.00    2.10
  -2   0   5   25.40    1.60
  -2   0   5   27.20    1.60
  -2   0   5   25.80    1.80
   1   0  -5   93.39    3.40
   1   0  -5   92.19    3.30
   1   0  -5   98.89    4.60
   1   0  -5   94.39    3.50
   1   0  -5   91.69    3.40
   1   0  -5   85.89    3.60
  -1   0   5   86.89    3.50
  -1   0   5   94.39    3.30
  -1   0   5   85.49    3.40
  -1   0   5   87.59    3.40
  -1   0   5   94.39    3.20
  -1   0   5   92.79    3.20
   0   0  -5  434.86   15.40
   0   0  -5  452.85   13.30
   0   0  -5  416.96   13.00
   0   0  -5  444.86   13.60
   0   0  -5  441.36   13.10
   0   0  -5  414.56   13.00
   0   0  -5  440.26   13.20
   0   0   5  444.76   13.20
   0   0   5  451.95   12.90
   0   0   5  461.65   12.90
   0   0   5  434.36   13.20
   0   0   5  435.66   13.00
   0   0   5  437.26   13.20
  -1   0  -5 2992.60   87.29
  -1   0  -5 3175.68   86.09
  -1   0  -5 3108.99   85.89
  -1   0  -5 3079.19   85.99
   1   0   5 2932.91   85.89
   1   0   5 2913.81   86.19
   1   0   5 3025.70   85.99
   1   0   5 3020.10   85.79
   1   0   5 3069.49   85.99
  -2   0  -5 2222.08   63.19
  -2   0  -5 2114.09   62.19
  -2   0  -5 2217.58   62.19
  -2   0  -5 2231.38   62.49
  -2   0  -5 2206.48   62.59
   2   0   5 2266.57   63.19
   2   0   5 2064.19   62.79
   2   0   5 2192.68   62.79
   2   0   5 2260.77   63.19
   2   0   5 2223.88   63.89
   2   0   5 2099.19   62.39
  -3   0  -5   12.70    1.60
  -3   0  -5   12.10    2.00
  -3   0  -5    5.50    1.60
  -3   0  -5    7.70    1.60
  -3   0  -5   10.80    1.30
   3   0   5    7.70    1.60
   3   0   5    9.50    1.80
   3   0   5   14.60    4.20
   3   0   5   10.00    2.20
   3   0   5    9.90    1.40
   3   0   5    9.60    0.90
   3   0   5    8.30    2.20
   3   0   5   12.30    2.20
   3   0   5   11.20    1.90
  -4   0  -5  161.38    6.50
  -4   0  -5  144.89    5.70
  -4   0  -5  160.38    7.50
  -4   0  -5  159.88    5.80
  -4   0  -5  147.49    8.10
  -4   0  -5  163.98    5.80
  -4   0  -5  158.28    7.70
   4   0   5  158.58    8.70
   4   0   5  154.48    5.00
   4   0   5  153.28    6.20
   4   0   5  161.48    6.50
   4   0   5  147.99    6.30
   4   0   5  154.88    6.00
   4   0   5  158.18    8.80
   4   0   5  151.58    7.40
   4   0   5  160.38    6.30
  -5   0  -5    3.40    0.80
  -5   0  -5    4.50    2.60
  -5   0  -5    4.40    0.90
  -5   0  -5    5.70    1.80
  -5   0  -5    5.60    1.30
  -5   0  -5    2.50    3.30
   5   0   5    5.40    1.60
   5   0   5    4.80    1.10
   5   0   5    3.20    0.90
   5   0   5    5.00    1.20
   5   0   5    3.10    1.10
   5   0   5    1.90    2.00
   5   0   5    2.90    1.50
   6  -1  -5   76.69    3.90
   6  -1  -5   72.09    3.30
   6  -1  -5   69.99    3.30
   6  -1  -5   74.69    3.30
   6  -1  -5   80.29    3.70
  -6   1   5   71.79    3.60
  -6   1   5   75.69    3.50
  -6   1   5   77.49    4.60
  -6   1   5   79.09    3.30
   5  -1  -5   93.89    4.90
   5  -1  -5   86.39    5.60
   5  -1  -5   93.79    4.90
   5  -1  -5   95.79    3.40
   5  -1  -5  103.79    5.40
  -5   1   5   93.69    6.20
  -5   1   5   96.29    4.80
  -5   1   5   90.39    4.80
  -5   1   5   95.49    5.40
  -5   1   5   86.19    6.10
  -5   1   5  102.09    4.80
   4  -1  -5  449.16   15.60
   4  -1  -5  442.76   15.40
   4  -1  -5  446.86   13.90
   4  -1  -5  444.26   15.30
   4  -1  -5  438.86   18.40
   4  -1  -5  440.46   15.00
   4  -1  -5  453.65   23.20
   4  -1  -5  454.85   16.50
  -4   1   5  443.46   14.60
  -4   1   5  451.85   14.60
  -4   1   5  444.56   14.70
  -4   1   5  435.66   15.40
  -4   1   5  432.16   14.10
  -4   1   5  445.26   14.70
  -4   1   5  450.95   14.70
   3  -1  -5  180.98    6.50
   3  -1  -5  182.18    7.10
   3  -1  -5  186.18    8.00
   3  -1  -5  182.28    7.40
  -3   1   5  189.68    6.70
  -3   1   5  185.38    6.80
  -3   1   5  185.58    6.30
  -3   1   5  189.08    6.80
  -3   1   5  178.68    6.40
   2  -1  -5  237.88    7.50
   2  -1  -5  226.18    7.50
   2  -1  -5  238.08    7.50
   2  -1  -5  233.68    7.50
   2  -1  -5  226.68    7.60
   2  -1  -5  234.68    8.20
   2  -1  -5  229.88    9.70
   2  -1  -5  235.88    7.40
  -2   1   5  225.48    7.60
  -2   1   5  241.88    7.50
  -2   1   5  234.68    7.30
  -2   1   5  238.88    7.70
  -2   1   5  232.28    7.70
  -2   1   5  214.58    7.60
  -2   1   5  215.08    7.90
   1  -1  -5   63.79    4.30
   1  -1  -5   63.99    2.60
   1  -1  -5   62.49    2.50
   1  -1  -5   60.29    2.60
   1  -1  -5   62.29    3.20
   1  -1  -5   65.29    2.60
   1  -1  -5   64.29    2.90
   1  -1  -5   64.09    2.40
  -1   1   5   57.59    2.70
  -1   1   5   58.79    2.30
  -1   1   5   60.39    2.30
  -1   1   5   65.99    2.40
  -1   1   5   64.59    2.50
  -1   1   5   61.29    2.30
  -1   1   5   59.09    2.90
   0  -1  -5  764.32   22.40
   0  -1  -5  761.92   24.00
   0  -1  -5  778.62   22.50
   0  -1  -5  750.32   22.20
   0  -1  -5  800.42   22.50
   0  -1  -5  766.12   22.50
   0  -1  -5  754.12   22.30
   0   1   5  792.72   22.20
   0   1   5  777.02   22.30
   0   1   5  740.73   22.70
   0   1   5  791.12   22.40
  -1  -1  -5  251.67    8.00
  -1  -1  -5  239.88    7.90
  -1  -1  -5  241.88    7.60
  -1  -1  -5  244.78    7.80
  -1  -1  -5  248.88    8.00
   1   1   5  263.57    8.10
   1   1   5  244.08    8.30
   1   1   5  256.77    8.20
   1   1   5  255.77    8.10
   1   1   5  246.08    8.50
  -2  -1  -5 1052.59   30.80
  -2  -1  -5 1096.39   31.40
  -2  -1  -5 1073.09   30.90
  -2  -1  -5 1066.89   31.00
  -2  -1  -5 1022.80   30.50
   2   1   5 1092.39   32.10
   2   1   5 1098.89   31.50
   2   1   5  967.10   34.10
  -3  -1  -5   49.30    3.60
  -3  -1  -5   44.40    3.80
  -3  -1  -5   43.50    3.40
  -3  -1  -5   45.00    2.60
  -3  -1  -5   36.70    4.50
  -3  -1  -5   45.70    2.40
   3   1   5   45.10    3.10
   3   1   5   50.19    3.50
   3   1   5   44.50    4.80
   3   1   5   49.20    3.20
   3   1   5   46.40    4.20
   3   1   5   44.20    2.00
   3   1   5   51.69    5.00
   3   1   5   46.80    3.10
   3   1   5   46.10    4.20
   3   1   5   52.59    3.30
  -4  -1  -5  119.29    4.80
  -4  -1  -5  124.89    6.80
  -4  -1  -5  116.99    6.90
  -4  -1  -5  121.99    4.70
  -4  -1  -5  124.29    4.80
  -4  -1  -5  109.19    7.30
  -4  -1  -5  116.89    7.60
  -4  -1  -5  125.59    5.20
   4   1   5  122.89    6.10
   4   1   5  127.29    5.30
   4   1   5  128.29    5.20
   4   1   5  128.39    6.70
   4   1   5  127.29    5.50
   4   1   5  118.59    7.40
   4   1   5  122.59    5.10
   4   1   5  124.69    8.00
   4   1   5  122.69    6.20
  -5  -1  -5   53.79    2.50
  -5  -1  -5   54.59    2.60
  -5  -1  -5   55.09    3.00
  -5  -1  -5   48.40    2.70
   5   1   5   56.39    3.10
   5   1   5   56.29    2.80
   5   1   5   56.49    2.80
   5   1   5   60.49    3.70
   6  -2  -5    5.10    1.10
   6  -2  -5    3.30    1.30
   6  -2  -5    3.30    1.00
   6  -2  -5    4.20    1.50
  -6   2   5    4.30    0.90
  -6   2   5    4.10    1.10
  -6   2   5    2.10    1.10
  -6   2   5    7.10    1.70
   5  -2  -5  101.39    6.10
   5  -2  -5   92.49    4.90
   5  -2  -5   85.69    7.10
   5  -2  -5  100.19    5.30
   5  -2  -5   96.99    3.80
   5  -2  -5   92.09    5.00
  -5   2   5   90.49    4.60
  -5   2   5   92.79    5.10
  -5   2   5   89.09    5.40
  -5   2   5  100.29    4.80
  -5   2   5   99.99    5.00
  -5   2   5   99.29    5.40
  -5   2   5   96.49    6.00
   4  -2  -5   90.39   10.80
   4  -2  -5  103.59    6.10
   4  -2  -5  109.09    6.80
   4  -2  -5  109.19    5.70
   4  -2  -5   96.09    5.50
   4  -2  -5   99.39    4.40
  -4   2   5  101.39    5.40
  -4   2   5   96.09    5.40
  -4   2   5   98.89    4.90
  -4   2   5  103.59    6.80
  -4   2   5  106.69    5.10
  -4   2   5   99.99    5.00
  -4   2   5  101.59    4.80
  -4   2   5   97.59    5.00
  -4   2   5   99.39    5.70
  -4   2   5  104.69    5.00
   3  -2  -5  176.68    7.30
   3  -2  -5  169.38   12.90
   3  -2  -5  178.68    6.50
   3  -2  -5  183.18    6.50
   3  -2  -5  183.88    6.40
   3  -2  -5  169.58    6.50
   3  -2  -5  173.28    6.80
   3  -2  -5  183.98    8.80
   3  -2  -5  189.58   19.60
  -3   2   5  179.78    7.20
  -3   2   5  181.28    6.80
  -3   2   5  168.38    7.50
  -3   2   5  175.98    6.40
  -3   2   5  180.48    6.30
  -3   2   5  172.18    6.70
  -3   2   5  180.18    6.80
  -3   2   5  174.08    6.70
   2  -2  -5  542.55   16.20
   2  -2  -5  547.45   16.50
   2  -2  -5  538.85   16.10
   2  -2  -5  532.55   16.90
   2  -2  -5  580.34   20.30
   2  -2  -5  548.35   16.30
   2  -2  -5  543.25   16.10
   2  -2  -5  527.85   16.50
  -2   2   5  546.05   16.10
  -2   2   5  536.85   16.90
  -2   2   5  544.75   16.20
  -2   2   5  566.14   16.20
  -2   2   5  524.25   16.60
  -2   2   5  544.45   16.60
  -2   2   5  538.85   16.60
  -2   2   5  511.55   16.50
   1  -2  -5  441.46   13.30
   1  -2  -5  452.65   13.30
   1  -2  -5  434.56   13.00
   1  -2  -5  441.76   13.40
   1  -2  -5  434.86   15.80
   1  -2  -5  432.76   13.40
   1  -2  -5  448.06   13.20
  -1   2   5  438.66   13.10
  -1   2   5  434.76   13.10
  -1   2   5  432.56   13.50
  -1   2   5  422.56   13.60
  -1   2   5  450.95   12.90
  -1   2   5  439.76   12.80
  -1   2   5  406.16   13.30
  -1   2   5  449.76   13.20
   0  -2  -5  602.14   17.70
   0  -2  -5  598.34   17.70
   0  -2  -5  611.84   17.90
   0  -2  -5  595.04   17.80
   0  -2  -5  565.74   17.40
   0   2   5  589.34   17.30
   0   2   5  607.34   17.50
   0   2   5  594.54   17.50
  -1  -2  -5  706.83   20.50
  -1  -2  -5  722.33   21.10
  -1  -2  -5  734.23   21.00
  -1  -2  -5  711.93   21.10
  -1  -2  -5  727.23   21.10
   1   2   5  733.83   21.20
   1   2   5  652.03   22.80
   1   2   5  688.03   21.00
   1   2   5  693.83   21.40
   1   2   5  715.63   21.00
   1   2   5  699.63   20.90
  -2  -2  -5    9.90    1.20
  -2  -2  -5    7.10    0.90
  -2  -2  -5    8.70    1.60
  -2  -2  -5    8.90    1.40
  -2  -2  -5    6.90    1.20
  -2  -2  -5    6.90    1.30
  -2  -2  -5    9.30    1.50
   2   2   5    8.90    1.10
   2   2   5    8.30    1.70
   2   2   5    6.60    1.60
   2   2   5    7.60    1.40
   2   2   5    5.10    2.70
   2   2   5    9.30    1.60
   2   2   5   10.50    1.90
   2   2   5    7.10    2.00
   2   2   5    9.70    2.40
  -3  -2  -5    5.30    2.30
  -3  -2  -5    8.20    1.30
  -3  -2  -5    7.30    1.40
  -3  -2  -5   10.20    1.40
   3   2   5    6.60    2.40
   3   2   5    8.00    1.40
   3   2   5    9.90    2.00
   3   2   5    9.30    1.60
   3   2   5    6.30    3.90
   3   2   5    8.50    2.50
   3   2   5    4.90    1.50
   3   2   5    7.30    1.50
   3   2   5    7.90    2.10
  -4  -2  -5  118.59    4.50
  -4  -2  -5  116.99    6.90
  -4  -2  -5  117.39    5.00
  -4  -2  -5  120.19    4.50
  -4  -2  -5  114.79    4.60
  -4  -2  -5  110.19    7.40
   4   2   5  113.89    5.70
   4   2   5  108.09    5.20
   4   2   5  122.49    5.30
   4   2   5  112.49    4.80
   4   2   5  109.49    6.70
   4   2   5  120.49    4.90
   4   2   5  115.09    4.90
  -5  -2  -5    5.90    1.10
  -5  -2  -5    4.50    0.90
   5   2   5    6.30    1.00
   5   2   5    3.60    0.70
   5   2   5    3.90    1.00
   5   2   5    5.60    1.00
   5   2   5    3.70    1.70
   6  -3  -5   89.59    4.40
   6  -3  -5   82.19    3.70
   6  -3  -5   85.49    4.60
   6  -3  -5   73.99    6.40
  -6   3   5   86.39    3.80
  -6   3   5   87.89    3.60
  -6   3   5   87.39    3.40
  -6   3   5   91.49    4.30
   5  -3  -5   14.20    2.70
   5  -3  -5   16.20    1.50
   5  -3  -5   16.90    2.20
   5  -3  -5   24.60    3.50
   5  -3  -5   22.90    5.10
  -5   3   5   15.90    2.50
  -5   3   5   16.40    2.90
  -5   3   5   15.20    2.30
  -5   3   5   14.50    2.10
  -5   3   5   17.80    2.50
  -5   3   5   14.70    2.50
  -5   3   5   16.40    2.30
   4  -3  -5   48.10    4.40
   4  -3  -5   54.59    6.00
   4  -3  -5   40.10    8.00
   4  -3  -5   56.79    5.00
   4  -3  -5   55.09    5.30
   4  -3  -5   48.10    2.90
   4  -3  -5   46.20    7.40
   4  -3  -5   50.89    3.30
  -4   3   5   52.09    3.80
  -4   3   5   48.90    5.10
  -4   3   5   53.49    4.40
  -4   3   5   45.90    3.40
  -4   3   5   52.79    3.50
  -4   3   5   55.09    3.50
  -4   3   5   47.10    3.70
  -4   3   5   54.39    3.70
  -4   3   5   53.59    3.60
   3  -3  -5  349.87   10.90
   3  -3  -5  333.77   11.20
   3  -3  -5  340.17   10.90
   3  -3  -5  343.37   11.10
   3  -3  -5  352.76   11.30
   3  -3  -5  338.57   10.90
   3  -3  -5  334.67   11.40
   3  -3  -5  333.87   13.40
   3  -3  -5  331.97   13.10
  -3   3   5  342.87   10.90
  -3   3   5  321.47   12.20
  -3   3   5  336.27   11.30
  -3   3   5  329.77   11.60
  -3   3   5  339.87   11.10
  -3   3   5  336.17   12.00
  -3   3   5  352.36   11.90
  -3   3   5  334.17   11.30
  -3   3   5  351.06   11.50
  -3   3   5  316.77   12.80
  -3   3   5  345.87   11.60
   2  -3  -5  429.26   13.50
   2  -3  -5  425.66   13.10
   2  -3  -5  416.96   13.40
   2  -3  -5  411.86   13.40
   2  -3  -5  419.46   13.60
   2  -3  -5  425.46   17.20
   2  -3  -5  407.26   13.00
   2  -3  -5  432.66   13.10
   2  -3  -5  434.26   13.10
  -2   3   5  428.46   13.40
  -2   3   5  425.16   12.60
  -2   3   5  426.36   12.90
  -2   3   5  422.26   13.10
  -2   3   5  403.06   13.30
  -2   3   5  429.26   12.70
  -2   3   5  428.96   13.70
  -2   3   5  412.26   13.30
  -2   3   5  416.16   13.60
   1  -3  -5   21.20    1.80
   1  -3  -5   20.10    1.60
   1  -3  -5   20.30    2.10
   1  -3  -5   19.80    1.70
   1  -3  -5   20.00    1.60
   1  -3  -5   25.50    5.60
   1  -3  -5   16.80    1.90
   1  -3  -5   17.50    1.60
   1  -3  -5   17.20    1.80
  -1   3   5   20.80    1.30
  -1   3   5   21.30    1.20
  -1   3   5   19.40    2.20
  -1   3   5   18.30    1.40
  -1   3   5   19.00    1.40
  -1   3   5   19.90    1.30
   0  -3  -5  892.41   26.00
   0  -3  -5  893.21   26.00
   0  -3  -5  847.52   25.50
   0  -3  -5  840.62   25.40
   0  -3  -5  894.71   25.70
   0  -3  -5  881.01   25.50
   0  -3  -5  875.71   25.90
   0   3   5  857.71   26.40
   0   3   5  882.81   25.40
   0   3   5  902.41   25.60
   0   3   5  862.41   25.50
   0   3   5  877.01   25.10
  -1  -3  -5  537.15   16.10
  -1  -3  -5  507.75   16.00
  -1  -3  -5  535.55   15.70
  -1  -3  -5  524.95   15.30
  -1  -3  -5  507.85   15.40
  -1  -3  -5  528.35   16.10
  -1  -3  -5  509.15   15.30
   1   3   5  484.35   17.40
   1   3   5  513.65   16.10
   1   3   5  535.15   16.70
   1   3   5  503.75   16.70
   1   3   5  502.55   17.10
   1   3   5  516.05   15.90
  -2  -3  -5  121.59    4.30
  -2  -3  -5  118.39    5.00
  -2  -3  -5  113.59    5.60
  -2  -3  -5  117.99    5.10
  -2  -3  -5  115.09    7.20
  -2  -3  -5  118.99    4.50
   2   3   5  116.39    5.50
   2   3   5  119.89    4.90
   2   3   5  120.19    5.50
   2   3   5  118.59    5.30
   2   3   5  124.39    5.10
   2   3   5  119.69    5.00
   2   3   5  120.59    6.80
   2   3   5  123.39    6.20
   2   3   5  120.19    6.00
  -3  -3  -5    2.90    1.20
  -3  -3  -5    2.80    1.40
  -3  -3  -5    2.40    1.00
   3   3   5    1.60    1.20
   3   3   5    2.60    2.20
   3   3   5    3.00    1.20
   3   3   5   -0.20    2.60
   3   3   5    3.90    1.90
   3   3   5    5.10    3.70
   3   3   5    3.00    1.20
  -4  -3  -5   48.10    2.70
  -4  -3  -5   54.89    6.30
  -4  -3  -5   47.30    3.70
  -4  -3  -5   46.40    3.00
  -4  -3  -5   50.59    2.70
   4   3   5   49.99    3.60
   4   3   5   47.20    2.70
   4   3   5   53.19    2.90
   4   3   5   51.09    2.80
   4   3   5   54.29    3.20
   6  -4  -5   31.20    3.70
   6  -4  -5   33.50    1.40
   6  -4  -5   33.60    2.20
   6  -4  -5   32.90    2.70
  -6   4   5   27.00    3.00
  -6   4   5   36.70    2.30
  -6   4   5   33.40    1.70
  -6   4   5   32.20    2.50
   5  -4  -5  148.69    9.60
   5  -4  -5  157.18    5.80
   5  -4  -5  160.88    7.90
   5  -4  -5  154.48    7.10
   5  -4  -5  159.28    6.10
  -5   4   5  157.88    7.40
  -5   4   5  154.58    6.50
  -5   4   5  152.28    6.10
  -5   4   5  158.18    6.90
  -5   4   5  159.98    6.00
  -5   4   5  152.58    6.60
  -5   4   5  147.19    8.50
  -5   4   5  133.79    6.50
   4  -4  -5   22.50    4.90
   4  -4  -5   21.70    3.70
   4  -4  -5   22.10    2.10
   4  -4  -5   22.60    2.90
   4  -4  -5   18.00    2.20
   4  -4  -5   28.20    7.40
   4  -4  -5   25.50    3.50
  -4   4   5   24.80    3.50
  -4   4   5   20.10    2.80
  -4   4   5   19.40    2.70
  -4   4   5   25.50    2.80
  -4   4   5   24.70    2.40
  -4   4   5   24.50    4.00
  -4   4   5   22.60    2.40
  -4   4   5   29.80    3.20
  -4   4   5   20.80    2.80
  -4   4   5   20.70    2.70
  -4   4   5   21.80    3.00
   3  -4  -5   28.10    5.30
   3  -4  -5   31.00    3.30
   3  -4  -5   32.50    4.10
   3  -4  -5   31.10    5.20
   3  -4  -5   33.10    8.30
   3  -4  -5   33.40    2.80
   3  -4  -5   28.10    3.80
   3  -4  -5   36.10    2.60
   3  -4  -5   32.20    3.10
   3  -4  -5   26.40    3.20
   3  -4  -5   34.80    2.60
   3  -4  -5   32.00    3.10
  -3   4   5   34.50    2.80
  -3   4   5   37.90    3.10
  -3   4   5   31.50    2.70
  -3   4   5   32.70    2.40
  -3   4   5   33.90    2.60
  -3   4   5   32.50    4.60
  -3   4   5   34.60    2.40
  -3   4   5   34.40    3.70
  -3   4   5   33.00    2.40
  -3   4   5   38.10    2.80
  -3   4   5   29.70    8.20
  -3   4   5   30.90    2.90
  -3   4   5   27.80    3.00
   2  -4  -5  175.58    7.20
   2  -4  -5  181.88    8.90
   2  -4  -5  171.58    7.00
   2  -4  -5  186.68    6.80
   2  -4  -5  194.08    6.80
   2  -4  -5  192.08   13.70
   2  -4  -5  188.18    7.10
   2  -4  -5  194.48    6.60
   2  -4  -5  187.68    7.10
   2  -4  -5  176.58    6.80
   2  -4  -5  189.78    7.10
   2  -4  -5  190.88    7.10
  -2   4   5  189.78    7.00
  -2   4   5  176.38    8.30
  -2   4   5  168.18    7.00
  -2   4   5  186.78    6.60
  -2   4   5  183.88    7.30
  -2   4   5  180.78    6.70
  -2   4   5  183.68    7.50
  -2   4   5  184.68    6.40
  -2   4   5  190.38    5.80
  -2   4   5  167.98    8.60
  -2   4   5  180.48    6.80
  -2   4   5  191.28    7.80
  -2   4   5  184.98    6.80
   1  -4  -5  103.89    5.00
   1  -4  -5  111.39    4.60
   1  -4  -5  105.99    4.50
   1  -4  -5  103.49    4.20
   1  -4  -5  109.79    4.60
   1  -4  -5  100.79    4.60
   1  -4  -5  104.49    4.50
   1  -4  -5  103.69    4.70
   1  -4  -5   95.89    5.10
  -1   4   5  114.79    5.10
  -1   4   5   99.49    4.30
  -1   4   5  108.99    4.80
  -1   4   5  104.29    5.10
  -1   4   5  108.89    4.10
  -1   4   5  101.19    6.30
  -1   4   5  106.49    3.90
  -1   4   5  105.39    4.10
  -1   4   5  108.49    4.30
  -1   4   5  109.99    5.50
   0  -4  -5  187.18    6.80
   0  -4  -5  169.38    6.60
   0  -4  -5  193.08    6.60
   0  -4  -5  183.48    6.90
   0  -4  -5  189.08    6.50
   0  -4  -5  187.88    7.00
   0  -4  -5  186.28    6.40
   0   4   5  176.88    7.10
   0   4   5  189.48    7.50
   0   4   5  180.18    7.80
   0   4   5  175.58    7.50
   0   4   5  181.88    6.50
   0   4   5  171.98    6.20
  -1  -4  -5  941.11   26.70
  -1  -4  -5  912.11   27.00
  -1  -4  -5  918.31   27.10
  -1  -4  -5  881.41   27.10
  -1  -4  -5  842.42   26.10
  -1  -4  -5  913.51   26.20
  -1  -4  -5  888.21   26.20
   1   4   5  867.81   27.40
   1   4   5  928.71   27.80
   1   4   5  888.11   26.60
   1   4   5  890.71   26.60
   1   4   5  846.72   26.00
   1   4   5  902.31   27.60
   1   4   5  881.21   26.90
   1   4   5  913.21   27.70
   1   4   5  900.11   27.10
   1   4   5  893.01   28.20
  -2  -4  -5  182.18    6.60
  -2  -4  -5  175.68    7.40
  -2  -4  -5  184.48    6.40
  -2  -4  -5  189.38    6.30
  -2  -4  -5  181.08    8.10
  -2  -4  -5  176.78    7.30
   2   4   5  185.18    6.90
   2   4   5  173.28    8.60
   2   4   5  180.38    7.30
   2   4   5  190.08    8.00
   2   4   5  188.18    6.90
   2   4   5  181.78    7.80
   2   4   5  179.48    6.80
  -3  -4  -5   16.90    3.80
  -3  -4  -5    9.50    1.70
  -3  -4  -5   13.90    1.90
   3   4   5   11.60    1.60
   3   4   5   14.00    1.80
   3   4   5   12.10    3.40
   3   4   5    8.60    1.90
   3   4   5    9.70    2.50
   3   4   5   11.10    1.50
   3   4   5    8.60    1.50
  -4  -4  -5   45.30    3.00
   4   4   5   39.60    2.20
   4   4   5   44.70    2.40
   4   4   5   44.30    2.70
   4   4   5   42.60    2.90
   4   4   5   43.40    2.30
   5  -5  -5    5.60    1.00
   5  -5  -5    5.70    2.00
  -5   5   5    5.30    2.20
  -5   5   5    7.30    1.80
  -5   5   5    6.80    1.80
  -5   5   5    4.00    0.90
  -5   5   5    4.10    1.90
  -5   5   5    5.60    1.20
  -5   5   5    5.70    1.40
   4  -5  -5   -0.50    3.30
   4  -5  -5    3.40    2.30
   4  -5  -5    0.00    2.30
   4  -5  -5    0.50    2.50
   4  -5  -5    2.10    1.50
   4  -5  -5    2.70    0.80
  -4   5   5    0.60    1.50
  -4   5   5    0.10    1.40
  -4   5   5    1.90    1.50
  -4   5   5    2.20    1.70
  -4   5   5    0.90    0.90
  -4   5   5    2.10    1.10
  -4   5   5   -0.20    1.90
  -4   5   5    1.50    1.90
  -4   5   5    2.60    1.50
  -4   5   5    2.60    2.00
   3  -5  -5  309.77   10.30
   3  -5  -5  289.47   10.90
   3  -5  -5  302.57   16.40
   3  -5  -5  290.97   11.50
   3  -5  -5  287.17   10.40
   3  -5  -5  301.67   10.50
   3  -5  -5  301.97   10.60
   3  -5  -5  305.67   12.80
   3  -5  -5  304.17   10.40
   3  -5  -5  283.77   10.90
  -3   5   5  304.77   11.30
  -3   5   5  284.47    9.50
  -3   5   5  290.97   10.10
  -3   5   5  311.47   17.90
  -3   5   5  301.37   10.80
  -3   5   5  296.97   10.70
  -3   5   5  317.17   10.90
  -3   5   5  296.07   10.40
  -3   5   5  304.07   11.20
  -3   5   5  310.47   10.50
  -3   5   5  306.17   11.80
   2  -5  -5    6.90    1.50
   2  -5  -5    8.60    1.70
   2  -5  -5    7.70    1.50
   2  -5  -5    3.40    2.80
   2  -5  -5    7.10    1.40
   2  -5  -5    1.80    2.50
   2  -5  -5    8.70    1.70
   2  -5  -5    9.20    3.10
   2  -5  -5    7.50    1.50
   2  -5  -5    6.20    1.50
   2  -5  -5    7.40    1.70
  -2   5   5    5.90    1.90
  -2   5   5   -2.00    3.90
  -2   5   5    1.40    2.90
  -2   5   5    6.10    2.20
  -2   5   5    5.50    1.20
  -2   5   5    5.00    1.90
  -2   5   5    6.10    1.10
  -2   5   5    8.70    1.80
  -2   5   5    4.70    1.10
  -2   5   5    5.50    1.60
  -2   5   5    2.50    2.60
  -2   5   5    6.40    3.20
   1  -5  -5   50.09    3.10
   1  -5  -5   45.70    5.90
   1  -5  -5   46.00    3.20
   1  -5  -5   45.80    3.10
   1  -5  -5   40.20    3.80
   1  -5  -5   47.00    3.50
   1  -5  -5   41.50    6.60
   1  -5  -5   47.40    3.00
   1  -5  -5   45.90    3.10
  -1   5   5   46.10    4.00
  -1   5   5   43.10    3.50
  -1   5   5   33.00    4.50
  -1   5   5   45.40    3.90
  -1   5   5   47.30    2.70
  -1   5   5   39.80    4.40
  -1   5   5   47.80    3.60
  -1   5   5   46.90    3.30
   0  -5  -5  196.88    7.20
   0  -5  -5  195.38    7.10
   0  -5  -5  193.98    7.10
   0  -5  -5  179.08   10.10
   0  -5  -5  197.48    7.60
   0  -5  -5  185.58    7.50
   0  -5  -5  196.78    7.70
   0   5   5  179.48    7.20
   0   5   5  197.68    8.90
   0   5   5  179.48    8.60
   0   5   5  189.28    8.00
   0   5   5  192.88    8.70
   0   5   5  192.58    7.70
   0   5   5  202.08    7.50
   0   5   5  201.48    7.40
   0   5   5  192.78    6.70
   0   5   5  202.78    8.30
  -1  -5  -5   31.40    2.40
  -1  -5  -5   28.70    3.30
  -1  -5  -5   25.90    3.10
  -1  -5  -5   28.40    2.50
  -1  -5  -5   31.90    3.00
  -1  -5  -5   30.90    2.70
   1   5   5   29.40    4.00
   1   5   5   28.80    3.40
   1   5   5   28.10    3.00
   1   5   5   28.40    3.80
   1   5   5   30.20    2.60
   1   5   5   30.60    4.20
  -2  -5  -5   45.60    3.20
  -2  -5  -5   41.60    5.80
  -2  -5  -5   46.20    2.80
  -2  -5  -5   45.10    4.40
   2   5   5   41.90    2.90
   2   5   5   31.80    4.50
   2   5   5   46.50    3.90
   2   5   5   40.60    3.50
  -3  -5  -5  170.18    6.50
  -3  -5  -5  165.88    6.30
   3   5   5  172.28    6.20
   3   5   5  165.48    7.90
   3   5   5  185.28    7.20
   3   5   5  177.78    6.70
   3   5   5  171.38    6.30
   5  -6  -5   17.40    2.50
   5  -6  -5   19.70    4.10
   5  -6  -5   16.40    3.70
   5  -6  -5   21.60    1.60
  -5   6   5   17.40    2.40
  -5   6   5   19.90    2.00
  -5   6   5   19.50    1.70
  -5   6   5   19.80    2.40
  -5   6   5   19.50    2.70
   4  -6  -5    3.60    2.20
   4  -6  -5    7.50    2.70
   4  -6  -5    6.20    3.00
   4  -6  -5    9.40    1.50
   4  -6  -5    8.40    2.10
  -4   6   5   11.10    2.00
  -4   6   5    8.20    2.00
  -4   6   5    9.30    2.90
  -4   6   5    4.20    1.90
  -4   6   5    6.40    1.10
  -4   6   5    7.50    1.90
  -4   6   5    4.00    1.60
  -4   6   5    5.80    2.40
   3  -6  -5  122.59    5.80
   3  -6  -5  122.49    6.30
   3  -6  -5  131.49    7.40
   3  -6  -5  128.39    6.80
   3  -6  -5  132.29    8.10
   3  -6  -5  121.39    5.70
   3  -6  -5  132.59    5.60
   3  -6  -5  115.89    6.10
   3  -6  -5  125.39    5.50
   3  -6  -5  133.79   10.70
  -3   6   5  152.28    8.60
  -3   6   5  127.19    5.80
  -3   6   5  125.39    6.40
  -3   6   5  121.99    6.80
  -3   6   5  118.59    6.30
  -3   6   5  144.39   19.30
  -3   6   5  127.39    5.40
  -3   6   5  132.79    5.80
  -3   6   5  138.39    6.50
  -3   6   5  129.09    5.50
   2  -6  -5  329.17   11.50
   2  -6  -5  294.47   11.10
   2  -6  -5  308.77   11.30
   2  -6  -5  323.87   11.30
   2  -6  -5  330.97   11.60
   2  -6  -5  320.37   11.30
   2  -6  -5  312.57   11.50
   2  -6  -5  308.27   13.10
   2  -6  -5  316.47   13.20
   2  -6  -5  327.57   11.90
  -2   6   5  325.87   11.80
  -2   6   5  318.07   11.00
  -2   6   5  316.47   10.80
  -2   6   5  320.27   12.00
  -2   6   5  331.67   11.80
  -2   6   5  318.87   10.80
  -2   6   5  332.27   12.00
  -2   6   5  328.87   15.70
  -2   6   5  313.97   12.50
   1  -6  -5 1502.25   43.80
   1  -6  -5 1475.45   43.80
   1  -6  -5 1508.95   44.00
   1  -6  -5 1503.15   43.90
   1  -6  -5 1465.35   44.00
   1  -6  -5 1471.55   44.20
   1  -6  -5 1447.16   45.60
   1  -6  -5 1415.66   45.00
  -1   6   5 1448.46   43.80
  -1   6   5 1493.65   46.70
  -1   6   5 1501.85   45.00
  -1   6   5 1477.75   44.40
  -1   6   5 1526.95   43.90
  -1   6   5 1502.05   44.70
  -1   6   5 1472.85   43.80
  -1   6   5 1490.25   44.10
   0  -6  -5  318.97   11.00
   0  -6  -5  321.87   11.10
   0  -6  -5  303.87   13.40
   0  -6  -5  295.87   12.70
   0  -6  -5  338.87   12.00
   0  -6  -5  328.37   11.50
   0  -6  -5  311.57   13.10
   0  -6  -5  313.07   11.10
   0   6   5  322.37   12.10
   0   6   5  316.77   11.60
   0   6   5  323.17   11.10
   0   6   5  307.77   11.40
   0   6   5  326.87   12.00
   0   6   5  310.47   10.00
   0   6   5  341.47   13.40
   0   6   5  305.77   10.70
   0   6   5  311.37   11.50
   0   6   5  316.37   12.40
   0   6   5  317.77   11.40
  -1  -6  -5  105.29    4.80
  -1  -6  -5   95.69    5.70
  -1  -6  -5   99.09    5.30
  -1  -6  -5  101.79    4.80
  -1  -6  -5  102.59    6.50
   1   6   5  111.09    5.60
   1   6   5   81.59    6.60
   1   6   5  101.39    6.70
   1   6   5   95.89    5.50
   1   6   5  106.39    6.00
  -2  -6  -5  132.79    5.40
  -2  -6  -5  106.49    7.00
   2   6   5  120.09    5.40
   2   6   5  129.59    6.00
   2   6   5  119.09    5.70
   2   6   5  121.59    5.00
   2   6   5  120.39    4.80
   3   6   5   80.49    3.40
   3   6   5   75.39    4.30
   3   6   5   78.69    3.60
   3   6   5   82.49    3.90
   5  -7  -5    3.30    2.00
   5  -7  -5    6.60    2.00
   5  -7  -5    5.40    0.90
   5  -7  -5    5.40    2.60
  -5   7   5    4.00    1.20
  -5   7   5    5.80    1.70
  -5   7   5    4.60    0.80
  -5   7   5    5.70    1.40
   4  -7  -5    9.50    1.40
   4  -7  -5    7.90    2.70
   4  -7  -5    8.90    3.10
  -4   7   5    9.50    1.30
  -4   7   5    9.20    2.00
  -4   7   5   10.10    2.10
  -4   7   5   11.70    1.80
  -4   7   5    7.30    1.80
  -4   7   5    9.70    1.60
   3  -7  -5   71.29    5.30
   3  -7  -5   61.59    5.60
   3  -7  -5   64.09    5.00
   3  -7  -5   74.29    7.90
   3  -7  -5   67.39    3.60
   3  -7  -5   60.19    5.10
   3  -7  -5   61.19    3.50
   3  -7  -5   67.59    6.70
   3  -7  -5   63.59    5.70
  -3   7   5   56.99    3.90
  -3   7   5   66.29    4.00
  -3   7   5   65.09    4.10
  -3   7   5   67.59    4.70
  -3   7   5   63.49    4.20
  -3   7   5   67.99    4.10
  -3   7   5   67.19    3.40
   2  -7  -5   30.50    2.80
   2  -7  -5   44.50    7.40
   2  -7  -5   37.10    4.70
   2  -7  -5   37.40    3.20
   2  -7  -5   25.60    3.50
   2  -7  -5   29.00    3.30
   2  -7  -5   23.40    5.10
   2  -7  -5   33.60    3.40
   2  -7  -5   27.20    3.40
  -2   7   5   34.40    3.50
  -2   7   5   32.80    5.90
  -2   7   5   31.40    3.70
  -2   7   5   29.50    3.80
  -2   7   5   33.30    2.20
  -2   7   5   32.00    3.30
   1  -7  -5  350.16   12.10
   1  -7  -5  345.07   12.10
   1  -7  -5  341.77   11.90
   1  -7  -5  319.47   11.70
   1  -7  -5  339.77   14.30
   1  -7  -5  324.77   12.10
   1  -7  -5  325.07   12.50
  -1   7   5  348.47   13.00
  -1   7   5  358.16   12.70
  -1   7   5  321.57   13.50
  -1   7   5  353.16   12.80
  -1   7   5  329.77   11.60
  -1   7   5  336.37   10.90
  -1   7   5  346.47   11.90
   0  -7  -5   92.99    5.00
   0  -7  -5   96.29    5.30
   0  -7  -5  102.09    8.00
   0  -7  -5  100.39    6.20
   0  -7  -5   98.39    5.00
   0  -7  -5   97.89    4.90
   0   7   5  102.19    5.10
   0   7   5   97.09    5.60
   0   7   5   98.59    5.20
   0   7   5   94.69    5.10
   0   7   5   94.09    4.80
  -1  -7  -5   13.60    3.60
  -1  -7  -5   15.20    2.50
  -1  -7  -5   11.50    2.00
   1   7   5   10.70    1.60
   1   7   5    9.50    1.80
   1   7   5   13.30    2.30
   1   7   5   12.50    1.70
  -2  -7  -5   79.69    5.00
   2   7   5   93.09    3.90
   2   7   5  100.09    4.50
   2   7   5   94.69    4.20
   2   7   5  100.29    4.30
   4  -8  -5    2.40    1.30
   4  -8  -5    1.60    2.10
  -4   8   5    1.00    0.50
  -4   8   5    1.30    1.00
   3  -8  -5    2.40    2.90
   3  -8  -5    1.90    1.10
   3  -8  -5   -2.70    5.20
   3  -8  -5    4.60    2.60
   3  -8  -5    5.20    1.80
  -3   8   5    2.50    1.30
  -3   8   5    2.70    0.70
  -3   8   5    2.20    1.20
   2  -8  -5   -1.30    1.90
   2  -8  -5    2.10    2.60
   2  -8  -5   -2.50    1.90
   2  -8  -5    0.40    1.40
   2  -8  -5    0.00    1.00
  -2   8   5    1.60    1.10
  -2   8   5    0.90    0.50
  -2   8   5    2.20    1.40
  -2   8   5    2.10    1.50
   1  -8  -5   79.69    4.00
   1  -8  -5   68.59    5.00
   1  -8  -5   79.29    4.50
   1  -8  -5   81.19    4.20
   1  -8  -5   82.79    6.10
  -1   8   5   77.49    4.30
  -1   8   5   75.69    4.20
  -1   8   5   79.39    4.10
  -1   8   5   73.79    2.60
  -1   8   5   73.99    4.30
  -1   8   5   73.99    4.50
  -1   8   5   71.89    3.90
   0  -8  -5  158.58    6.40
   0  -8  -5  164.28    6.50
   0  -8  -5  169.68    6.80
   0   8   5  168.88    7.30
   0   8   5  167.28    6.50
   0   8   5  152.98    6.30
   0   8   5  169.88    7.00
  -1  -8  -5   32.20    2.90
  -1  -8  -5   30.00    3.00
   1   8   5   32.20    2.50
   1   8   5   34.70    2.50
   1   8   5   32.10    2.70
   1   8   5   36.70    2.30
   3  -9  -5   17.80    2.40
   3  -9  -5   16.30    3.70
   3  -9  -5   16.90    1.50
  -3   9   5   22.20    1.80
   2  -9  -5   31.00    2.60
   2  -9  -5   31.60    3.30
   2  -9  -5   31.70    2.10
   2  -9  -5   25.70    4.70
  -2   9   5   35.70    3.00
  -2   9   5   33.40    2.30
   1  -9  -5   67.99    3.50
   1  -9  -5   70.79    3.20
   1  -9  -5   62.49    6.70
   1  -9  -5   63.59    4.60
  -1   9   5   66.19    3.50
  -1   9   5   69.49    3.60
   0   9  -6   20.30    2.10
   0   9  -6   25.90    2.60
   0   9  -6   21.50    2.10
   0  -9   6   20.80    2.10
   0  -9   6   23.20    2.20
  -1   9  -6   46.90    2.80
  -1   9  -6   41.70    3.00
  -1   9  -6   46.60    3.00
  -1   9  -6   44.30    2.90
   1  -9   6   49.40    3.10
   1  -9   6   48.30    3.40
   1  -9   6   37.10    3.90
   1  -9   6   49.70    3.30
   1  -9   6   45.20    2.40
  -2   9  -6  151.78    5.40
  -2   9  -6  148.09    5.60
   2  -9   6  150.58    5.70
   2  -9   6  148.09    5.90
   2  -9   6  148.89    6.10
   2  -9   6  150.38    5.80
   2  -9   6  156.68    5.30
  -3   9  -6    4.30    0.90
  -3   9  -6    3.40    0.50
   3  -9   6    3.80    0.90
   3  -9   6    4.00    0.80
   2   8  -6  125.69    4.70
   2   8  -6  119.89    4.80
   1   8  -6   30.20    2.60
   1   8  -6   26.70    2.80
   1   8  -6   21.90    2.80
  -1  -8   6   23.30    2.40
  -1  -8   6   17.90    2.70
   0   8  -6  382.86   12.50
   0   8  -6  381.26   12.20
   0   8  -6  376.66   12.80
   0   8  -6  364.06   12.50
   0  -8   6  381.66   12.20
   0  -8   6  372.36   11.90
   0  -8   6  347.97   13.60
  -1   8  -6   10.30    1.90
  -1   8  -6    9.60    1.50
  -1   8  -6    8.60    0.80
  -1   8  -6    9.50    1.50
  -1   8  -6   10.30    1.80
   1  -8   6    9.60    1.40
   1  -8   6   11.30    1.80
   1  -8   6    7.30    2.40
   1  -8   6   10.40    2.00
  -2   8  -6  105.29    4.60
  -2   8  -6  107.09    5.30
  -2   8  -6  104.19    3.80
  -2   8  -6  111.79    4.80
  -2   8  -6  105.39    4.70
  -2   8  -6  113.19    5.70
   2  -8   6  110.39    5.20
   2  -8   6  109.19    5.10
   2  -8   6  103.79    6.20
   2  -8   6  105.39    5.30
   2  -8   6  109.19    4.50
   2  -8   6  106.79    4.70
  -3   8  -6   88.49    3.90
  -3   8  -6   90.69    3.40
  -3   8  -6   81.39    4.00
   3  -8   6   92.49    3.60
   3  -8   6   80.89    4.90
   3  -8   6   93.49    4.30
   3  -8   6   82.29    6.00
   3  -8   6   95.29    4.20
  -4   8  -6   13.80    1.40
  -4   8  -6   17.20    2.40
  -4   8  -6   15.90    1.00
   4  -8   6   19.80    1.20
   4  -8   6   19.60    1.80
   4  -8   6   14.90    1.80
   2   7  -6    6.50    1.50
   2   7  -6   10.20    1.90
   1   7  -6  125.99    5.70
   1   7  -6  129.79    5.80
   1   7  -6  125.59    5.70
   1   7  -6  128.19    6.00
  -1  -7   6  131.19    5.80
  -1  -7   6  126.89    6.80
  -1  -7   6  125.49    5.20
  -1  -7   6  120.39    5.50
   0   7  -6   62.49    5.60
   0   7  -6   48.10    5.60
   0  -7   6   57.79    3.30
   0  -7   6   44.00    5.80
   0  -7   6   44.90    5.00
   0  -7   6   48.60    4.30
   0  -7   6   56.89    3.50
   0  -7   6   39.20    6.10
   0  -7   6   52.29    4.40
  -1   7  -6  166.08    5.60
  -1   7  -6  162.68    7.80
  -1   7  -6  174.18    7.50
  -1   7  -6  181.28    6.70
  -1   7  -6  166.68    7.00
  -1   7  -6  178.48    6.80
   1  -7   6  173.58    7.70
   1  -7   6  147.69    8.50
   1  -7   6  167.08    6.50
   1  -7   6  167.58    8.70
   1  -7   6  171.58    6.70
   1  -7   6  168.38    6.70
   1  -7   6  175.68    7.40
  -2   7  -6  603.64   18.30
  -2   7  -6  510.15   22.90
  -2   7  -6  521.35   19.50
  -2   7  -6  573.84   17.50
  -2   7  -6  563.54   20.00
  -2   7  -6  530.05   18.40
   2  -7   6  533.25   19.70
   2  -7   6  560.04   18.70
   2  -7   6  591.74   17.80
   2  -7   6  527.15   20.10
   2  -7   6  582.14   17.70
   2  -7   6  569.74   18.00
  -3   7  -6   43.40    2.70
  -3   7  -6   38.90    2.70
  -3   7  -6   39.80    3.00
  -3   7  -6   39.20    5.70
  -3   7  -6   37.30    4.10
  -3   7  -6   44.30    2.90
  -3   7  -6   43.10    2.10
   3  -7   6   37.50    3.40
   3  -7   6   39.70    4.10
   3  -7   6   37.30    4.20
   3  -7   6   45.20    2.50
   3  -7   6   38.30    2.20
   3  -7   6   41.70    3.80
   3  -7   6   43.30    3.30
   3  -7   6   41.50    5.90
   3  -7   6   29.50    5.00
  -4   7  -6  515.75   20.70
  -4   7  -6  570.84   17.20
  -4   7  -6  588.54   17.60
  -4   7  -6  584.44   17.70
  -4   7  -6  598.64   17.20
   4  -7   6  544.65   19.40
   4  -7   6  608.24   18.00
   4  -7   6  572.84   17.60
   4  -7   6  604.74   17.20
  -5   7  -6  155.68    5.00
  -5   7  -6  166.58    5.00
   5  -7   6  146.09    6.50
   3   6  -6   26.50    2.70
   3   6  -6   29.50    2.60
   3   6  -6   26.50    2.80
   2   6  -6   17.40    2.40
   2   6  -6   15.90    2.50
   2   6  -6   10.40    2.20
   2   6  -6   15.30    2.20
  -2  -6   6   21.60    2.70
  -2  -6   6   14.30    2.70
  -2  -6   6   12.90    2.80
  -2  -6   6   16.20    2.90
   1   6  -6  609.64   20.00
   1   6  -6  619.64   20.30
   1   6  -6  630.74   19.80
   1   6  -6  629.14   20.00
   1   6  -6  628.54   20.20
  -1  -6   6  643.94   20.20
  -1  -6   6  620.94   19.00
  -1  -6   6  624.14   20.80
  -1  -6   6  621.24   19.20
   0   6  -6  576.54   20.10
   0   6  -6  617.84   19.70
   0   6  -6  584.94   31.60
   0   6  -6  609.54   19.40
   0   6  -6  586.44   17.70
   0   6  -6  635.14   18.90
   0   6  -6  605.34   18.90
   0   6  -6  616.34   19.10
   0  -6   6  585.24   20.20
   0  -6   6  600.04   20.10
   0  -6   6  629.94   19.70
   0  -6   6  608.24   18.90
   0  -6   6  627.04   18.80
  -1   6  -6    5.80    1.80
  -1   6  -6    5.00    2.20
  -1   6  -6    3.10    0.60
  -1   6  -6    3.80    1.00
  -1   6  -6    2.90    2.00
  -1   6  -6    1.90    1.30
  -1   6  -6    3.70    1.40
   1  -6   6    1.00    1.40
   1  -6   6    2.60    1.30
   1  -6   6    3.20    1.80
   1  -6   6    5.80    2.10
   1  -6   6    4.20    2.10
   1  -6   6    2.30    1.20
   1  -6   6    3.40    1.50
  -2   6  -6   49.00    3.00
  -2   6  -6   51.29    2.90
  -2   6  -6   48.40    2.40
  -2   6  -6   45.00    4.20
  -2   6  -6   54.89    6.00
  -2   6  -6   52.29    3.40
  -2   6  -6   48.30    6.30
  -2   6  -6   50.19    4.10
  -2   6  -6   50.59    3.50
  -2   6  -6   41.50    5.10
   2  -6   6   49.00    3.20
   2  -6   6   48.80    3.30
   2  -6   6   48.80    3.00
   2  -6   6   49.70    4.50
   2  -6   6   49.80    4.00
   2  -6   6   50.09    3.90
   2  -6   6   47.00    4.90
   2  -6   6   50.89    2.70
  -3   6  -6   51.19    3.50
  -3   6  -6   56.89    3.30
  -3   6  -6   57.59    3.10
  -3   6  -6   56.09    3.10
  -3   6  -6   68.69    9.10
  -3   6  -6   57.29    2.70
  -3   6  -6   50.79    6.00
  -3   6  -6   53.89    4.50
  -3   6  -6   47.20    5.80
   3  -6   6   50.89    3.90
   3  -6   6   55.89    6.00
   3  -6   6   55.29    4.30
   3  -6   6   58.19    4.30
   3  -6   6   56.59    3.90
   3  -6   6   56.29    2.90
   3  -6   6   51.39    2.60
   3  -6   6   53.39    5.50
  -4   6  -6  141.89    5.00
  -4   6  -6  133.79    5.50
  -4   6  -6  134.89    5.30
  -4   6  -6  139.09    7.00
  -4   6  -6  130.49    8.50
  -4   6  -6  137.59    5.50
   4  -6   6  140.09    7.40
   4  -6   6  133.89    7.70
   4  -6   6  141.79    4.90
   4  -6   6  137.69    5.80
   4  -6   6  146.29    6.10
  -5   6  -6   88.99    3.20
  -5   6  -6   82.39    5.60
  -5   6  -6   81.69    3.40
  -5   6  -6   84.49    3.50
   5  -6   6   87.19    3.10
   5  -6   6   80.49    4.90
   4   5  -6   33.20    2.60
   4   5  -6   29.20    2.50
   4   5  -6   30.80    2.40
   3   5  -6  270.97   10.30
   3   5  -6  270.67    9.60
   3   5  -6  275.37   10.30
   3   5  -6  278.47    9.70
   2   5  -6  989.90   40.20
   2   5  -6 1055.59   31.70
   2   5  -6 1015.20   31.40
   2   5  -6 1027.70   33.20
   2   5  -6 1021.60   30.70
   2   5  -6  993.10   30.70
  -2  -5   6 1010.70   31.30
  -2  -5   6 1033.60   30.40
  -2  -5   6 1027.90   29.60
  -2  -5   6  971.60   29.90
   1   5  -6    3.90    2.10
   1   5  -6   -2.40    1.60
   1   5  -6   -2.10    1.90
   1   5  -6   -1.90    5.80
   1   5  -6    0.00    1.50
  -1  -5   6    0.80    1.90
  -1  -5   6    1.40    1.30
  -1  -5   6    1.20    1.60
  -1  -5   6   -1.50    1.80
  -1  -5   6    1.20    1.10
   0   5  -6  519.05   16.50
   0   5  -6  497.55   16.80
   0   5  -6  546.35   23.40
   0   5  -6  525.55   16.40
   0   5  -6  502.75   15.40
   0   5  -6  543.35   17.20
   0   5  -6  518.25   17.00
   0  -5   6  537.05   16.20
   0  -5   6  529.55   17.50
   0  -5   6  514.05   16.30
   0  -5   6  509.45   16.10
   0  -5   6  521.95   16.70
   0  -5   6  541.95   17.30
  -1   5  -6   35.00    3.90
  -1   5  -6   29.10    4.30
  -1   5  -6   36.80    2.90
  -1   5  -6   42.80    6.20
  -1   5  -6   37.40    1.90
  -1   5  -6   40.60    4.30
  -1   5  -6   29.20    3.50
  -1   5  -6   30.40    3.00
  -1   5  -6   37.20    2.30
  -1   5  -6   34.10    2.70
   1  -5   6   34.70    3.00
   1  -5   6   36.40    3.50
   1  -5   6   36.80    2.70
   1  -5   6   31.10    3.00
   1  -5   6   36.10    2.80
   1  -5   6   37.60    2.50
   1  -5   6   34.50    3.90
   1  -5   6   33.30    2.70
  -2   5  -6   22.50    4.90
  -2   5  -6   31.00    2.40
  -2   5  -6   20.80    2.60
  -2   5  -6   29.60    3.20
  -2   5  -6   31.90    4.90
  -2   5  -6   25.80    3.00
  -2   5  -6   24.80    3.80
  -2   5  -6   28.40    3.00
  -2   5  -6   23.20    3.40
  -2   5  -6   29.60    3.40
  -2   5  -6   26.20    2.00
  -2   5  -6   25.30    1.60
   2  -5   6   25.50    2.30
   2  -5   6   25.80    3.20
   2  -5   6   26.10    3.30
   2  -5   6   22.50    2.70
   2  -5   6   28.00    3.50
   2  -5   6   23.80    1.90
   2  -5   6   24.60    2.40
   2  -5   6   27.20    2.50
   2  -5   6   23.50    2.70
  -3   5  -6   27.40    4.70
  -3   5  -6   25.80    1.90
  -3   5  -6   28.60    3.70
  -3   5  -6   27.30    2.40
  -3   5  -6   26.30    2.30
  -3   5  -6   22.90    2.30
  -3   5  -6   22.40    3.00
  -3   5  -6   26.50    3.30
  -3   5  -6   27.30    3.60
  -3   5  -6   22.30    1.70
  -3   5  -6   27.80    4.00
  -3   5  -6   26.60    6.00
   3  -5   6   22.20    3.10
   3  -5   6   28.80    3.10
   3  -5   6   28.30    4.00
   3  -5   6   18.00    2.40
   3  -5   6   23.60    1.70
   3  -5   6   22.70    5.20
   3  -5   6   22.70    2.20
   3  -5   6   15.90    3.60
   3  -5   6   19.70    3.50
   3  -5   6   24.80    3.00
  -4   5  -6   15.40    2.10
  -4   5  -6   18.60    4.00
  -4   5  -6   19.70    2.20
  -4   5  -6   14.20    3.80
  -4   5  -6   16.40    1.40
  -4   5  -6   16.10    1.50
  -4   5  -6   22.60    5.20
  -4   5  -6   18.40    2.10
  -4   5  -6   20.70    3.40
  -4   5  -6   18.30    2.30
   4  -5   6   16.40    2.50
   4  -5   6   15.70    2.70
   4  -5   6   12.90    7.70
   4  -5   6   17.30    1.40
   4  -5   6   11.50    6.00
   4  -5   6   11.10    4.80
   4  -5   6   19.70    3.90
  -5   5  -6  113.59    4.10
  -5   5  -6  111.39    3.70
  -5   5  -6  105.99    7.20
  -5   5  -6  118.59    4.90
  -5   5  -6  117.89    4.30
   5  -5   6  106.99    6.20
   5  -5   6  120.19    4.20
   4   4  -6   10.20    1.80
   4   4  -6   10.60    1.80
   4   4  -6   14.70    2.10
   3   4  -6  278.97   10.10
   3   4  -6  299.17   11.20
   3   4  -6  281.47   10.80
   3   4  -6  289.67   10.60
  -3  -4   6  270.67   10.70
  -3  -4   6  263.77    9.90
  -3  -4   6  293.37    9.50
   2   4  -6   96.79   11.80
   2   4  -6  107.69    5.60
   2   4  -6   98.69    6.20
   2   4  -6  107.29    5.70
   2   4  -6  114.59    6.40
   2   4  -6  104.79    5.90
  -2  -4   6   98.19    4.80
  -2  -4   6   98.99    5.20
  -2  -4   6   94.49    4.90
  -2  -4   6  101.09    4.30
  -2  -4   6  103.49    4.10
  -2  -4   6  107.89    5.10
   1   4  -6   58.99    3.30
   1   4  -6   56.09    3.70
   1   4  -6   57.39    4.00
   1   4  -6   56.19    4.70
   1   4  -6   55.89    2.30
  -1  -4   6   55.79    2.60
  -1  -4   6   57.19    3.60
  -1  -4   6   53.39    3.80
  -1  -4   6   58.49    2.80
  -1  -4   6   57.19    2.70
  -1  -4   6   54.99    3.40
   0   4  -6  378.56   11.90
   0   4  -6  397.36   13.30
   0   4  -6  417.46   13.60
   0   4  -6  394.16   13.10
   0   4  -6  382.36   12.70
   0   4  -6  396.26   12.70
   0   4  -6  383.76   12.80
   0  -4   6  423.56   13.50
   0  -4   6  399.66   12.40
   0  -4   6  388.36   12.50
   0  -4   6  387.36   12.10
   0  -4   6  416.26   12.50
   0  -4   6  423.06   13.30
  -1   4  -6    1.60    1.50
  -1   4  -6    2.30    0.60
  -1   4  -6    0.70    3.00
  -1   4  -6    3.50    1.60
  -1   4  -6    1.90    1.70
  -1   4  -6    1.30    1.30
  -1   4  -6    1.20    1.20
  -1   4  -6    5.30    1.90
  -1   4  -6    0.90    0.70
  -1   4  -6    3.40    1.20
   1  -4   6    1.00    0.90
   1  -4   6    1.40    0.90
   1  -4   6    1.90    0.90
   1  -4   6    1.50    1.20
   1  -4   6    3.40    2.10
   1  -4   6    0.60    0.80
   1  -4   6    0.70    1.30
  -2   4  -6   30.30    2.50
  -2   4  -6   25.10    1.60
  -2   4  -6   28.30    1.90
  -2   4  -6   24.10    2.40
  -2   4  -6   21.10    2.60
  -2   4  -6   20.80    3.30
  -2   4  -6   30.40    3.90
  -2   4  -6   23.00    3.40
  -2   4  -6   27.00    3.50
  -2   4  -6   27.30    2.10
  -2   4  -6   24.50    4.70
  -2   4  -6   27.00    2.70
  -2   4  -6   25.50    2.00
   2  -4   6   25.10    2.20
   2  -4   6   27.80    2.70
   2  -4   6   26.70    3.80
   2  -4   6   28.40    2.40
   2  -4   6   24.30    2.30
   2  -4   6   29.20    2.50
   2  -4   6   25.90    2.80
   2  -4   6   26.30    2.30
   2  -4   6   25.70    3.10
   2  -4   6   24.20    3.10
  -3   4  -6    3.00    1.20
  -3   4  -6    1.80    1.40
  -3   4  -6    4.50    1.00
  -3   4  -6    3.60    2.60
  -3   4  -6    2.50    0.80
  -3   4  -6    3.80    2.00
  -3   4  -6    2.80    2.10
  -3   4  -6   -3.10    5.90
  -3   4  -6    3.80    1.10
  -3   4  -6    4.10    1.00
  -3   4  -6    2.40    1.10
  -3   4  -6    1.60    1.50
   3  -4   6    2.40    2.60
   3  -4   6    4.20    1.80
   3  -4   6    1.60    2.50
   3  -4   6    3.50    1.60
   3  -4   6    0.30    1.70
   3  -4   6    3.90    1.80
   3  -4   6    2.80    1.50
   3  -4   6    0.30    1.30
  -4   4  -6  105.19    4.70
  -4   4  -6  105.39    4.50
  -4   4  -6  108.59    4.90
  -4   4  -6  108.99    6.30
  -4   4  -6  103.49    4.50
  -4   4  -6  104.69    4.20
  -4   4  -6  109.89    8.40
  -4   4  -6  109.69    4.70
  -4   4  -6  107.19    6.10
  -4   4  -6   95.39    7.20
  -4   4  -6  103.59    4.00
  -4   4  -6  108.19    4.20
   4  -4   6  103.79    8.20
   4  -4   6  101.69    4.90
   4  -4   6  102.39    6.10
   4  -4   6  109.39    7.40
   4  -4   6  107.19    4.00
   4  -4   6   99.39    7.30
   4  -4   6  111.39    6.70
  -5   4  -6   51.89    3.80
  -5   4  -6   66.29    5.70
  -5   4  -6   55.49    3.00
  -5   4  -6   56.29    3.30
  -5   4  -6   54.79    3.10
  -5   4  -6   59.49    2.50
   5  -4   6   64.39    4.70
   5  -4   6   58.49    2.40
   5   3  -6  190.28    7.00
   5   3  -6  195.48    6.80
   5   3  -6  182.78    6.90
   4   3  -6   16.90    2.10
   4   3  -6   21.40    2.90
   4   3  -6   16.20    2.50
   4   3  -6   16.10    2.30
  -4  -3   6   12.60    2.40
   3   3  -6    6.00    1.70
   3   3  -6    9.20    6.50
   3   3  -6    7.60    2.20
   3   3  -6    6.20    2.10
   3   3  -6    5.30    2.00
   3   3  -6    8.10    2.40
  -3  -3   6    5.90    1.40
  -3  -3   6    3.50    1.50
  -3  -3   6    5.60    2.50
  -3  -3   6    7.10    1.90
   2   3  -6  198.48   15.70
   2   3  -6  203.58    7.80
   2   3  -6  205.58   14.90
   2   3  -6  186.88    7.90
   2   3  -6  186.18    7.70
   2   3  -6  205.78    8.30
   2   3  -6  185.28    8.50
  -2  -3   6  197.48    6.80
  -2  -3   6  197.18    6.60
  -2  -3   6  190.48    7.00
  -2  -3   6  202.38    6.60
  -2  -3   6  189.58    7.10
   1   3  -6  210.08    7.70
   1   3  -6  226.68    8.00
   1   3  -6  220.68    8.00
  -1  -3   6  199.18    7.30
  -1  -3   6  220.58    7.40
  -1  -3   6  210.98    6.80
  -1  -3   6  216.58    7.00
  -1  -3   6  212.58    7.00
   0   3  -6  342.17   11.90
   0   3  -6  343.67   11.40
   0   3  -6  347.57   11.60
   0  -3   6  357.86   11.40
   0  -3   6  347.37   10.80
   0  -3   6  333.17   10.90
   0  -3   6  348.47   11.20
   0  -3   6  353.66   10.70
   0  -3   6  345.57   10.50
  -1   3  -6  112.99    4.40
  -1   3  -6  116.09    5.90
  -1   3  -6  111.09    4.60
  -1   3  -6  114.49    4.20
  -1   3  -6  117.69    4.30
  -1   3  -6  114.59    5.20
  -1   3  -6  118.49    5.10
   1  -3   6  113.99    4.50
   1  -3   6  119.59    5.20
   1  -3   6  115.99    4.90
   1  -3   6  110.29    4.50
   1  -3   6  117.09    4.40
   1  -3   6  121.19    4.60
   1  -3   6  118.39    4.60
  -2   3  -6  264.27    8.30
  -2   3  -6  270.17    9.10
  -2   3  -6  255.17    8.90
  -2   3  -6  276.17    8.60
  -2   3  -6  280.87   10.20
  -2   3  -6  256.17    8.40
  -2   3  -6  251.67    9.00
  -2   3  -6  263.47   11.40
  -2   3  -6  298.77   13.20
  -2   3  -6  260.97    8.40
  -2   3  -6  278.07    9.90
  -2   3  -6  263.97    8.50
   2  -3   6  270.67    8.90
   2  -3   6  273.07   10.30
   2  -3   6  262.17    9.20
   2  -3   6  275.17    9.60
   2  -3   6  247.38    8.50
   2  -3   6  259.47    9.50
   2  -3   6  262.67    8.80
   2  -3   6  256.87    8.60
   2  -3   6  266.27    8.80
   2  -3   6  272.47    8.80
   2  -3   6  284.27    9.80
  -3   3  -6   31.90    2.70
  -3   3  -6   32.70    3.70
  -3   3  -6   31.60    2.00
  -3   3  -6   32.60    2.80
  -3   3  -6   30.00    2.10
  -3   3  -6   31.60    2.00
  -3   3  -6   34.50    3.20
  -3   3  -6   32.40    3.10
  -3   3  -6   33.40    2.20
  -3   3  -6   36.00    2.90
  -3   3  -6   32.20    2.30
   3  -3   6   39.60    5.00
   3  -3   6   32.50    2.50
   3  -3   6   31.30    3.00
   3  -3   6   34.00    1.90
   3  -3   6   29.40    4.50
   3  -3   6   35.70    3.10
   3  -3   6   38.00    3.70
   3  -3   6   34.60    4.10
   3  -3   6   37.70    3.40
  -4   3  -6  388.56   13.90
  -4   3  -6  376.06   17.20
  -4   3  -6  344.47   11.90
  -4   3  -6  380.16   12.10
  -4   3  -6  376.66   11.70
  -4   3  -6  381.76   13.40
  -4   3  -6  343.97   11.70
  -4   3  -6  382.26   12.50
  -4   3  -6  378.16   11.80
  -4   3  -6  387.96   15.10
   4  -3   6  364.86   12.30
   4  -3   6  382.96   11.50
   4  -3   6  369.76   15.60
   4  -3   6  374.56   15.70
   4  -3   6  351.46   14.10
   4  -3   6  366.26   13.30
   4  -3   6  384.76   12.20
  -5   3  -6   55.49    5.50
  -5   3  -6   56.69    5.50
  -5   3  -6   60.39    2.60
  -5   3  -6   58.59    3.20
  -5   3  -6   60.99    2.80
  -5   3  -6   62.89    3.20
  -5   3  -6   61.69    3.20
   5  -3   6   62.99    3.00
   5  -3   6   57.29    4.70
   5  -3   6   58.99    2.40
   5   2  -6   77.69    3.60
   5   2  -6   79.09    5.00
   5   2  -6   81.29    4.80
  -5  -2   6   85.99    4.30
   4   2  -6  132.39    7.60
   4   2  -6  103.99   12.70
   4   2  -6  121.59    6.20
   4   2  -6  139.19    7.10
   4   2  -6  119.79    6.70
   4   2  -6  110.49    7.50
  -4  -2   6  129.99    5.60
  -4  -2   6  131.29    5.90
  -4  -2   6  117.49    5.40
   3   2  -6  315.77   18.30
   3   2  -6  271.87   10.00
   3   2  -6  295.37   10.70
   3   2  -6  276.47   11.50
   3   2  -6  270.67   10.60
  -3  -2   6  287.67    9.10
  -3  -2   6  259.87    9.60
  -3  -2   6  288.77    9.50
  -3  -2   6  279.17    9.60
  -3  -2   6  290.37    9.40
   2   2  -6   25.70    3.50
   2   2  -6   21.10    2.70
   2   2  -6   23.60    2.10
   2   2  -6   21.70    2.70
   2   2  -6   30.30    7.90
  -2  -2   6   20.90    2.20
  -2  -2   6   21.20    1.80
  -2  -2   6   21.50    1.60
  -2  -2   6   22.20    1.60
  -2  -2   6   23.30    1.50
  -2  -2   6   23.20    2.70
   1   2  -6 1369.76   39.90
   1   2  -6 1442.56   40.50
   1   2  -6 1410.96   41.00
   1   2  -6 1418.56   40.50
  -1  -2   6 1326.07   39.80
  -1  -2   6 1437.76   39.90
  -1  -2   6 1306.37   40.10
  -1  -2   6 1419.36   39.70
  -1  -2   6 1374.26   39.60
  -1  -2   6 1352.16   39.60
   0   2  -6 5519.65  167.58
   0   2  -6 6069.89  167.98
   0   2  -6 5819.22  166.78
   0   2  -6 6132.49  168.08
   0   2  -6 5974.70  168.78
   0   2  -6 6033.90  167.88
   0  -2   6 5731.03  167.28
   0  -2   6 6024.40  167.78
   0  -2   6 6036.40  167.18
   0  -2   6 6099.69  167.68
  -1   2  -6   13.90    1.80
  -1   2  -6   15.30    1.50
  -1   2  -6   17.50    1.80
  -1   2  -6   16.10    1.80
  -1   2  -6   15.10    1.30
  -1   2  -6   13.50    1.40
  -1   2  -6   13.90    1.40
  -1   2  -6   13.90    1.70
  -1   2  -6   19.80    2.90
   1  -2   6   13.80    1.60
   1  -2   6   14.20    1.40
   1  -2   6   13.10    1.50
   1  -2   6   11.10    1.60
   1  -2   6   16.00    1.50
   1  -2   6   11.70    1.40
   1  -2   6   13.40    1.50
  -2   2  -6  336.67   10.60
  -2   2  -6  336.67   11.60
  -2   2  -6  354.46   12.20
  -2   2  -6  346.57   10.60
  -2   2  -6  335.27   10.50
  -2   2  -6  351.46   11.20
  -2   2  -6  349.77   13.80
  -2   2  -6  342.77   11.40
  -2   2  -6  340.37   11.40
  -2   2  -6  345.07   10.70
   2  -2   6  322.97   11.00
   2  -2   6  355.56   11.10
   2  -2   6  358.06   11.70
   2  -2   6  326.87   11.00
   2  -2   6  349.77   12.20
   2  -2   6  372.86   11.80
   2  -2   6  349.96   11.00
   2  -2   6  338.57   10.90
  -3   2  -6   79.59    3.80
  -3   2  -6   83.59    5.20
  -3   2  -6   85.69    3.70
  -3   2  -6   82.09    4.20
  -3   2  -6   87.19    4.90
  -3   2  -6   80.49    3.50
  -3   2  -6   85.49    3.60
  -3   2  -6   80.59    4.50
   3  -2   6   83.49    5.10
   3  -2   6   75.89    5.00
   3  -2   6   82.89    3.20
   3  -2   6   83.59    4.60
   3  -2   6   83.19    5.00
   3  -2   6   87.49    6.10
   3  -2   6   86.09    6.40
   3  -2   6   86.29    4.00
   3  -2   6   81.69    4.40
   3  -2   6   89.09    4.50
   3  -2   6   81.99    5.40
  -4   2  -6    4.70    1.10
  -4   2  -6    3.40    2.60
  -4   2  -6    0.50    1.90
  -4   2  -6    4.70    2.50
  -4   2  -6    5.40    1.10
  -4   2  -6    5.80    1.10
  -4   2  -6    5.70    1.40
  -4   2  -6    3.30    0.90
   4  -2   6   -0.20    2.90
   4  -2   6    0.40    2.70
   4  -2   6    0.90    2.00
   4  -2   6    3.30    1.20
   4  -2   6    2.50    1.90
   4  -2   6    4.40    2.10
  -5   2  -6   46.90    2.40
  -5   2  -6   47.80    5.10
  -5   2  -6   46.30    2.30
  -5   2  -6   41.40    5.10
  -5   2  -6   50.19    2.90
  -5   2  -6   49.30    2.90
  -5   2  -6   47.50    4.60
   5  -2   6   46.70    1.90
   5  -2   6   49.40    2.90
   5  -2   6   47.00    3.00
   5  -2   6   47.80    2.60
   5  -2   6   44.40    4.20
   5   1  -6   12.70    2.00
   5   1  -6   14.70    2.10
   5   1  -6    9.80    2.30
   5   1  -6   14.80    1.80
   5   1  -6   11.70    1.90
  -5  -1   6   15.10    2.90
  -5  -1   6   14.60    2.10
  -5  -1   6   12.90    2.10
  -5  -1   6   11.00    2.00
   4   1  -6    9.80    2.20
   4   1  -6    7.70    2.00
   4   1  -6    7.30    2.40
   4   1  -6    6.60    2.10
   4   1  -6    8.40    2.80
   4   1  -6    9.20    1.90
   4   1  -6    9.00    5.00
  -4  -1   6    7.10    2.10
  -4  -1   6    8.40    1.60
  -4  -1   6   13.00    2.10
  -4  -1   6    9.30    1.70
  -4  -1   6    6.50    2.60
   3   1  -6   39.10    9.00
   3   1  -6   42.90    9.10
   3   1  -6   39.90    4.00
   3   1  -6   33.00    4.30
   3   1  -6   39.60    2.20
   3   1  -6   34.30    3.80
   3   1  -6   35.90    3.10
  -3  -1   6   38.50    3.00
  -3  -1   6   35.50    3.10
  -3  -1   6   36.40    2.10
  -3  -1   6   35.40    2.30
  -3  -1   6   38.70    2.60
   2   1  -6  589.94   20.00
   2   1  -6  629.14   19.10
   2   1  -6  624.54   18.80
   2   1  -6  631.44   19.40
  -2  -1   6  597.14   18.40
  -2  -1   6  632.34   18.40
  -2  -1   6  634.44   18.40
  -2  -1   6  606.94   18.40
  -2  -1   6  629.84   18.30
  -2  -1   6  600.24   18.40
   1   1  -6  368.26   11.60
   1   1  -6  387.36   12.90
   1   1  -6  378.16   11.30
   1   1  -6  368.46   11.60
   1   1  -6  352.26   11.50
  -1  -1   6  346.57   11.80
  -1  -1   6  368.96   11.00
  -1  -1   6  371.16   11.00
  -1  -1   6  335.57   12.10
  -1  -1   6  353.56   11.20
  -1  -1   6  375.36   11.10
   0   1  -6  140.89    6.10
   0   1  -6  156.28    5.40
   0   1  -6  152.18    5.30
   0   1  -6  143.49    5.20
   0   1  -6  130.59    4.90
   0  -1   6  146.29    4.80
   0  -1   6  146.99    5.00
   0  -1   6  142.89    4.70
   0  -1   6  129.09    5.70
  -1   1  -6  838.92   24.10
  -1   1  -6  817.82   23.90
  -1   1  -6  779.02   25.10
  -1   1  -6  818.22   23.90
  -1   1  -6  771.22   23.10
   1  -1   6  808.92   24.10
   1  -1   6  831.42   23.40
   1  -1   6  839.32   23.70
   1  -1   6  801.52   23.70
   1  -1   6  801.92   23.70
   1  -1   6  716.03   23.70
  -2   1  -6    6.00    0.90
  -2   1  -6    2.40    4.90
  -2   1  -6    4.80    1.10
  -2   1  -6    6.70    1.30
  -2   1  -6    4.50    1.20
  -2   1  -6    5.10    1.30
  -2   1  -6    5.20    0.90
  -2   1  -6    5.40    0.90
  -2   1  -6    6.90    1.20
   2  -1   6    4.20    1.20
   2  -1   6    4.40    1.20
   2  -1   6    5.20    1.60
   2  -1   6    5.60    1.10
   2  -1   6    4.70    1.10
  -3   1  -6   23.10    3.10
  -3   1  -6   27.00    2.90
  -3   1  -6   23.30    2.70
  -3   1  -6   24.30    2.00
  -3   1  -6   23.80    2.80
  -3   1  -6   23.90    1.80
   3  -1   6   22.30    1.40
   3  -1   6   19.60    3.30
   3  -1   6   28.40    3.70
   3  -1   6   19.80    2.30
   3  -1   6   26.20    3.90
   3  -1   6   23.00    2.30
   3  -1   6   24.60    2.80
   3  -1   6   18.40    2.40
   3  -1   6   20.90    2.70
   3  -1   6   24.70    3.40
  -4   1  -6  189.08    6.60
  -4   1  -6  188.18    8.50
  -4   1  -6  175.18    7.10
  -4   1  -6  191.58    6.60
  -4   1  -6  189.78    9.30
  -4   1  -6  184.88    8.50
   4  -1   6  192.28    6.10
   4  -1   6  196.48    7.20
   4  -1   6  190.78    7.00
   4  -1   6  179.58    6.80
   4  -1   6  174.98    9.50
   4  -1   6  185.78    8.40
   4  -1   6  186.68    9.70
   4  -1   6  191.38    6.90
  -5   1  -6   20.40    3.30
  -5   1  -6   25.70    2.20
  -5   1  -6   23.90    2.00
  -5   1  -6   26.10    1.70
  -5   1  -6   25.70    1.60
  -5   1  -6   23.60    4.00
   5  -1   6   22.50    2.50
   5  -1   6   21.70    1.10
   5  -1   6   20.00    2.10
   5  -1   6   23.60    1.90
   5  -1   6   26.00    2.20
   5  -1   6   22.10    2.10
   5  -1   6   24.90    3.30
   5   0  -6  312.67   11.20
   5   0  -6  309.97   11.60
   5   0  -6  305.17   10.50
   5   0  -6  321.07   11.50
   5   0  -6  302.97   11.00
  -5   0   6  319.17   11.00
  -5   0   6  319.17   10.80
  -5   0   6  309.57   11.60
  -5   0   6  303.27   10.80
  -5   0   6  321.67   14.60
   4   0  -6   17.70    2.70
   4   0  -6   16.70    2.90
   4   0  -6   15.10    2.60
   4   0  -6   11.40    5.00
   4   0  -6   14.70    3.10
   4   0  -6   14.30    2.50
   4   0  -6   15.20    1.60
  -4   0   6   18.40    2.70
  -4   0   6   18.30    2.10
  -4   0   6   16.50    4.10
  -4   0   6   12.20    2.40
  -4   0   6   16.10    2.40
  -4   0   6   19.70    3.00
  -4   0   6   16.60    2.30
  -4   0   6   14.50    2.30
   3   0  -6    3.80    1.60
   3   0  -6    6.50    4.70
   3   0  -6    2.70    1.20
   3   0  -6    1.30    0.90
   3   0  -6   -1.20    2.00
   3   0  -6    3.80    4.90
   3   0  -6    1.40    3.00
  -3   0   6   -0.20    2.30
  -3   0   6    3.30    1.10
  -3   0   6    6.40    1.30
  -3   0   6    4.90    3.70
  -3   0   6    3.00    0.90
  -3   0   6    2.00    1.50
  -3   0   6    4.10    1.20
   2   0  -6  169.48    6.00
   2   0  -6  165.28    6.50
   2   0  -6  165.78    6.00
   2   0  -6  170.18    6.10
   2   0  -6  167.48    5.80
   2   0  -6  164.08    7.80
  -2   0   6  165.38    6.00
  -2   0   6  169.98    5.70
  -2   0   6  170.48    5.30
  -2   0   6  166.68    5.70
  -2   0   6  166.18    5.80
  -2   0   6  153.18    5.90
  -2   0   6  171.98    5.70
   1   0  -6  392.26   11.70
   1   0  -6  365.66   13.10
   1   0  -6  384.56   11.80
   1   0  -6  380.66   11.60
   1   0  -6  412.56   12.80
  -1   0   6  379.96   11.40
  -1   0   6  370.26   11.70
  -1   0   6  353.76   11.70
  -1   0   6  379.96   11.50
  -1   0   6  383.76   11.40
   0   0  -6 1548.95   45.80
   0   0  -6 1621.74   45.90
   0   0  -6 1655.23   46.30
   0   0  -6 1615.24   45.90
   0   0  -6 1514.25   45.50
   0   0  -6 1616.84   47.30
   0   0   6 1613.74   45.50
   0   0   6 1577.54   45.50
   0   0   6 1627.94   45.70
  -1   0  -6   67.39    3.00
  -1   0  -6   64.89    3.00
  -1   0  -6   63.19    2.90
  -1   0  -6   61.89    2.50
  -1   0  -6   63.99    2.90
  -1   0  -6   65.59    5.50
   1   0   6   64.29    2.80
   1   0   6   65.29    3.00
   1   0   6   60.59    2.60
   1   0   6   65.39    3.10
   1   0   6   63.89    2.90
  -2   0  -6 1135.19   32.90
  -2   0  -6 1141.79   33.10
  -2   0  -6 1146.39   33.20
  -2   0  -6 1116.49   32.60
  -2   0  -6 1141.99   33.80
  -2   0  -6 1147.79   33.20
  -2   0  -6 1111.69   32.60
   2   0   6 1106.79   33.10
   2   0   6 1144.89   33.90
   2   0   6 1137.49   33.70
   2   0   6 1075.69   32.80
   2   0   6 1190.18   33.50
   2   0   6 1120.29   34.30
   2   0   6 1115.69   33.30
  -3   0  -6   19.60    1.70
  -3   0  -6   22.50    2.90
  -3   0  -6   17.60    2.10
  -3   0  -6   26.00    2.80
  -3   0  -6   20.70    2.70
  -3   0  -6   18.90    2.60
   3   0   6   14.80    3.30
   3   0   6   23.60    3.70
   3   0   6   18.80    2.50
   3   0   6   19.60    2.60
   3   0   6   16.40    2.30
   3   0   6   18.10    1.20
   3   0   6   18.80    2.90
  -4   0  -6    9.30    3.40
  -4   0  -6    8.80    1.10
  -4   0  -6   11.00    1.50
  -4   0  -6    7.80    3.10
  -4   0  -6    4.70    2.70
  -4   0  -6    9.20    1.40
  -4   0  -6    8.30    1.30
  -4   0  -6    6.70    2.40
  -4   0  -6   10.20    1.90
   4   0   6   10.10    1.60
   4   0   6    8.00    2.80
   4   0   6   11.00    1.60
   4   0   6   11.00    1.60
   4   0   6    7.70    1.30
   4   0   6    8.30    1.80
   4   0   6    2.90    3.20
   4   0   6    8.50    2.50
   4   0   6   10.00    0.90
  -5   0  -6   27.10    2.00
  -5   0  -6   26.20    1.80
  -5   0  -6   28.90    2.30
  -5   0  -6   25.90    1.70
  -5   0  -6   21.70    4.20
  -5   0  -6   29.20    2.80
   5   0   6   24.80    3.00
   5   0   6   23.80    2.00
   5   0   6   28.90    2.00
   5   0   6   25.60    1.90
   5   0   6   21.00    2.00
   6  -1  -6   24.40    2.20
   6  -1  -6   22.30    2.40
   6  -1  -6   24.40    1.80
  -6   1   6   23.40    2.20
  -6   1   6   22.30    2.10
  -6   1   6   21.90    1.80
   5  -1  -6  490.85   15.90
   5  -1  -6  472.35   14.20
   5  -1  -6  489.75   17.00
   5  -1  -6  493.95   16.40
   5  -1  -6  481.55   15.80
  -5   1   6  483.75   16.50
  -5   1   6  499.15   15.80
  -5   1   6  494.25   15.90
  -5   1   6  467.15   15.90
  -5   1   6  470.35   16.80
   4  -1  -6   24.30    2.90
   4  -1  -6   16.90    3.30
   4  -1  -6   20.20    1.80
   4  -1  -6   22.60    5.70
   4  -1  -6   22.60    2.80
   4  -1  -6   21.10    3.50
  -4   1   6   25.20    3.10
  -4   1   6   18.40    2.30
  -4   1   6   28.10    3.70
  -4   1   6   15.80    2.20
  -4   1   6   17.70    2.60
  -4   1   6   22.80    2.90
  -4   1   6   17.70    3.50
  -4   1   6   18.20    2.70
   3  -1  -6  146.39   12.30
   3  -1  -6  139.29    6.80
   3  -1  -6  134.49    7.00
   3  -1  -6  130.19    6.70
   3  -1  -6  131.09    5.40
   3  -1  -6  134.39    5.20
   3  -1  -6  127.79    7.50
   3  -1  -6  133.89    5.70
  -3   1   6  135.59    4.90
  -3   1   6  130.39    5.10
  -3   1   6  133.99    5.90
  -3   1   6  137.59    5.40
  -3   1   6  137.49    5.30
  -3   1   6  137.89    5.80
  -3   1   6  134.09    5.60
   2  -1  -6   47.80    2.60
   2  -1  -6   47.50    2.50
   2  -1  -6   51.69    2.70
   2  -1  -6   45.40    4.70
   2  -1  -6   48.60    3.10
   2  -1  -6   49.20    2.60
  -2   1   6   47.80    2.70
  -2   1   6   49.70    2.20
  -2   1   6   46.70    2.90
  -2   1   6   48.40    2.10
  -2   1   6   47.40    2.90
  -2   1   6   45.10    2.20
  -2   1   6   48.30    2.40
   1  -1  -6   55.89    2.50
   1  -1  -6   49.60    2.70
   1  -1  -6   52.29    2.80
   1  -1  -6   49.50    2.40
   1  -1  -6   42.80    4.40
   1  -1  -6   54.89    2.50
   1  -1  -6   49.80    2.50
  -1   1   6   51.09    2.30
  -1   1   6   52.69    2.30
  -1   1   6   45.90    2.80
  -1   1   6   52.39    2.70
  -1   1   6   50.89    2.10
   0  -1  -6  998.70   29.00
   0  -1  -6  988.60   28.70
   0  -1  -6 1024.80   29.00
   0  -1  -6  971.50   30.80
   0  -1  -6 1015.30   28.90
   0  -1  -6  980.10   28.90
   0   1   6 1012.60   28.80
   0   1   6  895.61   28.70
   0   1   6 1016.10   28.60
   0   1   6 1031.60   28.70
  -1  -1  -6  534.95   15.80
  -1  -1  -6  509.25   15.30
  -1  -1  -6  526.45   15.80
  -1  -1  -6  519.55   15.70
  -1  -1  -6  515.35   15.70
  -1  -1  -6  512.25   15.20
   1   1   6  502.95   15.70
   1   1   6  504.65   15.90
   1   1   6  508.85   15.90
   1   1   6  517.45   16.00
  -2  -1  -6   78.19    3.70
  -2  -1  -6   75.09    3.30
  -2  -1  -6   80.89    3.70
  -2  -1  -6   78.29    3.10
  -2  -1  -6   78.79    3.10
  -2  -1  -6   82.79    3.80
  -2  -1  -6   79.29    4.00
   2   1   6   78.49    3.60
   2   1   6   74.09    2.80
   2   1   6   79.49    4.60
   2   1   6   72.39    4.00
   2   1   6   63.79    7.90
   2   1   6   76.59    4.20
   2   1   6   76.99    3.90
   2   1   6   71.59    5.40
   2   1   6   80.29    4.00
  -3  -1  -6   59.99    4.20
  -3  -1  -6   59.09    3.20
  -3  -1  -6   56.99    7.10
  -3  -1  -6   62.39    3.00
  -3  -1  -6   65.59    4.70
  -3  -1  -6   60.69    4.30
  -3  -1  -6   64.09    3.30
  -3  -1  -6   65.99    2.90
   3   1   6   60.69    3.40
   3   1   6   63.59    3.50
   3   1   6   63.39    3.70
   3   1   6   60.19    5.20
   3   1   6   67.59    4.20
   3   1   6   56.09    6.30
   3   1   6   61.19    3.60
   3   1   6   65.89    5.40
  -4  -1  -6  314.77    9.90
  -4  -1  -6  308.87   12.90
  -4  -1  -6  280.57   13.60
  -4  -1  -6  291.37   12.70
  -4  -1  -6  318.57   10.30
  -4  -1  -6  308.87   10.50
  -4  -1  -6  323.07   10.00
  -4  -1  -6  317.87    9.80
   4   1   6  313.17   10.30
   4   1   6  286.97   10.00
   4   1   6  316.07   10.20
   4   1   6  315.17   11.30
   4   1   6  292.07   13.20
   4   1   6  321.67   10.50
   4   1   6  301.07   10.50
   4   1   6  286.17   13.70
  -5  -1  -6   12.20    1.70
  -5  -1  -6   14.20    2.10
  -5  -1  -6   14.40    1.30
  -5  -1  -6   14.40    1.50
   5   1   6   14.80    1.50
   5   1   6   13.50    1.60
   5   1   6   14.10    1.30
   5   1   6   13.10    1.60
   5   1   6   13.50    2.00
   6  -2  -6   17.40    1.70
   6  -2  -6   17.90    2.30
   6  -2  -6   16.20    1.90
   6  -2  -6   20.00    2.80
  -6   2   6   18.70    2.00
  -6   2   6   16.90    1.60
  -6   2   6   18.80    2.70
  -6   2   6   17.20    1.90
   5  -2  -6   36.40    3.60
   5  -2  -6   33.30    7.90
   5  -2  -6   38.30    4.10
   5  -2  -6   42.50    3.30
   5  -2  -6   37.50    2.10
   5  -2  -6   27.70    6.20
   5  -2  -6   29.50    3.90
  -5   2   6   38.90    2.90
  -5   2   6   40.80    3.80
  -5   2   6   37.70    3.30
  -5   2   6   39.30    4.30
  -5   2   6   37.50    3.00
  -5   2   6   32.20    3.90
   4  -2  -6  331.77   10.90
   4  -2  -6  316.47   12.00
   4  -2  -6  339.47   16.10
   4  -2  -6  322.87   13.40
   4  -2  -6  328.57   11.70
   4  -2  -6  338.97   19.80
   4  -2  -6  321.37   11.90
  -4   2   6  349.17   11.70
  -4   2   6  320.37   11.40
  -4   2   6  331.17   11.40
  -4   2   6  314.67   10.90
  -4   2   6  330.07   11.50
  -4   2   6  330.77   13.10
  -4   2   6  335.17   12.20
  -4   2   6  327.67   12.00
  -4   2   6  317.57   11.90
   3  -2  -6   60.39    3.20
   3  -2  -6   62.59    3.50
   3  -2  -6   66.59    4.40
   3  -2  -6   58.19    3.30
   3  -2  -6   44.90    9.30
   3  -2  -6   63.59    5.80
   3  -2  -6   53.59    4.10
   3  -2  -6   46.80    9.30
   3  -2  -6   68.59    4.30
   3  -2  -6   62.69    3.10
  -3   2   6   65.29    3.90
  -3   2   6   58.29    3.10
  -3   2   6   58.39    3.00
  -3   2   6   63.19    3.10
  -3   2   6   68.49    5.50
  -3   2   6   53.69    3.60
  -3   2   6   55.99    3.50
  -3   2   6   62.39    3.30
  -3   2   6   65.09    5.20
  -3   2   6   62.59    3.70
   2  -2  -6  349.17   10.40
   2  -2  -6  343.47   10.70
   2  -2  -6  340.87   14.20
   2  -2  -6  333.37   10.80
   2  -2  -6  344.77   10.60
   2  -2  -6  340.17   10.80
   2  -2  -6  345.07   10.70
   2  -2  -6  329.87   11.10
   2  -2  -6  337.77   11.40
  -2   2   6  338.27   10.30
  -2   2   6  338.87   10.40
  -2   2   6  329.37   11.00
  -2   2   6  324.57   11.00
  -2   2   6  336.47   10.50
  -2   2   6  323.37   10.90
  -2   2   6  328.27   10.30
  -2   2   6  337.47   10.80
   1  -2  -6  391.66   15.10
   1  -2  -6  396.96   12.00
   1  -2  -6  386.66   12.00
   1  -2  -6  395.66   12.00
   1  -2  -6  384.96   11.90
   1  -2  -6  360.76   11.90
  -1   2   6  382.16   12.30
  -1   2   6  370.96   12.10
  -1   2   6  378.46   12.10
  -1   2   6  353.56   12.10
  -1   2   6  392.06   11.80
  -1   2   6  395.16   11.40
  -1   2   6  395.26   11.50
   0  -2  -6   21.30    1.80
   0  -2  -6   19.40    1.70
   0  -2  -6   21.30    1.80
   0  -2  -6   17.60    1.70
   0  -2  -6   20.10    1.50
   0  -2  -6   11.70    5.10
   0  -2  -6   21.80    1.50
   0  -2  -6   21.50    1.70
   0   2   6   23.60    1.50
   0   2   6   25.00    1.60
   0   2   6   21.90    2.20
   0   2   6   25.00    1.50
  -1  -2  -6   15.60    1.60
  -1  -2  -6   16.80    1.50
  -1  -2  -6   17.80    1.90
  -1  -2  -6   18.00    1.50
  -1  -2  -6   16.30    1.50
  -1  -2  -6   18.90    1.80
  -1  -2  -6   18.10    1.30
   1   2   6   16.10    2.10
   1   2   6   19.00    2.00
   1   2   6   14.90    1.80
   1   2   6   17.60    2.30
   1   2   6   15.60    2.00
  -2  -2  -6  112.69    4.20
  -2  -2  -6  106.79    4.70
  -2  -2  -6  119.59    5.30
  -2  -2  -6  113.19    5.00
  -2  -2  -6  116.99    4.90
  -2  -2  -6  115.89    4.20
  -2  -2  -6  117.89    5.10
   2   2   6  110.29    4.70
   2   2   6  115.79    5.30
   2   2   6  107.19    3.90
   2   2   6  107.79    6.50
   2   2   6  108.09    4.70
   2   2   6  116.09    5.60
   2   2   6  106.59    5.50
   2   2   6  112.29    4.70
   2   2   6  106.09    4.90
  -3  -2  -6  134.49    5.30
  -3  -2  -6  143.59    5.10
  -3  -2  -6  138.69    7.00
  -3  -2  -6  147.09    5.10
  -3  -2  -6  141.39    5.40
   3   2   6  122.99    8.80
   3   2   6  145.19    5.90
   3   2   6  136.29    7.60
   3   2   6  131.19    4.60
   3   2   6  138.39    5.60
   3   2   6  141.69    6.60
   3   2   6  125.49    7.90
   3   2   6  145.29    5.70
   3   2   6  143.39    5.60
   3   2   6  124.09    7.80
  -4  -2  -6   39.40    2.40
  -4  -2  -6   39.30    2.90
  -4  -2  -6   32.20    5.00
  -4  -2  -6   40.40    2.40
   4   2   6   34.30    2.50
   4   2   6   40.80    2.60
   4   2   6   37.90    2.50
   4   2   6   42.60    2.80
   4   2   6   41.40    3.40
   5   2   6    9.10    1.20
   5   2   6   10.10    1.60
   5   2   6    7.50    1.10
   5   2   6   10.20    1.30
   5   2   6    7.60    1.20
   6  -3  -6    1.80    0.90
   6  -3  -6    1.20    1.10
  -6   3   6    0.80    0.60
  -6   3   6    0.90    0.90
  -6   3   6    0.10    1.30
  -6   3   6    1.90    1.00
   5  -3  -6  253.77    8.60
   5  -3  -6  248.48    8.20
   5  -3  -6  242.38   11.70
   5  -3  -6  250.27   10.60
   5  -3  -6  228.08    9.20
  -5   3   6  236.98   10.00
  -5   3   6  245.38    9.00
  -5   3   6  248.78    8.80
  -5   3   6  241.68    9.50
  -5   3   6  238.58    9.10
  -5   3   6  238.68    9.20
   4  -3  -6   34.40    2.50
   4  -3  -6   43.70    6.20
   4  -3  -6   39.80    9.10
   4  -3  -6   42.60    4.50
   4  -3  -6   36.60    3.00
   4  -3  -6   34.90    5.00
  -4   3   6   42.30    3.60
  -4   3   6   35.70    3.50
  -4   3   6   36.60    4.80
  -4   3   6   32.60    3.80
  -4   3   6   27.50    3.40
  -4   3   6   37.30    3.50
  -4   3   6   35.30    3.10
  -4   3   6   39.20    3.10
  -4   3   6   30.60    3.60
  -4   3   6   37.80    3.30
  -4   3   6   33.80    3.10
   3  -3  -6   48.30   10.10
   3  -3  -6   51.59    4.20
   3  -3  -6   59.99    3.80
   3  -3  -6   64.29    5.00
   3  -3  -6   63.59    3.40
   3  -3  -6   61.09    3.30
   3  -3  -6   65.59    8.40
   3  -3  -6   64.49    5.60
   3  -3  -6   58.29    5.90
   3  -3  -6   58.79    4.00
  -3   3   6   68.49    4.60
  -3   3   6   56.69    3.90
  -3   3   6   65.99    3.90
  -3   3   6   63.39    3.30
  -3   3   6   64.99    5.20
  -3   3   6   64.89    3.70
  -3   3   6   64.69    3.50
  -3   3   6   63.99    3.20
  -3   3   6   67.49    4.80
  -3   3   6   65.69    3.70
  -3   3   6   59.69    3.20
  -3   3   6   62.69    3.80
   2  -3  -6   41.30    2.40
   2  -3  -6   41.80    5.20
   2  -3  -6   34.80    3.00
   2  -3  -6   39.90    2.50
   2  -3  -6   36.00    4.20
   2  -3  -6   39.10    3.10
   2  -3  -6   36.90    3.30
   2  -3  -6   43.70    2.60
   2  -3  -6   32.70    2.70
   2  -3  -6   36.60    5.90
  -2   3   6   34.40    2.70
  -2   3   6   36.40    4.70
  -2   3   6   40.80    2.10
  -2   3   6   40.20    3.10
  -2   3   6   42.80    3.00
  -2   3   6   39.70    2.40
  -2   3   6   38.70    3.00
  -2   3   6   42.30    3.70
  -2   3   6   42.70    2.30
  -2   3   6   38.30    3.10
  -2   3   6   41.60    2.00
  -2   3   6   43.60    3.20
  -2   3   6   39.80    2.10
   1  -3  -6   97.49   11.10
   1  -3  -6  108.29    4.50
   1  -3  -6  103.59    4.60
   1  -3  -6  102.49    4.40
   1  -3  -6  108.89    4.40
   1  -3  -6  104.99    4.00
   1  -3  -6  107.49    4.40
  -1   3   6  111.19    3.70
  -1   3   6  107.89    3.90
  -1   3   6  108.89    4.10
  -1   3   6  108.89    4.90
   0  -3  -6  301.57    9.60
   0  -3  -6  284.17    9.40
   0  -3  -6  277.77    9.70
   0  -3  -6  294.37    9.40
   0  -3  -6  302.47    9.80
   0  -3  -6  298.27    9.80
   0  -3  -6  288.17    9.40
   0   3   6  286.47   10.20
   0   3   6  304.97    9.60
   0   3   6  284.87    9.10
   0   3   6  291.77    9.40
   0   3   6  297.47    9.50
  -1  -3  -6   52.19    2.80
  -1  -3  -6   56.19    2.80
  -1  -3  -6   51.89    3.50
  -1  -3  -6   52.79    3.20
  -1  -3  -6   52.79    3.10
  -1  -3  -6   52.99    3.80
  -1  -3  -6   58.29    2.60
   1   3   6   57.69    4.90
   1   3   6   49.80    4.60
   1   3   6   63.19    4.30
   1   3   6   54.69    3.20
   1   3   6   55.79    3.80
   1   3   6   56.99    3.30
   1   3   6   51.29    3.10
  -2  -3  -6   29.10    2.30
  -2  -3  -6   28.30    1.90
  -2  -3  -6   29.10    2.10
  -2  -3  -6   27.20    3.10
  -2  -3  -6   28.00    3.20
  -2  -3  -6   27.20    2.90
  -2  -3  -6   25.50    3.80
  -2  -3  -6   23.90    2.80
   2   3   6   25.80    3.20
   2   3   6   27.80    3.40
   2   3   6   30.10    2.60
   2   3   6   25.80    3.10
   2   3   6   28.10    3.60
   2   3   6   26.70    2.50
   2   3   6   28.40    2.40
   2   3   6   26.40    1.90
  -3  -3  -6   71.29    3.60
  -3  -3  -6   67.69    3.60
  -3  -3  -6   71.79    3.30
  -3  -3  -6   76.49    3.30
   3   3   6   68.09    4.60
   3   3   6   67.39    4.00
   3   3   6   57.89    5.30
   3   3   6   66.59    3.50
   3   3   6   72.19    3.70
   3   3   6   64.39    6.80
   3   3   6   70.29    3.70
  -4  -3  -6  147.69    5.30
  -4  -3  -6  144.29    5.10
  -4  -3  -6  146.19    5.30
  -4  -3  -6  137.79    6.50
   4   3   6  144.59    5.40
   4   3   6  143.59    5.70
   4   3   6  144.69    5.40
   4   3   6  144.59    5.90
   4   3   6  138.29    6.00
   6  -4  -6    9.10    0.70
   6  -4  -6    9.00    1.40
   6  -4  -6    7.20    1.10
  -6   4   6    7.90    1.20
   5  -4  -6    5.60    1.00
   5  -4  -6   10.00    4.90
   5  -4  -6    6.30    2.00
   5  -4  -6    3.40    2.90
  -5   4   6    6.70    1.80
  -5   4   6    6.40    1.90
  -5   4   6    5.70    1.20
  -5   4   6    9.00    2.40
  -5   4   6    7.70    2.00
  -5   4   6    4.80    1.50
   4  -4  -6    8.40    3.40
   4  -4  -6    4.60    2.50
   4  -4  -6    4.00    3.60
   4  -4  -6    8.70    6.20
   4  -4  -6    8.30    2.90
   4  -4  -6    6.10    1.30
   4  -4  -6    4.90    1.60
  -4   4   6    7.10    1.90
  -4   4   6    5.70    1.50
  -4   4   6    4.50    1.20
  -4   4   6    5.90    2.20
  -4   4   6    4.70    1.80
  -4   4   6    4.50    1.70
  -4   4   6    5.70    1.70
  -4   4   6    6.20    1.80
  -4   4   6    1.40    2.00
  -4   4   6    3.50    2.00
   3  -4  -6   47.60    4.00
   3  -4  -6   49.80    8.90
   3  -4  -6   48.30    8.50
   3  -4  -6   43.70    4.50
   3  -4  -6   46.40    3.30
   3  -4  -6   46.50    3.50
   3  -4  -6   52.69    5.20
   3  -4  -6   49.40    5.70
   3  -4  -6   49.99    3.70
   3  -4  -6   51.29    3.10
  -3   4   6   43.60    4.30
  -3   4   6   45.90    2.90
  -3   4   6   49.20    3.10
  -3   4   6   50.89    3.60
  -3   4   6   53.19    3.60
  -3   4   6   54.49    5.10
  -3   4   6   49.20   10.10
  -3   4   6   51.99    4.20
  -3   4   6   56.89    3.60
  -3   4   6   50.89    3.30
  -3   4   6   49.90    3.30
  -3   4   6   51.29    3.10
  -3   4   6   47.80    4.20
  -3   4   6   52.89    3.00
   2  -4  -6   18.70    3.40
   2  -4  -6   24.80    2.50
   2  -4  -6   22.10    2.90
   2  -4  -6   20.00    2.60
   2  -4  -6   21.70    2.20
   2  -4  -6   20.90    2.10
   2  -4  -6   24.80    2.70
   2  -4  -6   21.30    8.60
   2  -4  -6   21.90    2.70
   2  -4  -6   18.90    3.40
   2  -4  -6   20.90    2.10
   2  -4  -6   23.90    2.60
   2  -4  -6   21.10    2.70
  -2   4   6   16.70    2.50
  -2   4   6   22.30    2.10
  -2   4   6   12.30    3.70
  -2   4   6   20.30    2.50
  -2   4   6   22.90    1.90
  -2   4   6   18.50    1.90
  -2   4   6   17.80    1.90
  -2   4   6   23.60    1.80
  -2   4   6   15.10    2.10
  -2   4   6   18.80    2.90
  -2   4   6   21.00    3.00
   1  -4  -6   49.20    3.10
   1  -4  -6   51.39    2.90
   1  -4  -6   45.70    3.20
   1  -4  -6   52.69    3.10
   1  -4  -6   49.00    3.30
   1  -4  -6   46.40    3.20
   1  -4  -6   46.80    3.00
   1  -4  -6   50.99    3.10
   1  -4  -6   49.70    3.80
   1  -4  -6   37.90    5.50
   1  -4  -6   48.10    4.80
  -1   4   6   41.40    3.60
  -1   4   6   50.99    3.60
  -1   4   6   47.10    2.60
  -1   4   6   50.99    4.60
  -1   4   6   53.89    3.00
  -1   4   6   49.10    2.70
  -1   4   6   49.20    2.80
  -1   4   6   59.99    6.20
  -1   4   6   38.60    4.30
   0  -4  -6   43.90    3.00
   0  -4  -6   44.80    2.80
   0  -4  -6   47.90    2.70
   0  -4  -6   37.30    4.10
   0  -4  -6   43.70    3.50
   0  -4  -6   45.30    2.60
   0  -4  -6   43.80    2.70
   0  -4  -6   48.60    3.50
   0   4   6   42.20    4.60
   0   4   6   45.20    3.20
   0   4   6   42.70    3.10
   0   4   6   45.80    3.80
   0   4   6   43.80    2.40
   0   4   6   48.70    3.70
   0   4   6   46.90    3.60
   0   4   6   47.40    4.50
   0   4   6   36.90    3.00
  -1  -4  -6   40.50    3.30
  -1  -4  -6   38.90    2.90
  -1  -4  -6   36.30    2.50
  -1  -4  -6   38.80    2.40
  -1  -4  -6   38.50    3.10
  -1  -4  -6   43.70    2.70
   1   4   6   35.60    5.30
   1   4   6   37.10    2.20
   1   4   6   40.90    3.30
   1   4   6   38.00    2.80
   1   4   6   37.00    3.40
   1   4   6   38.90    3.70
   1   4   6   34.20    4.50
   1   4   6   41.60    4.40
   1   4   6   37.80    2.80
   1   4   6   39.20    3.60
  -2  -4  -6  115.59    5.70
  -2  -4  -6  119.29    5.30
  -2  -4  -6  111.79    5.20
  -2  -4  -6  118.69    4.70
  -2  -4  -6  124.99    4.80
   2   4   6  116.49    6.90
   2   4   6  118.19    6.60
   2   4   6  125.89    6.60
   2   4   6  117.69    5.10
   2   4   6  123.89    5.10
   2   4   6  120.79    5.50
   2   4   6  122.49    6.10
   2   4   6  122.39    5.10
  -3  -4  -6   10.40    1.50
  -3  -4  -6    6.80    1.70
  -3  -4  -6    9.00    1.50
   3   4   6   12.60    3.30
   3   4   6   10.00    1.50
   3   4   6    8.40    1.30
   3   4   6    6.70    1.90
   3   4   6   13.00    1.70
   3   4   6    9.20    1.60
   3   4   6    9.20    2.40
   4   4   6    8.90    1.10
   4   4   6   12.30    1.40
   4   4   6   11.60    1.30
   4   4   6   15.20    2.00
   4   4   6    9.60    1.30
   5  -5  -6   11.40    3.60
   5  -5  -6   11.50    2.30
   5  -5  -6   13.50    1.30
  -5   5   6    9.70    1.60
  -5   5   6   15.30    2.20
  -5   5   6   11.20    2.00
  -5   5   6   10.20    1.40
  -5   5   6   12.70    2.00
  -5   5   6   13.20    1.80
   4  -5  -6    7.60    3.40
   4  -5  -6    8.50    2.60
   4  -5  -6   12.30    4.00
   4  -5  -6   11.20    2.00
   4  -5  -6    9.50    2.70
  -4   5   6    7.00    1.30
  -4   5   6    9.80    2.40
  -4   5   6    8.20    2.10
  -4   5   6   11.10    1.90
  -4   5   6    6.80    2.60
  -4   5   6   10.90    2.10
  -4   5   6   13.10    2.50
  -4   5   6    9.40    2.90
  -4   5   6   10.70    2.30
  -4   5   6    9.60    2.20
  -4   5   6    9.30    1.50
   3  -5  -6    0.90    1.40
   3  -5  -6   -0.10    1.50
   3  -5  -6    2.90    2.00
   3  -5  -6   -0.70    1.30
   3  -5  -6   -1.30    2.40
   3  -5  -6   -0.60    3.20
   3  -5  -6    2.50    2.50
   3  -5  -6   -6.60    3.40
   3  -5  -6    0.30    1.00
   3  -5  -6    3.90    2.60
   3  -5  -6    2.50    2.40
  -3   5   6    8.30    8.30
  -3   5   6   -0.30    1.20
  -3   5   6   -3.20    1.50
  -3   5   6   -0.60    1.40
  -3   5   6    2.40    2.00
  -3   5   6    0.30    1.50
  -3   5   6    1.30    1.90
  -3   5   6   -0.60    2.00
  -3   5   6    1.30    2.20
   2  -5  -6  199.78    7.60
   2  -5  -6  196.18    7.70
   2  -5  -6  200.78    7.70
   2  -5  -6  196.28    7.50
   2  -5  -6  198.68    7.80
   2  -5  -6  187.48    7.60
   2  -5  -6  194.28    7.60
   2  -5  -6  188.08    9.40
   2  -5  -6  189.48    7.10
  -2   5   6  186.38    7.20
  -2   5   6  198.08    8.40
  -2   5   6  185.58    8.20
  -2   5   6  193.28    7.30
  -2   5   6  184.48    8.20
  -2   5   6  206.08   10.30
  -2   5   6  207.68    8.10
  -2   5   6  183.48   10.30
  -2   5   6  197.58    7.30
  -2   5   6  177.08    8.90
  -2   5   6  187.28    7.40
  -2   5   6  199.58   12.00
   1  -5  -6    6.40    1.50
   1  -5  -6    6.70    1.60
   1  -5  -6    4.80    1.60
   1  -5  -6    2.30    1.20
   1  -5  -6    8.10    3.30
   1  -5  -6    4.90    1.20
   1  -5  -6    5.80    1.60
   1  -5  -6    9.10    2.80
  -1   5   6    3.50    1.90
  -1   5   6    4.10    1.40
  -1   5   6    3.30    2.10
  -1   5   6    2.10    1.60
  -1   5   6    3.30    2.20
  -1   5   6    5.10    2.10
   0  -5  -6    7.70    1.40
   0  -5  -6   11.00    1.80
   0  -5  -6    8.00    1.60
   0  -5  -6   11.40    3.90
   0  -5  -6    7.50    1.80
   0  -5  -6   10.90    1.70
   0   5   6    7.40    2.10
   0   5   6    7.30    2.10
   0   5   6   13.50    3.60
   0   5   6    8.10    1.60
   0   5   6    6.70    1.20
   0   5   6    9.50    2.40
   0   5   6   10.60    2.10
   0   5   6   10.20    2.20
  -1  -5  -6  236.28    9.50
  -1  -5  -6  205.08   11.60
  -1  -5  -6  234.08    8.70
  -1  -5  -6  220.48    7.90
  -1  -5  -6  217.98    8.00
  -1  -5  -6  205.48    8.10
  -1  -5  -6  216.38   10.10
   1   5   6  233.58    8.60
   1   5   6  223.78    8.00
   1   5   6  223.88    7.20
   1   5   6  237.88    8.20
   1   5   6  219.78    9.30
   1   5   6  222.78    9.40
   1   5   6  226.88    9.20
   1   5   6  226.18    9.10
   1   5   6  229.58    9.80
  -2  -5  -6   32.50    3.80
  -2  -5  -6   27.70    2.60
  -2  -5  -6   26.70    2.70
  -2  -5  -6   26.40    3.30
   2   5   6   27.60    3.70
   2   5   6   31.70    2.40
   2   5   6   33.20    4.30
   2   5   6   28.40    5.80
   2   5   6   29.50    2.80
   2   5   6   29.70    2.40
   2   5   6   33.10    3.20
  -3  -5  -6    9.80    1.80
  -3  -5  -6    3.40    1.70
  -3  -5  -6   11.90    2.30
   3   5   6    7.50    1.50
   3   5   6    5.80    1.30
   3   5   6    9.10    1.70
   3   5   6    6.90    2.00
   3   5   6    6.90    1.20
   5  -6  -6    1.60    2.00
   5  -6  -6    2.70    0.70
   5  -6  -6    6.60    1.80
  -5   6   6    3.20    0.80
  -5   6   6    3.40    1.30
  -5   6   6    4.00    1.10
  -5   6   6    4.40    1.30
   4  -6  -6   66.79    5.00
   4  -6  -6   72.79    7.70
   4  -6  -6   71.89    3.60
   4  -6  -6   68.99    4.90
   4  -6  -6   67.39    5.60
  -4   6   6   69.89    4.60
  -4   6   6   73.39    3.90
  -4   6   6   76.89    4.90
  -4   6   6   67.59    4.60
  -4   6   6   78.49    4.40
  -4   6   6   70.39    4.30
  -4   6   6   74.49    3.70
   3  -6  -6    4.90    4.50
   3  -6  -6    1.30    3.60
   3  -6  -6    6.80    2.20
   3  -6  -6    4.10    1.90
   3  -6  -6    8.10    3.30
   3  -6  -6   13.20    3.40
   3  -6  -6    4.00    2.10
   3  -6  -6    5.20    2.10
   3  -6  -6    9.70    2.60
   3  -6  -6    6.20    1.80
   3  -6  -6    2.70    3.30
  -3   6   6    5.10    1.20
  -3   6   6    8.30    1.90
  -3   6   6   10.80    8.30
  -3   6   6    6.20    1.60
  -3   6   6   10.80    2.70
  -3   6   6    7.70    3.00
  -3   6   6    6.80    2.20
  -3   6   6    4.10    2.20
   2  -6  -6   23.70    3.30
   2  -6  -6   25.40    3.80
   2  -6  -6   26.10    3.00
   2  -6  -6   31.80    3.10
   2  -6  -6   23.90    3.30
   2  -6  -6   25.30    3.00
   2  -6  -6   30.70    5.30
   2  -6  -6   23.90    2.90
   2  -6  -6   25.70    2.80
   2  -6  -6   20.70    2.80
  -2   6   6   18.60    5.80
  -2   6   6   24.30    4.00
  -2   6   6   32.10    4.00
  -2   6   6   20.90    2.60
  -2   6   6   18.10    3.60
  -2   6   6   31.10    3.40
  -2   6   6   28.60    3.30
   1  -6  -6  343.37   13.90
   1  -6  -6  334.57   13.50
   1  -6  -6  341.67   12.00
   1  -6  -6  324.67   12.20
   1  -6  -6  341.87   11.90
   1  -6  -6  332.37   11.80
   1  -6  -6  345.17   12.00
   1  -6  -6  345.87   11.80
  -1   6   6  331.57   14.70
  -1   6   6  356.16   12.10
  -1   6   6  347.87   11.90
  -1   6   6  349.47   12.20
  -1   6   6  337.07   12.60
  -1   6   6  329.57   13.00
  -1   6   6  353.86   12.70
  -1   6   6  332.77   12.00
  -1   6   6  329.57   11.10
   0  -6  -6  177.38    7.90
   0  -6  -6  176.28    7.30
   0  -6  -6  179.58    8.30
   0  -6  -6  193.58    7.40
   0  -6  -6  185.18    7.60
   0  -6  -6  181.48    7.20
   0  -6  -6  184.78    9.80
   0  -6  -6  183.08    9.10
   0   6   6  190.68    8.30
   0   6   6  175.58    7.00
   0   6   6  177.38    8.30
   0   6   6  190.48    7.30
   0   6   6  184.08    8.10
   0   6   6  181.88    8.60
   0   6   6  181.98    7.60
   0   6   6  178.98    7.70
  -1  -6  -6   97.09    4.70
  -1  -6  -6   96.09    4.90
  -1  -6  -6   96.29    4.70
  -1  -6  -6   95.09    5.30
  -1  -6  -6   94.29    6.10
   1   6   6   88.19    5.10
   1   6   6   96.29    5.10
   1   6   6   95.29    4.90
   1   6   6   93.89    5.80
   1   6   6   89.89    4.30
   1   6   6  102.39    4.60
   1   6   6  102.39    5.70
  -2  -6  -6   10.80    1.90
  -2  -6  -6    7.50    1.90
  -2  -6  -6    7.00    2.10
   2   6   6    8.40    1.40
   2   6   6   10.00    1.90
   2   6   6    8.70    1.80
   2   6   6    9.30    1.40
   3   6   6    4.70    1.20
   3   6   6    4.90    1.40
   3   6   6    4.20    0.90
   3   6   6    2.80    0.90
   3   6   6    4.80    1.00
   5  -7  -6   48.20    2.70
   5  -7  -6   41.10    3.90
  -5   7   6   36.40    2.30
  -5   7   6   47.50    2.80
  -5   7   6   43.60    2.00
  -5   7   6   42.00    2.60
   4  -7  -6   47.40    5.60
   4  -7  -6   39.90    5.40
   4  -7  -6   48.90    4.60
   4  -7  -6   40.80    2.40
  -4   7   6   46.10    2.90
  -4   7   6   46.90    3.50
  -4   7   6   42.70    3.00
  -4   7   6   38.80    3.20
  -4   7   6   38.70    3.30
  -4   7   6   40.30    3.50
   3  -7  -6    7.80    1.50
   3  -7  -6    7.40    1.30
   3  -7  -6    7.00    2.20
   3  -7  -6    6.90    3.20
   3  -7  -6    9.70    2.40
   3  -7  -6    9.00    3.10
   3  -7  -6   11.10    4.00
   3  -7  -6    4.70    3.90
  -3   7   6    5.70    2.40
  -3   7   6    7.50    1.20
  -3   7   6    7.40    1.80
  -3   7   6    8.40    1.80
   2  -7  -6  397.16   15.10
   2  -7  -6  391.06   13.70
   2  -7  -6  407.16   13.80
   2  -7  -6  417.56   15.50
   2  -7  -6  408.76   13.60
   2  -7  -6  402.76   13.40
   2  -7  -6  387.86   14.20
   2  -7  -6  384.76   19.30
   2  -7  -6  376.06   13.80
  -2   7   6  402.66   12.90
  -2   7   6  400.36   13.60
  -2   7   6  390.96   17.40
  -2   7   6  422.86   14.30
  -2   7   6  394.76   13.80
  -2   7   6  413.46   13.80
   1  -7  -6   37.00    3.30
   1  -7  -6   34.80    3.80
   1  -7  -6   53.49    6.80
   1  -7  -6   37.10    3.50
   1  -7  -6   38.90    5.20
   1  -7  -6   41.10    4.70
   1  -7  -6   39.50    3.20
   1  -7  -6   36.70    3.50
  -1   7   6   38.40    3.70
  -1   7   6   43.50    3.60
  -1   7   6   38.60    2.30
  -1   7   6   32.10    4.80
  -1   7   6   46.50    3.80
  -1   7   6   48.80    4.00
  -1   7   6   41.00    3.30
  -1   7   6   43.30    4.20
   0  -7  -6  100.19    7.70
   0  -7  -6   87.49    5.20
   0  -7  -6   88.09    4.80
   0  -7  -6   90.59    4.90
   0  -7  -6   90.79    4.60
   0   7   6   99.79    5.10
   0   7   6   91.79    5.40
   0   7   6   97.39    4.60
   0   7   6   90.99    4.80
   0   7   6   90.39    4.80
  -1  -7  -6   21.70    2.70
  -1  -7  -6   17.80    2.40
  -1  -7  -6   17.80    2.00
   1   7   6   17.10    2.30
   1   7   6   23.90    2.80
   1   7   6   20.40    2.10
   1   7   6   22.30    2.50
  -2  -7  -6    6.60    2.10
  -2  -7  -6    9.10    2.40
   2   7   6    4.70    1.00
   2   7   6    3.40    1.00
   2   7   6    5.20    1.30
   2   7   6    5.20    1.20
   4  -8  -6  214.68    6.90
   4  -8  -6  188.08   10.00
   4  -8  -6  220.98    7.80
  -4   8   6  221.88    7.30
  -4   8   6  218.18    6.90
   3  -8  -6   32.20    3.30
   3  -8  -6   32.70    3.90
   3  -8  -6   29.20    2.00
  -3   8   6   28.80    2.50
  -3   8   6   29.60    1.80
  -3   8   6   30.00    2.40
   2  -8  -6    6.00    1.20
   2  -8  -6    4.80    2.80
   2  -8  -6    6.90    2.30
   2  -8  -6    5.40    2.20
   2  -8  -6    5.40    1.60
  -2   8   6    5.00    1.00
  -2   8   6    5.70    1.30
  -2   8   6    7.00    1.50
  -2   8   6    4.80    1.80
   1  -8  -6   98.99    4.70
   1  -8  -6  101.29    4.60
   1  -8  -6   99.79    5.10
   1  -8  -6  105.79    6.00
  -1   8   6  101.99    5.00
  -1   8   6   88.59    4.70
  -1   8   6   99.89    5.10
  -1   8   6   98.69    4.80
   0  -8  -6   33.50    2.60
   0  -8  -6   24.50    3.30
   0  -8  -6   28.20    2.80
   0   8   6   33.80    2.60
   0   8   6   31.30    2.40
   0   8   6   37.30    3.00
   0   8   6   36.00    2.60
   0   8   6   34.20    2.70
  -1  -8  -6   21.50    2.80
  -1  -8  -6   20.30    2.30
   1   8   6   24.10    3.10
   1   8   6   19.40    1.90
   1   8   6   26.30    2.00
   1   8   6   23.00    2.30
   2  -9  -6   18.70    2.70
   2  -9  -6   12.70    1.90
   2  -9  -6   15.00    3.10
   2  -9  -6   16.50    1.50
  -2   9   6   16.50    1.90
  -2   9   6   15.30    1.70
   1  -9  -6    5.90    2.60
   0   9  -7   17.90    2.30
   0   9  -7   18.40    2.00
   0   9  -7   18.70    1.90
   0  -9   7   16.10    2.00
   0  -9   7   17.20    1.70
  -1   9  -7   18.80    2.10
  -1   9  -7   21.00    2.20
  -1   9  -7   21.10    2.10
   1  -9   7   19.10    1.60
   1  -9   7   17.50    2.00
   1  -9   7   25.00    2.60
   1  -9   7   16.60    2.10
   1  -9   7   20.20    2.50
  -2   9  -7   23.00    2.10
  -2   9  -7   23.30    1.90
   2  -9   7   22.70    2.20
   2  -9   7   25.80    2.10
   2  -9   7   25.10    1.60
   1   8  -7   64.69    3.60
   1   8  -7   66.49    3.40
   1   8  -7   66.59    3.50
  -1  -8   7   67.19    3.70
  -1  -8   7   62.49    3.40
  -1  -8   7   67.59    3.50
   0   8  -7  450.15   14.60
   0   8  -7  437.66   14.20
   0   8  -7  417.96   16.10
   0   8  -7  430.66   14.40
   0  -8   7  448.86   14.50
   0  -8   7  449.06   14.00
   0  -8   7  444.36   14.00
   0  -8   7  453.85   14.00
  -1   8  -7  150.88    6.20
  -1   8  -7  152.18    6.50
  -1   8  -7  148.39    6.10
  -1   8  -7  154.08    5.90
   1  -8   7  149.99    5.60
   1  -8   7  151.98    6.10
   1  -8   7  147.69    8.00
   1  -8   7  154.28    5.90
   1  -8   7  135.99    7.30
  -2   8  -7   65.49    5.20
  -2   8  -7   73.99    2.80
  -2   8  -7   74.89    3.60
  -2   8  -7   76.89    3.60
  -2   8  -7   73.39    4.20
   2  -8   7   75.39    7.80
   2  -8   7   72.69    3.40
   2  -8   7   76.99    3.70
   2  -8   7   81.79    4.30
   2  -8   7   79.09    4.00
   2  -8   7   74.09    4.10
  -3   8  -7    3.60    1.00
  -3   8  -7    2.30    1.10
  -3   8  -7    2.80    0.50
   3  -8   7    2.90    1.20
   3  -8   7    3.00    2.80
   3  -8   7    2.70    1.90
   3  -8   7    2.60    0.80
  -4   8  -7   37.20    1.60
  -4   8  -7   38.10    2.00
   4  -8   7   37.10    1.60
   4  -8   7   38.70    2.20
   2   7  -7   83.19    4.20
   2   7  -7   83.39    3.90
   2   7  -7   74.39    5.00
   2   7  -7   76.39    4.10
  -2  -7   7   70.39    4.60
   1   7  -7  333.97   12.00
   1   7  -7  345.57   11.80
   1   7  -7  332.87   11.60
   1   7  -7  353.96   11.80
  -1  -7   7  342.97   11.30
  -1  -7   7  327.57   12.50
  -1  -7   7  344.87   11.80
  -1  -7   7  348.97   11.10
  -1  -7   7  351.86   11.20
   0   7  -7   30.00    2.80
   0   7  -7   33.80    3.00
   0   7  -7   33.00    3.30
   0   7  -7   35.40    3.10
   0  -7   7   21.40    4.30
   0  -7   7   32.90    2.70
   0  -7   7   32.30    2.80
   0  -7   7   21.70    4.70
   0  -7   7   34.40    3.90
   0  -7   7   32.40    2.80
   0  -7   7   27.10    3.90
  -1   7  -7   51.79    2.20
  -1   7  -7   50.49    3.80
  -1   7  -7   45.90    3.80
  -1   7  -7   47.50    5.00
  -1   7  -7   50.99    3.30
  -1   7  -7   53.19    3.20
   1  -7   7   54.99    3.30
   1  -7   7   49.00    4.20
   1  -7   7   43.60    5.70
   1  -7   7   37.60    5.40
   1  -7   7   45.80    3.70
   1  -7   7   52.79    3.10
  -2   7  -7  101.29    5.70
  -2   7  -7  103.99    4.80
  -2   7  -7   98.39    9.00
  -2   7  -7  107.19    4.90
  -2   7  -7  113.19    4.10
  -2   7  -7   99.79    7.50
  -2   7  -7  110.69    4.80
  -2   7  -7  110.79    5.60
   2  -7   7  110.29    5.10
   2  -7   7  119.29    4.70
   2  -7   7  111.39    5.40
   2  -7   7  109.79    5.30
   2  -7   7  116.09    5.00
   2  -7   7  102.99    8.80
   2  -7   7  115.79    8.90
   2  -7   7  108.09    7.60
  -3   7  -7    4.30    1.30
  -3   7  -7    3.90    0.70
  -3   7  -7    3.70    1.50
  -3   7  -7    3.10    1.10
   3  -7   7    8.60    2.70
   3  -7   7    2.10    0.80
   3  -7   7    8.50    3.40
   3  -7   7    3.10    2.20
   3  -7   7    2.60    1.30
   3  -7   7    6.70    1.80
   3  -7   7    4.10    1.00
  -4   7  -7   70.19    2.80
  -4   7  -7   70.29    3.10
  -4   7  -7   69.49    3.00
  -4   7  -7   72.99    3.50
   4  -7   7   61.59    3.80
   4  -7   7   69.39    3.40
   4  -7   7   68.09    2.70
   3   6  -7  405.56   13.10
   3   6  -7  393.76   12.70
   3   6  -7  401.06   13.20
   2   6  -7    5.10    2.00
   2   6  -7    4.30    1.70
   2   6  -7    7.50    2.10
   2   6  -7    5.00    1.50
  -2  -6   7    2.60    2.50
  -2  -6   7    7.00    1.70
  -2  -6   7    9.50    2.20
  -2  -6   7    6.00    3.40
   1   6  -7   47.20    3.50
   1   6  -7   52.79    3.80
   1   6  -7   60.29   12.20
   1   6  -7   48.30    3.80
   1   6  -7   45.70    3.50
   1   6  -7   44.40    4.40
  -1  -6   7   51.09    3.00
  -1  -6   7   39.10    5.00
  -1  -6   7   42.80    3.90
  -1  -6   7   43.50    3.40
  -1  -6   7   47.00    3.50
  -1  -6   7   44.90    3.90
   0   6  -7   41.60    6.80
   0   6  -7   55.19    3.50
   0   6  -7   59.79    4.10
   0   6  -7   53.49    2.30
   0   6  -7   60.69    3.90
   0   6  -7   50.99    9.70
   0   6  -7   57.09    4.10
   0  -6   7   62.09    4.50
   0  -6   7   54.79    3.20
   0  -6   7   56.99    4.00
   0  -6   7   58.19    3.50
   0  -6   7   51.39    3.50
   0  -6   7   66.49    5.40
  -1   6  -7   10.90    1.90
  -1   6  -7    7.20    1.30
  -1   6  -7    9.50    1.40
  -1   6  -7   10.60    1.10
  -1   6  -7   10.60    2.90
  -1   6  -7    7.60    4.20
  -1   6  -7    7.10    2.10
  -1   6  -7   10.60    2.20
   1  -6   7   10.00    1.60
   1  -6   7    7.80    1.90
   1  -6   7    9.40    1.60
   1  -6   7    6.70    2.20
   1  -6   7    7.50    1.40
   1  -6   7   12.40    2.20
   1  -6   7    4.40    2.30
  -2   6  -7   75.59    4.20
  -2   6  -7   78.79    4.10
  -2   6  -7   77.49    4.80
  -2   6  -7   77.89    7.10
  -2   6  -7   75.49    3.20
  -2   6  -7   74.49    6.80
  -2   6  -7   76.39    3.80
  -2   6  -7   72.29    3.70
  -2   6  -7   70.79    5.20
  -2   6  -7   89.59    7.60
   2  -6   7   76.89    4.00
   2  -6   7   73.49    5.70
   2  -6   7   78.69    4.10
   2  -6   7   75.89    4.60
   2  -6   7   74.49    6.20
   2  -6   7   79.59    3.80
   2  -6   7   80.99    4.30
   2  -6   7   71.39    3.30
   2  -6   7   70.49    4.80
  -3   6  -7  102.69    4.80
  -3   6  -7  109.19   17.60
  -3   6  -7  114.29   10.90
  -3   6  -7  113.09    4.70
  -3   6  -7   98.69    6.40
  -3   6  -7  109.19    8.00
  -3   6  -7  112.59    4.30
  -3   6  -7  105.19    4.60
  -3   6  -7  103.79    4.50
   3  -6   7  109.39    5.30
   3  -6   7  103.19    4.20
   3  -6   7  102.89    6.30
   3  -6   7   94.89    7.60
   3  -6   7  103.29    5.70
   3  -6   7  101.69    4.00
   3  -6   7  100.09    7.10
   3  -6   7  107.49    5.20
   3  -6   7   85.09    7.60
   3  -6   7  100.39    4.90
  -4   6  -7   96.59    4.00
  -4   6  -7   94.39    3.60
  -4   6  -7   92.09    7.50
  -4   6  -7   92.59    4.20
  -4   6  -7   82.09    6.40
  -4   6  -7   91.09    3.90
   4  -6   7   95.59    4.30
   4  -6   7   84.89    7.00
   4  -6   7   83.09    5.90
   4  -6   7   87.39    8.60
   4  -6   7   94.29    3.50
  -5   6  -7   69.69    3.70
  -5   6  -7   70.89    2.70
  -5   6  -7   71.89    5.00
  -5   6  -7   73.79    3.00
   5  -6   7   71.79    2.60
   5  -6   7   71.99    4.20
   4   5  -7   16.50    2.00
   4   5  -7   14.50    1.90
   3   5  -7   16.20    2.40
   3   5  -7   16.00    2.10
   3   5  -7   17.80    2.40
  -3  -5   7   20.80    3.10
  -3  -5   7   24.90    3.40
   2   5  -7  423.26   22.90
   2   5  -7  413.96   14.80
   2   5  -7  409.36   14.50
   2   5  -7  394.46   13.80
   2   5  -7  409.66   13.90
  -2  -5   7  417.16   13.30
  -2  -5   7  400.96   14.60
  -2  -5   7  424.26   13.00
  -2  -5   7  443.06   14.40
   1   5  -7 1283.07   39.20
   1   5  -7 1354.76   40.90
   1   5  -7 1377.26   41.70
   1   5  -7 1463.25   50.99
   1   5  -7 1414.36   40.90
   1   5  -7 1370.46   41.00
   1   5  -7 1387.56   41.20
  -1  -5   7 1408.46   40.20
  -1  -5   7 1419.96   40.90
  -1  -5   7 1362.86   40.30
  -1  -5   7 1334.97   41.30
  -1  -5   7 1392.06   41.60
  -1  -5   7 1370.16   40.20
   0   5  -7  216.78    6.90
   0   5  -7  227.88    8.90
   0   5  -7  208.58    8.40
   0   5  -7  219.68    8.00
   0   5  -7  210.98   14.00
   0   5  -7  220.48    8.50
   0   5  -7  209.88    8.00
   0  -5   7  214.48    7.80
   0  -5   7  206.28    8.50
   0  -5   7  220.58    8.80
   0  -5   7  208.98    7.80
   0  -5   7  214.88    9.00
   0  -5   7  224.58    7.70
   0  -5   7  213.18    7.90
   0  -5   7  221.98    8.20
  -1   5  -7  274.87    8.80
  -1   5  -7  275.37   10.40
  -1   5  -7  279.57    9.40
  -1   5  -7  273.67   14.00
  -1   5  -7  266.67    9.60
  -1   5  -7  286.17   11.40
  -1   5  -7  268.07   10.00
  -1   5  -7  286.67    9.50
   1  -5   7  272.67   11.10
   1  -5   7  265.47   10.20
   1  -5   7  284.57    9.50
   1  -5   7  285.87    9.60
   1  -5   7  279.67    9.40
   1  -5   7  277.27   10.10
   1  -5   7  283.57    9.90
   1  -5   7  276.87   10.60
  -2   5  -7  558.64   17.10
  -2   5  -7  582.74   18.00
  -2   5  -7  605.74   22.80
  -2   5  -7  593.14   18.90
  -2   5  -7  559.64   18.20
  -2   5  -7  569.74   20.00
  -2   5  -7  567.04   17.60
  -2   5  -7  567.24   20.70
  -2   5  -7  561.74   18.10
  -2   5  -7  577.04   17.70
   2  -5   7  554.74   19.40
   2  -5   7  586.94   18.10
   2  -5   7  584.54   17.80
   2  -5   7  555.84   18.60
   2  -5   7  561.74   20.10
   2  -5   7  566.24   18.60
   2  -5   7  573.84   18.50
   2  -5   7  572.64   17.80
   2  -5   7  541.75   17.10
   2  -5   7  567.64   17.50
  -3   5  -7   83.59    5.00
  -3   5  -7   81.09    4.50
  -3   5  -7   87.99    7.30
  -3   5  -7   87.49    5.30
  -3   5  -7   81.89    7.00
  -3   5  -7   90.29    4.10
  -3   5  -7   89.89    3.70
  -3   5  -7   87.39    4.20
  -3   5  -7   87.19    4.00
  -3   5  -7   88.49   11.40
   3  -5   7   91.99    4.60
   3  -5   7   90.29    4.80
   3  -5   7   78.39    7.00
   3  -5   7   96.79    4.80
   3  -5   7   84.59    6.90
   3  -5   7   90.29    3.80
   3  -5   7   90.79    5.20
   3  -5   7   85.79    3.60
   3  -5   7   89.79    4.70
   3  -5   7   83.39    6.10
  -4   5  -7   46.80    3.30
  -4   5  -7   48.90    2.80
  -4   5  -7   44.90    4.80
  -4   5  -7   46.20    2.20
  -4   5  -7   47.10    2.40
  -4   5  -7   52.99    5.60
  -4   5  -7   46.00    2.90
  -4   5  -7   51.49    4.80
   4  -5   7   51.19    4.80
   4  -5   7   47.50    2.30
   4  -5   7   40.20    4.00
   4  -5   7   46.30    6.50
   4  -5   7   51.59    3.20
  -5   5  -7   69.79    5.40
  -5   5  -7   64.69    2.90
  -5   5  -7   73.59    3.10
  -5   5  -7   66.09    3.10
   5  -5   7   70.29    2.60
   5  -5   7   71.69    4.60
   4   4  -7   63.59    3.80
   4   4  -7   71.19    3.70
   4   4  -7   62.19    3.80
  -4  -4   7   56.29    6.30
  -4  -4   7   51.59    6.20
   3   4  -7  212.58    9.00
   3   4  -7  213.78    8.20
   3   4  -7  208.28    9.00
   3   4  -7  212.38    8.60
  -3  -4   7  216.78    7.60
  -3  -4   7  195.88    8.90
  -3  -4   7  222.98    8.10
   2   4  -7   52.99    9.80
   2   4  -7   48.30    4.10
   2   4  -7   56.49    5.60
   2   4  -7   43.10    5.20
   2   4  -7   51.89    3.90
   2   4  -7   49.90    4.00
  -2  -4   7   50.59    3.00
  -2  -4   7   42.20    3.60
  -2  -4   7   47.40    3.50
  -2  -4   7   40.80    4.00
  -2  -4   7   48.00    3.50
  -2  -4   7   49.00    2.80
   1   4  -7   20.00    1.40
   1   4  -7   24.60    3.10
   1   4  -7   17.20    2.30
   1   4  -7   15.90    5.30
   1   4  -7   18.90    2.90
   1   4  -7   18.30    2.40
   1   4  -7   24.90    2.70
   1   4  -7   19.60    2.80
  -1  -4   7   21.20    2.40
  -1  -4   7   19.20    1.90
  -1  -4   7   21.30    2.40
  -1  -4   7   20.30    2.60
  -1  -4   7   19.10    2.20
  -1  -4   7   26.30    2.70
  -1  -4   7   21.00    2.20
   0   4  -7  211.88    8.30
   0   4  -7  234.18   13.00
   0   4  -7  200.68    8.00
   0   4  -7  229.08    8.80
   0   4  -7  207.18    7.70
   0   4  -7  208.88    7.80
   0   4  -7  208.08    7.60
   0   4  -7  205.38    6.70
   0  -4   7  202.78    7.20
   0  -4   7  214.08    7.40
   0  -4   7  223.58    8.40
   0  -4   7  203.38    7.50
   0  -4   7  211.78    7.40
   0  -4   7  214.28    7.70
   0  -4   7  203.38    8.10
  -1   4  -7   -0.80    1.90
  -1   4  -7    0.60    1.50
  -1   4  -7    1.00    0.70
  -1   4  -7   -0.20    2.00
  -1   4  -7    0.10    1.30
  -1   4  -7    0.70    1.10
  -1   4  -7    1.50    0.50
  -1   4  -7    1.60    1.60
  -1   4  -7    0.70    2.70
  -1   4  -7   -0.40    1.30
  -1   4  -7    3.50    1.90
  -1   4  -7    1.20    1.60
   1  -4   7   -2.80    1.90
   1  -4   7    2.30    1.10
   1  -4   7    0.80    1.70
   1  -4   7    0.20    1.60
   1  -4   7    0.70    1.00
   1  -4   7    0.50    1.40
   1  -4   7    1.00    1.10
   1  -4   7    2.40    1.10
   1  -4   7    1.90    1.00
  -2   4  -7   61.09    3.90
  -2   4  -7   57.79    2.70
  -2   4  -7   57.99    6.00
  -2   4  -7   62.59    3.00
  -2   4  -7   58.09    4.80
  -2   4  -7   57.49    6.20
  -2   4  -7   54.19    3.00
  -2   4  -7   65.09    6.70
  -2   4  -7   56.39    2.80
  -2   4  -7   58.49    3.30
  -2   4  -7   57.19    3.30
  -2   4  -7   63.09    3.80
  -2   4  -7   56.59    4.30
   2  -4   7   58.39    3.90
   2  -4   7   59.69    3.30
   2  -4   7   60.29    4.10
   2  -4   7   53.09    4.40
   2  -4   7   58.89    3.60
   2  -4   7   65.49    3.70
   2  -4   7   60.49    3.90
   2  -4   7   63.39    3.10
   2  -4   7   54.09    2.60
   2  -4   7   58.49    3.30
   2  -4   7   53.49    3.90
  -3   4  -7   57.39    3.60
  -3   4  -7   62.89    2.90
  -3   4  -7   61.39    5.50
  -3   4  -7   60.59    2.70
  -3   4  -7   55.69    3.10
  -3   4  -7   67.19    3.20
  -3   4  -7   62.89    8.70
  -3   4  -7   58.99    3.20
  -3   4  -7   66.89    4.70
  -3   4  -7   58.39    3.50
  -3   4  -7   61.39    3.40
  -3   4  -7   69.79    6.50
  -3   4  -7   52.29    4.50
   3  -4   7   56.79    3.30
   3  -4   7   69.09    4.00
   3  -4   7   59.69    2.70
   3  -4   7   65.89    6.00
   3  -4   7   59.69    3.80
   3  -4   7   68.19    5.10
   3  -4   7   68.99    4.30
   3  -4   7   54.99    5.80
  -4   4  -7   81.69    3.90
  -4   4  -7   87.09    5.60
  -4   4  -7   88.79    4.00
  -4   4  -7   82.39    3.30
  -4   4  -7   88.59    7.20
  -4   4  -7   75.49    7.20
  -4   4  -7   86.79    3.60
  -4   4  -7   84.19    4.30
  -4   4  -7   86.79    4.20
  -4   4  -7   81.29    4.40
  -4   4  -7   84.19    3.60
   4  -4   7   81.29    6.00
   4  -4   7   81.79    3.30
   4  -4   7   82.79    4.30
   4  -4   7   92.59    8.50
   4  -4   7  105.59   11.20
   4  -4   7   86.69    5.50
  -5   4  -7    0.40    1.20
  -5   4  -7    0.70    0.50
  -5   4  -7    0.70    1.60
  -5   4  -7   -0.60    1.20
   5  -4   7    0.00    0.50
   5  -4   7    1.20    1.40
   5   3  -7    6.40    1.20
   5   3  -7    8.00    1.20
   5   3  -7    8.20    1.40
   4   3  -7   37.30    3.40
   4   3  -7   38.60    3.40
   4   3  -7   39.50    3.40
  -4  -3   7   38.70    3.80
   3   3  -7   80.89    5.20
   3   3  -7   76.19    5.20
   3   3  -7   75.99    5.10
   3   3  -7   86.79    5.10
   3   3  -7   99.89   12.30
   3   3  -7   93.19   11.80
  -3  -3   7   73.29    4.70
  -3  -3   7   82.69    4.00
  -3  -3   7   81.09    4.70
  -3  -3   7   75.09    4.00
   2   3  -7  160.88   13.60
   2   3  -7  145.59    6.70
   2   3  -7  153.78    6.50
   2   3  -7  154.18   14.00
   2   3  -7  134.59    5.10
   2   3  -7  150.98    7.00
   2   3  -7  147.39    7.00
  -2  -3   7  154.08    5.60
  -2  -3   7  155.88    5.80
  -2  -3   7  150.48    5.50
  -2  -3   7  150.98    5.50
  -2  -3   7  141.59    5.80
  -2  -3   7  147.59    5.80
   1   3  -7    9.40    1.10
   1   3  -7   10.90    3.30
   1   3  -7   11.80    2.00
[truncated: 318,327 more chars]
