# Supplementary material for: Crystallographic workshops – a primer and perspective from Whitworth University’s Summer Crystallography Institute
Source: Acta Crystallogr E Crystallogr Commun. 2026 Feb 3;82(Pt 3):313–9. doi: 10.1107/S2056989026000939 (PMC12961664; doi:10.1107/S2056989026000939)
Supplement: Supplementary file 1 [file e-82-00313-sup2.zip › Practice Data Sets/SCI31/SSCI31.ins]

TITL SCI31 in P1
REM Cryst. Gworth Design 2025, 25, 6098
CELL 1.54178 5.3561 8.3074 14.0304 94.41 93.727 105.201
ZERR 1 0.0003 0.0004 0.0007 0.002 0.002 0.002
LATT -1
SFAC C H F N O
UNIT 30 29 2 2 2
SIZE 0.054 0.162 0.251
TEMP -173(2)
TREF 500
HKLF 4
END
