# Supplementary material for: Crystallographic workshops – a primer and perspective from Whitworth University’s Summer Crystallography Institute
Source: Acta Crystallogr E Crystallogr Commun. 2026 Feb 3;82(Pt 3):313–9. doi: 10.1107/S2056989026000939 (PMC12961664; doi:10.1107/S2056989026000939)
Supplement: Supplementary file 1 [file e-82-00313-sup2.zip › Practice Data Sets/SCI32/SCI32.hkl]

   1   0  -1  181.38    7.30
   1   0  -1  183.48    7.40
  -1   0   1  163.98    7.30
  -1   0   1  181.28    7.90
  -1   0   1  170.48    7.80
  -1   0   1  179.38    7.40
  -2   0   2   94.19    7.40
   2   0  -2  102.99    6.50
   2   0  -2  114.19    6.70
  -2   0   2  107.99    7.10
  -2   0   2  109.89    7.80
  -2   0   2  104.89    7.10
  -3   0   3    8.30    3.20
  -3   0   3    5.50    3.30
  -3   0   3    4.10    4.20
  -3   0   3    7.90    2.80
  -3   0   3   10.00    4.00
  -3   0   3    4.10    4.50
   3   0  -3    2.90    2.30
   3   0  -3   -0.30    5.30
   3   0  -3    3.90    2.00
   3   0  -3    5.00    3.30
  -4   0   4    9.20    2.90
  -4   0   4    4.90    1.60
   4   0  -4    1.90    1.80
  -4   0   4    4.20    3.20
   0   1   0    0.00    0.10
   0   1   0   -0.10    0.10
   0  -1   0   -0.10    0.10
   0  -1   0    0.00    0.10
  -1   1   1  781.22   24.80
  -1   1   1  763.52   25.30
   1   1  -1  808.82   24.70
   1   1  -1  789.92   24.60
  -1   1   1  760.62   24.80
  -1   1   1  771.02   25.50
  -1  -1   1  769.52   25.50
   1  -1  -1  802.32   25.00
  -1  -1   1  773.92   24.80
  -1  -1   1  758.62   24.70
   1  -1  -1  767.92   24.70
  -1  -1   1  768.82   25.40
  -2   1   2    9.40    2.50
   2   1  -2    5.90    1.90
   2   1  -2    6.40    1.80
  -2   1   2    7.10    2.50
  -2   1   2   11.20    2.40
  -2  -1   2   11.20    2.90
  -2  -1   2    3.60    2.10
   2  -1  -2    7.00    2.30
  -2  -1   2    5.80    2.10
  -2  -1   2    3.30    2.30
  -3   1   3   -1.60    3.50
  -3   1   3    1.80    2.50
   3   1  -3    4.80    3.10
   3   1  -3    0.30    4.50
  -3   1   3    1.60    2.30
   3   1  -3   -1.80    2.00
   3   1  -3    4.30    1.70
  -3   1   3    2.80    2.30
  -3  -1   3    4.30    2.80
  -3  -1   3    5.20    2.50
  -3  -1   3   -0.10    2.70
  -3  -1   3    2.60    2.50
  -3  -1   3    3.60    3.30
   3  -1  -3    3.70    2.80
   3  -1  -3    0.90    2.70
   3  -1  -3    1.70    2.10
   3  -1  -3    1.60    1.60
   4   1  -4   19.10    3.60
  -4   1   4   17.60    4.00
  -4   1   4   14.50    3.90
   4  -1  -4    9.40    2.90
  -4  -1   4   12.50    3.60
  -4  -1   4    9.70    4.30
   0   2   0   18.00    1.20
   0   2   0   17.50    0.90
   0  -2   0   17.20    1.00
   0  -2   0   16.30    0.90
   0  -2   0   17.80    0.90
   1   2  -1 1456.15   44.80
  -1   2   1 1484.95   45.60
  -1   2   1 1454.85   45.70
  -1   2   1 1455.25   45.10
  -1   2   1 1497.05   45.10
   1   2  -1 1491.85   44.70
   1  -2  -1 1509.25   45.50
  -1  -2   1 1471.95   45.90
  -1  -2   1 1496.35   45.90
   1  -2  -1 1498.55   45.30
  -1  -2   1 1496.35   45.10
  -1  -2   1 1519.65   45.30
  -2   2   2   18.00    3.40
  -2   2   2   15.20    2.90
   2   2  -2   18.10    2.70
  -2   2   2   21.20    3.30
   2   2  -2   18.30    2.50
  -2   2   2   12.30    2.70
   2  -2  -2    9.90    2.50
  -2  -2   2   14.50    3.20
  -2  -2   2   13.00    3.30
  -2  -2   2   17.40    3.20
  -2  -2   2   11.50    3.00
   2  -2  -2   16.40    2.80
  -3   2   3   28.40    5.40
   3   2  -3   24.50    5.90
  -3   2   3   40.00    5.40
  -3   2   3   32.40    5.00
   3   2  -3   47.10    6.60
   3   2  -3   36.30    5.40
   3   2  -3   27.70    3.50
  -3   2   3   45.10    5.80
  -3   2   3   36.10    7.70
  -3  -2   3   39.40    6.90
  -3  -2   3   45.20    7.10
   3  -2  -3   37.60    7.00
   3  -2  -3   33.20    4.20
   3  -2  -3   34.10    4.30
  -3  -2   3   29.20    5.70
  -3  -2   3   38.60    6.00
  -3  -2   3   39.70    6.00
  -3  -2   3   23.50    5.80
   3  -2  -3   35.40    6.20
  -4   2   4   -0.20    2.30
   4   2  -4    0.60    1.20
  -4   2   4   -3.30    2.80
  -4  -2   4    0.20    3.20
   4  -2  -4   -0.10    1.70
  -4  -2   4   -8.00    3.90
  -4  -2   4    1.50    1.40
   4  -2  -4    0.70    1.90
   0   3   0    0.40    0.30
   0   3   0   -0.40    0.30
   0   3   0    0.30    0.20
   0  -3   0    0.20    0.20
   0  -3   0    0.10    0.40
   0  -3   0    0.20    0.20
  -1   3   1 3882.51  115.59
   1   3  -1 3962.60  115.09
   1   3  -1 3902.91  115.29
  -1   3   1 3926.21  115.99
  -1   3   1 3979.00  115.59
  -1   3   1 4081.09  116.29
  -1  -3   1 3913.81  116.39
  -1  -3   1 4160.48  115.99
  -1  -3   1 3972.80  115.69
   1  -3  -1 4079.09  116.29
   1  -3  -1 3928.61  115.89
  -1  -3   1 3722.43  116.39
   2   3  -2   59.39    4.30
  -2   3   2   54.19    5.10
  -2   3   2   55.69    5.40
  -2   3   2   52.89    4.80
   2   3  -2   57.99    4.50
  -2   3   2   58.89    5.00
   2  -3  -2   57.29    4.80
  -2  -3   2   54.09    5.60
  -2  -3   2   51.59    5.80
  -2  -3   2   59.29    5.50
   2  -3  -2   55.99    5.00
  -2  -3   2   59.99    5.60
   3   3  -3   30.20    4.90
  -3   3   3   20.40    4.50
  -3   3   3   31.20    6.10
   3   3  -3   24.60    3.20
   3   3  -3   34.00    6.90
  -3   3   3   23.30    5.10
  -3   3   3   29.20    5.80
  -3   3   3   20.00    6.40
   3   3  -3   22.50    5.60
  -3   3   3   32.60    4.80
   3  -3  -3   32.90    4.40
  -3  -3   3   31.70    5.40
   3  -3  -3   35.90    6.20
  -3  -3   3   29.30    5.40
  -3  -3   3   17.70    4.90
   3  -3  -3   29.50    4.20
  -3  -3   3   35.10    5.90
  -3  -3   3   28.70    6.40
   3  -3  -3   33.30    6.60
  -3  -3   3   37.40    7.20
   4   3  -4    2.30    1.40
  -4   3   4   -2.80    3.00
  -4   3   4    5.70    2.40
   4  -3  -4    0.60    1.70
  -4  -3   4    0.80    3.30
  -4  -3   4    2.90    1.40
   4  -3  -4    3.40    2.00
   0   4   0 1951.40   56.29
   0   4   0 1929.81   56.29
   0   4   0 1970.80   56.79
   0  -4   0 1924.91   56.79
   0  -4   0 1945.81   56.49
  -1   4   1   29.20    2.40
  -1   4   1   27.70    2.40
   1   4  -1   27.60    2.30
  -1   4   1   27.10    2.50
  -1   4   1   28.80    2.60
   1   4  -1   29.00    2.20
   1  -4  -1   24.10    2.60
  -1  -4   1   23.70    2.40
  -1  -4   1   28.90    2.80
   1  -4  -1   25.20    2.60
  -1  -4   1   23.00    2.70
  -1  -4   1   24.40    2.70
   2   4  -2   12.20    2.20
  -2   4   2   17.50    3.00
   2   4  -2   15.60    2.50
  -2   4   2   17.80    2.80
  -2   4   2   16.90    2.80
  -2   4   2   10.30    2.80
  -2  -4   2   13.30    3.40
  -2  -4   2   18.50    3.70
   2  -4  -2   15.10    2.70
  -2  -4   2   15.30    3.60
  -2  -4   2   13.40    3.60
   2  -4  -2   16.20    2.90
  -3   4   3   27.30    4.70
   3   4  -3   20.20    3.60
  -3   4   3   26.80    5.50
  -3   4   3   33.50    4.50
   3   4  -3   29.00    5.50
  -3   4   3   23.70    6.60
   3   4  -3   29.40    3.10
  -3   4   3   32.70    6.70
  -3   4   3   18.10    3.90
   3   4  -3   22.70    6.00
  -3  -4   3   28.00    5.90
   3  -4  -3   24.10    4.30
   3  -4  -3   23.70    5.80
   3  -4  -3   30.70    5.60
  -3  -4   3   33.40    7.20
  -3  -4   3   24.80    5.70
   3  -4  -3   26.30    4.00
  -3  -4   3   19.30    5.30
  -3  -4   3   21.00    4.20
  -4   4   4   -1.80    2.00
   4   4  -4   -0.30    1.30
  -4  -4   4    2.60    1.30
   4  -4  -4    2.10    1.80
  -4  -4   4    4.40    3.30
   0   5   0    0.20    0.40
   0   5   0    0.90    0.40
   0   5   0    0.10    0.70
   0  -5   0    0.90    0.60
   0  -5   0    0.00    0.40
   0  -5   0   -0.30    0.30
  -1   5   1 1136.39   33.40
   1   5  -1 1104.49   32.70
  -1   5   1 1117.99   33.90
  -1   5   1 1078.79   33.30
   1   5  -1 1005.50   32.90
  -1   5   1 1086.69   33.40
  -1  -5   1 1081.59   34.40
  -1  -5   1 1019.00   33.50
   1  -5  -1 1071.59   34.10
  -1  -5   1 1023.90   34.50
   1  -5  -1 1100.89   34.50
  -2   5   2  629.44   23.10
  -2   5   2  622.64   22.90
  -2   5   2  623.64   24.20
   2   5  -2  661.33   20.80
   2   5  -2  594.54   21.80
  -2   5   2  554.34   23.30
   2  -5  -2  632.34   23.70
  -2  -5   2  676.83   24.80
  -2  -5   2  655.63   24.60
   2  -5  -2  639.54   24.10
  -2  -5   2  657.63   26.10
  -2  -5   2  666.03   26.30
  -3   5   3    8.70    3.00
   3   5  -3    3.10    2.80
   3   5  -3    2.90    2.50
  -3   5   3    2.00    2.50
  -3   5   3    0.60    1.90
   3   5  -3   -0.50    1.40
   3   5  -3   -3.40    3.30
  -3   5   3    2.80    2.30
  -3   5   3    3.90    3.90
   3  -5  -3    8.70    3.20
  -3  -5   3    6.60    4.40
   3  -5  -3    2.30    2.00
   3  -5  -3    3.80    2.30
  -3  -5   3   -5.60    4.70
  -3  -5   3    1.80    2.00
   3  -5  -3    2.70    3.60
  -3  -5   3    2.90    3.60
  -3  -5   3    5.40    3.40
  -3  -5   3    6.90    3.40
   4   5  -4    0.00    1.10
  -4   5   4    3.50    2.30
  -4  -5   4    1.40    1.10
   4  -5  -4    1.70    1.80
   4  -5  -4    0.00    2.00
   0   6   0   85.49    3.60
   0   6   0   86.09    3.40
   0  -6   0   85.99    4.20
   0  -6   0   86.19    3.90
   0  -6   0   86.59    3.80
   1   6  -1   64.69    3.40
   1   6  -1   70.69    3.90
  -1   6   1   72.89    4.20
  -1   6   1   72.49    3.90
   1   6  -1   64.99    3.30
  -1   6   1   70.79    3.90
  -1  -6   1   64.09    4.40
  -1  -6   1   66.29    4.20
  -1  -6   1   64.09    4.50
   1  -6  -1   67.59    4.50
   1  -6  -1   69.09    4.70
  -1  -6   1   68.59    4.80
   2   6  -2   35.60    5.50
  -2   6   2   32.90    4.00
   2   6  -2   30.30    2.00
  -2   6   2   28.70    4.10
   2   6  -2   24.40    1.60
  -2   6   2   27.70    3.50
   2   6  -2   31.20    3.00
  -2   6   2   27.50    3.40
  -2  -6   2   30.20    5.30
   2  -6  -2   35.50    6.60
   2  -6  -2   26.10    3.80
   2  -6  -2   31.00    3.90
  -2  -6   2   34.40    4.50
  -2  -6   2   33.40    4.80
  -2  -6   2   28.40    4.60
  -3   6   3    5.50    2.40
   3   6  -3    3.30    2.50
  -3   6   3    3.70    3.00
  -3   6   3    5.20    2.70
  -3   6   3    0.10    2.10
   3   6  -3    5.70    3.90
  -3  -6   3    4.70    4.00
  -3  -6   3    4.20    2.30
   3  -6  -3    2.20    3.60
   3  -6  -3    6.20    4.40
  -3  -6   3    7.80    3.70
  -3  -6   3    5.60    3.70
  -3  -6   3    5.60    4.20
   3  -6  -3    7.60    2.60
   3  -6  -3    5.20    2.40
  -3  -6   3   14.40    5.80
   4   6  -4    0.00    1.20
  -4   6   4    0.80    2.30
   4  -6  -4    0.70    1.60
  -4  -6   4   -0.50    1.10
   0   7   0    0.40    0.90
   0   7   0    1.00    0.40
   0   7   0    0.90    0.50
   0  -7   0   -0.70    0.70
   0  -7   0    0.80    0.40
  -1   7   1   42.40    3.10
   1   7  -1   45.90    2.20
   1   7  -1   46.10    3.00
  -1   7   1   48.60    3.40
  -1   7   1   46.20    3.00
  -1   7   1   43.30    2.90
   1   7  -1   48.00    2.30
   1  -7  -1   49.60    4.00
  -1  -7   1   43.10    4.00
   1  -7  -1   47.80    3.90
  -1  -7   1   46.10    3.60
  -1  -7   1   47.50    3.90
  -1  -7   1   43.30    3.90
  -2   7   2   20.00    3.00
   2   7  -2   24.60    4.50
  -2   7   2   23.10    3.50
  -2   7   2   24.20    4.00
   2   7  -2   23.40    5.50
   2   7  -2   23.30    2.70
  -2   7   2   17.00    2.70
  -2  -7   2   15.50    4.20
   2  -7  -2   27.10    3.80
  -2  -7   2   23.60    4.30
  -2  -7   2   21.20    4.00
   2  -7  -2   24.80    3.60
  -2  -7   2   20.70    4.20
   2  -7  -2   35.80    6.60
  -2  -7   2   14.10    4.90
  -3   7   3   24.50    5.30
  -3   7   3   26.10    4.10
   3   7  -3   28.40    4.70
   3   7  -3   20.30    5.00
  -3   7   3   19.20    3.70
  -3   7   3   30.90    5.90
  -3  -7   3   20.00    5.40
   3  -7  -3   27.80    4.40
  -3  -7   3   25.40    4.80
   3  -7  -3   22.70    5.40
   3  -7  -3   29.80    4.60
  -3  -7   3   25.90    6.30
   3  -7  -3   24.10    6.70
  -3  -7   3   33.30    7.30
  -3  -7   3   38.00    7.40
  -4   7   4    1.50    1.90
   4   7  -4    0.20    1.10
  -4  -7   4    0.90    1.00
   4  -7  -4   -0.20    1.80
   4  -7  -4   -0.70    1.50
   0   8   0   19.30    1.60
   0   8   0   20.00    2.00
   0   8   0   20.60    1.50
   0  -8   0   21.70    2.20
   0  -8   0   18.80    2.60
   0  -8   0   21.80    1.90
   0  -8   0   23.10    2.00
  -1   8   1  132.59    6.00
  -1   8   1  140.29    6.30
  -1   8   1  118.99    9.00
   1   8  -1  144.59    6.00
  -1   8   1  139.59    6.00
  -1   8   1  137.69    6.50
  -1  -8   1  140.79    7.70
  -1  -8   1  135.29    7.40
   1  -8  -1  142.89    7.50
   1  -8  -1  145.39    7.40
  -1  -8   1  132.59    7.40
  -2   8   2  205.48   12.50
  -2   8   2  182.28    9.10
   2   8  -2  170.88   10.30
   2   8  -2  195.58    7.70
   2   8  -2  194.88   14.80
  -2   8   2  184.28    9.00
  -2   8   2  195.08   10.20
  -2   8   2  173.88    9.80
   2   8  -2  173.68   13.80
  -2  -8   2  193.28   11.80
  -2  -8   2  199.98   12.50
   2  -8  -2  157.88   12.80
   2  -8  -2  149.39   13.50
  -2  -8   2  194.18   12.50
  -2  -8   2  184.78   11.00
   2  -8  -2  186.98   10.70
  -2  -8   2  201.58   12.00
   2  -8  -2  188.28   10.40
  -3   8   3    6.80    2.40
  -3   8   3   14.10    3.60
   3   8  -3    5.70    3.80
  -3   8   3    6.90    2.50
   3   8  -3    2.90    2.00
   3  -8  -3   13.50    4.30
  -3  -8   3    5.40    4.10
  -3  -8   3    3.60    2.10
  -3  -8   3   13.50    5.10
  -3  -8   3    4.00    4.40
   3  -8  -3    3.60    3.50
  -3  -8   3    7.90    5.00
   3  -8  -3    7.50    2.80
   3  -8  -3    7.30    2.80
  -4   8   4    5.50    2.50
   4   8  -4    3.90    1.40
   4  -8  -4    3.90    1.70
   4  -8  -4    3.00    2.10
  -4  -8   4    2.90    1.10
   0   9   0    0.10    0.60
   0   9   0    1.20    0.80
   0  -9   0    0.90    0.60
   0  -9   0    0.40    0.60
   0  -9   0   -0.10    1.20
   0  -9   0    1.30    1.00
  -1   9   1   18.00    2.10
  -1   9   1   13.90    2.20
  -1   9   1   13.30    1.70
  -1   9   1   15.10    4.00
  -1   9   1   12.80    1.60
   1   9  -1   13.70    2.80
   1   9  -1   15.80    1.80
  -1  -9   1   13.60    3.10
  -1  -9   1   15.40    2.50
   1  -9  -1   13.60    2.60
  -1  -9   1   11.10    2.60
   1  -9  -1   17.40    2.70
  -1  -9   1   17.80    2.60
  -2   9   2  149.49   17.10
  -2   9   2  124.49    6.80
   2   9  -2  115.59    8.10
   2   9  -2  128.59   10.50
  -2   9   2  128.19    7.80
   2   9  -2  121.79   11.60
  -2   9   2  104.59    6.30
   2  -9  -2  107.69   13.30
  -2  -9   2  116.29    9.20
   2  -9  -2  116.59    8.40
  -2  -9   2  137.09   10.10
   2  -9  -2  122.69   10.90
   2  -9  -2  120.19    8.00
  -2  -9   2   99.99    9.00
  -2  -9   2  107.49    9.70
  -2  -9   2  124.49    9.80
   3   9  -3    6.90    4.30
  -3   9   3    3.60    1.90
  -3   9   3    0.60    2.40
  -3   9   3    2.90    3.20
   3   9  -3    4.10    3.10
   3   9  -3    3.80    2.00
  -3  -9   3   -3.70    4.20
  -3  -9   3   16.00    5.50
   3  -9  -3    7.00    2.90
   3  -9  -3    4.90    3.70
  -3  -9   3    4.10    4.60
   3  -9  -3    5.30    2.40
  -4   9   4    9.80    2.90
   4   9  -4   12.80    2.00
   4  -9  -4    9.40    2.10
  -4  -9   4   10.30    2.00
   4  -9  -4    5.30    2.40
  -4  -9   4    6.70    1.70
   0  10   0   24.80    1.90
   0 -10   0   24.30    2.30
   0 -10   0   19.60    2.70
   0 -10   0   22.00    2.30
   0 -10   0   27.70    3.10
  -1  10   1  140.49    6.30
  -1  10   1  139.39    6.80
  -1  10   1  134.69    5.90
  -1  10   1  135.49    7.00
   1  10  -1  143.49    5.50
   1  10  -1  137.29    5.80
  -1  10   1  141.19    9.90
   1 -10  -1  140.59    8.20
  -1 -10   1  144.59    8.30
  -1 -10   1  144.69    8.40
   1 -10  -1  144.59    7.80
  -1 -10   1  142.09    7.90
  -1 -10   1  139.69    8.30
  -2  10   2    2.40    1.30
   2  10  -2   -1.40    3.70
   2  10  -2    5.40    2.30
  -2  10   2    2.00    1.20
   2  10  -2    7.70    3.90
  -2  10   2    0.80    1.60
  -2 -10   2    4.20    2.90
  -2 -10   2   -1.00    2.20
  -2 -10   2    2.50    2.40
   2 -10  -2    6.50    3.60
  -2 -10   2    1.60    2.50
   2 -10  -2    2.80    2.40
   2 -10  -2    0.40    1.80
   2 -10  -2   -2.60    5.30
  -2 -10   2    2.60    3.30
  -3  10   3   -3.60    3.00
  -3  10   3    1.20    1.60
   3  10  -3    1.40    1.80
   3  10  -3    2.00    2.80
   3 -10  -3    5.40    3.10
   3 -10  -3    0.70    3.40
  -3 -10   3   -1.10    3.90
  -3 -10   3   -3.70    5.10
   3 -10  -3   -1.50    2.30
   3 -10  -3    3.00    4.80
   4  10  -4    3.60    1.00
  -4  10   4    3.50    1.90
  -4 -10   4    5.20    1.40
  -4 -10   4    4.40    1.10
   4 -10  -4    4.20    2.20
   4 -10  -4    6.60    1.70
   0  11   0    0.60    2.10
   0  11   0    0.80    0.70
   0 -11   0   -0.30    0.60
   0 -11   0    0.00    1.80
   0 -11   0    2.20    1.30
   0 -11   0    2.00    0.80
  -1  11   1    1.40    1.00
  -1  11   1    0.30    0.80
  -1  11   1    1.40    0.80
  -1  11   1    0.30    2.00
  -1 -11   1    1.70    1.30
   1 -11  -1    4.40    1.90
  -1 -11   1    0.90    1.60
   1 -11  -1   -0.40    1.50
  -1 -11   1    0.00    1.20
  -2  11   2    6.40    1.80
   2  11  -2   10.70    3.50
   2  11  -2    5.70    3.40
  -2  11   2    9.90    2.30
  -2  11   2    8.40    2.40
   2 -11  -2    6.90    2.60
  -2 -11   2    5.20    2.40
   2 -11  -2    7.90    5.30
   2 -11  -2    8.00    2.30
  -2 -11   2    5.70    3.10
  -2 -11   2   11.70    3.70
   2 -11  -2    3.90    2.60
  -2 -11   2   10.10    3.90
   2 -11  -2    2.60    3.80
  -2 -11   2   10.00    3.50
   3  11  -3   -7.20    3.30
  -3  11   3   -5.40    5.50
   3  11  -3    0.80    1.40
  -3  11   3    1.30    1.50
   3  11  -3   -4.30    2.00
  -3 -11   3   -9.10    5.10
  -3 -11   3   -5.10    5.40
  -3 -11   3   -8.50    5.20
  -3 -11   3   -1.80    1.10
  -3 -11   3   -1.50    4.50
   3 -11  -3   -1.70    2.70
   3 -11  -3    3.50    3.20
   3 -11  -3   -3.10    2.40
   3 -11  -3    6.70    4.10
  -4  11   4    2.80    1.60
   4  11  -4    1.00    0.80
  -4 -11   4    1.80    1.00
  -4 -11   4    3.00    1.20
   4 -11  -4    0.50    1.50
   0  12   0   74.49    3.50
   0  12   0   67.49    4.70
   0 -12   0   65.39    5.20
   0 -12   0   72.79    4.80
   0 -12   0   67.69    4.70
   0 -12   0   63.59    5.00
  -1  12   1  328.87   10.60
   1  12  -1  322.77   15.70
   1  12  -1  330.57   17.00
  -1  12   1  303.37   16.30
  -1  12   1  342.77   17.80
   1  12  -1  328.07   13.60
  -1  12   1  337.87   12.10
  -1  12   1  339.97   11.10
  -1 -12   1  340.57   15.50
  -1 -12   1  313.67   15.30
  -1 -12   1  363.16   15.40
  -1 -12   1  339.07   15.70
   1 -12  -1  331.07   14.50
   1 -12  -1  354.66   14.30
   1 -12  -1  347.37   15.30
   1 -12  -1  329.57   13.90
   2  12  -2    3.70    3.30
  -2  12   2   17.60    3.70
   2  12  -2   13.60    2.60
  -2  12   2   10.00    2.10
   2  12  -2    5.60    3.50
  -2  12   2   13.10    2.20
  -2 -12   2   11.30    3.80
  -2 -12   2   12.70    4.40
   2 -12  -2    9.40    3.60
   2 -12  -2    9.00    3.20
  -2 -12   2    8.10    5.90
  -2 -12   2    7.20    3.80
   2 -12  -2   15.60    6.60
   2 -12  -2    7.40    2.90
   2 -12  -2   17.90    3.80
  -3  12   3    3.30    1.60
   3  12  -3    5.60    3.40
   3  12  -3    0.70    2.30
   3  12  -3    2.20    1.40
   3 -12  -3   -0.80    2.50
   3 -12  -3    6.90    3.80
   3 -12  -3    8.90    4.10
   3 -12  -3    8.20    2.90
  -3 -12   3    5.30    8.70
  -3 -12   3    1.20    1.40
  -3 -12   3    9.90    6.40
  -3 -12   3    6.30    6.40
   3 -12  -3    3.00    2.30
  -3 -12   3    2.60    4.80
   0  13   0    1.90    2.10
   0 -13   0    1.70    1.70
   0 -13   0    1.00    0.90
   0 -13   0   -0.20    0.70
   0 -13   0    1.80    2.00
   1  13  -1   38.00    6.70
   1  13  -1   39.80    6.40
  -1  13   1   44.00    3.00
   1  13  -1   40.80    4.40
  -1  13   1   36.60    6.30
  -1  13   1   36.70    6.00
  -1 -13   1   38.30    4.80
   1 -13  -1   41.30    7.20
  -1 -13   1   36.50    5.10
  -1 -13   1   50.99    5.40
   1 -13  -1   39.60    4.60
  -1 -13   1   31.30    6.00
   1 -13  -1   47.50    4.40
   1 -13  -1   39.60    4.00
   1 -13  -1   47.70    4.90
  -1 -13   1   39.50    5.90
   2  13  -2    0.30    3.20
  -2  13   2    0.80    1.20
  -2  13   2    5.70    2.80
   2  13  -2    6.10    3.00
  -2 -13   2   -0.50    3.10
  -2 -13   2   -4.80    2.70
   2 -13  -2    5.80    5.50
  -2 -13   2   -2.90    2.00
  -2 -13   2   -0.10    4.20
   2 -13  -2    0.80    2.20
  -2 -13   2   -0.20    3.90
   2 -13  -2    3.60    2.50
  -2 -13   2    0.70    1.60
   2 -13  -2   -2.40    2.20
   2 -13  -2    0.60    3.30
   3  13  -3   -0.90    1.00
   3  13  -3   -0.30    2.30
   3  13  -3    2.90    3.50
   3 -13  -3   -6.10    4.00
  -3 -13   3   -0.50    1.30
   3 -13  -3   -4.00    2.70
  -3 -13   3    1.80    6.60
   3 -13  -3    1.00    2.70
  -3 -13   3    0.50    1.60
   0  14   0   40.20    6.20
   0  14   0   49.50    4.90
   0  14   0   37.80    5.90
   0 -14   0   40.90    4.00
   0 -14   0   40.40    4.90
   0 -14   0   32.10    4.40
   0 -14   0   36.50    3.90
   1  14  -1    2.50    3.80
   1  14  -1    5.50    4.20
  -1  14   1    2.00    1.00
   1  14  -1    3.80    1.80
  -1  14   1    3.10    2.80
  -1 -14   1    0.40    1.70
  -1 -14   1    0.80    2.40
   1 -14  -1    2.60    1.40
  -1 -14   1   -0.60    2.20
   1 -14  -1   -2.50    2.20
   1 -14  -1    0.80    1.20
  -1 -14   1    0.60    2.30
   1 -14  -1    8.00    2.70
  -1 -14   1    2.00    3.50
   1 -14  -1    4.40    3.70
   2  14  -2   16.10    5.00
  -2  14   2   19.30    2.30
   2  14  -2   12.00    3.40
   2  14  -2   18.70    3.00
  -2 -14   2   10.60    4.60
  -2 -14   2   16.00    5.10
   2 -14  -2   25.00    4.50
  -2 -14   2    8.10    5.80
   2 -14  -2   17.30    3.60
   2 -14  -2   19.10    6.30
   2 -14  -2   15.50    3.70
   2 -14  -2   10.50    4.30
  -2 -14   2   18.30    5.10
  -2 -14   2   23.40    4.00
  -2 -14   2   15.30    3.20
   3  14  -3    1.40    0.90
   3  14  -3    1.50    2.10
   3  14  -3    3.20    2.70
  -3 -14   3   -7.30    7.70
   3 -14  -3    1.50    3.90
  -3 -14   3    5.10    1.60
  -3 -14   3    2.80    1.20
   3 -14  -3    1.70    2.50
   3 -14  -3    0.80    2.60
   0  15   0    6.70    3.40
   0 -15   0    3.70    2.80
   0 -15   0   -1.00    2.10
   0 -15   0   -0.40    1.00
   0 -15   0   -0.10    1.10
   0 -15   0    4.10    2.80
  -1  15   1    6.60    3.00
   1  15  -1    4.50    2.00
   1  15  -1    5.30    4.20
   1  15  -1    7.40    2.90
   1 -15  -1    4.00    1.80
  -1 -15   1    5.70    2.70
   1 -15  -1    6.90    4.00
  -1 -15   1    9.70    3.10
  -1 -15   1    1.30    2.50
   1 -15  -1    7.60    3.10
   1 -15  -1    9.00    2.40
   1 -15  -1    2.70    2.70
  -1 -15   1    4.00    2.40
   2  15  -2   39.40    7.30
   2  15  -2   34.20    6.50
   2  15  -2   35.50    4.20
   2 -15  -2   30.60    5.50
   2 -15  -2   30.60    8.30
  -2 -15   2   47.70    7.30
   2 -15  -2   44.30    6.30
   2 -15  -2   39.70    5.00
   2 -15  -2   37.10    5.70
  -2 -15   2   45.00    8.90
  -2 -15   2   33.70    7.40
   2 -15  -2   35.20    7.00
  -2 -15   2   39.70    4.60
  -2 -15   2   29.90    4.70
   3  15  -3    2.80    1.40
   3  15  -3    0.90    1.70
   3  15  -3    2.30    2.30
  -3 -15   3    0.60    1.40
  -3 -15   3    1.60    1.20
   3 -15  -3   -0.30    2.00
   3 -15  -3    4.00    2.80
   3 -15  -3   -3.60    3.90
   0  16   0   13.90    3.80
   0  16   0   11.40    3.30
   0 -16   0   22.30    4.70
   0 -16   0   16.00    3.90
   0 -16   0   13.90    3.40
   0 -16   0   10.50    3.60
   0 -16   0   12.30    3.00
   1  16  -1   -1.20    1.70
   1  16  -1    5.30    4.20
  -1  16   1   -0.80    2.50
   1  16  -1    0.90    3.70
  -1 -16   1   -0.70    2.00
   1 -16  -1    4.10    2.70
   1 -16  -1    2.80    3.00
   1 -16  -1    1.80    2.70
  -1 -16   1    2.50    2.10
   1 -16  -1    2.30    1.40
  -1 -16   1   12.30    4.60
  -1 -16   1   -1.70    1.80
   2  16  -2    2.40    1.40
   2  16  -2   -0.60    2.60
   2  16  -2    3.00    2.60
  -2 -16   2   -3.30    1.70
   2 -16  -2    1.10    2.80
   2 -16  -2    5.30    3.30
   2 -16  -2   -4.40    3.20
   2 -16  -2   -5.90    5.70
  -2 -16   2    0.30    1.70
  -2 -16   2   -4.10    5.80
  -2 -16   2    0.00    4.20
   2 -16  -2    0.40    2.30
  -2 -16   2   -3.50    4.10
   2 -16  -2    6.20    2.90
   3  16  -3    0.70    2.20
   3  16  -3   -1.90    1.10
   3 -16  -3   -3.70    3.60
  -3 -16   3    0.00    1.00
  -3 -16   3    1.00    1.30
   3 -16  -3   -1.50    2.40
   0  17   0   -2.50    2.50
   0  17   0    0.40    2.10
   0  17   0    1.20    3.00
   0 -17   0   -0.60    2.60
   0 -17   0    5.80    3.60
   0 -17   0   -1.80    2.10
   0 -17   0   -0.40    2.70
   0 -17   0    0.70    1.50
   1  17  -1    7.30    2.40
  -1  17   1   11.10    4.00
   1  17  -1    8.60    3.10
   1  17  -1   11.30    5.00
  -1  17   1   13.70    4.10
   1  17  -1    7.70    4.30
  -1 -17   1   12.60    4.60
  -1 -17   1    8.40    3.50
   1 -17  -1   10.50    2.90
   1 -17  -1    5.50    3.50
  -1 -17   1   10.70    5.30
   1 -17  -1    9.00    3.10
   1 -17  -1    3.00    3.50
  -1 -17   1    9.30    2.70
  -1 -17   1    8.80    3.10
   2  17  -2   12.00    2.50
   2  17  -2   13.60    3.80
   2  17  -2    3.50    3.30
   2 -17  -2    7.60    3.20
   2 -17  -2    9.10    3.10
  -2 -17   2    9.60    5.60
   2 -17  -2    7.30    6.20
  -2 -17   2   10.80    6.20
   2 -17  -2   10.20    3.50
  -2 -17   2    9.60    2.40
   2 -17  -2   10.70    4.30
  -2 -17   2    0.10    7.00
  -2 -17   2   11.80    3.00
   3  17  -3   -2.30    1.90
   3  17  -3    1.30    1.30
   3 -17  -3   -5.00    3.50
   3 -17  -3    1.00    2.00
  -3 -17   3    0.60    1.00
  -3 -17   3   -0.20    0.90
   0  18   0  636.84   26.70
   0  18   0  700.33   28.50
   0  18   0  701.13   30.90
   0 -18   0  650.53   27.10
   0 -18   0  661.53   27.00
   0 -18   0  652.93   27.10
   0 -18   0  657.93   27.10
   0 -18   0  662.53   27.20
   0 -18   0  679.13   26.50
   1  18  -1   47.20    5.20
   1  18  -1   46.30    7.00
  -1  18   1   32.90    6.90
   1 -18  -1   31.00    6.60
  -1 -18   1   48.70    5.60
   1 -18  -1   44.20    7.60
  -1 -18   1   50.09    5.40
  -1 -18   1   43.00    6.70
   1 -18  -1   43.80    5.10
   1 -18  -1   52.09    6.40
  -1 -18   1   37.90    8.20
  -1 -18   1   38.20    6.80
   1 -18  -1   35.20    5.30
   2  18  -2    0.20    2.10
   2  18  -2    2.20    2.60
  -2 -18   2   -7.20    5.40
  -2 -18   2    0.50    1.30
  -2 -18   2    0.60    1.50
  -2 -18   2    8.80    6.00
   2 -18  -2   -3.10    2.50
   2 -18  -2    0.70    2.30
   2 -18  -2    8.10    3.30
  -3  18   3    0.60    1.60
   3  18  -3   -0.20    2.00
  -3 -18   3    1.10    1.10
   3 -18  -3    0.40    1.70
  -3 -18   3   -0.10    1.00
   0  19   0    3.30    2.60
   0  19   0   -2.30    2.70
   0  19   0    1.10    2.10
   0 -19   0   -1.80    4.00
   0 -19   0    0.60    2.30
   0 -19   0    2.50    4.50
   0 -19   0    1.60    2.80
   0 -19   0   -1.50    2.30
  -1  19   1    5.10    3.10
   1  19  -1   -1.90    4.70
  -1  19   1    2.20    3.00
   1  19  -1    4.60    2.90
   1  19  -1    3.70    1.70
  -1 -19   1    8.10    4.00
   1 -19  -1    7.00    3.10
  -1 -19   1    2.10    2.00
   1 -19  -1   -0.30    2.00
  -1 -19   1    4.30    2.40
   1 -19  -1    8.30    4.40
   1 -19  -1    3.80    3.20
  -1 -19   1    3.10    5.60
   1 -19  -1    3.20    4.00
   2  19  -2    4.50    1.70
   2  19  -2    3.30    2.60
   2 -19  -2    5.60    3.40
  -2 -19   2    0.90    1.40
   2 -19  -2    3.80    2.70
   3 -19  -3   -1.60    1.50
  -3 -19   3   -1.90    1.10
  -3 -19   3    0.00    0.70
   0  20   0   22.80    4.60
   0  20   0   25.90    5.20
   0  20   0   13.60    4.40
   0 -20   0   26.40    5.50
   0 -20   0   18.90    7.20
   0 -20   0   15.60    4.00
   0 -20   0   28.90    6.50
  -1  20   1   10.30    3.70
   1  20  -1    7.30    6.20
   1  20  -1    3.70    2.20
  -1  20   1   -1.00    2.80
   1  20  -1    1.10    2.20
  -1 -20   1    3.60    1.70
  -1 -20   1    3.30    1.90
   1 -20  -1    1.80    2.60
   1 -20  -1    3.40    4.40
   1 -20  -1    3.90    3.00
   1 -20  -1   -3.10    3.10
  -1 -20   1    3.10    4.40
  -1 -20   1    1.00    3.90
  -1 -20   1   -6.50    6.70
   1 -20  -1   -3.80    4.40
   2  20  -2    1.10    2.80
   2  20  -2    4.00    1.70
   2  20  -2    5.80    2.40
   2 -20  -2    3.50    2.40
  -2 -20   2    5.50    1.70
  -2 -20   2    5.90    2.10
   0  21   0    1.90    2.10
   0  21   0    2.10    2.70
   0 -21   0    4.40    6.50
   0 -21   0    4.50    2.40
   0 -21   0   -0.60    3.30
   0 -21   0   -1.20    3.50
  -1  21   1  109.09   10.20
   1  21  -1   89.19    6.90
   1  21  -1   93.79    8.60
  -1 -21   1   97.59    7.80
  -1 -21   1  103.69    7.90
   1 -21  -1  105.59    9.70
   2  21  -2    0.20    1.90
   2  21  -2    0.70    1.60
   2  21  -2    0.30    2.60
  -2 -21   2    1.60    1.20
   2 -21  -2    1.50    1.80
  -2 -21   2    0.70    1.20
   0  22   0  141.79   11.40
   0  22   0  129.79   11.10
   0 -22   0  134.69   10.30
  -1  22   1   38.40    6.60
   1  22  -1   29.20    4.70
   1  22  -1   25.20    4.10
  -1 -22   1   34.90    4.40
  -1 -22   1   32.10    4.60
   1 -22  -1   36.90    6.20
   2  22  -2   15.50    3.70
   2  22  -2   20.90    3.30
   2 -22  -2   20.00    3.80
  -2 -22   2   17.20    3.20
  -2 -22   2   14.90    2.80
   0 -23   0    1.50    2.20
   1  23  -1    0.60    1.80
  -1  23   1    3.60    2.60
   1 -23  -1    2.80    2.40
  -1 -23   1    4.40    2.30
   2  23  -2    4.70    3.00
  -2 -23   2    9.50    2.40
   0  24   0    6.80    2.60
   0 -24   0    6.00    2.70
  -1  24   1    7.10    2.80
   1  24  -1    2.00    1.80
  -1 -24   1    3.80    2.10
   1 -24  -1    5.90    2.60
   0  25   0    0.20    1.80
   0 -25   0    2.20    2.20
   1  25  -1    1.60    1.70
  -1  25   1    0.50    2.40
  -1 -25   1    1.70    1.90
   1 -25  -1    2.30    1.90
   0  26   0    9.30    2.80
   0 -26   0    7.30    2.50
   4   0  -3   -1.60    1.40
  -4   0   3   -1.80    3.00
   4   0  -3    2.30    1.90
  -4   0   3    2.80    2.40
  -3   0   2   -1.20    3.50
  -3   0   2   -4.10    2.10
   3   0  -2    3.20    3.00
   3   0  -2    0.50    1.60
   3   0  -2    0.80    1.90
   3   0  -2   -6.70    5.30
  -3   0   2   -3.60    1.90
  -3   0   2   -4.90    4.20
  -3   0   2    1.30    2.30
   3   0  -2   -0.90    2.40
  -2   0   1    0.90    1.20
  -2   0   1    0.90    1.60
   2   0  -1    2.50    1.40
   2   0  -1    2.60    1.30
  -2   0   1    0.80    1.60
  -1   0   0    0.20    0.70
   1   0   0    0.90    0.70
  -1   0   0    0.40    0.90
  -1   0   0   -1.10    0.80
   0   0   1    0.20    0.10
   0   0  -1    0.20    0.10
   1   0  -2    0.80    0.80
  -1   0   2    0.40    0.80
   1   0  -2    0.30    0.60
  -1   0   2    1.50    1.00
  -1   0   2    2.30    1.10
  -1   0   2    1.30    0.90
  -2   0   3    3.40    2.00
   2   0  -3    1.30    1.00
  -2   0   3   -0.70    1.40
  -2   0   3   -0.70    1.80
  -2   0   3   -0.20    1.30
   2   0  -3   -1.00    1.00
  -3   0   4   -7.80    3.70
   3   0  -4    1.70    1.50
  -3   0   4    5.80    4.50
   3   0  -4   -0.60    2.90
  -3   0   4    0.10    2.50
  -3   0   4   -0.50    2.70
   3   0  -4   -2.00    5.90
   3   0  -4   -4.70    2.50
  -3   0   4    1.70    2.70
   4   0  -5    1.40    1.60
  -4   0   5   -0.60    1.10
  -4   0   5    0.70    2.90
   4   1  -3    3.20    2.30
  -4   1   3   -1.40    2.20
  -4   1   3    2.50    2.80
  -4  -1   3   -1.40    3.30
   4  -1  -3    1.40    1.80
  -3   1   2    3.10    2.70
   3   1  -2    3.30    2.20
   3   1  -2   -2.30    2.00
   3   1  -2   -1.70    4.50
  -3   1   2    5.80    4.80
  -3   1   2    5.40    3.40
  -3   1   2   -3.20    2.30
   3   1  -2    5.50    3.20
  -3   1   2    3.70    2.10
   3   1  -2    0.90    1.70
  -3   1   2    1.00    2.00
   3  -1  -2    1.90    1.90
  -3  -1   2   -2.60    3.20
  -3  -1   2   -2.50    2.30
  -3  -1   2    0.60    2.50
   3  -1  -2    1.20    1.90
  -3  -1   2    5.10    3.80
   3  -1  -2    6.80    3.10
  -3  -1   2   -1.20    3.80
   3  -1  -2    2.30    2.80
   3  -1  -2    7.10    3.40
  -3  -1   2    2.30    2.10
   2   1  -1   39.40    4.00
  -2   1   1   31.60    4.30
  -2   1   1   33.00    4.40
  -2   1   1   37.30    3.90
  -2   1   1   43.00    4.20
   2   1  -1   34.00    3.70
  -2  -1   1   32.30    4.20
   2  -1  -1   33.00    3.80
  -2  -1   1   36.80    4.10
  -2  -1   1   28.40    3.80
  -2  -1   1   30.80    4.50
   2  -1  -1   35.20    4.00
  -1   1   0  145.49    7.00
  -1   1   0  147.99    6.50
  -1   1   0  153.18    6.50
   1   1   0  144.59    6.40
  -1   1   0  151.08    6.90
   1   1   0  145.49    6.50
  -1  -1   0  140.29    6.40
   1  -1   0  156.58    6.70
  -1  -1   0  145.09    7.00
   1  -1   0  152.58    6.60
  -1  -1   0  141.69    7.00
  -1  -1   0  149.49    6.50
   0   1   1   21.30    1.00
   0   1   1   21.70    1.00
   0   1   1   21.70    1.00
   0  -1  -1   20.40    1.00
   0  -1  -1   20.20    1.00
   0  -1  -1   20.60    1.00
  -1   1   2 1376.66   42.40
   1   1  -2 1428.46   41.90
  -1   1   2 1371.56   42.40
   1   1  -2 1401.46   41.80
  -1   1   2 1384.86   43.00
  -1   1   2 1340.57   42.90
  -1  -1   2 1389.86   43.10
   1  -1  -2 1416.26   42.10
  -1  -1   2 1380.06   43.00
  -1  -1   2 1360.66   42.30
   1  -1  -2 1426.56   42.30
  -1  -1   2 1377.66   42.20
   2   1  -3   25.20    2.70
   2   1  -3   23.20    2.90
  -2   1   3   24.00    3.90
  -2   1   3   21.40    3.40
  -2   1   3   28.00    3.70
  -2   1   3   24.10    3.80
  -2  -1   3   29.40    4.00
  -2  -1   3   22.20    3.80
  -2  -1   3   21.50    3.60
   2  -1  -3   23.20    2.90
   2  -1  -3   20.80    2.90
   3   1  -4   15.60    4.60
   3   1  -4   23.20    2.90
  -3   1   4   21.60    4.70
  -3   1   4   15.80    4.50
   3   1  -4   23.50    4.80
   3   1  -4   26.30    6.30
  -3   1   4   30.10    5.10
  -3   1   4   13.40    5.70
  -3   1   4   15.60    4.00
  -3   1   4   26.60    5.40
  -3  -1   4   17.20    5.10
   3  -1  -4   18.00    3.50
   3  -1  -4   17.90    4.30
  -3  -1   4   10.40    3.90
  -3  -1   4   29.60    5.30
   3  -1  -4   21.30    3.30
  -3  -1   4   16.80    4.20
   3  -1  -4   17.00    5.10
  -3  -1   4   26.70    5.20
  -3  -1   4   10.20    5.20
   4   1  -5    2.40    1.80
  -4   1   5    3.70    1.30
  -4   1   5   -2.10    2.50
  -4  -1   5    3.70    1.40
   4  -1  -5    2.10    2.10
  -4  -1   5    4.70    3.20
  -4   2   3    0.20    2.10
  -4  -2   3    0.10    1.40
  -4  -2   3    3.00    3.40
   4  -2  -3   -0.40    1.50
   4  -2  -3    1.60    1.70
  -3   2   2    8.10    2.80
   3   2  -2    9.80    2.70
  -3   2   2   10.70    3.40
   3   2  -2    8.80    2.90
   3   2  -2    8.90    2.70
  -3   2   2   14.40    3.60
  -3   2   2   11.20    3.90
   3   2  -2   11.00    4.70
   3   2  -2    8.50    3.90
  -3   2   2   -1.40    4.90
  -3  -2   2   12.20    5.50
   3  -2  -2    9.50    3.90
   3  -2  -2    9.20    2.80
  -3  -2   2    5.10    4.70
   3  -2  -2    9.50    2.80
  -3  -2   2   12.60    4.70
  -3  -2   2   10.40    4.10
  -3  -2   2    8.80    2.90
   3  -2  -2   11.70    4.10
  -3  -2   2   13.10    3.30
   2   2  -1  120.29    7.10
  -2   2   1  125.59    7.50
  -2   2   1  124.09    7.40
  -2   2   1  119.99    8.10
   2   2  -1  119.79    7.10
  -2   2   1  123.99    8.20
  -2  -2   1  118.49    8.50
   2  -2  -1  119.29    7.40
  -2  -2   1  117.39    7.80
  -2  -2   1  121.99    7.70
  -2  -2   1  115.49    8.50
   2  -2  -1  121.09    7.70
   1   2   0  167.78    6.90
  -1   2   0  150.08    7.20
   1   2   0  162.38    6.90
  -1   2   0  151.08    7.10
  -1   2   0  155.18    6.70
  -1   2   0  156.08    6.70
   1  -2   0  167.78    7.20
  -1  -2   0  163.18    7.60
  -1  -2   0  147.69    6.90
   1  -2   0  165.18    7.20
  -1  -2   0  165.88    6.90
  -1  -2   0  157.18    7.40
   0   2   1  523.15   16.10
   0   2   1  527.75   16.20
   0   2   1  566.14   16.20
   0  -2  -1  540.55   16.20
   0  -2  -1  555.74   16.20
   0  -2  -1  540.75   16.30
  -1   2   2  494.95   16.50
   1   2  -2  485.35   15.70
  -1   2   2  474.65   16.40
   1   2  -2  476.45   15.50
  -1   2   2  470.45   16.80
  -1   2   2  484.45   16.90
  -1  -2   2  461.25   16.30
  -1  -2   2  480.55   16.20
  -1  -2   2  477.05   16.90
   1  -2  -2  482.55   16.30
  -1  -2   2  485.95   17.00
   1  -2  -2  476.15   16.40
   2   2  -3   37.10    3.20
  -2   2   3   38.50    4.50
   2   2  -3   39.60    3.60
  -2   2   3   37.10    4.40
  -2   2   3   37.40    4.30
  -2   2   3   38.50    4.30
  -2  -2   3   37.70    4.60
  -2  -2   3   34.60    4.50
  -2  -2   3   45.80    5.00
  -2  -2   3   40.70    4.50
   2  -2  -3   35.40    3.70
   2  -2  -3   40.20    3.80
   3   2  -4   28.60    5.90
   3   2  -4   28.10    4.90
  -3   2   4   20.60    5.60
   3   2  -4   18.00    2.70
  -3   2   4    9.80    3.50
  -3   2   4   11.50    4.00
  -3   2   4   18.30    3.90
  -3   2   4   15.20    5.00
   3   2  -4   18.90    4.50
  -3  -2   4   19.80    4.80
   3  -2  -4   20.20    4.50
  -3  -2   4   20.10    5.10
   3  -2  -4   15.50    4.40
  -3  -2   4   13.60    4.40
  -3  -2   4    9.40    5.10
   3  -2  -4   12.40    2.90
   3  -2  -4   18.40    3.40
  -3  -2   4   18.80    4.20
  -3  -2   4   14.90    4.30
   4   2  -5    4.10    1.80
  -4   2   5    8.50    2.60
  -4  -2   5    0.30    3.50
   4  -2  -5    5.30    2.00
  -4   3   3    3.90    2.00
  -4   3   3   -2.80    2.60
   4   3  -3    1.10    1.30
   4  -3  -3    1.00    1.50
  -4  -3   3    1.20    1.30
   4  -3  -3    3.10    2.10
  -4  -3   3    5.20    3.50
  -4  -3   3    1.50    2.90
  -3   3   2    3.40    2.40
   3   3  -2   -0.70    4.00
  -3   3   2    4.30    2.60
  -3   3   2    5.90    5.60
   3   3  -2    9.40    2.30
   3   3  -2    7.80    2.50
   3   3  -2    5.70    2.60
  -3   3   2    1.80    2.40
  -3   3   2    1.60    2.60
   3   3  -2    6.70    2.30
  -3   3   2    7.00    3.70
   3  -3  -2    9.20    2.70
  -3  -3   2    4.90    2.20
  -3  -3   2    3.20    2.80
  -3  -3   2    7.90    3.50
  -3  -3   2    0.60    2.70
   3  -3  -2    9.70    4.00
  -3  -3   2    6.30    4.70
   3  -3  -2    5.60    2.50
   3  -3  -2    7.00    3.00
   2   3  -1   13.90    2.40
  -2   3   1   12.10    3.00
  -2   3   1   14.20    2.60
  -2   3   1   18.80    3.50
  -2   3   1   13.90    3.00
   2   3  -1   13.10    2.50
  -2  -3   1   15.40    3.30
  -2  -3   1   19.40    3.70
  -2  -3   1   17.20    3.20
   2  -3  -1   18.10    3.20
   2  -3  -1   15.30    3.00
  -2  -3   1   16.60    3.70
   1   3   0 1141.99   34.90
  -1   3   0 1131.89   35.10
  -1   3   0 1121.89   34.60
  -1   3   0 1144.89   34.70
   1   3   0 1157.28   35.00
  -1   3   0 1158.98   35.50
  -1  -3   0 1074.29   34.90
   1  -3   0 1134.49   35.40
   1  -3   0 1132.19   35.30
  -1  -3   0 1073.89   35.80
  -1  -3   0 1141.69   35.20
   0   3   1  109.19    4.20
   0   3   1  117.49    4.20
   0   3   1  118.09    4.20
   0  -3  -1  117.79    4.40
   0  -3  -1  117.09    4.20
   0  -3  -1  116.19    4.30
   0  -3   1  115.39    3.90
  -1   3   2    4.70    1.40
  -1   3   2    7.60    1.60
  -1   3   2    4.80    1.30
  -1   3   2    8.70    1.60
   1  -3  -2    7.70    1.70
   1  -3  -2    5.90    1.50
   2   3  -3  139.49    6.30
  -2   3   3  153.38    8.70
  -2   3   3  145.89    9.10
  -2   3   3  156.78    9.20
  -2   3   3  150.58    8.60
   2   3  -3  145.89    7.30
  -2  -3   3  141.99    9.50
  -2  -3   3  142.79    8.90
  -2  -3   3  153.48    9.90
   2  -3  -3  145.09    8.10
   2  -3  -3  147.19    8.10
  -2  -3   3  143.69    8.90
  -3   3   4   32.00    5.40
  -3   3   4   37.40    7.80
   3   3  -4   29.10    5.00
  -3   3   4   35.90    5.50
  -3   3   4   41.90    5.60
  -3   3   4   28.40    6.40
   3   3  -4   43.10    6.40
   3   3  -4   42.60    8.90
   3   3  -4   43.80    3.20
  -3  -3   4   49.99    7.60
  -3  -3   4   41.20    7.10
   3  -3  -4   39.60    4.60
   3  -3  -4   44.10    4.40
  -3  -3   4   49.70    6.80
  -3  -3   4   34.80    6.40
  -3  -3   4   27.30    5.90
   3  -3  -4   43.10    6.70
   3  -3  -4   43.60    7.50
  -4   3   5    2.20    2.50
   4   3  -5    1.60    1.30
  -4  -3   5    3.40    6.20
   4  -3  -5    2.50    1.80
   4  -3  -5   -0.50    2.40
  -4   4   3    4.10    2.10
   4   4  -3    0.60    1.30
   4  -4  -3    1.50    1.70
  -4  -4   3    2.40    1.30
   4  -4  -3    0.40    2.10
  -4  -4   3    3.30    2.70
  -3   4   2   62.99    8.60
   3   4  -2   71.19    6.40
   3   4  -2   73.89    7.90
  -3   4   2   70.99    6.30
  -3   4   2   67.69    6.50
  -3   4   2   64.69    6.50
  -3   4   2   80.69    8.00
   3   4  -2   68.99    5.30
   3   4  -2   82.09    9.00
   3  -4  -2   61.29    6.30
   3  -4  -2   62.19    8.70
   3  -4  -2   61.39    6.20
  -3  -4   2   57.09    9.60
  -3  -4   2   69.09    7.80
   3  -4  -2   71.79    8.40
  -3  -4   2   68.09    7.70
  -3  -4   2   67.49    9.10
  -3  -4   2   68.59    6.90
  -3  -4   2   76.29    8.80
  -2   4   1  405.46   16.80
  -2   4   1  370.96   16.80
   2   4  -1  379.56   15.30
  -2   4   1  393.86   15.80
   2   4  -1  397.86   15.60
  -2   4   1  395.26   15.90
  -2  -4   1  410.16   17.10
  -2  -4   1  364.16   17.90
   2  -4  -1  385.56   16.70
  -2  -4   1  399.66   18.40
   2  -4  -1  390.66   16.40
  -2  -4   1  392.46   17.00
  -1   4   0 1528.75   47.20
  -1   4   0 1536.75   47.20
   1   4   0 1601.14   47.80
  -1   4   0 1625.54   48.20
  -1   4   0 1589.74   47.70
   1   4   0 1587.24   47.60
  -1  -4   0 1535.95   48.80
   1  -4   0 1627.24   48.50
  -1  -4   0 1587.04   48.80
   1  -4   0 1552.14   48.20
  -1  -4   0 1574.34   48.10
  -1  -4   0 1541.65   47.90
   0   4   1    7.40    0.90
   0   4   1    9.30    0.90
   0   4   1    7.80    0.90
   0  -4   1    8.90    1.00
   0  -4   1    9.80    0.80
   0  -4  -1    8.80    1.00
   0  -4  -1    8.70    1.10
  -1   4   2   59.69    3.80
  -1   4   2   56.39    3.90
   1   4  -2   63.29    2.60
  -1   4   2   57.19    3.70
  -1   4   2   60.09    3.80
   1   4  -2   59.79    2.60
   1   4  -2   57.59    3.10
   1  -4  -2   64.69    3.90
  -1  -4   2   57.89    4.00
  -1  -4   2   61.29    3.70
  -1  -4   2   51.09    3.90
  -1  -4   2   53.69    3.90
   1  -4  -2   60.89    4.00
   2   4  -3    1.30    1.20
  -2   4   3    6.20    2.20
   2   4  -3    3.60    0.90
   2   4  -3    4.30    1.50
  -2   4   3    1.40    1.80
  -2   4   3    3.20    1.60
  -2   4   3    1.80    1.40
   2  -4  -3    5.00    1.70
  -2  -4   3    3.20    1.90
  -2  -4   3    3.30    1.90
  -2  -4   3    6.20    2.50
  -2  -4   3    3.50    1.90
   2  -4  -3    0.40    1.40
   3   4  -4    8.30    3.30
  -3   4   4   16.70    4.10
  -3   4   4   10.70    3.70
  -3   4   4   13.70    3.40
   3   4  -4   12.50    3.70
  -3   4   4    5.90    4.80
  -3   4   4   12.30    4.00
  -3   4   4    5.00    4.60
   3   4  -4    3.40    4.40
   3  -4  -4    5.30    3.90
  -3  -4   4   10.00    3.20
  -3  -4   4   14.70    4.50
  -3  -4   4   18.90    5.00
  -3  -4   4    9.80    4.10
   3  -4  -4   14.80    3.40
  -3  -4   4    6.60    4.70
   3  -4  -4   19.40    3.60
   4   4  -5    0.80    1.30
  -4   4   5    4.40    2.40
  -4  -4   5    2.80    1.20
   4  -4  -5    4.90    2.00
   4   5  -3    1.10    1.10
  -4   5   3   -1.10    2.00
   4  -5  -3   -2.90    1.40
  -4  -5   3    0.30    2.70
   4  -5  -3    1.70    2.10
  -4  -5   3   -0.80    1.10
   3   5  -2   -2.80    2.00
   3   5  -2    1.00    2.40
  -3   5   2   -0.20    2.30
  -3   5   2   -0.30    1.90
  -3   5   2    2.20    2.90
   3   5  -2    2.10    1.70
  -3   5   2   -0.90    1.90
   3   5  -2    2.70    3.00
  -3   5   2   -1.40    3.10
   3  -5  -2    1.70    2.20
  -3  -5   2    0.90    3.20
  -3  -5   2    4.40    4.10
   3  -5  -2    5.50    3.80
   3  -5  -2    4.90    3.30
  -3  -5   2    0.10    4.00
  -3  -5   2    1.20    3.20
  -3  -5   2   -0.50    3.20
   3  -5  -2    1.30    2.50
  -3  -5   2    3.30    1.90
  -2   5   1   31.60    3.90
  -2   5   1   20.80    2.90
  -2   5   1   23.30    3.40
   2   5  -1   21.10    3.00
  -2   5   1   22.70    3.00
   2   5  -1   23.00    2.80
   2  -5  -1   24.00    3.60
  -2  -5   1   23.50    4.20
   2  -5  -1   29.90    3.80
  -2  -5   1   18.90    3.90
  -2  -5   1   29.50    4.50
  -2  -5   1   20.50    3.80
  -1   5   0  184.98    7.50
  -1   5   0  187.68    7.40
   1   5   0  176.48    7.70
  -1   5   0  196.98    8.10
   1   5   0  181.18    7.60
  -1   5   0  194.38    7.50
   1  -5   0  192.88    8.60
  -1  -5   0  192.68    8.90
  -1  -5   0  183.78    8.60
  -1  -5   0  187.78    8.10
   1  -5   0  181.58    8.30
   0   5   1  974.60   30.00
   0   5  -1  978.70   29.40
   0   5   1 1015.40   30.10
   0  -5   1  963.80   29.90
   0  -5  -1 1017.70   30.60
   0  -5   1 1013.40   30.30
   0  -5  -1 1004.30   30.40
   0  -5  -1 1002.70   30.60
   0  -5   1 1089.49   31.00
   0  -5  -1 1023.50   30.30
  -1   5   2   90.19    4.90
  -1   5   2   96.79    5.00
   1   5  -2   96.29    4.20
  -1   5   2   94.29    5.00
  -1   5   2   98.89    5.20
   1  -5  -2   94.39    5.40
   1  -5  -2   97.79    5.40
  -1  -5   2   96.79    5.40
  -1  -5   2   99.09    5.00
  -1  -5   2   94.69    5.50
  -2   5   3   88.19    6.60
   2   5  -3   85.09    4.70
  -2   5   3   80.99    6.30
  -2   5   3   85.29    6.10
  -2   5   3   76.29    5.80
  -2  -5   3   78.89    7.00
  -2  -5   3   76.59    7.10
   2  -5  -3   83.99    6.10
   2  -5  -3   83.29    6.10
  -2  -5   3   81.99    6.70
  -2  -5   3   75.29    7.00
  -3   5   4   12.50    6.30
  -3   5   4   23.40    4.30
  -3   5   4   14.30    3.70
   3   5  -4   11.30    4.80
   3   5  -4   17.70    4.40
  -3   5   4   12.80    3.30
   3  -5  -4   21.30    5.50
  -3  -5   4   24.40    6.10
  -3  -5   4   27.00    5.60
  -3  -5   4   15.10    4.90
   3  -5  -4   17.20    3.60
  -3  -5   4    6.50    4.50
   3  -5  -4   14.90    3.50
  -4   5   5    0.20    2.30
   4   5  -5    1.10    1.00
   4  -5  -5   -0.60    1.90
   4  -5  -5    2.80    1.80
  -4  -5   5    0.00    1.10
  -4   6   3   -0.50    2.00
   4   6  -3   -1.60    1.10
   4  -6  -3   -0.70    2.00
  -4  -6   3   -0.10    1.10
  -4  -6   3    5.10    3.10
   4  -6  -3   -1.20    1.50
  -3   6   2   45.10    4.90
  -3   6   2   38.50    6.40
  -3   6   2   30.80    6.50
   3   6  -2   48.70    8.10
  -3   6   2   38.50    4.80
   3   6  -2   45.00    5.80
   3   6  -2   42.10    5.60
   3   6  -2   45.00    3.70
  -3   6   2   38.70    5.70
  -3  -6   2   52.29    8.20
  -3  -6   2   41.90    8.40
   3  -6  -2   49.50    7.90
  -3  -6   2   37.50    7.50
   3  -6  -2   42.50    5.20
  -3  -6   2   52.89    7.30
  -3  -6   2   48.50    5.70
   3  -6  -2   43.90    7.70
   3  -6  -2   47.80    5.90
  -3  -6   2   53.19    7.20
   2   6  -1   19.60    2.60
  -2   6   1   25.00    3.50
   2   6  -1   31.50    5.10
  -2   6   1   17.00    2.80
  -2   6   1   21.50    2.90
   2   6  -1   19.20    2.80
  -2   6   1   23.00    3.70
  -2  -6   1   15.90    3.70
  -2  -6   1   23.60    4.30
  -2  -6   1   21.40    4.00
   2  -6  -1   17.00    5.80
   2  -6  -1   20.30    3.60
  -2  -6   1   19.30    3.80
   2  -6  -1   19.30    3.40
  -1   6   0    1.70    0.80
  -1   6   0    1.60    0.80
   1   6   0    1.50    1.00
  -1   6   0    0.80    0.80
   1   6   0    3.10    1.00
  -1   6   0    1.60    0.90
   1  -6   0   -0.80    1.50
  -1  -6   0    1.90    1.10
  -1  -6   0    3.80    1.30
  -1  -6   0    1.80    1.60
  -1  -6   0    2.90    1.20
   1  -6   0    2.90    1.20
   0   6   1    2.60    0.70
   0   6   1    1.90    0.70
   0   6  -1    2.40    0.50
   0  -6   1    1.50    0.50
   0  -6  -1    0.90    0.50
   0  -6  -1    0.40    0.70
   0  -6  -1    4.10    1.00
   0  -6  -1    2.60    0.70
   0  -6   1    1.40    0.60
  -1   6   2  500.85   18.10
  -1   6   2  523.75   17.80
  -1   6   2  553.24   18.00
   1   6  -2  532.55   16.70
  -1   6   2  523.95   18.10
   1  -6  -2  541.85   18.70
  -1  -6   2  535.85   19.10
  -1  -6   2  534.65   18.20
  -1  -6   2  543.35   18.90
   1  -6  -2  525.35   18.80
  -1  -6   2  534.95   18.60
   2   6  -3  155.98   12.30
   2   6  -3  155.18    9.80
  -2   6   3  155.48    9.20
  -2   6   3  157.68    8.80
  -2   6   3  164.28    9.20
   2   6  -3  157.08    6.60
  -2   6   3  159.88    8.70
  -2   6   3  150.18   10.50
  -2  -6   3  164.88   10.70
   2  -6  -3  161.28   11.80
  -2  -6   3  153.98    9.70
   2  -6  -3  157.08    8.90
  -2  -6   3  163.78   10.70
   2  -6  -3  152.28    9.00
  -2  -6   3  143.69   10.10
  -3   6   4   15.90    3.90
   3   6  -4   14.10    5.10
  -3   6   4   12.30    3.30
  -3   6   4    7.20    3.10
  -3   6   4   13.80    3.70
   3   6  -4    8.90    3.30
   3  -6  -4   16.30    5.30
  -3  -6   4    6.10    3.80
   3  -6  -4   11.90    3.00
  -3  -6   4   11.90    4.90
   3  -6  -4   14.70    4.40
  -3  -6   4    8.30    2.60
  -3  -6   4    4.70    3.90
  -3  -6   4    2.20    4.50
   3  -6  -4   13.90    3.40
  -4   6   5    2.00    2.10
   4   6  -5    2.30    1.40
  -4  -6   5    2.80    1.10
   4  -6  -5   -0.10    1.90
   4  -6  -5   -0.90    1.70
   4   7  -3    5.30    1.70
  -4   7   3    3.20    2.10
   4  -7  -3    2.00    2.20
   4  -7  -3    5.90    2.00
   3   7  -2    1.00    1.90
   3   7  -2    3.30    2.80
  -3   7   2    9.20    3.30
   3  -7  -2   -2.30    3.00
   3  -7  -2    5.50    2.30
  -3  -7   2    5.70    4.40
   3  -7  -2    4.40    3.60
  -3  -7   2    5.90    3.70
   3  -7  -2    4.00    2.70
  -3  -7   2   -1.20    3.50
  -3  -7   2    2.00    4.80
  -3  -7   2    5.50    3.90
   2   7  -1   -0.10    2.40
  -2   7   1    3.80    1.60
  -2   7   1    0.80    2.40
   2   7  -1    2.30    3.60
  -2   7   1    1.10    1.10
  -2   7   1    2.10    1.20
   2   7  -1    2.60    1.10
   2   7  -1    0.20    1.20
   2  -7  -1    2.00    1.70
   2  -7  -1    1.20    2.80
  -2  -7   1   -1.30    2.10
  -2  -7   1    1.90    1.90
   2  -7  -1    3.40    2.00
  -2  -7   1    1.80    2.00
  -2  -7   1   -1.70    2.50
  -1   7   0    7.40    1.10
  -1   7   0    6.30    1.30
   1   7   0    8.70    1.60
  -1   7   0    7.90    1.50
   1   7   0    7.80    1.80
  -1   7   0    8.50    1.50
  -1  -7   0   11.20    2.00
   1  -7   0   10.20    2.30
   1  -7   0    7.40    1.90
  -1  -7   0   10.30    2.10
  -1  -7   0   10.90    2.10
  -1  -7   0    8.20    2.30
   0   7   1   57.89    3.10
   0   7  -1   59.09    2.60
   0   7   1   64.39    3.20
   0  -7   1   59.59    3.10
   0  -7   1   60.99    3.10
   0  -7  -1   63.69    3.40
   0  -7  -1   60.89    3.60
   0  -7  -1   58.09    3.30
   0  -7  -1   56.89    3.60
   0  -7   1   55.69    3.50
  -1   7   2   61.29    3.70
  -1   7   2   65.49    3.90
   1   7  -2   61.89    2.80
  -1   7   2   60.49    3.80
   1   7  -2   60.59    2.90
  -1   7   2   61.99    4.00
  -1  -7   2   63.09    4.40
   1  -7  -2   65.39    4.60
   1  -7  -2   57.59    4.20
  -1  -7   2   61.99    4.50
  -1  -7   2   57.49    4.80
  -2   7   3  215.08   10.60
   2   7  -3  209.78    7.50
   2   7  -3  198.78   14.60
  -2   7   3  218.98   10.90
  -2   7   3  234.68   11.50
   2   7  -3  220.38   11.50
  -2   7   3  215.88   12.80
  -2   7   3  210.38   10.30
   2   7  -3  215.18    7.40
  -2  -7   3  219.98   12.90
  -2  -7   3  214.38   13.00
   2  -7  -3  216.18   11.40
  -2  -7   3  215.98   12.00
   2  -7  -3  211.68   10.90
   2  -7  -3  214.38   15.20
   2  -7  -3  208.18   13.80
  -2  -7   3  211.38   12.50
   3   7  -4   -8.70    6.60
  -3   7   4    1.20    2.60
  -3   7   4   -4.80    2.60
   3   7  -4   -0.10    3.20
   3   7  -4   -0.40    1.80
  -3   7   4   -0.80    2.00
  -3   7   4    3.00    2.20
  -3  -7   4    3.50    2.20
   3  -7  -4    3.90    3.50
  -3  -7   4    3.40    4.20
  -3  -7   4   -0.40    4.20
   3  -7  -4    4.50    2.40
  -3  -7   4    1.20    2.80
   3  -7  -4    1.50    2.00
  -3  -7   4    1.00    4.10
   3  -7  -4    3.80    4.00
  -4   7   5   12.90    3.20
   4   7  -5   17.00    2.40
  -4  -7   5   19.80    2.60
   4  -7  -5   18.10    3.10
   4  -7  -5   13.60    3.60
  -4   8   3    1.40    1.90
   4   8  -3    0.40    1.00
  -4  -8   3   -0.60    1.00
   4  -8  -3   -1.60    1.50
   4  -8  -3   -0.90    1.80
  -3   8   2   24.10    3.70
   3   8  -2   32.20    4.60
  -3   8   2   20.50    3.40
   3  -8  -2   22.50    5.20
   3  -8  -2   32.80    5.10
   3  -8  -2   23.00    4.40
  -3  -8   2   27.50    4.20
  -3  -8   2   12.50    5.60
  -3  -8   2   23.10    6.00
  -3  -8   2   23.80    6.20
   3  -8  -2   25.70    6.60
  -2   8   1   17.40    2.30
  -2   8   1   14.30    3.40
   2   8  -1   17.30    4.70
  -2   8   1   13.80    2.30
   2   8  -1   21.50    4.40
  -2   8   1   18.40    3.10
   2  -8  -1   15.30    4.10
  -2  -8   1   15.30    3.70
  -2  -8   1   14.20    3.90
  -2  -8   1   16.50    4.40
   2  -8  -1   16.40    3.40
   2  -8  -1   14.40    3.40
  -2  -8   1   12.30    3.00
  -2  -8   1    9.20    3.40
  -1   8   0  246.38    8.60
  -1   8   0  239.68    8.90
  -1   8   0  248.88    9.20
  -1   8   0  242.78    9.50
  -1   8   0  232.58   12.70
   1   8   0  247.28    9.80
   1   8   0  247.18    9.10
   1  -8   0  239.98   10.90
  -1  -8   0  240.88   10.60
  -1  -8   0  243.88   11.10
   1  -8   0  235.18   10.60
  -1  -8   0  236.88   11.30
   0   8   1    6.60    1.10
   0   8  -1    1.60    2.10
   0   8   1    5.30    1.10
   0   8  -1    5.20    0.90
   0  -8   1    6.10    1.00
   0  -8  -1    4.20    1.00
   0  -8   1    6.30    1.10
   0  -8   1    5.60    1.40
   0  -8  -1    5.40    1.40
   0  -8  -1    5.00    1.10
   0  -8  -1    6.70    1.50
  -1   8   2   11.20    1.70
  -1   8   2   12.20    1.90
  -1   8   2   11.40    1.60
  -1   8   2    8.50    1.70
  -1  -8   2   11.90    2.10
   1  -8  -2   11.40    2.20
   1  -8  -2   10.10    2.20
  -1  -8   2    9.70    2.00
  -1  -8   2    9.50    2.30
  -1  -8   2    8.10    2.80
  -2   8   3    9.80    2.70
   2   8  -3   19.40    5.20
   2   8  -3    8.30    4.40
  -2   8   3   13.80    2.50
   2   8  -3    9.10    2.80
  -2   8   3    7.90    3.50
   2  -8  -3   20.60    6.40
  -2  -8   3   21.00    4.70
   2  -8  -3   12.50    3.20
  -2  -8   3    3.90    3.10
  -2  -8   3    5.50    3.50
  -2  -8   3    9.40    2.80
   2  -8  -3   16.20    3.00
  -2  -8   3    2.60    4.00
   3   8  -4   12.00    4.30
  -3   8   4    3.00    3.00
  -3   8   4    8.70    2.70
  -3   8   4    7.50    2.70
   3  -8  -4    5.00    4.70
  -3  -8   4   -6.90    4.50
  -3  -8   4    8.20    2.70
   3  -8  -4   10.70    3.30
   3  -8  -4    8.30    3.40
  -3  -8   4    0.00    4.70
  -3  -8   4    3.00    4.10
  -3  -8   4   12.60    5.00
  -4   8   5    2.70    2.10
   4  -8  -5    1.50    2.10
  -4  -8   5    1.40    1.00
   4  -8  -5   -0.70    1.70
  -4   9   3    0.80    1.70
   4   9  -3    1.50    1.00
  -4  -9   3    0.10    1.00
  -4  -9   3   -0.30    0.90
   4  -9  -3    1.10    1.50
   4  -9  -3    0.60    1.90
  -3   9   2   13.10    4.20
  -3   9   2    9.00    2.20
  -3   9   2    3.70    2.40
   3   9  -2    6.20    2.30
   3   9  -2   12.20    4.40
  -3  -9   2   -1.90    4.10
  -3  -9   2    3.00    4.00
   3  -9  -2    5.60    3.20
  -3  -9   2    9.10    6.10
   3  -9  -2    7.00    4.40
   3  -9  -2    3.70    3.60
  -3  -9   2    5.90    4.50
   3  -9  -2    1.40    2.60
  -3  -9   2    6.40    2.10
   2   9  -1    3.20    1.30
  -2   9   1    2.30    1.80
   2   9  -1   -2.80    2.00
   2   9  -1   -4.00    3.60
  -2   9   1    1.20    1.20
   2   9  -1    5.90    4.20
  -2   9   1    0.40    1.10
  -2  -9   1    4.70    2.50
   2  -9  -1    0.40    1.80
  -2  -9   1    4.00    2.10
  -2  -9   1    5.00    2.60
   2  -9  -1    4.60    2.10
  -2  -9   1    0.00    2.30
   2  -9  -1    7.00    6.50
  -2  -9   1   -2.60    2.20
   2  -9  -1   -1.10    3.10
   1   9   0    1.60    1.40
   1   9   0    0.90    0.80
  -1   9   0   -1.30    1.50
  -1   9   0    1.60    0.80
  -1   9   0    2.50    0.70
  -1   9   0   -2.60    2.20
   1   9   0    1.60    1.00
  -1  -9   0    0.60    1.60
  -1  -9   0    1.00    1.20
  -1  -9   0    0.90    1.00
   0   9   1  106.79    4.80
   0   9  -1  105.59    3.90
   0   9  -1  108.19    4.30
   0   9   1  103.99    5.00
   0  -9   1  110.29    5.10
   0  -9  -1  111.59    5.80
   0  -9  -1   97.59    5.60
   0  -9  -1  111.09    5.40
   0  -9   1  101.19    5.90
   0  -9   1  100.99    5.00
   0  -9   1  102.99    5.50
   0  -9  -1  108.79    5.40
  -1   9   2  129.99    9.30
  -1   9   2  123.89    6.00
  -1   9   2  139.09    6.50
  -1   9   2  134.39    6.60
  -1   9   2  139.79    6.40
  -1  -9   2  117.69    7.60
  -1  -9   2  122.69    7.40
   1  -9  -2  137.29    7.40
  -1  -9   2  140.69    7.60
   1  -9  -2  135.19    7.60
  -1  -9   2  135.59    7.30
   1  -9  -2  125.59    6.80
   2   9  -3   37.90    4.80
  -2   9   3   37.30    3.80
  -2   9   3   44.10    4.50
   2   9  -3   47.80    8.30
   2   9  -3   33.30    6.60
  -2   9   3   32.60    5.30
  -2   9   3   42.60    3.90
   2  -9  -3   41.50    4.70
  -2  -9   3   34.80    5.30
  -2  -9   3   35.60    5.20
   2  -9  -3   25.60    6.40
   2  -9  -3   27.80    5.60
  -2  -9   3   31.60    5.70
  -2  -9   3   41.90    5.90
   2  -9  -3   32.10    4.50
  -3   9   4    4.10    2.50
  -3   9   4   -1.90    3.00
   3   9  -4    3.00    3.60
   3   9  -4    1.90    1.80
   3   9  -4    4.80    3.50
  -3   9   4    5.00    1.90
  -3  -9   4   -3.10    3.70
   3  -9  -4    1.90    3.00
   3  -9  -4    0.80    2.00
  -3  -9   4    3.10    5.30
  -3  -9   4   -1.20    4.70
   3  -9  -4    3.80    2.90
  -3  -9   4    2.20    1.90
  -3  -9   4    6.30    4.40
  -4   9   5   -1.40    1.80
   4   9  -5   -1.20    0.80
   4  -9  -5   -1.30    1.60
   4  -9  -5   -3.70    1.60
  -4  -9   5   -0.10    0.80
  -4  10   3   -1.20    1.50
   4  10  -3   -0.80    0.70
   4 -10  -3    2.60    1.50
   4 -10  -3    0.60    1.80
  -4 -10   3    0.10    0.90
   3  10  -2   10.80    4.50
  -3  10   2    0.40    1.50
  -3  10   2    2.20    4.80
   3  10  -2    0.00    2.70
  -3 -10   2    3.40    4.60
   3 -10  -2    1.50    3.90
  -3 -10   2    0.10    4.40
  -3 -10   2    0.10    1.10
  -3 -10   2    6.00    5.30
  -3 -10   2   -1.60    3.80
   3 -10  -2    1.10    2.30
   3 -10  -2    3.30    3.20
   2  10  -1    3.00    3.20
  -2  10   1    1.70    1.80
  -2  10   1    2.70    1.10
   2  10  -1   -2.20    3.80
   2  10  -1    7.10    2.40
   2  10  -1    9.40    3.80
  -2  10   1    6.10    1.60
   2  10  -1    3.70    1.40
  -2 -10   1    3.60    2.90
   2 -10  -1    1.10    2.10
  -2 -10   1    1.00    2.90
   2 -10  -1    3.70    2.30
  -2 -10   1   -2.00    2.80
  -2 -10   1    9.20    3.00
   2 -10  -1    2.30    3.50
  -2 -10   1    0.40    2.10
   2 -10  -1   10.10    6.60
   1  10   0  146.99    6.90
  -1  10   0  151.18   10.40
  -1  10   0  156.18    6.30
  -1  10   0  149.29    6.00
  -1  10   0  144.39    6.90
  -1  10   0  151.98    5.50
  -1 -10   0  150.58    8.90
  -1 -10   0  154.08    8.50
   1 -10   0  153.98    8.50
  -1 -10   0  158.78    9.00
   1 -10   0  152.58    8.30
   0  10   1  132.79    6.00
   0  10   1  139.39    5.70
   0  10   1  118.39    9.10
   0 -10  -1  143.09    6.80
   0 -10   1  139.69    6.30
   0 -10   1  138.59    7.20
   0 -10  -1  141.69    7.10
   0 -10  -1  136.09    6.90
   0 -10   1  135.19    6.30
   0 -10   1  139.69    6.90
   0 -10  -1  139.99    6.70
  -1  10   2   18.40    2.30
  -1  10   2   16.20    1.90
  -1  10   2   17.00    1.90
  -1  10   2   18.30    2.90
  -1  10   2   16.40    4.60
  -1 -10   2   16.10    2.80
   1 -10  -2   15.30    2.90
  -1 -10   2   22.50    3.20
   1 -10  -2   16.00    2.50
   1 -10  -2   17.30    2.90
  -1 -10   2   21.80    4.10
  -1 -10   2   20.20    2.90
   2  10  -3   38.10    6.80
   2  10  -3   39.20    4.70
   2  10  -3   24.20    5.50
  -2  10   3   34.60    4.00
  -2  10   3   30.40    3.50
  -2  10   3   29.60    3.40
  -2  10   3   37.80    8.10
   2 -10  -3   34.30    6.60
  -2 -10   3   32.00    5.80
   2 -10  -3   32.80    4.50
   2 -10  -3   39.90    7.70
  -2 -10   3   26.60    4.50
   2 -10  -3   26.80    4.30
   2 -10  -3   30.70    4.50
  -2 -10   3   45.60    8.10
  -2 -10   3   45.20    6.20
  -2 -10   3   36.70    5.70
   3  10  -4   11.60    4.20
  -3  10   4    8.50    2.60
  -3  10   4    5.10    3.60
   3  10  -4    7.40    3.80
   3  10  -4    8.90    2.50
  -3 -10   4    1.40    4.80
  -3 -10   4   12.50    5.70
  -3 -10   4   13.70    6.00
   3 -10  -4   14.10    4.90
  -3 -10   4   10.90    4.70
  -3 -10   4    8.00    2.30
   3 -10  -4   14.00    3.30
   3 -10  -4   18.30    5.10
   4  10  -5    0.30    0.60
  -4  10   5    1.10    1.60
  -4 -10   5    1.10    1.10
  -4 -10   5   -0.40    0.80
   4 -10  -5   -0.90    1.60
   4 -10  -5    0.40    1.60
  -4  11   3    2.10    1.70
   4  11  -3    2.50    0.80
  -4 -11   3    3.20    1.10
   4 -11  -3    2.80    2.00
   4 -11  -3    0.80    1.50
  -4 -11   3    3.50    1.10
   3  11  -2    4.20    2.70
  -3  11   2    2.90    1.40
   3  11  -2   -6.10    4.00
   3 -11  -2    0.60    2.90
  -3 -11   2    4.10    5.30
  -3 -11   2    1.70    6.40
  -3 -11   2    6.40    4.50
   3 -11  -2    3.30    3.60
  -3 -11   2   -1.10    4.00
   3 -11  -2   12.00    4.40
  -3 -11   2    2.10    1.60
   2  11  -1    7.20    3.00
  -2  11   1    3.10    1.80
   2  11  -1   -1.50    2.20
  -2  11   1    2.40    1.20
  -2  11   1    2.60    1.20
   2 -11  -1   10.70    6.60
  -2 -11   1    1.30    2.50
   2 -11  -1    8.50    3.50
   2 -11  -1    5.60    2.70
  -2 -11   1   10.00    3.40
  -2 -11   1   -0.80    2.60
  -2 -11   1   -0.20    3.20
  -2 -11   1    4.40    1.90
   2 -11  -1    2.00    2.30
  -1  11   0   21.30    4.40
  -1  11   0   12.10    2.00
   1  11   0    5.10    3.60
   1  11   0   11.90    2.00
  -1  11   0   13.40    1.50
  -1 -11   0   16.80    3.80
   1 -11   0   16.40    3.20
  -1 -11   0   15.00    2.90
  -1 -11   0   12.50    2.90
   1 -11   0   18.00    3.50
  -1 -11   0    8.10    2.40
   0  11   1    4.40    1.40
   0  11  -1    6.40    2.60
   0  11   1    7.40    2.10
   0  11   1    3.80    2.50
   0 -11  -1    2.40    1.50
   0 -11   1    4.50    1.80
   0 -11   1    5.00    1.30
   0 -11  -1    5.60    1.70
   0 -11  -1    3.80    1.40
   0 -11  -1    3.90    1.30
   0 -11   1    4.00    1.20
  -1  11   2   36.60    4.10
  -1  11   2   33.10    3.20
  -1  11   2   30.60    2.70
  -1  11   2   32.70    5.40
  -1  11   2   32.40    2.70
   1 -11  -2   31.10    3.80
  -1 -11   2   29.00    4.10
  -1 -11   2   33.50    3.90
  -1 -11   2   29.40    3.80
   1 -11  -2   33.80    3.40
  -1 -11   2   27.40    5.60
   1 -11  -2   32.60    3.50
   1 -11  -2   35.50    4.10
   2  11  -3   86.99    6.30
  -2  11   3   75.79    5.40
  -2  11   3   76.59    5.00
   2  11  -3   61.79    8.70
   2  11  -3   67.59    9.00
  -2  11   3   72.49    6.00
  -2 -11   3   73.89    8.00
  -2 -11   3   65.79    9.30
   2 -11  -3   76.69    9.60
  -2 -11   3   67.09    7.50
  -2 -11   3   76.29    8.20
   2 -11  -3   75.69    6.90
  -2 -11   3   87.69    8.60
   2 -11  -3   77.39   10.50
   2 -11  -3   69.59    6.30
   2 -11  -3   79.39    7.00
   3  11  -4    1.40    3.30
   3  11  -4    1.80    1.70
   3  11  -4    2.70    3.50
  -3  11   4    2.20    1.60
   3 -11  -4    7.30    3.30
   3 -11  -4   -0.80    2.40
  -3 -11   4   13.60    5.50
  -3 -11   4    3.30    1.50
  -3 -11   4  -10.60    6.50
   3 -11  -4    3.00    3.10
   3 -11  -4   -2.10    4.00
  -3 -11   4  -10.40    6.50
  -3 -11   4   -2.60    4.20
  -4  11   5    5.00    2.00
   4  11  -5    7.50    1.20
  -4 -11   5   10.20    1.80
   4 -11  -5    8.70    2.40
   3  12  -2   16.80    4.70
   3  12  -2   11.40    4.20
  -3  12   2   10.50    2.00
   3 -12  -2    7.10    4.20
  -3 -12   2   16.80    3.50
  -3 -12   2    7.90    6.10
   3 -12  -2   14.20    4.50
  -3 -12   2   17.70    6.50
   3 -12  -2   11.30    5.30
  -3 -12   2   22.00    8.10
   3 -12  -2    9.40    3.20
   2  12  -1    7.90    3.90
  -2  12   1    7.80    2.90
   2  12  -1    2.70    3.30
  -2 -12   1    5.80    4.10
  -2 -12   1   11.70    3.90
   2 -12  -1    7.80    3.20
   2 -12  -1    9.40    3.90
  -2 -12   1   11.80    4.60
   2 -12  -1   10.20    3.90
   2 -12  -1    8.20    2.50
   2 -12  -1   -0.70    7.40
  -2 -12   1   11.20    4.00
  -2 -12   1    6.10    2.00
   1  12   0   10.20    3.20
   1  12   0    8.40    2.00
  -1  12   0   12.20    1.50
   1  12   0    8.60    1.80
   1  12   0   14.60    4.00
  -1  12   0   17.50    4.40
   1  12   0    8.30    3.10
  -1 -12   0    8.50    2.60
  -1 -12   0   16.70    3.60
  -1 -12   0   10.60    3.00
   1 -12   0   14.60    3.10
   1 -12   0    7.70    3.20
   1 -12   0   13.70    2.40
   0  12  -1    7.10    4.30
   0  12   1   13.10    1.80
   0 -12   1   12.90    2.00
   0 -12  -1   12.90    2.70
   0 -12   1   13.00    2.00
   0 -12   1    9.00    3.20
   0 -12   1   20.20    3.10
   0 -12  -1   15.30    2.30
   0 -12  -1   13.70    2.60
   0 -12  -1   14.70    2.20
  -1  12   2  642.84   21.80
  -1  12   2  575.84   26.20
  -1  12   2  710.33   28.50
   1  12  -2  622.64   25.80
   1  12  -2  683.93   23.50
  -1  12   2  664.43   21.30
   1  12  -2  654.43   27.30
   1 -12  -2  642.24   24.50
   1 -12  -2  656.73   23.60
  -1 -12   2  683.03   25.50
   1 -12  -2  707.13   24.00
  -1 -12   2  704.53   25.10
  -1 -12   2  652.23   25.10
  -1 -12   2  630.84   24.90
   1 -12  -2  639.54   23.90
   1 -12  -2  608.44   27.10
   2  12  -3   11.60    4.60
   2  12  -3   20.70    3.40
  -2  12   3   21.10    2.70
  -2  12   3   24.70    2.80
  -2  12   3   22.60    4.10
   2  12  -3   33.30    6.60
  -2 -12   3   20.80    6.90
   2 -12  -3   25.00    7.10
   2 -12  -3   13.30    3.60
   2 -12  -3   23.50    4.10
  -2 -12   3   26.00    5.80
   2 -12  -3   13.30    4.50
  -2 -12   3   16.70    3.30
  -2 -12   3   19.90    5.00
   2 -12  -3   26.70    4.70
  -2 -12   3   32.60    6.40
   3  12  -4    2.50    2.90
   3  12  -4    0.50    2.70
  -3  12   4    0.80    1.50
   3  12  -4    0.90    1.20
   3 -12  -4    4.70    2.30
   3 -12  -4    5.80    2.60
  -3 -12   4    3.10    4.70
  -3 -12   4   -3.00    7.10
   3 -12  -4   -6.80    3.90
  -3 -12   4    2.20    6.00
  -3 -12   4    0.80    1.10
   3 -12  -4   -3.00    3.80
   3  13  -2   -0.60    2.10
   3  13  -2    3.70    3.20
  -3 -13   2    2.10    1.40
  -3 -13   2    2.70    1.40
   3 -13  -2    3.20    2.60
   3 -13  -2    0.20    2.90
  -3 -13   2   -0.70    5.50
   2  13  -1    1.60    2.90
  -2  13   1    2.00    1.10
  -2  13   1    5.70    3.20
   2  13  -1    1.80    1.40
   2  13  -1    2.00    2.90
  -2 -13   1    1.20    2.00
   2 -13  -1   -0.50    2.40
  -2 -13   1   -0.30    2.00
   2 -13  -1    5.20    6.80
   2 -13  -1    4.50    2.50
   2 -13  -1   -1.50    3.60
  -2 -13   1    1.90    3.20
  -2 -13   1    5.80    3.60
  -2 -13   1    8.60    3.50
   2 -13  -1   -3.00    2.50
   1  13   0    0.00    4.80
   1  13   0   10.60    3.40
  -1  13   0    9.30    1.30
  -1  13   0    7.60    3.20
  -1 -13   0    7.20    2.50
  -1 -13   0    9.20    2.90
  -1 -13   0    8.90    3.50
   1 -13   0    8.10    3.00
  -1 -13   0    7.30    2.50
  -1 -13   0    5.40    2.20
   1 -13   0    6.70    2.90
   1 -13   0    7.80    2.00
   0  13   1   49.50    6.30
   0  13   1   58.69    3.60
   0  13   1   56.69    6.30
   0  13  -1   44.80    6.00
   0 -13   1   40.40    5.10
   0 -13   1   45.90    4.70
   0 -13  -1   53.39    4.40
   0 -13  -1   57.69    4.60
   0 -13   1   51.99    4.20
   0 -13  -1   52.89    4.80
   0 -13   1   55.19    4.20
   0 -13  -1   51.39    4.80
  -1  13   2    7.50    1.60
  -1  13   2    5.90    1.50
  -1  13   2    3.70    3.40
  -1  13   2    7.80    2.90
   1  13  -2    8.80    3.60
   1  13  -2    1.80    2.20
  -1 -13   2    3.60    2.90
   1 -13  -2    4.90    2.40
  -1 -13   2    7.00    2.50
   1 -13  -2    5.00    1.90
   1 -13  -2    6.30    1.90
  -1 -13   2    6.80    2.60
   2  13  -3   -1.00    2.60
   2  13  -3   -0.60    1.30
  -2  13   3   -2.50    2.40
  -2  13   3    3.70    1.80
  -2  13   3    0.20    1.00
   2  13  -3    5.90    3.40
  -2 -13   3    5.40    3.20
   2 -13  -3    0.60    2.10
   2 -13  -3    1.90    1.60
   2 -13  -3    4.90    2.50
   2 -13  -3    4.30    3.70
  -2 -13   3    2.30    3.00
  -2 -13   3   -1.90    1.70
   2 -13  -3    2.00    2.20
   2 -13  -3    8.50    4.60
   3  13  -4   13.20    2.40
  -3  13   4   11.30    2.20
   3 -13  -4    9.70    3.20
  -3 -13   4    9.40    2.20
   3 -13  -4    9.00    3.80
  -3 -13   4    5.90    2.20
   3  14  -2   23.00    4.90
   3  14  -2   17.40    2.60
   3  14  -2   15.40    3.60
  -3 -14   2   19.50    3.30
   3 -14  -2   12.60    4.20
  -3 -14   2    9.50    6.60
  -3 -14   2   18.80    3.20
   3 -14  -2   13.90    4.30
   2  14  -1   40.00    6.70
   2  14  -1   40.50    4.50
   2  14  -1   33.50    6.70
   2 -14  -1   44.80    4.90
  -2 -14   1   52.49    8.00
   2 -14  -1   44.70    8.10
   2 -14  -1   40.00    6.30
   2 -14  -1   52.89    5.90
  -2 -14   1   47.10    5.10
  -2 -14   1   50.09    5.30
  -2 -14   1   46.10    7.90
  -2 -14   1   38.30    8.00
   2 -14  -1   46.90    6.00
  -2 -14   1   45.10    7.60
   2 -14  -1   42.40    9.30
   1  14   0   44.60    4.70
   1  14   0   55.29    6.70
   1  14   0   45.70    8.50
  -1  14   0   54.99    6.90
   1  14   0   62.99    6.60
  -1 -14   0   51.69    5.90
   1 -14   0   54.69    8.10
   1 -14   0   49.20    5.40
  -1 -14   0   51.09    5.30
  -1 -14   0   48.90    5.80
   1 -14   0   47.20    4.40
  -1 -14   0   39.90    5.20
   1 -14   0   45.30    4.60
  -1 -14   0   52.69    6.50
   1 -14   0   55.69    6.20
   0  14  -1   10.80    3.50
   0  14  -1    5.30    2.30
   0  14   1    3.60    2.70
   0  14   1    7.50    1.60
   0 -14  -1    3.10    1.70
   0 -14   1    2.20    2.50
   0 -14  -1    6.00    2.60
   0 -14  -1    5.10    2.00
   0 -14   1    6.00    1.80
   0 -14  -1   11.40    2.80
   0 -14  -1    5.30    2.30
   0 -14   1    4.80    1.60
   0 -14  -1    9.20    2.70
   0 -14   1   -0.80    2.70
  -1  14   2   40.00    6.20
   1  14  -2   46.40    6.00
   1  14  -2   43.30    7.80
  -1  14   2   40.20    3.30
   1  14  -2   41.00    4.20
  -1  14   2   36.90    6.40
   1  14  -2   45.00    8.60
  -1 -14   2   39.50    5.70
   1 -14  -2   42.10    4.70
  -1 -14   2   36.80    5.70
  -1 -14   2   46.10    5.40
  -1 -14   2   45.50    5.30
   1 -14  -2   41.40    7.00
   1 -14  -2   43.60    4.50
  -1 -14   2   37.50    6.80
   1 -14  -2   39.00    4.20
   1 -14  -2   41.70    5.00
  -2  14   3    5.00    3.20
   2  14  -3   -0.80    2.60
  -2  14   3    5.70    1.60
   2  14  -3    4.40    3.10
   2  14  -3    3.60    1.70
  -2 -14   3    4.80    2.30
   2 -14  -3    9.20    5.50
   2 -14  -3    7.90    2.80
   2 -14  -3    7.50    3.00
   2 -14  -3   -0.10    3.40
  -2 -14   3    7.50    2.30
  -2 -14   3    7.10    3.70
  -2 -14   3   -0.10    3.10
   2 -14  -3    4.10    2.20
   2 -14  -3    5.50    3.00
  -2 -14   3   12.70    5.50
   3  14  -4    3.90    2.30
   3  14  -4    2.80    2.80
   3  14  -4   -1.20    1.10
  -3 -14   4    0.10    1.20
   3 -14  -4   -5.80    3.50
   3 -14  -4    3.00    2.40
  -3 -14   4   -0.30    1.30
   3 -14  -4   -1.20    2.30
   3  15  -2    3.80    1.10
   3  15  -2    0.30    2.60
   3 -15  -2    8.20    4.80
   3 -15  -2    3.80    2.90
   3 -15  -2    3.80    3.00
  -3 -15   2    3.10    1.50
   2  15  -1   65.19    8.30
   2  15  -1   72.09    5.80
   2  15  -1   82.09    8.90
  -2 -15   1   66.79    8.90
  -2 -15   1   82.99    9.90
  -2 -15   1   62.79    5.90
   2 -15  -1   60.29    6.90
   2 -15  -1   62.99    7.20
   2 -15  -1   61.69   13.20
  -2 -15   1   73.49    6.30
  -2 -15   1   66.79    9.70
   2 -15  -1   83.69    6.90
  -2 -15   1   69.09    9.40
   2 -15  -1   78.29    9.90
   2 -15  -1   73.69    8.00
   1  15   0    8.70    4.40
   1  15   0   12.70    4.70
   1  15   0    4.60    1.80
  -1  15   0    5.50    3.10
   1  15   0   11.50    3.80
  -1 -15   0    8.00    3.10
   1 -15   0    7.60    2.00
  -1 -15   0    8.90    3.40
  -1 -15   0    8.10    4.20
  -1 -15   0    4.90    2.40
   1 -15   0    9.40    2.40
  -1 -15   0    7.60    2.10
   1 -15   0    7.00    3.80
   1 -15   0   10.50    3.90
   0  15  -1  318.97   17.40
   0  15  -1  291.57   14.60
   0  15   1  323.67   17.40
   0  15  -1  311.57   16.40
   0  15   1  317.07   16.20
   0  15   1  297.27   14.90
   0 -15  -1  323.77   15.60
   0 -15   1  293.77   14.80
   0 -15   1  318.07   14.60
   0 -15  -1  332.77   15.00
   0 -15  -1  342.37   15.10
   0 -15   1  314.57   14.00
   0 -15   1  299.17   13.80
   0 -15   1  305.67   15.30
   0 -15  -1  311.37   14.50
   0 -15  -1  316.47   14.80
   0 -15  -1  316.27   14.50
   0 -15   1  311.67   14.70
   1  15  -2   30.20    3.80
  -1  15   2   24.20    2.50
   1  15  -2   17.80    5.40
  -1  15   2   15.60    4.10
  -1  15   2   16.00    4.50
   1  15  -2   20.30    5.80
  -1 -15   2   21.90    4.40
   1 -15  -2   25.90    3.90
  -1 -15   2   19.20    3.80
  -1 -15   2   23.00    4.30
  -1 -15   2   27.50    4.90
   1 -15  -2   17.20    4.10
   1 -15  -2   24.40    4.60
   1 -15  -2   35.30    7.00
   1 -15  -2   24.00    3.60
   2  15  -3  172.78   14.00
   2  15  -3  171.08    9.00
   2  15  -3  170.58   12.40
  -2  15   3  160.58    7.40
   2 -15  -3  184.48   14.50
  -2 -15   3  179.38   13.80
  -2 -15   3  154.78   12.80
   2 -15  -3  156.98   15.00
   2 -15  -3  167.78   10.80
  -2 -15   3  141.49   14.20
  -2 -15   3  170.78    9.50
   2 -15  -3  147.39   10.80
   2 -15  -3  181.28   11.30
  -2 -15   3  166.68   10.00
   2 -15  -3  164.38   10.40
   3  15  -4   12.50    2.30
   3  15  -4   11.60    3.10
   3  15  -4    6.30    2.70
  -3 -15   4   12.80    2.80
   3 -15  -4   16.80    4.30
   3 -15  -4   13.10    4.50
  -3 -15   4   16.20    2.70
   3 -15  -4   10.00    2.80
   3  16  -2    3.00    1.20
   3  16  -2    2.00    2.40
   3 -16  -2    0.50    4.10
  -3 -16   2    0.20    1.10
  -3 -16   2    0.20    1.20
   3 -16  -2    4.90    2.70
   2  16  -1   17.90    5.30
   2  16  -1   33.50    6.30
   2  16  -1   24.50    3.60
  -2 -16   1   19.80    5.80
  -2 -16   1   15.70    6.20
  -2 -16   1   17.10    6.70
   2 -16  -1   18.40    4.80
  -2 -16   1   28.80    4.20
  -2 -16   1   14.60    6.80
   2 -16  -1   24.00    5.40
   2 -16  -1   26.90    5.40
   2 -16  -1   20.90    5.60
  -2 -16   1   24.20    4.00
  -1  16   0   82.79    9.20
  -1  16   0   93.69    9.40
   1  16   0   87.39    8.50
   1  16   0   80.69    6.40
   1  16   0   86.09    9.00
   1  16   0   79.79    9.50
   1 -16   0   82.49    8.90
   1 -16   0   72.89    7.60
  -1 -16   0   70.59    6.50
   1 -16   0   73.69    6.00
  -1 -16   0   79.19    6.70
   1 -16   0   76.89    7.50
  -1 -16   0   77.19    7.90
  -1 -16   0   62.79    7.70
  -1 -16   0   74.49    8.30
   1 -16   0   81.99    6.60
  -1 -16   0   77.09    7.80
   0  16   1    3.10    2.90
   0  16  -1    5.80    3.10
   0  16  -1    3.60    3.60
   0  16   1    2.20    1.70
   0  16   1    0.40    2.90
   0  16  -1    4.30    2.20
   0 -16  -1   -1.60    2.80
   0 -16  -1   -1.50    2.10
   0 -16   1    6.50    3.60
   0 -16  -1   -1.90    2.50
   0 -16   1   -1.30    2.40
   0 -16   1    1.40    1.30
   0 -16   1    1.10    1.40
   0 -16  -1    2.80    1.80
   0 -16  -1    0.20    1.30
   0 -16  -1    5.10    2.20
   0 -16   1    0.00    3.00
   1  16  -2    0.50    4.70
   1  16  -2    1.80    2.80
   1  16  -2    1.40    4.10
   1  16  -2    3.60    1.80
  -1  16   2    3.70    1.10
   1 -16  -2    2.00    1.50
  -1 -16   2    4.20    2.40
   1 -16  -2    4.40    3.20
   1 -16  -2    1.50    1.80
   1 -16  -2   -0.40    2.30
  -1 -16   2    3.90    2.40
  -1 -16   2    0.20    2.10
   1 -16  -2   -2.10    2.50
  -1 -16   2   -0.10    2.30
   2  16  -3    4.20    1.60
   2  16  -3    2.50    2.30
   2 -16  -3    2.60    4.80
  -2 -16   3    4.80    4.10
   2 -16  -3    2.80    3.80
  -2 -16   3   -1.40    2.00
   2 -16  -3    1.20    1.90
   2 -16  -3   -0.90    2.90
   2 -16  -3    4.30    2.80
  -2 -16   3    1.00    4.10
   2 -16  -3   -2.90    2.40
   3  16  -4    0.90    2.00
   3  16  -4   -1.20    1.50
   3  16  -4   -0.20    1.10
  -3 -16   4    2.10    1.30
  -3 -16   4   -0.10    1.10
   3 -16  -4   -0.50    2.60
   3 -16  -4    1.60    3.30
   3  17  -2   11.00    2.60
   3  17  -2    7.50    1.50
  -3 -17   2    4.60    1.40
  -3 -17   2    5.60    1.70
   3 -17  -2    5.30    2.90
   3 -17  -2   -3.60    6.30
  -2  17   1    0.30    8.60
   2  17  -1    3.90    1.70
   2  17  -1    5.60    3.10
  -2 -17   1    3.10    1.60
   2 -17  -1    2.70    2.50
  -2 -17   1    5.60    5.40
  -2 -17   1   13.70    5.80
  -2 -17   1    5.50    4.70
   2 -17  -1    3.00    3.40
  -2 -17   1    7.70    6.10
   2 -17  -1    6.50    3.40
  -2 -17   1    1.40    1.80
   2 -17  -1    2.90    3.50
   1  17   0  160.48   12.10
  -1  17   0  141.59   12.40
   1  17   0  173.68    9.70
   1  17   0  142.29   12.00
  -1  17   0  155.78   12.60
  -1 -17   0  154.48   11.90
   1 -17   0  144.69    9.30
   1 -17   0  141.89   10.70
  -1 -17   0  159.28   11.90
   1 -17   0  158.28    9.80
   1 -17   0  150.38   10.80
  -1 -17   0  150.58    9.40
  -1 -17   0  151.98   11.70
  -1 -17   0  158.68    9.70
  -1 -17   0  163.38   11.70
   1 -17   0  162.68   13.10
   0  17  -1    0.90    2.50
   0  17   1   -0.50    2.40
   0  17  -1   -0.70    2.80
   0  17  -1    1.30    2.20
   0  17   1    2.50    2.80
   0  17   1    5.30    3.10
   0 -17  -1    6.60    3.50
   0 -17   1    0.00    1.40
   0 -17   1   -4.80    4.70
   0 -17   1    6.70    3.30
   0 -17  -1    4.60    2.40
   0 -17   1    1.90    2.70
   0 -17   1   -0.40    2.30
   0 -17   1   -0.40    1.60
   0 -17  -1    4.40    1.80
   0 -17  -1    2.20    1.90
   1  17  -2   60.29    7.70
   1  17  -2   68.39    8.50
   1  17  -2   68.19    5.80
  -1  17   2   67.79    8.20
  -1 -17   2   62.69    6.10
   1 -17  -2   59.49    8.20
  -1 -17   2   57.59    8.50
  -1 -17   2   69.29    6.20
   1 -17  -2   62.69    6.00
   1 -17  -2   61.49    6.20
   1 -17  -2   57.09    6.40
   1 -17  -2   58.19    6.80
  -1 -17   2   64.09    7.50
   2  17  -3   12.80    2.60
   2  17  -3    9.60    3.50
  -2 -17   3   20.90    5.20
   2 -17  -3   10.10    4.30
   2 -17  -3   14.30    5.60
  -2 -17   3   10.90    2.70
   2 -17  -3   12.30    4.00
  -2 -17   3   20.50    6.10
  -2 -17   3    6.20    2.50
   2 -17  -3   11.70    3.60
  -2 -17   3   -1.40    8.60
   2 -17  -3    5.00    2.90
   2 -17  -3   10.00    4.80
   3  17  -4    4.40    2.20
   3 -17  -4    5.90    3.30
  -3 -17   4    6.40    1.60
   3 -17  -4    9.20    3.00
  -3 -17   4    4.30    1.40
  -3  18   2   36.80    4.70
   3  18  -2   35.40    2.80
  -3 -18   2   42.20    3.50
  -3 -18   2   38.50    3.50
   3 -18  -2   30.00    4.70
   2  18  -1    4.80    2.50
   2  18  -1    5.20    1.70
   2 -18  -1   10.30    3.90
  -2 -18   1    6.30    6.40
   2 -18  -1    5.50    3.40
  -2 -18   1   -2.40    7.60
   2 -18  -1    5.10    2.90
  -2 -18   1    5.90    6.20
  -2 -18   1    7.60    2.00
  -2 -18   1    5.70    2.10
  -1  18   0   88.89    9.90
   1  18   0  103.49    9.30
   1  18   0   89.79    9.50
   1  18   0   90.49    7.20
  -1  18   0   75.19    9.40
   1 -18   0   81.39    7.20
   1 -18   0   77.39    8.50
  -1 -18   0   75.79    8.80
  -1 -18   0   90.69    9.40
   1 -18   0   94.59    7.40
  -1 -18   0   76.99    7.20
  -1 -18   0   87.59    9.30
   1 -18   0   98.09    9.90
  -1 -18   0   73.99   10.00
  -1 -18   0   82.09    7.00
   1 -18   0   80.29    8.20
   0  18   1   90.99    8.50
   0  18   1   89.69    9.50
   0  18  -1   86.09    7.50
   0  18  -1   85.09    9.40
   0  18  -1   92.49    8.60
   0  18   1   81.69    7.60
   0 -18  -1   95.09    8.40
   0 -18  -1   78.89    7.80
   0 -18   1   88.39    8.60
   0 -18  -1   91.69    8.00
   0 -18  -1  103.19    8.60
   0 -18  -1   88.99    8.10
   0 -18   1   74.29    7.80
   0 -18   1   91.09    7.70
   0 -18   1   87.19    7.50
   0 -18   1   89.39    8.80
   1  18  -2  179.98   10.20
  -1  18   2  187.88   13.50
   1  18  -2  195.88   13.30
  -1  18   2  174.68   14.30
   1  18  -2  183.38   12.70
   1 -18  -2  162.58   10.70
  -1 -18   2  196.08   13.00
  -1 -18   2  192.08   10.90
  -1 -18   2  177.98   10.30
  -1 -18   2  174.78   12.80
   1 -18  -2  174.28   11.70
   1 -18  -2  182.68   13.70
   1 -18  -2  173.78   11.20
  -1 -18   2  144.09   13.20
   2  18  -3   23.60    3.60
   2  18  -3   31.50    6.10
   2  18  -3   17.20    4.50
   2 -18  -3   23.70    4.90
  -2 -18   3   23.60    4.00
   2 -18  -3   39.10    8.00
   2 -18  -3   36.40    7.20
   2 -18  -3   29.00    6.00
   3  18  -4    2.60    2.00
   3 -18  -4   -2.60    3.30
  -3 -18   4    1.20    0.90
   3 -18  -4    5.00    2.00
  -3 -18   4    1.50    1.20
  -3  19   2   -0.70    1.20
  -3 -19   2    0.00    1.00
  -3 -19   2   -0.20    0.90
   3 -19  -2   -1.40    1.50
   2  19  -1    3.50    1.50
   2  19  -1    0.00    2.00
  -2 -19   1    0.30    1.10
   2 -19  -1   -3.70    2.10
  -2 -19   1    1.10    1.50
   2 -19  -1    1.60    4.10
  -1  19   0   68.49    8.60
   1  19   0   55.59    5.90
  -1  19   0   55.69    8.50
   1  19   0   74.59    7.90
   1 -19   0   67.29    8.20
  -1 -19   0   66.69    8.70
   1 -19   0   68.19    8.90
   1 -19   0   66.39    8.70
   1 -19   0   65.59    6.60
  -1 -19   0   57.19    8.50
  -1 -19   0   68.89    6.50
   1 -19   0   55.49    6.50
  -1 -19   0   56.39    9.40
  -1 -19   0   54.59    9.50
  -1 -19   0   64.39    6.60
   0  19   1   84.99    8.00
   0  19  -1   91.39    9.40
   0  19   1   84.49    8.40
   0  19   1   69.99    8.90
   0  19  -1   78.09    7.50
   0  19  -1   82.59    8.20
   0 -19  -1   72.69    8.00
   0 -19   1   79.19    7.50
   0 -19   1   81.29    8.40
   0 -19  -1   72.99    7.70
   0 -19  -1   68.99    7.80
   0 -19   1   85.49    7.80
   0 -19   1   70.49    8.70
   0 -19  -1   73.29    8.90
   0 -19  -1   80.49    8.70
   1  19  -2   43.50    6.70
  -1  19   2   57.29    7.80
  -1  19   2   40.80    7.50
   1  19  -2   54.69    5.40
   1 -19  -2   41.60    7.40
   1 -19  -2   56.09    6.80
   1 -19  -2   57.89    6.30
  -1 -19   2   52.09    5.50
  -1 -19   2   45.70    5.80
  -1 -19   2   39.70    7.00
  -1 -19   2   38.70    7.40
  -1 -19   2   37.80    8.40
   1 -19  -2   43.60    6.40
   1 -19  -2   44.10    7.00
   2  19  -3    2.20    2.20
   2  19  -3    1.70    1.60
   2  19  -3   -3.40    2.90
   2 -19  -3    1.90    5.70
  -2 -19   3    3.90    1.70
   2 -19  -3    2.70    2.80
   2 -19  -3    2.80    2.40
  -2 -19   3    1.50    1.40
   3  19  -4    5.70    2.00
  -3  19   4    4.40    1.50
  -3 -19   4    5.10    1.30
  -3 -19   4    5.00    1.50
   3 -19  -4    5.10    2.00
   2  20  -1   15.10    2.70
   2  20  -1   12.40    3.20
  -2 -20   1   16.90    3.20
  -2 -20   1   17.30    2.90
  -1  20   0    7.00    3.20
   1  20   0    4.10    2.00
   1  20   0   -3.00    4.60
   1  20   0    6.00    3.10
  -1 -20   0    5.60    7.70
  -1 -20   0    6.20    2.30
   1 -20   0    2.70    5.60
  -1 -20   0   13.60    4.80
   1 -20   0    3.40    3.30
   1 -20   0   10.70    5.40
   1 -20   0    4.30    3.40
  -1 -20   0    1.80    2.10
  -1 -20   0    7.90    6.20
  -1 -20   0   13.40    4.70
   0  20  -1  544.35   23.70
   0  20  -1  543.65   25.90
   0  20   1  496.75   22.90
   0  20   1  525.15   26.30
   0  20   1  556.34   24.10
   0  20  -1  485.25   22.00
   0 -20  -1  527.35   24.20
   0 -20   1  537.95   23.80
   0 -20  -1  553.94   25.00
   0 -20  -1  521.75   24.30
   0 -20  -1  516.05   23.90
   0 -20  -1  538.15   24.00
   0 -20   1  523.65   23.80
   0 -20   1  516.95   24.80
   0 -20   1  521.15   23.60
   1  20  -2    6.10    3.20
  -1  20   2    4.40    3.60
   1  20  -2    8.40    2.40
  -1  20   2    3.40    3.10
   1 -20  -2   10.00    4.60
   1 -20  -2    0.40    3.60
  -1 -20   2    8.40    2.60
  -1 -20   2    3.60    4.20
   1 -20  -2    3.30    2.80
   1 -20  -2   -0.20    4.60
  -1 -20   2    8.30    2.30
  -1 -20   2   -1.10    4.60
   2  20  -3   -0.80    1.90
   2  20  -3    6.80    2.20
   2  20  -3    1.80    2.80
   2 -20  -3    5.70    2.40
   2 -20  -3    4.20    4.20
  -2 -20   3    2.60    1.50
  -2 -20   3    2.70    1.80
   2  21  -1    6.60    1.90
   2  21  -1    2.30    2.50
   2  21  -1    1.20    1.80
   2 -21  -1    3.80    2.30
  -2 -21   1    4.70    1.40
  -2 -21   1    4.50    1.50
   1  21   0   66.39    6.20
   1  21   0   68.19    7.20
  -1  21   0   80.29    9.00
  -1 -21   0   69.49    6.50
   1 -21   0   57.89    8.10
  -1 -21   0   73.19    6.60
   0  21  -1   -0.60    2.60
   0  21   1    1.00    2.00
   0  21   1    0.80    2.70
   0  21  -1   -1.50    3.00
   0 -21   1   -0.50    3.40
   0 -21   1    4.00    3.10
   0 -21  -1   16.80    5.50
   0 -21  -1    1.50    3.40
   0 -21  -1    7.10    5.60
   0 -21  -1    0.90    3.40
   0 -21   1    6.90    2.60
   0 -21  -1    4.90    2.40
   1  21  -2    4.10    2.00
   1  21  -2    0.00    2.10
  -1  21   2    4.10    2.80
  -1  21   2    2.80    3.40
   1 -21  -2    0.10    2.80
   1 -21  -2    9.00    5.10
  -1 -21   2    2.30    2.40
   2  21  -3   11.80    3.10
   2  21  -3   11.00    3.70
  -2 -21   3   16.30    3.20
   2 -21  -3   19.50    4.00
  -2 -21   3   14.70    2.90
   2  22  -1    7.60    2.20
  -2 -22   1    7.10    2.10
   2 -22  -1    6.40    2.30
   1  22   0    3.30    1.80
   1  22   0    2.20    2.00
   1 -22   0   -2.10    2.70
  -1 -22   0    3.50    2.00
   0  22   1   10.70    3.70
   0  22  -1    6.80    2.70
   0 -22   1    5.60    2.40
   0 -22  -1    4.70    2.60
   0 -22  -1    8.30    7.30
   1  22  -2    2.50    1.90
   1  22  -2   -2.40    1.70
  -1  22   2   -4.20    2.50
   1 -22  -2   -0.90    2.30
  -1 -22   2    2.30    1.60
  -1 -22   2    3.50    2.40
   1 -22  -2   -8.80    6.80
   2  22  -3    1.20    2.90
   2  22  -3    0.80    1.60
  -2 -22   3    1.40    1.80
   2 -22  -3   -0.50    1.90
  -2 -22   3    2.00    1.20
   2  23  -1    6.90    2.70
  -2 -23   1    0.70    1.70
   2 -23  -1    3.70    1.90
   1  23   0  106.39    6.70
  -1  23   0  123.29    9.90
  -1 -23   0  120.29    8.30
   1 -23   0  103.19    9.30
   0  23   1  103.39    9.40
   0  23  -1  107.09    9.70
   0  23   1   99.19    9.40
   0 -23  -1  101.29    8.50
   0 -23   1  104.69    8.80
   1  23  -2    2.70    2.00
   1  23  -2    2.90    2.00
  -1  23   2    4.90    2.90
  -1 -23   2    5.30    2.50
   1 -23  -2    6.00    2.50
   2  23  -3    1.40    1.30
   2 -23  -3    1.90    1.40
  -2 -23   3   -3.30    2.00
  -1  24   0   12.40    3.50
   1  24   0   10.70    3.10
   1 -24   0   13.60    3.50
  -1 -24   0   15.50    3.10
   0  24  -1    4.40    2.40
   0  24   1    2.60    1.90
   0 -24   1    2.90    2.50
   0 -24  -1    5.40    2.30
   1  24  -2    3.90    2.00
  -1  24   2   -0.10    2.30
   1 -24  -2    2.50    2.10
  -1 -24   2    0.20    2.10
   1  25   0    0.40    1.50
  -1  25   0    2.70    2.30
  -1 -25   0    0.90    1.80
   1 -25   0   -3.70    1.80
   0  25   1    7.40    2.60
   0  25  -1    2.00    2.30
   0 -25  -1    7.00    2.50
   0 -25   1    5.20    2.50
  -1  25   2   -2.80    2.60
   1  25  -2    1.00    1.60
  -1 -25   2    2.30    2.40
   1 -25  -2    0.40    1.80
   0  26  -1   -1.20    1.80
   0  26   1    3.50    1.80
   0 -26  -1    2.00    1.90
   0 -26   1   -3.30    2.20
  -4   0   2   26.00    4.70
  -4   0   2   14.80    3.50
   4   0  -2   18.30    3.30
   4   0  -2   12.80    3.00
   3   0  -1  106.99    8.70
  -3   0   1  117.49   10.10
   3   0  -1  107.69    7.90
   3   0  -1   88.19   10.00
  -3   0   1   80.89   11.50
  -3   0   1   93.39    8.00
  -3   0   1   86.59    7.90
  -3   0   1  120.59    8.10
  -3   0   1   94.39   10.00
   3   0  -1  103.49    7.00
   3   0  -1   95.09    7.40
   2   0   0 1931.31   60.19
  -2   0   0 1829.92   61.49
   2   0   0 1941.11   60.39
  -2   0   0 1880.11   60.09
  -2   0   0 1941.81   60.39
  -2   0   0 1929.71   62.29
  -1   0  -1 2635.94   77.49
   1   0   1 2637.74   76.89
   1   0   1 2446.66   76.69
  -1   0  -1 2564.54   77.59
  -1   0  -1 2630.24   76.69
  -1   0  -1 2646.94   76.59
   0   0   2  362.96   10.70
   0   0   2  372.46   10.80
   0   0   2  394.86   11.10
   0   0   2  355.86   10.80
   0   0   2  342.87   10.90
   0   0  -2  367.76   10.90
  -1   0   3  346.87   13.20
  -1   0   3  346.57   12.70
  -1   0   3  358.76   13.30
   1   0  -3  344.27   12.00
  -1   0   3  368.46   13.00
   1   0  -3  361.76   11.90
   2   0  -4   22.40    2.50
  -2   0   4   31.90    4.20
  -2   0   4   28.20    3.90
  -2   0   4   24.10    3.70
  -2   0   4   28.80    3.90
   2   0  -4   21.50    2.70
   3   0  -5   51.19    8.90
  -3   0   5   53.99    8.70
   3   0  -5   45.00    3.90
  -3   0   5   50.19    6.60
   3   0  -5   39.30    7.10
  -3   0   5   58.79    8.10
  -3   0   5   51.09    7.10
   3   0  -5   51.09    6.50
  -3   0   5   46.00    6.10
  -3   0   5   53.79    6.90
   4   0  -6    2.30    1.70
  -4   0   6    2.60    1.40
  -4   0   6    7.80    3.90
  -4   1   2   15.40    3.60
   4   1  -2   11.50    2.50
   4  -1  -2    8.10    2.50
   4  -1  -2   13.80    2.80
  -4  -1   2   13.70    3.70
  -3   1   1   13.90    4.50
   3   1  -1   21.20    3.60
   3   1  -1   18.50    3.90
  -3   1   1   20.60    4.00
  -3   1   1   13.90    6.80
  -3   1   1   21.70    5.90
   3   1  -1   21.80    5.10
  -3   1   1    9.00    3.00
   3   1  -1   10.70    4.00
  -3   1   1   14.60    3.00
   3  -1  -1   14.00    3.50
   3  -1  -1   12.90    3.70
  -3  -1   1   14.20    3.90
  -3  -1   1    5.90    4.90
  -3  -1   1   12.50    5.00
  -3  -1   1   13.60    2.90
   3  -1  -1    9.30    3.00
  -3  -1   1   18.50    4.70
   3  -1  -1   19.00    5.70
  -2   1   0  160.18    8.80
  -2   1   0  164.78    9.00
   2   1   0  161.88    8.90
  -2   1   0  159.88    9.80
   2   1   0  165.98    9.00
  -2   1   0  164.78    9.80
   2  -1   0  171.98    9.40
  -2  -1   0  181.88    9.50
   2  -1   0  167.38    9.20
  -2  -1   0  167.48    9.30
  -2  -1   0  160.48   10.00
  -2  -1   0  160.38   10.20
  -1   1  -1  286.37   10.30
   1   1   1  275.17   10.50
  -1   1  -1  271.47   10.90
  -1   1  -1  267.27   10.70
   1   1   1  270.17   10.40
  -1   1  -1  273.67   10.20
  -1  -1  -1  290.67   11.20
  -1  -1  -1  278.17   10.40
  -1  -1  -1  280.87   10.40
  -1  -1  -1  278.07   11.20
   1  -1   1  274.47   10.60
   0   1   2   22.00    1.10
   0   1   2   22.70    1.30
   0   1   2   22.90    1.20
   0  -1  -2   22.90    1.20
   0  -1  -2   23.40    1.20
   0  -1  -2   22.70    1.30
  -1   1   3 4337.47  130.89
   1   1  -3 4621.74  128.89
  -1   1   3 4425.16  130.89
  -1   1   3 4390.26  130.39
  -1   1   3 4596.94  130.59
   1   1  -3 4570.74  129.29
  -1  -1   3 4403.06  130.19
  -1  -1   3 4412.16  130.39
  -1  -1   3 4439.26  130.99
  -1  -1   3 4518.95  130.99
   1  -1  -3 4536.25  129.69
   1  -1  -3 4398.46  129.69
  -2   1   4  656.53   24.70
  -2   1   4  656.53   25.00
   2   1  -4  683.63   21.80
  -2   1   4  655.83   25.70
   2   1  -4  641.54   22.50
  -2   1   4  679.33   25.80
  -2  -1   4  675.93   26.10
   2  -1  -4  695.83   23.30
  -2  -1   4  676.43   25.30
   2  -1  -4  690.73   23.00
  -2  -1   4  633.24   25.70
  -2  -1   4  642.64   24.80
   3   1  -5   23.80    2.70
  -3   1   5   26.80    5.30
  -3   1   5   22.80    5.20
   3   1  -5   20.40    5.20
  -3   1   5   25.40    4.80
  -3   1   5   18.80    4.60
  -3   1   5   22.70    5.00
   3   1  -5   19.40    3.90
  -3   1   5   21.60    5.80
   3   1  -5   21.50    6.50
  -3  -1   5   32.50    6.80
  -3  -1   5   16.70    5.10
  -3  -1   5   27.20    5.50
   3  -1  -5   18.30    4.70
   3  -1  -5   24.70    5.50
  -3  -1   5   16.60    4.40
  -3  -1   5   20.10    7.10
   3  -1  -5   24.10    3.20
  -3  -1   5   28.00    5.60
  -4   1   6    0.50    1.20
   4   1  -6    2.70    1.50
   4  -1  -6   -1.10    1.40
  -4  -1   6   -4.00    4.10
  -4  -1   6   -0.20    1.10
  -4   2   2    4.10    2.70
  -4   2   2    1.70    2.10
  -4  -2   2    6.80    3.30
  -4  -2   2    1.80    2.60
   4  -2  -2    3.20    2.30
   4  -2  -2   -0.40    1.40
  -3   2   1   66.09    8.80
   3   2  -1   58.69    8.70
   3   2  -1   74.29    8.30
   3   2  -1   69.89    6.10
  -3   2   1   72.39    6.50
   3   2  -1   59.69    6.60
  -3   2   1   64.19    7.60
  -3   2   1   68.89    6.60
   3   2  -1   67.19    5.70
  -3   2   1   79.99    6.70
   3  -2  -1   75.79    8.00
  -3  -2   1   60.99    7.00
  -3  -2   1   77.69    8.40
  -3  -2   1   69.39    6.60
   3  -2  -1   58.89    9.20
  -3  -2   1   70.59    9.60
  -3  -2   1   80.09    7.60
   3  -2  -1   80.89    6.90
   3  -2  -1   60.59    6.20
  -3  -2   1   60.89    8.40
   2   2   0    7.60    2.10
  -2   2   0    6.80    2.00
   2   2   0    9.80    2.40
  -2   2   0    9.20    2.60
  -2   2   0    5.60    2.30
  -2   2   0   11.20    2.40
  -2  -2   0    7.30    2.60
  -2  -2   0    6.80    2.40
  -2  -2   0    6.40    2.20
   2  -2   0    7.80    2.70
  -2  -2   0    9.40    2.60
   1   2   1 2712.43   81.19
  -1   2  -1 2759.22   80.69
   1   2   1 2795.62   81.39
  -1   2  -1 2804.62   80.89
  -1   2  -1 2789.62   81.49
  -1   2  -1 2637.64   81.69
  -1  -2  -1 2656.73   81.09
  -1  -2  -1 2760.52   82.29
  -1  -2  -1 2775.62   82.19
   1  -2   1 2924.71   81.69
  -1  -2  -1 2613.24   81.19
   1  -2   1 2765.82   81.49
   0   2   2   73.99    3.00
   0   2   2   73.89    3.00
   0   2   2   73.49    2.90
   0  -2  -2   76.29    3.00
   0  -2  -2   75.39    3.10
   0  -2  -2   73.49    3.00
   0  -2  -2   79.29    3.10
  -1   2   3  418.46   15.40
  -1   2   3  416.06   15.40
   1   2  -3  435.26   13.00
   1   2  -3  431.76   13.00
   1   2  -3  457.55   13.90
  -1   2   3  441.16   15.20
  -1   2   3  423.66   15.10
  -1  -2   3  426.66   15.40
   1  -2  -3  439.36   14.70
   1  -2  -3  424.86   14.60
  -1  -2   3  426.66   14.70
  -1  -2   3  417.56   15.50
  -2   2   4  158.88    9.30
  -2   2   4  163.98    9.90
  -2   2   4  159.48    9.20
   2   2  -4  164.38    6.60
   2   2  -4  166.98    7.60
   2   2  -4  164.08    6.30
  -2   2   4  181.68   10.20
  -2  -2   4  169.68    9.80
  -2  -2   4  172.68    9.70
  -2  -2   4  185.68   10.70
   2  -2  -4  165.98    8.30
   2  -2  -4  151.48    8.10
  -2  -2   4  169.38   10.40
  -3   2   5    0.80    2.70
  -3   2   5    2.10    2.60
   3   2  -5    5.40    3.10
  -3   2   5   -3.50    2.20
  -3   2   5    2.40    2.50
  -3   2   5    2.40    3.40
   3   2  -5    1.40    2.80
   3   2  -5   -4.10    4.40
  -3   2   5   -1.90    4.20
  -3  -2   5   -1.00    2.80
   3  -2  -5    0.50    1.60
   3  -2  -5    5.20    2.90
  -3  -2   5   -1.80    2.80
  -3  -2   5    2.90    2.40
  -3  -2   5   -0.50    5.50
   3  -2  -5    3.20    2.80
   4   2  -6    2.60    1.60
  -4   2   6    2.80    1.30
  -4   2   6    7.30    3.10
  -4  -2   6    2.10    1.30
   4  -2  -6    0.20    1.80
   4   3  -2    3.70    1.90
   4   3  -2   -2.20    2.00
  -4   3   2    1.80    2.60
  -4   3   2   -2.00    2.00
   4  -3  -2    1.00    1.90
  -4  -3   2   -0.10    2.50
  -4  -3   2    2.90    1.50
  -4  -3   2    1.80    3.40
   4  -3  -2    4.60    1.80
   3   3  -1   17.50    4.80
  -3   3   1   10.50    4.60
   3   3  -1    8.10    2.50
  -3   3   1   14.10    3.40
   3   3  -1   10.90    2.90
   3   3  -1   18.20    3.40
  -3   3   1   13.90    2.80
  -3   3   1    8.10    3.10
  -3   3   1   11.00    3.70
  -3  -3   1   -0.10    4.90
   3  -3  -1   12.00    4.50
  -3  -3   1    4.00    3.70
   3  -3  -1    9.90    4.10
  -3  -3   1    8.50    2.50
   3  -3  -1   12.30    3.30
  -3  -3   1   11.40    3.90
  -3  -3   1   13.40    3.60
   2   3   0   43.60    4.20
  -2   3   0   46.00    4.10
  -2   3   0   40.30    4.00
   2   3   0   45.30    4.30
  -2   3   0   41.10    4.90
  -2   3   0   44.00    4.90
  -2  -3   0   45.70    4.80
   2  -3   0   45.60    4.60
  -2  -3   0   42.30    5.10
  -2  -3   0   47.80    4.90
   2  -3   0   42.50    4.60
  -2  -3   0   49.40    5.50
   1  -3   1 9999.00  288.17
   0   3   2    3.50    0.60
   0   3   2    3.20    0.70
   0   3   2    3.50    0.60
   0  -3  -2    4.40    0.80
   0  -3  -2    3.80    0.80
   0  -3  -2    3.20    0.70
   0  -3  -2    3.30    0.60
  -1   3   3 1159.08   36.20
  -1   3   3 1114.79   36.40
  -1   3   3 1167.08   36.50
   1   3  -3 1194.38   34.50
  -1   3   3 1204.38   36.40
   1  -3  -3 1144.99   35.90
  -1  -3   3 1127.89   36.40
  -1  -3   3 1134.09   36.60
   1  -3  -3 1203.88   36.10
  -1  -3   3 1172.28   35.80
  -2   3   4    8.40    2.40
  -2   3   4    7.70    2.30
  -2   3   4   10.40    2.90
   2   3  -4   10.30    1.80
  -2   3   4    8.90    2.40
   2  -3  -4   11.80    2.20
   2  -3  -4    7.60    2.00
  -2  -3   4    7.00    2.60
  -2  -3   4    8.80    3.10
  -2  -3   4    8.00    3.50
  -2  -3   4   11.40    3.20
  -3   3   5    4.00    2.80
   3   3  -5    6.00    3.20
  -3   3   5   -1.30    2.60
   3   3  -5    0.80    3.50
  -3   3   5    4.60    2.70
  -3   3   5    4.60    2.90
  -3   3   5    1.80    4.50
   3   3  -5    1.60    4.70
  -3   3   5    3.70    3.90
   3  -3  -5    1.50    2.20
   3  -3  -5    6.00    3.50
  -3  -3   5   12.20    3.80
  -3  -3   5    1.90    3.10
  -3  -3   5    5.50    4.00
  -3  -3   5    9.60    3.70
   3  -3  -5    3.10    2.00
  -3  -3   5    5.30    2.80
   3  -3  -5    5.00    3.50
  -4   3   6    3.20    3.00
   4   3  -6    2.80    1.60
  -4   3   6   -1.10    2.50
   4  -3  -6    4.50    2.10
  -4  -3   6    4.90    1.60
  -4   4   2    1.30    2.40
   4   4  -2    1.40    1.40
  -4  -4   2    3.60    2.60
  -4  -4   2    0.40    1.40
   4  -4  -2    2.20    1.60
  -4  -4   2    3.00    3.80
   4  -4  -2    3.60    2.20
   3   4  -1    3.90    3.20
  -3   4   1   10.30    2.60
   3   4  -1    7.80    2.40
   3   4  -1    7.00    2.40
  -3   4   1    8.00    3.40
   3   4  -1    1.90    3.30
   3   4  -1    9.80    2.60
  -3   4   1    3.70    2.30
  -3   4   1   11.80    3.90
  -3  -4   1    5.40    2.20
   3  -4  -1    7.00    3.50
  -3  -4   1    4.50    4.30
   3  -4  -1    3.50    2.30
  -3  -4   1   -0.60    4.90
  -3  -4   1    2.20    2.80
  -3  -4   1    5.10    3.30
   3  -4  -1    7.10    3.00
  -3  -4   1    0.80    3.10
   3  -4  -1   10.60    4.10
   2   4   0    3.00    1.60
   2   4   0    2.70    1.30
  -2   4   0    0.00    0.90
  -2   4   0    2.80    1.50
  -2  -4   0    0.70    1.90
   2  -4   0    0.90    1.70
  -2  -4   0   -0.30    1.90
  -2  -4   0    1.80    1.60
   2  -4   0    1.60    1.40
  -2  -4   0    1.70    2.10
  -1   4  -1 1017.50   30.80
  -1   4  -1  979.90   31.30
  -1   4  -1  963.30   30.40
   1   4   1 1028.00   31.40
   1   4   1 1010.90   31.40
  -1   4  -1  971.80   30.20
   1  -4   1  970.00   31.60
  -1  -4  -1  993.60   31.60
  -1  -4  -1  972.20   32.30
   1  -4   1  996.20   31.70
  -1  -4  -1 1001.80   32.50
  -1  -4  -1 1011.50   31.50
   0   4   2 1590.44   46.20
   0   4   2 1556.04   46.20
   0   4   2 1571.94   46.20
   0  -4  -2 1516.75   46.40
   0  -4  -2 1606.54   46.40
   0  -4  -2 1616.14   46.40
   0  -4  -2 1534.85   46.30
   1   4  -3  413.56   12.30
  -1   4   3  402.56   14.50
  -1   4   3  397.46   14.60
  -1   4   3  393.56   14.60
   1   4  -3  416.96   12.40
  -1   4   3  406.86   14.40
  -1  -4   3  392.06   14.50
   1  -4  -3  401.86   14.30
   1  -4  -3  402.76   14.50
  -1  -4   3  402.96   14.90
  -1  -4   3  400.66   14.00
  -2   4   4    6.30    2.20
   2   4  -4   10.60    1.50
  -2   4   4    7.20    2.60
  -2  -4   4    6.70    2.70
  -2  -4   4   10.60    3.00
  -2  -4   4    4.30    2.70
   2  -4  -4    7.10    2.00
   2  -4  -4    8.10    2.10
  -3   4   5   30.70    5.10
  -3   4   5   34.60    5.30
  -3   4   5   39.40    5.90
   3   4  -5   28.10    5.80
  -3   4   5   34.70    7.40
  -3   4   5   30.30    6.50
  -3   4   5   32.10    5.30
  -3  -4   5   20.40    5.20
  -3  -4   5   26.20    6.00
   3  -4  -5   25.80    5.40
  -3  -4   5   25.50    5.90
   3  -4  -5   23.60    5.40
   3  -4  -5   33.40    3.90
  -3  -4   5   27.80    5.40
  -3  -4   5   29.80    6.50
  -4   4   6    1.10    2.60
   4   4  -6    3.10    1.40
  -4  -4   6    3.20    1.20
   4  -4  -6    6.00    2.30
   4   5  -2   -2.10    1.20
  -4   5   2   -0.40    1.50
  -4  -5   2   -1.30    2.40
  -4  -5   2    1.20    1.40
   4  -5  -2   -1.50    1.90
   4  -5  -2    0.10    1.40
   3   5  -1   34.40    6.70
  -3   5   1   37.10    6.30
   3   5  -1   35.90    5.50
  -3   5   1   34.60    4.40
  -3   5   1   40.40    5.50
  -3   5   1   38.90    4.60
   3   5  -1   43.60    5.10
  -3   5   1   33.10    7.10
   3   5  -1   35.50    4.00
  -3  -5   1   37.30    4.80
   3  -5  -1   26.50    5.90
  -3  -5   1   36.30    7.60
  -3  -5   1   25.40    6.30
   3  -5  -1   38.10    5.10
  -3  -5   1   43.10    6.30
   3  -5  -1   39.20    5.30
   3  -5  -1   38.40    7.10
  -3  -5   1   26.40    5.50
  -2   5   0  108.89    7.50
  -2   5   0  130.59    7.10
   2   5   0  129.09    7.30
   2   5   0  129.29    7.50
  -2   5   0  131.89    7.00
  -2   5   0  123.39    8.00
  -2  -5   0  119.19    8.20
  -2  -5   0  128.59    8.30
  -2  -5   0  115.79    9.00
  -2  -5   0  122.79    9.30
   2  -5   0  124.99    8.20
   2  -5   0  111.79    8.10
  -1   5  -1    2.30    0.90
   1   5   1    1.60    1.00
  -1   5  -1    1.10    0.80
   1   5   1    0.70    0.70
  -1  -5  -1   -0.30    0.90
   1  -5   1    0.90    1.00
  -1  -5  -1    1.40    0.90
   1  -5   1    2.50    1.40
  -1  -5  -1    0.90    1.30
   0   5   2 2794.22   81.09
   0   5   2 2767.82   81.29
   0  -5   2 2887.71   80.69
   0  -5  -2 2627.94   81.39
   0  -5  -2 2872.61   81.59
  -1   5   3  206.08    8.80
  -1   5   3  212.48    8.70
  -1   5   3  196.18    8.50
  -1   5   3  212.78    8.80
   1  -5  -3  201.68    8.60
   1  -5  -3  207.68    9.00
  -1  -5   3  202.68    9.10
  -1  -5   3  212.58    8.40
  -1  -5   3  218.28    9.00
  -2   5   4    3.80    1.70
   2   5  -4    5.80    1.60
  -2   5   4    4.00    3.00
  -2   5   4    4.80    1.90
   2   5  -4    3.70    1.00
  -2   5   4    2.80    1.90
   2   5  -4    1.70    2.90
  -2   5   4    3.80    2.10
  -2  -5   4    5.40    2.50
  -2  -5   4    1.50    2.20
   2  -5  -4    3.50    1.70
   2  -5  -4   -1.10    3.50
  -2  -5   4    4.70    2.30
  -2  -5   4    0.30    3.50
   2  -5  -4    6.10    1.80
  -3   5   5   60.39    6.40
  -3   5   5   46.20    6.20
   3   5  -5   50.49    9.00
  -3   5   5   60.99    9.70
   3   5  -5   67.09    7.00
  -3   5   5   59.19    7.20
  -3   5   5   53.69    6.00
  -3  -5   5   55.59    8.30
  -3  -5   5   54.19    7.50
  -3  -5   5   56.19    7.30
   3  -5  -5   70.39    9.10
  -3  -5   5   55.39    7.90
  -3  -5   5   42.00    8.10
   3  -5  -5   64.29    7.80
   3  -5  -5   50.19    5.00
   3  -5  -5   55.89    5.10
  -4   5   6   -0.20    2.10
   4   5  -6    2.10    1.30
  -4  -5   6   -0.60    1.00
   4  -5  -6   -0.80    1.60
   4   6  -2   -0.80    1.40
  -4   6   2    2.20    1.70
  -4  -6   2    0.00    2.70
  -4  -6   2    4.00    1.20
   4  -6  -2    0.80    1.70
   4  -6  -2    1.60    1.60
   3   6  -1    7.90    2.30
   3   6  -1   10.30    3.00
   3   6  -1   10.90    2.80
  -3   6   1    6.60    3.80
  -3   6   1    3.90    2.40
   3   6  -1    6.50    3.70
  -3   6   1   11.90    3.90
  -3  -6   1    4.20    3.40
  -3  -6   1    6.60    4.50
   3  -6  -1    2.00    3.20
   3  -6  -1    7.30    2.90
  -3  -6   1    8.20    5.20
  -3  -6   1    4.70    2.00
   3  -6  -1    8.30    2.90
  -3  -6   1    3.70    3.60
   3  -6  -1    0.80    4.00
  -3  -6   1   13.50    4.60
   2   6   0  312.37   13.00
  -2   6   0  308.77   12.80
  -2   6   0  302.57   13.50
   2   6   0  325.97   16.50
   2   6   0  313.87   13.50
  -2   6   0  307.57   14.20
  -2   6   0  308.37   12.50
   2  -6   0  309.57   14.90
  -2  -6   0  307.87   14.70
   2  -6   0  291.47   14.20
  -2  -6   0  305.87   16.20
  -2  -6   0  303.77   16.10
  -2  -6   0  334.17   15.10
  -1   6  -1    2.80    0.80
  -1   6  -1    3.40    0.70
  -1   6  -1    2.70    0.80
  -1   6  -1    1.90    0.90
   1   6   1    3.30    1.20
   1   6   1    1.00    0.80
  -1  -6  -1    2.20    1.30
  -1  -6  -1    1.50    1.00
   1  -6   1    3.10    1.40
  -1  -6  -1    1.00    1.00
  -1  -6  -1    1.50    1.00
   1  -6   1    4.30    1.80
   0   6   2    6.70    1.10
   0   6   2    6.40    1.00
   0   6   2    4.80    1.10
   0  -6   2    5.00    0.90
   0  -6   2    4.60    1.20
   0  -6   2    5.40    0.80
   0  -6  -2    4.30    1.30
   0  -6  -2    6.30    1.20
   0  -6  -2    4.00    1.00
   0  -6  -2    6.40    1.10
  -1   6   3  299.37   11.30
  -1   6   3  296.87   11.40
  -1   6   3  295.47   11.20
  -1   6   3  300.47   11.50
  -1  -6   3  287.37   11.10
   1  -6  -3  293.87   11.90
  -1  -6   3  292.07   11.60
   1  -6  -3  289.77   11.50
  -1  -6   3  294.87   12.00
   2   6  -4    4.20    4.20
  -2   6   4   14.70    2.90
  -2   6   4   10.10    2.50
  -2   6   4   13.80    3.10
   2   6  -4   15.20    3.60
  -2   6   4    7.30    2.70
   2  -6  -4    9.70    4.90
   2  -6  -4   12.50    2.70
  -2  -6   4   12.40    3.50
  -2  -6   4    9.40    4.70
  -2  -6   4    8.60    3.60
   2  -6  -4    7.90    4.00
   2  -6  -4   11.10    2.60
  -2  -6   4   11.80    3.30
  -3   6   5    4.20    2.80
   3   6  -5    6.10    2.80
  -3   6   5    3.50    2.80
   3   6  -5    0.90    5.60
  -3   6   5   10.80    3.50
   3   6  -5    3.10    3.70
  -3   6   5    6.30    2.90
  -3  -6   5    9.10    3.30
  -3  -6   5   12.00    4.10
  -3  -6   5    6.30    3.60
   3  -6  -5    3.20    3.30
   3  -6  -5    9.70    4.60
  -3  -6   5   19.30    6.10
  -3  -6   5    9.90    4.30
   3  -6  -5    8.90    2.60
   4   6  -6    3.60    1.50
  -4   6   6   -1.40    2.00
  -4  -6   6    2.80    1.30
   4  -6  -6   -2.50    1.40
   4   7  -2    3.60    1.30
  -4   7   2    1.50    2.00
  -4  -7   2   -0.70    2.70
   4  -7  -2    0.50    1.90
  -4  -7   2    1.40    1.20
   4  -7  -2    3.40    1.60
   3   7  -1   12.30    4.10
  -3   7   1   10.00    2.50
  -3   7   1    2.60    3.60
  -3   7   1    6.40    3.60
   3   7  -1   10.40    2.90
  -3   7   1   12.00    2.90
   3  -7  -1   17.50    4.50
  -3  -7   1    7.90    2.20
   3  -7  -1    8.50    3.60
   3  -7  -1    9.60    3.30
   3  -7  -1    5.10    4.20
  -3  -7   1   15.00    4.90
  -3  -7   1   15.50    5.40
  -3  -7   1    7.80    5.60
  -3  -7   1   10.20    4.10
  -3  -7   1   11.70    4.70
   2   7   0    0.80    2.30
  -2   7   0   -1.60    2.80
  -2   7   0   -1.50    1.10
  -2   7   0   -1.70    1.50
   2   7   0    2.40    3.70
   2   7   0    3.30    1.50
  -2   7   0    1.10    1.10
   2  -7   0    0.60    1.50
  -2  -7   0    2.30    2.30
   2  -7   0    5.90    2.30
   2  -7   0    1.70    3.20
  -2  -7   0    0.60    2.40
  -2  -7   0    1.50    2.20
  -2  -7   0    4.40    2.40
  -2  -7   0   -0.70    2.10
  -1   7  -1   52.89    3.40
   1   7   1   56.49    3.80
   1   7   1   55.49    3.90
  -1   7  -1   60.39    3.00
  -1   7  -1   51.89    3.20
  -1   7  -1   55.79    2.60
  -1  -7  -1   61.49    4.40
  -1  -7  -1   48.40    4.30
   1  -7   1   58.59    4.60
  -1  -7  -1   60.89    4.30
   1  -7   1   53.49    4.40
  -1  -7  -1   58.49    4.60
   0   7   2   37.60    2.50
   0   7   2   39.40    2.60
   0  -7   2   41.50    2.40
   0  -7   2   41.00    2.80
   0  -7  -2   39.20    2.70
   0  -7  -2   37.40    2.80
   0  -7  -2   39.90    2.70
   0  -7  -2   45.70    3.00
   0  -7   2   39.40    2.40
  -1   7   3  821.02   26.30
  -1   7   3  812.42   26.30
  -1   7   3  836.42   26.60
  -1   7   3  804.42   26.40
   1  -7  -3  798.52   27.30
   1  -7  -3  811.02   26.70
  -1  -7   3  795.82   27.30
  -1  -7   3  811.52   27.00
   1  -7  -3  826.72   27.00
  -2   7   4   11.50    3.20
   2   7  -4   13.30    3.10
  -2   7   4   12.10    2.90
  -2   7   4   10.00    2.50
   2   7  -4   14.10    4.50
  -2   7   4    6.30    2.50
   2   7  -4    6.90    4.20
   2  -7  -4   -0.30    4.30
   2  -7  -4    7.70    3.70
  -2  -7   4   15.20    3.90
  -2  -7   4   14.60    3.50
  -2  -7   4   10.10    3.20
   2  -7  -4    8.80    2.40
   2  -7  -4    8.40    2.40
  -2  -7   4   10.20    4.70
   3   7  -5    2.10    3.00
  -3   7   5   -1.20    2.00
  -3   7   5    0.10    2.50
   3   7  -5    0.90    1.80
  -3   7   5   -5.00    2.70
   3   7  -5   -1.80    4.40
  -3   7   5    4.70    2.40
  -3  -7   5    5.20    2.10
   3  -7  -5   -1.70    3.20
  -3  -7   5   -2.00    4.40
  -3  -7   5    1.40    4.30
   3  -7  -5    3.90    3.90
   3  -7  -5    4.60    2.10
   3  -7  -5   -2.80    2.60
  -3  -7   5   -2.10    3.00
  -4   7   6   -0.90    2.10
   4   7  -6   -0.70    0.90
   4  -7  -6   -1.70    3.50
   4  -7  -6   -0.40    1.60
  -4  -7   6   -0.50    0.90
   4   8  -2    0.10    1.10
  -4   8   2   -0.50    1.70
   4  -8  -2   -1.30    2.00
  -4  -8   2   -0.10    1.10
  -3   8   1    0.60    2.30
  -3   8   1    2.40    1.60
  -3   8   1    9.30    4.00
   3   8  -1    0.40    2.30
   3   8  -1    0.30    3.00
   3   8  -1    2.00    2.30
  -3  -8   1   -1.20    1.30
   3  -8  -1    1.10    2.40
   3  -8  -1    1.20    2.80
  -3  -8   1   -3.00    3.50
  -3  -8   1   -4.90    4.90
   3  -8  -1    2.60    4.00
   3  -8  -1   -1.00    3.20
  -3  -8   1    4.80    3.60
  -3  -8   1   -4.10    3.50
   2   8   0   20.80    3.10
  -2   8   0   22.60    2.40
   2   8   0   30.70    4.70
  -2   8   0   26.00    2.80
   2   8   0   18.90    2.70
  -2   8   0   26.20    3.60
   2   8   0   21.50    5.70
   2   8   0   24.80    4.80
  -2  -8   0   16.60    3.30
   2  -8   0   24.20    4.10
  -2  -8   0   24.20    4.20
   2  -8   0   19.10    4.00
   2  -8   0   26.80    5.80
  -2  -8   0   21.10    4.90
  -2  -8   0   17.20    4.60
  -2  -8   0   28.70    4.60
  -1   8  -1  298.97    9.30
   1   8   1  298.27   11.70
  -1   8  -1  299.87   11.00
   1   8   1  301.97   11.50
  -1   8  -1  302.87   10.20
  -1   8  -1  300.37    9.50
  -1  -8  -1  305.07   12.40
   1  -8   1  292.97   12.60
   1  -8   1  289.17   12.40
  -1  -8  -1  286.17   12.90
  -1  -8  -1  298.07   12.40
  -1  -8  -1  285.97   13.10
   0   8   2  101.69    4.70
   0   8   2   97.69    4.70
   0  -8  -2   97.49    5.00
   0  -8   2   90.99    4.30
   0  -8  -2   94.99    5.20
   0  -8  -2  103.49    5.30
   0  -8   2   95.59    5.00
   0  -8  -2  104.09    5.10
   0  -8   2   97.69    4.40
  -1   8   3  539.05   18.90
  -1   8   3  531.75   18.90
  -1   8   3  579.24   19.30
  -1   8   3  520.55   21.90
  -1   8   3  541.85   18.80
   1  -8  -3  551.74   19.50
  -1  -8   3  565.74   20.30
  -1  -8   3  598.34   20.90
   1  -8  -3  553.84   19.80
  -1  -8   3  548.95   19.80
  -1  -8   3  554.44   19.50
   1  -8  -3  556.64   20.20
  -2   8   4    4.80    1.80
   2   8  -4    3.00    2.20
   2   8  -4    5.10    4.30
  -2   8   4    3.80    1.70
   2   8  -4    5.10    3.40
  -2   8   4    9.70    3.10
  -2   8   4    4.10    1.70
  -2   8   4   -0.20    1.90
  -2   8   4   -0.80    4.40
  -2  -8   4    0.30    2.20
   2  -8  -4    2.70    3.30
   2  -8  -4    5.60    1.90
   2  -8  -4    2.90    1.80
  -2  -8   4    0.60    2.20
  -2  -8   4    3.50    4.30
  -2  -8   4    0.80    2.80
   2  -8  -4    7.10    2.30
  -3   8   5   -1.40    2.70
   3   8  -5    2.00    3.90
  -3   8   5    4.30    2.30
  -3   8   5   -1.60    1.90
   3   8  -5   -0.70    2.90
   3   8  -5   -1.80    1.60
  -3   8   5   -0.60    2.80
   3  -8  -5   -0.10    4.00
  -3  -8   5    8.30    5.50
  -3  -8   5   -1.80    1.80
   3  -8  -5    0.20    2.50
  -3  -8   5   -2.10    3.80
  -3  -8   5   -2.00    3.30
   3  -8  -5   -3.10    1.80
   3  -8  -5   -5.20    2.90
   4   8  -6   12.90    1.90
  -4   8   6   12.20    3.00
   4  -8  -6    6.60    2.40
  -4  -8   6   12.80    2.10
   4  -8  -6    9.50    2.50
   4   9  -2    1.00    1.10
  -4   9   2    3.20    1.80
  -4  -9   2   -0.20    1.10
   4  -9  -2    0.40    1.90
   4  -9  -2   -2.70    1.50
  -4  -9   2   -1.80    0.90
  -3   9   1    2.10    1.60
   3   9  -1    1.40    2.60
  -3   9   1    4.50    4.60
  -3  -9   1   -4.90    3.90
  -3  -9   1   -0.20    3.90
   3  -9  -1    5.60    3.60
   3  -9  -1    0.90    2.80
   3  -9  -1    1.50    4.50
  -3  -9   1    5.40    3.60
   3  -9  -1    1.60    2.50
  -3  -9   1   -0.70    1.40
  -3  -9   1   -1.30    3.50
  -3  -9   1    9.30    6.00
  -2   9   0    3.90    1.50
   2   9   0    4.00    1.70
   2   9   0    1.50    3.20
   2   9   0   -1.10    3.50
  -2   9   0    4.30    2.10
   2   9   0    3.60    1.20
  -2   9   0    4.50    1.10
   2   9   0    2.10    2.20
   2   9   0    6.30    2.50
   2  -9   0   -0.60    3.80
  -2  -9   0    8.40    3.30
  -2  -9   0    2.10    2.40
  -2  -9   0    4.60    2.90
   2  -9   0    1.70    2.20
  -2  -9   0    1.30    2.00
  -2  -9   0    3.30    2.60
  -1   9  -1   84.79    7.50
   1   9   1   80.49    4.80
   1   9   1   82.19    5.10
  -1   9  -1   81.69    3.70
  -1   9  -1   82.89    4.50
  -1  -9  -1   79.39    5.60
  -1  -9  -1   86.79    5.80
  -1  -9  -1   79.39    6.10
   1  -9   1   87.89    6.00
   1  -9   1   90.19    6.00
  -1  -9  -1   82.39    6.00
   0   9   2 1888.51   56.49
   0  -9  -2 1917.41   57.29
   0  -9   2 1837.62   56.99
   0  -9  -2 1937.31   57.49
   0  -9   2 1836.22   56.19
   0  -9  -2 1902.41   57.19
   0  -9  -2 1900.21   57.39
  -1   9   3   21.10    2.40
  -1   9   3   20.50    2.40
  -1   9   3   23.40    2.60
  -1   9   3   15.20    3.80
  -1   9   3   21.20    2.30
  -1  -9   3   21.90    3.00
   1  -9  -3   26.20    3.00
  -1  -9   3   15.90    2.60
  -1  -9   3   17.10    3.20
   1  -9  -3   20.20    2.80
  -1  -9   3   19.80    3.90
   1  -9  -3   20.90    2.70
  -2   9   4  201.08   12.40
   2   9  -4  199.08   13.60
  -2   9   4  205.98   10.20
  -2   9   4  201.18   10.10
   2   9  -4  211.88   10.90
  -2   9   4  219.38   13.70
   2   9  -4  204.28   14.60
  -2   9   4  209.78   10.70
  -2   9   4  196.58   10.60
  -2  -9   4  204.18   12.80
   2  -9  -4  205.68   11.20
  -2  -9   4  203.18   13.80
  -2  -9   4  214.68   13.30
   2  -9  -4  201.28   11.10
   2  -9  -4  222.98   14.50
  -2  -9   4  194.88   12.30
  -2  -9   4  197.18   13.30
   2  -9  -4  200.18   14.90
   2  -9  -4  206.58   10.90
  -3   9   5    3.60    2.60
  -3   9   5    5.70    2.90
   3   9  -5   11.10    4.00
   3   9  -5    7.90    2.50
   3   9  -5    9.90    3.50
  -3   9   5    7.70    2.50
  -3   9   5   10.30    3.60
  -3  -9   5   11.10    3.10
  -3  -9   5   20.50    6.90
   3  -9  -5   17.40    5.90
   3  -9  -5    9.10    2.90
  -3  -9   5   14.70    6.70
   3  -9  -5   17.00    4.30
  -3  -9   5    3.60    3.80
   3  -9  -5   15.00    3.30
  -3  -9   5   18.50    5.20
  -4   9   6   23.10    4.10
   4   9  -6   22.30    2.10
  -4  -9   6   22.80    2.60
   4  -9  -6   20.90    4.20
   4  10  -2   -0.10    0.90
  -4  10   2    4.40    1.90
   4 -10  -2    0.00    1.40
  -4 -10   2    0.50    0.80
  -4 -10   2    0.20    1.00
   3  10  -1    3.10    2.00
   3  10  -1    3.40    2.70
  -3  10   1    1.80    1.40
  -3 -10   1   -5.00    4.10
  -3 -10   1   -6.00    4.10
   3 -10  -1   -5.10    4.10
  -3 -10   1   -3.60    4.50
   3 -10  -1    2.90    3.70
   3 -10  -1    0.20    3.30
   3 -10  -1    3.20    3.00
  -3 -10   1    6.50    4.50
  -3 -10   1    4.20    1.80
  -3 -10   1   15.30    7.00
   2  10   0   47.30    5.70
   2  10   0   55.99    4.30
  -2  10   0   55.39    5.10
   2  10   0   56.99    7.70
   2  10   0   46.30    8.10
  -2  10   0   50.09    2.50
   2  10   0   53.59    5.70
  -2  10   0   46.20    3.70
  -2 -10   0   41.60    6.30
  -2 -10   0   55.59    6.40
  -2 -10   0   49.70    5.30
  -2 -10   0   55.59    7.10
   2 -10   0   51.49    8.10
   2 -10   0   76.89   13.30
  -2 -10   0   51.09    6.90
   2 -10   0   53.69    5.60
   2 -10   0   54.89    5.90
  -1  10  -1   89.89    6.20
  -1  10  -1   98.99    5.10
   1  10   1   87.99    7.40
  -1  10  -1   85.89    8.00
  -1  10  -1   98.79    4.10
   1  10   1   93.89    5.10
   1  10   1  100.59    5.80
  -1 -10  -1  106.79    7.20
   1 -10   1  100.49    6.80
   1 -10   1  100.19    6.90
  -1 -10  -1  102.09    6.70
  -1 -10  -1   94.49    7.00
   0  10   2    3.70    1.10
   0  10   2    6.80    2.70
   0  10   2    6.50    1.30
   0 -10   2    5.40    1.20
   0 -10   2    2.90    4.70
   0 -10  -2    5.20    1.50
   0 -10   2    6.10    1.20
   0 -10  -2    5.00    1.80
   0 -10   2    7.30    1.90
   0 -10  -2    7.10    1.50
  -1  10   3   82.59    5.20
  -1  10   3   81.49    7.40
  -1  10   3   87.39    4.90
  -1  10   3   86.29    5.20
  -1 -10   3   78.59    6.10
  -1 -10   3   67.29    6.90
  -1 -10   3   85.29    5.80
   1 -10  -3   81.39    5.70
   1 -10  -3   86.89    5.90
   1 -10  -3   86.79    5.40
   1 -10  -3   88.39    5.60
  -1 -10   3   78.99    5.90
  -2  10   4   64.19    7.60
  -2  10   4   53.09    5.20
   2  10  -4   60.49    5.40
   2  10  -4   61.49    7.90
  -2  10   4   49.99    4.50
  -2  10   4   56.49    8.10
  -2  10   4   47.90    4.50
   2  10  -4   47.70    7.60
  -2  10   4   52.59    6.40
   2 -10  -4   38.60    7.80
   2 -10  -4   55.49    5.40
  -2 -10   4   51.19    6.60
   2 -10  -4   51.49    8.30
  -2 -10   4   54.09    6.70
  -2 -10   4   56.19    7.40
  -2 -10   4   47.80    7.10
   2 -10  -4   54.89    5.90
  -2 -10   4   48.60    8.90
   2 -10  -4   47.30    5.10
  -3  10   5    1.70    2.30
   3  10  -5    0.20    2.50
  -3  10   5   -2.30    1.90
   3  10  -5   -5.20    2.60
  -3  10   5   -0.60    3.10
   3  10  -5    1.40    1.70
  -3 -10   5    6.30    4.40
   3 -10  -5    1.20    3.40
  -3 -10   5   -4.90    6.50
  -3 -10   5    6.20    4.00
  -3 -10   5    0.70    1.70
  -3 -10   5    8.60    6.90
   3 -10  -5    2.40    3.10
   3 -10  -5   -0.50    2.90
   3 -10  -5    0.00    3.70
   3 -10  -5    3.10    2.10
  -4  10   6    1.90    1.70
  -4 -10   6    2.40    1.10
   4 -10  -6    3.40    1.90
  -4 -10   6    0.80    0.80
  -4  11   2    2.40    1.60
   4 -11  -2   -1.90    2.20
  -4 -11   2    3.10    1.00
  -4 -11   2    3.60    1.20
   4 -11  -2    0.30    1.30
   3  11  -1   22.70    3.70
  -3  11   1   16.00    2.40
   3  11  -1   28.50    5.40
  -3 -11   1   11.30    5.60
  -3 -11   1   15.00    5.80
   3 -11  -1   16.70    4.70
  -3 -11   1   27.40    8.80
   3 -11  -1   17.80    5.20
   3 -11  -1   19.40    5.30
   3 -11  -1   26.10    5.10
  -3 -11   1   18.20    3.70
  -3 -11   1   16.90    5.50
   2  11   0    7.70    3.10
   2  11   0   17.40    4.70
   2  11   0   11.20    2.50
   2  11   0    6.00    3.80
  -2  11   0   10.10    3.00
   2 -11   0   11.20    3.40
   2 -11   0    9.90    3.10
  -2 -11   0    2.10    3.20
  -2 -11   0   15.00    4.10
  -2 -11   0   10.40    4.40
  -2 -11   0    5.40    1.90
  -2 -11   0    3.90    3.40
   2 -11   0   12.50    7.30
   2 -11   0    2.80    3.70
   1  11   1   11.70    1.80
  -1  11  -1    9.30    2.10
   1  11   1   12.70    2.20
  -1  11  -1   11.20    1.20
   1  11   1   16.20    2.80
   1  11   1   10.60    3.30
  -1  11  -1   18.40    4.10
  -1 -11  -1   10.00    2.70
   1 -11   1   11.80    3.70
  -1 -11  -1   15.40    3.00
  -1 -11  -1   15.60    3.50
   0  11   2   69.89    6.60
   0  11  -2   62.59    6.30
   0  11   2   67.69    4.20
   0  11   2   64.99    4.00
   0 -11   2   66.59    5.40
   0 -11   2   65.69    4.10
   0 -11   2   65.09    4.10
   0 -11  -2   70.79    4.80
   0 -11  -2   68.69    4.70
   0 -11  -2   66.49    4.80
   0 -11   2   70.49    5.00
   0 -11  -2   64.19    4.70
  -1  11   3  254.87   14.10
  -1  11   3  237.08   10.50
  -1  11   3  240.78    9.90
  -1  11   3  235.08   10.30
  -1  11   3  235.68    9.60
   1 -11  -3  230.38   10.60
   1 -11  -3  244.28   10.90
   1 -11  -3  231.18   10.90
  -1 -11   3  218.78   11.20
  -1 -11   3  220.28   11.40
   1 -11  -3  225.88   11.20
  -1 -11   3  227.58   11.50
   2  11  -4   -2.00    3.60
  -2  11   4    8.00    4.00
  -2  11   4    3.60    1.70
  -2  11   4    3.10    1.60
  -2  11   4    6.30    3.20
   2  11  -4    3.90    3.60
  -2  11   4    7.20    2.50
   2  11  -4    6.10    2.40
   2 -11  -4    4.90    2.20
  -2 -11   4    4.80    3.40
   2 -11  -4    4.50    3.60
  -2 -11   4    5.60    2.90
   2 -11  -4    6.20    2.30
  -2 -11   4    6.60    6.50
  -2 -11   4    4.50    2.80
  -2 -11   4    7.10    3.80
  -3  11   5    3.10    1.70
   3  11  -5    2.60    1.50
  -3  11   5    3.30    4.00
   3  11  -5    1.00    2.90
  -3  11   5   -0.70    4.30
   3  11  -5    1.10    2.60
  -3 -11   5   -2.00    4.70
   3 -11  -5   -2.30    3.90
  -3 -11   5   -2.80    4.40
   3 -11  -5    3.80    3.30
  -3 -11   5    4.20    8.60
   3 -11  -5   -3.50    3.50
   3 -11  -5    1.30    3.70
   3 -11  -5    2.50    1.80
  -3 -11   5    0.30    1.40
   4  12  -2   -1.20    0.70
  -4 -12   2    0.20    0.80
   4 -12  -2   -0.90    1.30
   4 -12  -2    0.70    2.40
   3  12  -1    6.00    2.00
   3  12  -1   12.90    4.00
   3  12  -1   10.40    3.80
   3 -12  -1    6.00    4.70
  -3 -12   1    9.10    5.90
   3 -12  -1    1.40    3.80
   3 -12  -1    4.30    3.80
  -3 -12   1   13.80    6.30
  -3 -12   1   15.00    5.40
   3 -12  -1    8.60    3.50
  -3 -12   1   11.20    2.80
  -3 -12   1    7.80    2.30
  -3 -12   1   17.30    9.00
   2  12   0    5.80    2.90
   2  12   0    2.70    1.50
  -2  12   0    0.20    2.90
  -2  12   0   -1.10    0.90
   2  12   0    1.90    2.70
  -2 -12   0   -0.50    2.60
   2 -12   0   -3.10    2.60
  -2 -12   0   -6.10    2.90
   2 -12   0   -0.80    2.50
   2 -12   0    2.70    3.30
   1  12   1  144.39    7.10
   1  12   1  135.89   10.10
  -1  12  -1  138.39   10.50
   1  12   1  131.29    9.60
   1  12   1  138.19    7.80
  -1 -12  -1  124.19    8.90
  -1 -12  -1  144.29    8.80
   1 -12   1  142.09    8.90
  -1 -12  -1  136.79    9.30
   1 -12   1  124.09    8.70
   0  12   2   43.90    3.40
   0  12   2   43.20    3.20
   0  12  -2   29.00    5.70
   0  12   2   41.20    5.40
   0 -12  -2   38.40    3.90
   0 -12  -2   42.70    3.80
   0 -12   2   37.50    5.00
   0 -12  -2   41.80    4.20
   0 -12   2   43.10    3.40
   0 -12   2   47.30    4.50
   0 -12  -2   43.60    3.90
   0 -12   2   47.00    3.60
   1  12  -3    5.20    3.50
  -1  12   3    1.90    1.20
  -1  12   3    3.90    2.50
  -1  12   3   -2.80    2.60
  -1  12   3    2.80    3.00
  -1 -12   3    2.10    1.50
  -1 -12   3    3.30    2.40
   1 -12  -3    3.00    1.60
  -1 -12   3    1.00    1.30
   1 -12  -3    5.50    2.00
   1 -12  -3    9.20    3.80
   2  12  -4   13.60    4.70
   2  12  -4   23.90    5.90
  -2  12   4   15.30    5.30
  -2  12   4   12.60    2.70
  -2  12   4   10.10    3.00
  -2  12   4   14.00    2.60
   2 -12  -4    3.10    5.10
  -2 -12   4    7.80    3.90
  -2 -12   4   12.30    4.00
   2 -12  -4   12.10    3.40
   2 -12  -4   10.30    3.20
   2 -12  -4    9.60    2.50
  -2 -12   4   12.10    5.40
  -2 -12   4   12.50    3.00
  -3  12   5    9.20    2.10
   3  12  -5    3.70    3.10
   3  12  -5    4.70    1.60
   3  12  -5    9.00    3.30
  -3 -12   5    4.10    1.90
   3 -12  -5   -2.20    3.40
   3 -12  -5   15.70    5.10
   3 -12  -5    8.00    2.60
   3  13  -1    7.20    2.10
   3  13  -1    8.50    3.70
   3 -13  -1    5.90    4.80
  -3 -13   1    6.30    2.20
  -3 -13   1    8.60    4.90
   3 -13  -1   13.30    4.00
   3 -13  -1   12.00    3.80
  -3 -13   1    9.00    2.40
   2  13   0   -4.60    3.40
   2  13   0    6.40    2.40
   2  13   0    3.20    3.30
  -2 -13   0    7.70    3.90
  -2 -13   0    4.20    3.80
  -2 -13   0    3.10    2.00
   2 -13   0    9.30    3.40
  -2 -13   0    1.60    3.80
  -2 -13   0    6.80    2.40
   2 -13   0   11.80    4.10
  -2 -13   0    0.00    3.60
   2 -13   0    5.90    1.90
   2 -13   0    7.10    3.10
   1  13   1   18.70    4.10
  -1  13  -1    7.10    3.70
   1  13   1   12.80    3.10
   1  13   1   10.10    4.30
   1  13   1    7.60    1.90
  -1  13  -1   12.00    3.40
  -1 -13  -1   14.30    3.50
  -1 -13  -1    9.20    3.70
  -1 -13  -1    9.50    2.80
   1 -13   1   11.30    2.30
  -1 -13  -1   14.40    2.90
   1 -13   1   11.40    2.30
   1 -13   1   13.40    3.60
  -1 -13  -1   13.40    2.70
   1 -13   1    7.90    3.80
   0  13   2   81.69    6.50
   0  13   2   84.39    7.30
   0  13   2   79.39    8.70
   0  13  -2   76.59    7.40
   0  13   2   81.39    4.10
   0  13   2   74.49    6.30
   0  13   2   72.89    4.60
   0 -13  -2   78.79    5.70
   0 -13   2   64.39    6.50
   0 -13   2   75.59    5.10
   0 -13  -2   79.89    5.80
   0 -13  -2   71.19    5.70
   0 -13  -2   77.69    5.90
   0 -13   2   75.09    6.10
   0 -13   2   76.79    5.00
  -1  13   3    3.30    1.40
   1  13  -3    7.00    1.90
  -1  13   3   -2.00    3.00
   1  13  -3    0.20    5.80
  -1  13   3    3.10    1.50
   1  13  -3   14.50    5.10
  -1  13   3    6.20    2.70
   1  13  -3    6.60    4.00
   1 -13  -3    5.00    2.00
  -1 -13   3    6.90    2.50
   1 -13  -3    1.60    1.80
   1 -13  -3    2.90    2.00
   1 -13  -3   11.20    3.40
  -1 -13   3    3.20    1.80
   1 -13  -3    4.90    1.70
   2  13  -4   78.99    8.60
  -2  13   4   74.99    9.00
  -2  13   4   81.89    6.70
  -2  13   4   74.89    5.10
   2  13  -4   82.89    5.60
   2  13  -4   91.19   10.00
  -2  13   4   75.19    5.30
   2 -13  -4   69.29    6.60
   2 -13  -4   70.89    6.50
  -2 -13   4   72.19    8.40
   2 -13  -4   67.69    7.20
  -2 -13   4   82.29    8.50
   2 -13  -4   71.09   10.40
  -2 -13   4   66.99    9.80
   2 -13  -4   71.99    7.00
   2 -13  -4   86.99   10.10
  -2 -13   4   78.79    7.10
   3  13  -5    9.80    3.10
  -3  13   5   15.00    2.80
   3  13  -5   11.00    4.10
   3  13  -5   15.50    2.30
  -3 -13   5   10.80    2.50
   3 -13  -5   11.80    3.00
   3 -13  -5   17.20    4.50
   3 -13  -5   18.80    4.90
   3  14  -1    3.40    1.30
   3  14  -1   -3.80    3.20
  -3 -14   1    2.70    5.40
  -3 -14   1    0.80    1.30
   3 -14  -1    0.10    4.50
   3 -14  -1    3.40    2.70
  -3 -14   1    2.10    1.50
   3 -14  -1    4.10    3.30
  -2  14   0   11.90    7.10
   2  14   0    2.60    3.00
   2  14   0    1.70    1.50
  -2 -14   0    3.00    3.70
   2 -14   0   -2.10    3.30
   2 -14   0    7.20    3.50
   2 -14   0   -0.60    3.10
  -2 -14   0   -0.50    3.20
  -2 -14   0    1.90    3.60
  -2 -14   0   -0.10    1.70
  -2 -14   0    0.10    3.30
  -2 -14   0    2.00    1.50
   2 -14   0    2.30    2.20
   1  14   1  101.69    4.80
  -1  14  -1   85.69    9.00
   1  14   1  106.59   10.10
   1  14   1  109.19    6.90
   1  14   1   86.89    8.80
   1  14   1   81.69    8.10
  -1  14  -1   93.29    9.90
   1 -14   1   87.49    8.00
   1 -14   1   84.29   10.40
  -1 -14  -1   97.49    7.00
   1 -14   1  106.69    6.60
  -1 -14  -1  103.09    7.90
  -1 -14  -1   92.69    8.30
   1 -14   1   96.79    7.80
   1 -14   1  100.89    6.80
  -1 -14  -1   90.89    7.00
  -1 -14  -1  105.39    8.60
  -1 -14  -1   97.29    9.40
   0  14   2  176.48   11.90
   0  14  -2  180.18   11.60
   0  14  -2  186.08   12.10
   0  14  -2  164.58    9.80
   0  14   2  185.38   10.60
   0  14   2  173.68    7.90
   0  14   2  154.08   11.10
   0 -14  -2  171.48    9.50
   0 -14  -2  166.88   10.00
   0 -14  -2  173.88    9.60
   0 -14   2  173.18    8.90
   0 -14  -2  176.48    9.80
   0 -14  -2  186.38   10.80
   0 -14   2  172.18    9.90
   0 -14   2  165.28    8.70
   0 -14  -2  180.48    9.90
   1  14  -3    2.40    4.30
  -1  14   3    5.90    1.60
   1  14  -3    4.10    3.40
   1  14  -3   16.50    6.80
  -1  14   3    8.00    3.60
   1  14  -3    7.30    2.30
  -1  14   3    4.70    1.40
  -1  14   3    5.70    3.20
   1 -14  -3    8.70    2.40
  -1 -14   3    2.60    3.60
   1 -14  -3    4.30    4.00
   1 -14  -3    9.10    2.80
  -1 -14   3    7.70    2.80
   1 -14  -3    5.10    2.10
  -1 -14   3    9.30    3.30
  -1 -14   3   11.00    2.90
   1 -14  -3    3.40    1.50
   2  14  -4   19.20    5.30
   2  14  -4   35.10    3.80
  -2  14   4   36.10    3.40
   2  14  -4   28.40    5.80
  -2  14   4   35.00    4.00
  -2  14   4   34.90    5.10
  -2 -14   4   21.00    5.30
   2 -14  -4   30.60    4.60
   2 -14  -4   38.40    7.90
   2 -14  -4   37.80    4.50
   2 -14  -4   28.40    4.80
  -2 -14   4   23.10    4.20
  -2 -14   4   17.70    6.80
  -2 -14   4   35.30    6.70
  -2 -14   4   29.20    4.50
   2 -14  -4   21.60    5.00
   3  14  -5   28.60    5.00
  -3  14   5   23.40    4.40
   3  14  -5   27.80    5.10
  -3 -14   5   16.60    3.00
  -3 -14   5   17.00    3.40
   3 -14  -5   18.20    3.80
   3 -14  -5   16.50    5.20
   3  15  -1    0.50    2.80
   3  15  -1    1.70    1.10
  -3 -15   1    7.80    9.10
   3 -15  -1   -2.00    2.40
  -3 -15   1    1.40    1.30
   3 -15  -1   -4.30    3.50
  -3 -15   1    1.20    1.20
   3 -15  -1   -8.30    4.80
   2  15   0   37.80    6.50
   2  15   0   32.90    4.30
   2  15   0   26.80    5.40
  -2  15   0   22.30    8.50
  -2 -15   0   23.80    5.90
   2 -15   0   36.80    6.40
  -2 -15   0   36.70    4.50
  -2 -15   0   35.70    6.90
   2 -15   0   33.10    5.10
  -2 -15   0   29.30    6.40
   2 -15   0   28.30    6.00
   2 -15   0   33.20    5.90
   2 -15   0   27.90    4.30
  -2 -15   0   32.70    4.20
  -2 -15   0   42.60    7.40
   1  15   1  131.59   11.50
   1  15   1  145.09   10.90
  -1  15  -1  135.29   11.40
  -1  15  -1  133.19   11.70
   1  15   1  129.89   10.70
   1  15   1  147.09    8.60
  -1  15  -1  164.98   12.50
   1 -15   1  134.29    9.60
  -1 -15  -1  132.39   10.40
  -1 -15  -1  135.09   10.50
  -1 -15  -1  143.79    8.80
   1 -15   1  148.29    8.60
  -1 -15  -1  137.69    9.90
  -1 -15  -1  134.09    8.50
   1 -15   1  127.99   11.40
  -1 -15  -1  138.19   10.20
   1 -15   1  144.09   10.20
   1 -15   1  143.79    8.30
   0  15   2   34.80    4.90
   0  15  -2   31.60    5.20
   0  15   2   30.10    5.60
   0  15  -2   26.40    5.50
   0  15  -2   31.50    6.40
   0  15   2   38.50    3.20
   0  15   2   41.70    6.10
   0 -15  -2   42.20    4.60
   0 -15   2   40.50    4.10
   0 -15  -2   38.30    5.50
   0 -15  -2   34.30    4.50
   0 -15  -2   40.00    4.70
   0 -15   2   48.30    5.80
   0 -15   2   38.50    6.80
   0 -15  -2   37.30    5.70
   0 -15   2   39.00    6.50
   0 -15   2   35.80    4.00
   0 -15  -2   42.00    5.00
   1  15  -3    1.40    1.90
   1  15  -3   -6.90    4.00
  -1  15   3    3.20    1.40
  -1  15   3    4.30    3.00
  -1  15   3    3.80    2.50
   1  15  -3   -1.50    2.10
  -1 -15   3   -1.50    2.50
   1 -15  -3   -1.60    2.90
   1 -15  -3    3.40    2.40
   1 -15  -3   -7.80    6.20
   1 -15  -3    2.90    2.30
  -1 -15   3    2.80    2.70
   1 -15  -3    0.20    1.60
  -1 -15   3    8.30    3.50
  -1 -15   3   -4.10    2.60
  -1 -15   3    3.50    2.10
   1 -15  -3    2.00    1.70
   2  15  -4    2.20    1.60
   2  15  -4    8.40    3.40
   2  15  -4    7.30    2.70
  -2  15   4    1.80    1.40
   2 -15  -4    0.00    2.10
   2 -15  -4   -0.30    1.80
  -2 -15   4    2.70    3.60
  -2 -15   4   11.00    6.90
  -2 -15   4    3.20    3.90
   2 -15  -4   -1.00    3.10
   2 -15  -4   -6.40    3.80
   2 -15  -4   -0.40    2.50
  -2 -15   4    1.00    2.10
   3  15  -5    1.50    1.20
   3  15  -5   -1.10    2.30
   3 -15  -5    2.30    3.60
   3 -15  -5    9.10    3.20
   3 -15  -5    5.90    2.40
  -3 -15   5    2.10    1.50
  -3 -15   5    1.50    1.20
   3  16  -1   11.10    2.10
   3  16  -1    8.40    3.20
  -3  16   1    9.00    2.70
   3 -16  -1    9.30    3.80
  -3 -16   1    5.30    1.60
  -3 -16   1    8.00    1.90
  -2  16   0   -1.80    6.30
   2  16   0    3.20    3.30
   2  16   0    3.10    3.30
   2  16   0    8.00    2.30
  -2 -16   0    4.60    5.20
   2 -16   0   -2.00    2.90
   2 -16   0    5.30    3.80
   2 -16   0    2.00    3.00
   2 -16   0    1.50    4.10
  -2 -16   0   -1.30    4.60
  -2 -16   0    4.10    2.00
  -2 -16   0    7.00    5.00
  -2 -16   0    2.90    4.90
  -2 -16   0    3.90    2.00
  -1  16  -1  159.08   12.50
   1  16   1  145.99   11.20
   1  16   1  150.48    9.10
   1  16   1  138.09   11.10
  -1  16  -1  151.28   12.70
   1 -16   1  148.49    9.10
   1 -16   1  123.89   10.60
  -1 -16  -1  132.79   10.60
  -1 -16  -1  146.49    9.20
   1 -16   1  148.69   10.30
  -1 -16  -1  149.69    9.00
   1 -16   1  147.09   12.00
   1 -16   1  163.88    9.10
  -1 -16  -1  142.69   11.30
  -1 -16  -1  162.68   10.80
  -1 -16  -1  143.09   11.40
   0  16   2   34.80    2.60
   0  16  -2   43.60    6.50
   0  16  -2   31.70    5.00
   0  16   2   34.40    6.00
   0  16  -2   41.70    6.30
   0  16   2   40.60    6.10
   0 -16   2   33.20    4.00
   0 -16  -2   27.30    4.90
   0 -16  -2   34.90    4.50
   0 -16  -2   31.90    4.90
   0 -16   2   46.90    6.70
   0 -16   2   32.60    4.00
   0 -16  -2   32.60    4.80
   0 -16  -2   27.20    5.40
   0 -16   2   28.00    5.10
   0 -16  -2   31.60    5.60
  -1  16   3   12.30    4.40
   1  16  -3    5.20    3.10
  -1  16   3    8.50    1.90
  -1  16   3    2.60    3.30
   1  16  -3   11.50    2.60
   1  16  -3   -7.80    6.90
   1  16  -3   15.40    4.60
   1 -16  -3    7.40    2.40
  -1 -16   3    6.30    3.20
   1 -16  -3   12.20    3.80
  -1 -16   3    7.00    2.90
  -1 -16   3    6.00    3.00
   1 -16  -3   18.40    7.20
   1 -16  -3    8.00    3.00
   1 -16  -3    5.50    2.30
  -1 -16   3    7.30    2.80
   2  16  -4   20.00    4.90
   2  16  -4   14.20    3.70
  -2  16   4   19.90    2.90
   2  16  -4   17.60    3.20
   2 -16  -4   18.20    5.30
   2 -16  -4   16.20    6.30
   2 -16  -4   14.10    3.40
  -2 -16   4   13.30    2.90
   2 -16  -4   17.90    4.80
   2 -16  -4   25.10    5.20
   2 -16  -4   18.70    4.20
  -2 -16   4   16.10    5.60
  -2 -16   4   11.30    3.10
  -2 -16   4   15.80    5.50
   3  16  -5    2.90    1.90
   3  16  -5    0.50    1.90
   3 -16  -5   -1.90    3.00
   3 -16  -5    0.70    2.60
  -3 -16   5    0.50    1.40
  -3 -16   5    1.00    1.00
   3  17  -1   17.10    2.50
   3 -17  -1   24.90    5.00
  -3 -17   1   18.00    2.80
  -3 -17   1   16.80    2.70
   2  17   0    3.00    2.40
  -2  17   0    1.90    5.50
  -2 -17   0    4.10    1.90
   2 -17   0    9.50    4.50
  -2 -17   0    6.70    4.90
   2 -17   0    5.10    2.60
   2 -17   0    4.50    3.50
   2 -17   0    5.40    3.70
   2 -17   0    4.00    3.50
  -2 -17   0    1.70    1.70
  -2 -17   0   -2.10    5.50
  -2 -17   0   10.10    5.50
  -2 -17   0    1.60    5.40
   1  17   1   23.20    5.10
   1  17   1   19.70    4.10
  -1  17  -1   25.80    6.40
  -1  17  -1   36.70    7.20
   1  17   1   27.40    6.20
  -1 -17  -1   20.30    5.00
  -1 -17  -1   28.70    4.50
   1 -17   1   32.70    6.20
  -1 -17  -1   24.50    5.40
   1 -17   1   23.80    3.70
  -1 -17  -1   24.40    4.20
   1 -17   1   24.50    5.50
  -1 -17  -1   23.30    5.50
  -1 -17  -1   34.10    6.00
   1 -17   1   27.10    4.00
   0  17  -2   16.30    4.00
   0  17   2   12.30    3.20
   0  17   2   12.10    3.60
   0  17  -2    3.60    3.80
   0  17  -2    6.70    2.60
   0  17   2    3.30    2.80
   0 -17   2   11.10    3.00
   0 -17   2    2.50    3.40
   0 -17  -2    5.60    2.50
   0 -17   2    3.80    2.00
   0 -17   2    8.80    4.00
   0 -17  -2   10.20    2.80
   0 -17  -2    6.00    3.60
   0 -17  -2    9.20    2.80
   0 -17  -2    7.50    3.10
   1  17  -3    0.70    4.20
   1  17  -3   -0.40    2.00
  -1  17   3   -0.90    1.20
   1  17  -3    3.70    2.60
  -1  17   3    4.10    3.30
   1 -17  -3   -1.00    2.10
  -1 -17   3   -2.10    2.10
   1 -17  -3    2.80    2.60
  -1 -17   3   -0.40    2.00
   1 -17  -3    3.10    6.60
  -1 -17   3   -1.30    2.50
   1 -17  -3   -0.40    1.50
  -1 -17   3    1.00    2.60
   1 -17  -3    0.90    2.30
  -1 -17   3   -4.80    5.10
   2  17  -4    1.20    3.40
   2  17  -4    1.40    2.00
   2  17  -4    3.70    3.00
  -2 -17   4    1.90    1.60
  -2 -17   4   12.30    5.70
   2 -17  -4    2.10    2.20
   2 -17  -4    1.10    2.60
   2 -17  -4    0.80    3.30
   2 -17  -4   -1.10    4.40
  -2 -17   4    9.60    4.70
  -2 -17   4   -2.10    1.70
   3  17  -5   -0.10    1.70
  -3 -17   5    1.50    1.00
   3 -17  -5    4.80    2.10
  -3 -17   5   -1.40    1.30
   3 -17  -5   -0.70    2.70
  -3  18   1    0.00    1.40
   3  18  -1    2.10    1.10
  -3 -18   1    1.90    1.00
  -3 -18   1    0.40    1.00
   3 -18  -1   -2.60    1.70
   2  18   0   81.19    6.30
  -2  18   0   95.59   11.80
   2  18   0   79.59    8.00
   2 -18   0   88.69    9.50
   2 -18   0   82.59    8.70
  -2 -18   0   79.39    6.60
  -2 -18   0  120.89   17.00
   2 -18   0   88.09    7.30
  -2 -18   0   79.99    6.40
  -2 -18   0   88.09   11.00
   2 -18   0   73.99   13.10
  -2 -18   0   78.69   11.30
  -1  18  -1   64.99    8.60
  -1  18  -1   56.59    8.70
   1  18   1   62.29    6.30
   1  18   1   65.79    7.80
   1  18   1   60.79    8.40
  -1 -18  -1   71.69    8.40
   1 -18   1   69.39    6.10
   1 -18   1   61.99    6.30
  -1 -18  -1   75.29    6.80
   1 -18   1   72.69    9.60
  -1 -18  -1   65.69    8.40
  -1 -18  -1   55.29    8.00
   1 -18   1   69.69    8.70
   1 -18   1   61.89    8.00
  -1 -18  -1   68.49    6.40
  -1 -18  -1   66.39    8.90
   0  18  -2   35.80    6.00
   0  18   2   51.09    6.60
   0  18  -2   51.49    7.50
   0  18   2   48.30    7.40
   0  18  -2   58.29    6.30
   0  18   2   44.00    6.20
   0 -18   2   56.49    5.80
   0 -18  -2   51.89    6.20
   0 -18   2   42.30    7.10
   0 -18  -2   40.50    6.40
   0 -18  -2   46.90    6.60
   0 -18  -2   52.49    6.40
   0 -18  -2   56.19    6.20
   0 -18   2   47.40    5.60
   0 -18   2   44.70    7.60
   1  18  -3   16.90    5.20
  -1  18   3   21.40    6.10
   1  18  -3   11.00    3.70
   1  18  -3   15.90    3.30
  -1 -18   3   15.00    3.80
  -1 -18   3   26.90    5.60
   1 -18  -3   11.30    3.20
   1 -18  -3   22.80    4.90
   1 -18  -3   16.10    4.20
  -1 -18   3   18.20    4.50
  -1 -18   3   25.10    4.60
   1 -18  -3   15.40    4.50
   2  18  -4    0.90    1.80
   2  18  -4    4.60    2.40
   2  18  -4    1.00    3.40
  -2 -18   4   -0.20    2.00
   2 -18  -4    3.90    2.70
   2 -18  -4   -1.50    4.60
   2 -18  -4    4.60    2.90
  -2 -18   4    2.00    1.60
   3  18  -5   -1.90    1.70
   3 -18  -5    0.30    1.70
   3 -18  -5    0.40    3.00
  -3 -18   5   -0.70    0.90
  -3 -18   5    0.90    1.30
   3  19  -1   -1.10    1.20
  -3  19   1    2.30    1.30
  -3 -19   1    0.70    1.00
   3 -19  -1    1.70    1.60
  -3 -19   1   -1.00    0.80
  -2  19   0   -6.60    5.30
   2  19   0    3.00    2.50
   2  19   0    1.30    1.30
   2 -19   0    7.40    4.10
   2 -19   0   -0.10    2.10
  -2 -19   0   -5.70    6.90
  -2 -19   0    2.30    1.30
  -2 -19   0    3.90    1.70
   1  19   1   71.79    8.60
  -1  19  -1   74.49    9.40
   1  19   1   74.29    8.00
   1  19   1   78.19    6.90
   1 -19   1   68.89    6.80
   1 -19   1   68.39    6.50
   1 -19   1   65.99    9.60
  -1 -19  -1   71.69    9.10
  -1 -19  -1   73.89    6.90
  -1 -19  -1   86.79    9.70
  -1 -19  -1   52.29    8.30
  -1 -19  -1   80.19    6.80
  -1 -19  -1   54.99    8.90
   1 -19   1   81.39    9.40
   0  19   2   40.00    6.40
   0  19  -2   38.20    6.30
   0  19   2   41.80    6.00
   0  19   2   48.90    7.30
   0  19  -2   35.40    5.90
   0  19  -2   36.90    7.50
   0 -19   2   37.10    7.20
   0 -19  -2   42.40    6.20
   0 -19  -2   37.70    6.30
   0 -19  -2   26.70    6.20
   0 -19   2   24.60    5.20
   0 -19   2   30.20    5.70
   0 -19  -2   41.90    6.60
   0 -19   2   36.80    5.40
   0 -19  -2   30.90    5.60
  -1  19   3    6.20    3.10
   1  19  -3    1.00    2.40
   1  19  -3   -2.10    2.70
  -1  19   3   -2.10    2.60
  -1 -19   3    4.30    4.00
   1 -19  -3    2.50    3.20
  -1 -19   3    6.10    3.10
   1 -19  -3   -0.30    3.60
  -1 -19   3    0.20    2.20
   1 -19  -3    4.70    2.50
  -1 -19   3    5.60    2.20
   1 -19  -3    9.70    3.70
   1 -19  -3    2.40    3.20
   2  19  -4    7.10    3.20
   2  19  -4   -1.60    3.10
   2  19  -4    3.80    2.70
  -2 -19   4    3.50    2.00
  -2 -19   4    4.40    1.70
   2 -19  -4    9.90    5.00
   2 -19  -4    1.00    2.50
   2 -19  -4    6.60    3.40
   2  20   0    7.00    2.30
  -2  20   0    2.10    6.90
   2  20   0    5.30    1.70
  -2 -20   0    0.80    1.80
  -2 -20   0    3.50    1.40
   1  20   1    5.10    4.10
  -1  20  -1    1.70    3.10
   1  20   1    7.50    2.20
   1  20   1    4.90    2.70
  -1 -20  -1    3.80    4.90
   1 -20   1   10.30    6.40
   1 -20   1    4.10    3.10
   1 -20   1    5.70    2.80
   1 -20   1   10.10    3.70
  -1 -20  -1    0.70    1.70
  -1 -20  -1    6.70    4.40
  -1 -20  -1    3.10    5.90
  -1 -20  -1    3.00    2.30
   0  20  -2   16.60    5.60
   0  20   2   13.90    4.00
   0  20  -2   13.20    3.90
   0  20  -2    9.90    3.50
   0  20   2   23.20    4.90
   0 -20   2   16.80    4.30
   0 -20  -2   20.20    5.00
   0 -20   2   25.20    5.20
   0 -20   2   24.30    5.10
   0 -20  -2   20.90    5.20
   0 -20  -2   13.60    5.10
   0 -20  -2   28.50    5.70
  -1  20   3   56.39    7.70
   1  20  -3   52.79    5.40
   1  20  -3   57.29    7.30
  -1  20   3   46.50    7.30
   1 -20  -3   44.70    6.50
   1 -20  -3   50.89    7.80
  -1 -20   3   58.49    9.20
  -1 -20   3   49.99    8.30
   1 -20  -3   64.39    7.70
  -1 -20   3   54.19    5.80
   1 -20  -3   56.09    6.90
  -1 -20   3   60.89    6.30
   1 -20  -3   42.60    8.60
   2  20  -4    3.90    2.10
  -2 -20   4    4.90    2.00
   2 -20  -4   13.70    5.50
   2 -20  -4    2.00    1.90
   2  21   0    1.10    1.80
  -2 -21   0    2.00    1.10
   1  21   1  176.78   10.40
  -1  21  -1  170.38   13.60
   1  21   1  161.88   11.30
  -1 -21  -1  170.58   10.20
   1 -21   1  180.38   12.80
  -1 -21  -1  165.58   10.80
  -1 -21  -1  144.29   14.70
   0  21   2    4.80    2.20
   0  21  -2   -0.80    2.40
   0  21   2    5.10    3.00
   0  21  -2    2.70    2.90
   0 -21  -2   -5.20    5.00
   0 -21  -2    2.20    2.50
   0 -21  -2   -0.10    4.10
   0 -21  -2    2.90    3.70
   0 -21  -2    8.00    4.80
   0 -21   2    1.20    2.70
   0 -21   2    7.80    3.10
   0 -21   2   -2.10    3.60
  -1  21   3    1.00    2.70
  -1  21   3    2.90    2.70
   1  21  -3   -2.30    1.70
   1  21  -3    1.10    2.30
   1 -21  -3   -3.40    2.30
  -1 -21   3    2.40    2.70
  -1 -21   3    3.40    1.90
   2  21  -4   -0.50    3.10
   2  21  -4    3.70    1.60
   2 -21  -4    1.90    1.90
  -2 -21   4    1.80    1.20
  -2 -21   4    1.10    2.20
   2  22   0    1.80    1.50
   2  22   0    0.10    2.00
  -2 -22   0   -0.10    1.40
   2 -22   0    3.60    1.70
   1  22   1   34.70    4.70
   1  22   1   37.60    5.40
  -1  22  -1   38.00    6.80
   1 -22   1   41.30    6.60
  -1 -22  -1   44.10    5.20
   0  22   2   -2.80    2.70
   0  22  -2    2.20    2.10
   0  22  -2    2.20    2.50
   0 -22   2   -0.30    2.70
   0 -22  -2    6.60    6.20
   1  22  -3    1.20    2.00
  -1  22   3   -0.70    2.50
  -1  22   3   -3.30    2.60
   1  22  -3   -0.40    1.80
   1 -22  -3   11.70    4.50
  -1 -22   3    0.00    1.50
  -1 -22   3    4.00    2.70
   1 -22  -3    3.10    2.30
   2  22  -4    3.50    1.80
   2  22  -4    5.40    3.50
  -2 -22   4    2.90    1.30
  -2 -22   4   -1.50    2.20
   2 -22  -4    2.40    1.70
  -2 -23   0   -0.60    1.40
   2 -23   0    1.30    2.10
   1  23   1    3.10    1.60
  -1  23  -1    3.70    2.50
   1 -23   1   -0.40    2.50
  -1 -23  -1    3.40    1.90
   0  23  -2   26.20    5.00
   0  23   2   18.40    4.90
   0  23   2   25.70    5.10
   0 -23   2   33.50    5.60
   1  23  -3   14.70    3.60
   1  23  -3    6.90    2.40
  -1  23   3    9.30    3.30
  -1 -23   3   13.50    3.30
   1 -23  -3   12.90    3.60
   2  23  -4    3.70    1.60
   2 -23  -4    5.00    1.80
   1  24   1    3.70    2.00
  -1  24  -1    6.10    2.80
   1 -24   1    7.80    2.90
  -1 -24  -1    4.00    2.10
   0  24  -2    4.30    2.10
   0  24   2    0.90    1.70
   0 -24   2   -0.40    2.60
   0 -24  -2   -0.10    1.90
  -1  24   3    7.00    2.80
   1  24  -3    9.60    2.50
   1 -24  -3    9.50    2.70
   1  25   1    1.90    1.60
  -1  25  -1    2.30    2.60
   1 -25   1    4.30    2.30
  -1 -25  -1    1.30    1.70
   0  25   2    1.90    1.60
   0  25  -2   -1.20    1.80
   0 -25   2    2.90    2.90
   0 -25  -2   -4.10    1.90
   1  25  -3    0.50    1.70
  -1  25   3   -0.90    3.00
   1 -25  -3    1.30    1.80
  -4   0   1    2.70    2.70
  -4   0   1    5.00    2.30
   4   0  -1    0.00    1.60
   4   0  -1    1.60    1.60
   3   0   0    0.50    2.10
  -3   0   0    0.70    2.10
  -3   0   0    5.20    3.00
  -3   0   0   -0.90    2.30
  -3   0   0   -4.80    6.70
   3   0   0    1.50    2.10
   3   0   0   -0.50    2.00
  -3   0   0    0.20    1.70
  -2   0  -1    4.20    1.90
   2   0   1    2.40    1.30
  -2   0  -1    1.40    1.20
  -2   0  -1    2.90    1.80
   2   0   1   -0.20    1.50
  -2   0  -1    1.40    1.70
   1   0   2    4.20    1.60
  -1   0  -2    6.00    1.40
  -1   0  -2    2.80    1.00
  -1   0  -2    2.90    1.00
   1   0   2    4.30    1.20
  -1   0  -2    3.50    1.30
   0   0  -3    1.40    0.40
   0   0   3    0.90    0.30
   0   0   3    1.60    0.30
   0   0   3    0.50    0.30
   1   0  -4    1.20    0.80
  -1   0   4   -0.40    1.40
   1   0  -4   -1.20    0.60
  -1   0   4   -1.00    0.90
  -1   0   4    1.80    0.80
   1   0  -4    0.70    0.50
  -2   0   5    1.60    1.60
  -2   0   5   -1.70    2.00
  -2   0   5    3.90    1.60
   2   0  -5   -0.80    2.40
  -3   0   6   -0.90    2.40
  -3   0   6    1.20    2.40
   3   0  -6    2.90    2.80
   3   0  -6    2.90    5.50
  -3   0   6   -6.30    2.90
   3   0  -6   -4.20    3.10
  -3   0   6    0.60    2.70
  -3   0   6   -1.60    5.60
   3   0  -6   -0.30    1.00
  -3   0   6   -0.50    2.80
   4   0  -7    1.90    1.30
  -4   0   7   -0.90    1.30
  -4   1   1   23.70    4.50
   4   1  -1   12.00    3.10
   4   1  -1   13.20    2.70
  -4   1   1   13.30    3.40
   4  -1  -1   16.60    3.90
   4  -1  -1   14.30    3.50
  -4  -1   1   15.10    3.50
   4  -1  -1   13.60    2.80
  -3   1   0   31.30    6.30
  -3   1   0   35.30    7.10
   3   1   0   37.50    7.00
  -3   1   0   39.80    5.30
  -3   1   0   44.50    4.90
   3   1   0   54.19    5.80
  -3   1   0   43.30    5.30
   3   1   0   50.29    5.00
   3   1   0   35.00    5.00
   3   1   0   41.20    5.00
  -3  -1   0   45.20    9.50
   3  -1   0   39.30    5.20
  -3  -1   0   36.30    7.20
   3  -1   0   39.80    8.10
  -3  -1   0   40.90    6.60
   3  -1   0   42.50    5.50
  -3  -1   0   36.00    5.20
  -3  -1   0   43.50    5.70
   3  -1   0   41.00    6.50
  -3  -1   0   37.20    4.80
  -2   1  -1    5.70    2.10
   2   1   1    1.40    1.50
  -2   1  -1   -0.80    1.40
  -2   1  -1    1.40    1.50
   2   1   1    4.10    1.70
  -2  -1  -1    2.30    1.30
   2  -1   1    1.60    1.70
  -2  -1  -1    2.50    1.60
  -2  -1  -1    1.60    1.60
   2  -1   1    1.70    1.80
  -2  -1  -1    3.30    1.90
   1   1   2  483.55   16.60
  -1   1  -2  498.15   16.10
  -1   1  -2  482.25   17.20
   1   1   2  482.25   16.70
  -1   1  -2  486.45   16.20
  -1   1  -2  479.85   16.80
   1  -1   2  488.75   16.60
  -1  -1  -2  469.65   17.30
  -1  -1  -2  489.55   16.50
  -1  -1  -2  479.15   17.30
  -1  -1  -2  484.85   16.50
   1  -1   2  495.85   16.90
   0   1   3    8.20    0.70
   0   1   3    7.40    0.70
   0   1   3    6.90    0.80
   0  -1  -3    7.40    0.70
   0  -1  -3    6.40    0.80
   0  -1   3    7.80    0.50
   0  -1   3    7.40    0.60
   0  -1  -3    6.90    0.80
  -1   1   4  101.39    5.40
   1   1  -4   89.69    3.90
  -1   1   4   99.69    5.30
  -1   1   4   95.79    5.30
  -1   1   4   98.99    5.30
   1  -1  -4   98.59    4.40
  -1  -1   4   93.09    5.20
  -1  -1   4   92.79    5.00
   1  -1  -4   98.09    4.20
  -1  -1   4   92.79    5.30
  -2   1   5  486.15   20.40
  -2   1   5  496.95   20.10
  -2   1   5  475.75   20.40
  -2   1   5  497.45   19.80
   2   1  -5  491.95   16.80
  -2  -1   5  490.05   20.00
   2  -1  -5  513.85   17.60
  -2  -1   5  465.35   20.40
  -2  -1   5  495.25   20.90
   2  -1  -5  491.95   16.70
  -2  -1   5  491.95   20.20
  -3   1   6    3.50    3.10
  -3   1   6   12.40    5.40
   3   1  -6    3.50    2.60
   3   1  -6   -3.10    4.70
  -3   1   6    2.40    2.50
   3   1  -6   -5.00    3.60
  -3   1   6    5.30    2.70
  -3   1   6    7.90    3.20
  -3  -1   6    9.30    3.50
  -3  -1   6   -1.20    2.40
  -3  -1   6   -4.30    3.40
   3  -1  -6    3.20    1.50
   3  -1  -6    0.40    3.10
  -3  -1   6    2.60    3.50
   3  -1  -6    4.00    3.30
  -3  -1   6   -2.60    2.50
  -4   1   7   -2.00    1.20
   4   1  -7   -1.10    1.20
  -4   1   7   -4.20    3.70
  -4  -1   7    1.20    1.10
   4  -1  -7    1.50    1.40
   4   2  -1    5.30    2.20
   4   2  -1    5.80    2.00
  -4   2   1    2.70    2.70
  -4   2   1    4.00    2.10
  -4  -2   1   -0.60    3.00
   4  -2  -1   -0.70    2.80
  -4  -2   1    5.30    2.20
   3   2   0    3.80    2.20
   3   2   0    8.00    3.10
  -3   2   0   -0.80    1.90
  -3   2   0    1.70    1.90
  -3   2   0    5.90    3.00
  -3   2   0    2.30    2.00
   3   2   0   -0.90    2.70
   3   2   0    0.20    2.00
   3   2   0    2.60    2.10
  -3  -2   0    0.40    2.40
  -3  -2   0    3.50    3.00
  -3  -2   0   -0.10    1.60
  -3  -2   0   -0.80    2.30
  -3  -2   0   -1.00    5.60
  -3  -2   0   -2.90    3.10
   3  -2   0   -1.50    2.40
   3  -2   0    5.40    3.90
   3  -2   0    1.00    2.20
   3  -2   0    3.60    2.30
  -2   2  -1   12.40    2.50
  -2   2  -1    7.80    2.40
  -2   2  -1   11.80    2.40
  -2   2  -1   10.30    2.60
   2   2   1    9.20    2.40
   2   2   1    7.40    2.40
  -2  -2  -1    5.20    2.20
  -2  -2  -1    7.10    2.70
   2  -2   1   13.50    3.10
  -2  -2  -1    7.80    2.20
  -2  -2  -1    9.50    3.20
  -1   2  -2 6023.80  169.88
  -1   2  -2 5725.63  170.48
  -1   2  -2 5729.93  171.08
  -1  -2  -2 6276.57  170.88
  -1  -2  -2 5746.43  171.58
  -1  -2  -2 5755.42  171.68
   1  -2   2 5909.21  170.88
   1  -2   2 5894.41  170.78
   0   2   3 1829.32   53.59
   0  -2  -3 1936.81   53.59
   0  -2  -3 1740.13   53.49
   0  -2  -3 1844.82   53.79
   1   2  -4   67.19    3.60
  -1   2   4   75.99    4.50
   1   2  -4   75.59    2.80
  -1   2   4   72.99    4.50
  -1   2   4   73.89    4.50
  -1   2   4   68.99    4.50
   1  -2  -4   73.09    3.80
   1  -2  -4   70.19    3.80
  -1  -2   4   75.09    4.60
  -1  -2   4   77.09    4.20
  -1  -2   4   75.19    4.60
  -2   2   5    0.70    1.70
  -2   2   5   -1.50    1.30
  -2   2   5    2.10    1.50
  -2   2   5    2.00    2.00
  -2  -2   5    2.70    1.70
   2  -2  -5    1.50    1.20
  -2  -2   5   -0.60    1.40
  -2  -2   5    2.20    2.10
  -2  -2   5    0.40    2.40
   2  -2  -5    1.20    1.10
  -3   2   6    5.20    4.70
  -3   2   6   -1.20    3.20
   3   2  -6    5.60    2.70
  -3   2   6    2.40    2.90
   3  -2  -6    1.30    1.50
   3  -2  -6   -0.40    2.80
  -3  -2   6    3.90    3.00
  -3  -2   6    0.20    2.60
  -3  -2   6    5.50    3.90
  -3  -2   6    4.80    3.60
  -3  -2   6   -4.70    2.80
   3  -2  -6    3.40    3.20
  -4   2   7    3.30    1.50
  -4   2   7   10.50    3.70
   4   2  -7    5.60    1.90
   4  -2  -7    9.40    2.60
  -4  -2   7    5.80    1.60
  -4   3   1   -2.30    2.60
   4   3  -1   -0.30    1.60
   4   3  -1    0.80    1.80
  -4   3   1    2.50    1.70
  -4  -3   1   -1.70    3.00
   4  -3  -1    1.90    1.60
   4  -3  -1    1.90    1.90
  -4  -3   1    2.50    2.20
   4  -3  -1   -3.60    2.70
   3   3   0   -0.10    2.10
   3   3   0    1.90    2.70
  -3   3   0   -0.90    2.00
  -3   3   0    3.70    3.00
  -3   3   0    1.30    2.00
   3   3   0    0.30    1.90
  -3   3   0    2.10    2.10
   3   3   0   -2.30    2.10
  -3   3   0   -0.40    2.70
   3  -3   0   -1.40    2.10
  -3  -3   0    5.70    3.20
  -3  -3   0    2.90    3.60
  -3  -3   0    3.30    1.60
   3  -3   0   -1.70    3.60
  -3  -3   0    0.60    2.50
   3  -3   0   -0.40    2.70
   3  -3   0    4.40    2.70
  -3  -3   0   -2.30    5.10
  -3  -3   0   -0.30    2.40
  -2   3  -1  444.16   18.00
  -2   3  -1  429.16   16.80
   2   3   1  410.36   17.50
  -2   3  -1  430.76   16.70
  -2   3  -1  446.66   18.60
   2   3   1  446.56   17.80
  -2  -3  -1  438.86   18.10
   2  -3   1  440.36   18.40
  -2  -3  -1  451.35   18.20
   2  -3   1  437.06   18.10
  -2  -3  -1  431.96   19.50
  -2  -3  -1  419.96   19.50
  -1   3  -2  342.57   11.90
  -1   3  -2  343.67   11.20
   1   3   2  327.37   12.30
   1   3   2  340.37   12.40
  -1   3  -2  336.47   12.50
  -1   3  -2  339.37   11.50
  -1  -3  -2  344.27   13.40
  -1  -3  -2  340.17   12.50
  -1  -3  -2  322.57   13.20
   1  -3   2  332.97   12.50
  -1  -3  -2  320.77   12.40
   1  -3   2  325.87   12.50
   0   3   3 1388.76   40.60
   0   3   3 1343.37   40.40
   0   3   3 1309.37   40.50
   0   3   3 1373.26   40.60
   0  -3  -3 1372.46   40.60
   0  -3  -3 1423.06   40.70
   0  -3  -3 1406.66   40.80
   0  -3  -3 1362.06   40.60
  -1   3   4   16.90    2.40
  -1   3   4   18.40    2.20
  -1   3   4   20.60    2.30
  -1   3   4   21.10    2.40
   1  -3  -4   19.70    2.00
  -1  -3   4   16.60    2.20
   1  -3  -4   19.80    2.10
  -1  -3   4   21.90    2.30
   1  -3  -4   19.80    2.00
  -1  -3   4   14.40    2.10
  -2   3   5  126.29    8.30
   2   3  -5  123.99    5.00
   2   3  -5  120.39    5.40
  -2   3   5  117.19    8.00
  -2   3   5  126.59    8.20
  -2   3   5  123.99    7.90
  -2  -3   5  118.59    8.90
  -2  -3   5  130.29    8.50
   2  -3  -5  126.59    6.60
   2  -3  -5  113.19    6.60
  -2  -3   5  127.99    8.80
  -2  -3   5  119.99    8.60
  -3   3   6    2.80    2.80
  -3   3   6    6.90    4.80
   3   3  -6   13.30    4.50
  -3   3   6    7.10    2.70
  -3   3   6    6.30    3.60
   3   3  -6    7.20    2.70
  -3   3   6    5.00    3.00
  -3   3   6    7.70    3.00
  -3  -3   6    5.30    3.00
  -3  -3   6    9.00    3.50
  -3  -3   6   -0.20    3.40
   3  -3  -6    7.80    3.80
   3  -3  -6    7.80    3.40
   3  -3  -6    4.70    1.80
  -3  -3   6    3.30    3.10
  -3  -3   6    3.30    4.20
  -4   3   7   -2.10    1.20
  -4   3   7   -5.20    3.00
   4   3  -7    2.00    1.40
   4  -3  -7    3.40    1.90
  -4  -3   7    1.20    1.30
  -4   4   1   -0.80    1.70
   4   4  -1   -0.30    1.90
   4   4  -1    0.80    1.30
   4  -4  -1   -1.00    1.80
   4  -4  -1    0.30    1.40
  -4  -4   1    2.80    2.10
  -4  -4   1   -1.50    3.50
   3   4   0   -3.80    1.90
   3   4   0    0.50    2.40
  -3   4   0   -1.70    2.50
  -3   4   0    0.00    2.70
   3   4   0   -4.10    3.10
  -3   4   0    3.80    3.30
   3   4   0    2.40    1.80
   3   4   0    1.40    2.50
  -3   4   0   -2.50    1.90
  -3   4   0    4.10    2.00
  -3  -4   0   -1.90    1.50
  -3  -4   0    2.80    2.80
  -3  -4   0   -7.40    5.40
  -3  -4   0    6.00    3.30
   3  -4   0   -3.00    3.60
  -3  -4   0    0.40    2.70
   3  -4   0    0.50    2.30
  -3  -4   0    3.40    3.10
   3  -4   0    1.20    2.60
  -2   4  -1  344.47   14.90
  -2   4  -1  332.47   13.50
   2   4   1  363.06   15.10
  -2   4  -1  338.87   15.40
  -2   4  -1  322.97   13.70
   2   4   1  352.76   14.90
  -2  -4  -1  344.37   16.90
  -2  -4  -1  355.06   17.10
  -2  -4  -1  331.67   15.40
   2  -4   1  338.87   15.40
  -2  -4  -1  326.17   15.20
   2  -4   1  353.16   15.80
  -1   4  -2  102.79    4.10
   1   4   2  103.89    5.30
   1   4   2   99.89    5.30
  -1   4  -2  100.29    4.50
  -1   4  -2   97.59    4.30
  -1   4  -2   94.49    5.00
  -1  -4  -2  100.39    5.40
  -1  -4  -2  101.79    6.00
   1  -4   2   96.19    5.50
   1  -4   2   93.89    5.40
  -1  -4  -2   96.79    5.90
  -1  -4  -2   99.19    5.40
   0   4   3   13.60    1.30
   0   4   3   12.70    1.40
   0   4   3   12.20    1.20
   0  -4  -3   12.80    1.30
   0  -4  -3   12.20    1.40
   0  -4   3   13.70    0.80
   0  -4  -3   13.80    1.40
   0  -4  -3   12.10    1.30
  -1   4   4   13.00    1.90
  -1   4   4    8.60    1.70
  -1   4   4   13.30    1.80
  -1  -4   4    7.30    1.70
   1  -4  -4   10.10    1.70
   1  -4  -4    9.70    1.60
  -1  -4   4    8.40    1.80
  -1  -4   4    9.80    1.60
   1  -4  -4    8.90    1.70
  -2   4   5   10.40    2.80
  -2   4   5    8.20    2.60
  -2   4   5    6.70    2.60
  -2   4   5    5.50    3.80
  -2   4   5    6.00    2.20
   2  -4  -5   10.00    2.10
  -2  -4   5    8.90    3.10
  -2  -4   5   10.80    3.50
   2  -4  -5   12.70    2.40
  -2  -4   5    9.10    3.10
   2  -4  -5    7.10    4.10
  -2  -4   5   12.40    3.40
  -3   4   6   47.00    7.10
  -3   4   6   38.90    5.80
   3   4  -6   32.30    7.60
  -3   4   6   32.10    5.60
   3   4  -6   34.60    5.60
  -3   4   6   37.10    6.70
  -3   4   6   34.20    5.50
   3  -4  -6   46.70    7.70
  -3  -4   6   22.50    5.80
  -3  -4   6   41.50    7.90
  -3  -4   6   41.50    6.80
   3  -4  -6   35.90    3.70
   3  -4  -6   41.90    7.50
   4   4  -7    0.60    1.10
  -4   4   7    0.60    3.10
  -4  -4   7    1.10    1.00
   4   5  -1    4.80    1.60
  -4   5   1    2.30    1.90
  -4  -5   1    6.50    2.50
   4  -5  -1    3.20    2.40
  -4  -5   1   -1.10    1.70
  -3   5   0   -2.60    1.90
   3   5   0   -2.70    2.20
  -3   5   0    1.40    3.00
  -3   5   0    1.10    1.70
   3   5   0    3.10    1.80
   3   5   0    2.90    2.40
   3   5   0    1.40    1.80
  -3   5   0   -5.00    3.00
  -3  -5   0   -0.10    4.90
  -3  -5   0    0.80    3.20
  -3  -5   0    0.30    2.50
   3  -5   0    3.80    2.40
   3  -5   0    1.40    2.30
   3  -5   0    4.10    2.90
  -3  -5   0    1.30    2.60
   3  -5   0   -0.50    4.00
   2   5   1  469.75   18.50
  -2   5  -1  447.66   18.20
  -2   5  -1  440.96   17.10
  -2   5  -1  475.65   17.00
   2   5   1  472.75   18.70
  -2   5  -1  472.25   19.20
   2  -5   1  481.35   20.10
  -2  -5  -1  475.85   19.50
   2  -5   1  467.45   19.40
  -2  -5  -1  464.55   19.30
  -2  -5  -1  458.25   20.90
  -2  -5  -1  456.15   21.00
  -1   5  -2  390.26   12.90
  -1   5  -2  400.26   14.00
   1   5   2  408.06   14.60
  -1   5  -2  403.46   12.30
  -1   5  -2  404.16   12.50
   1  -5   2  402.56   14.80
   1  -5   2  369.86   14.70
  -1  -5  -2  399.26   14.70
  -1  -5  -2  404.96   15.60
  -1  -5  -2  409.06   15.80
  -1  -5  -2  397.06   14.70
   0   5   3  555.54   17.70
   0   5   3  553.44   17.60
   0  -5  -3  527.55   17.80
   0  -5  -3  557.64   17.90
   0  -5  -3  565.34   17.90
   0  -5  -3  563.04   17.90
  -1   5   4   26.30    2.60
  -1   5   4   26.70    2.70
  -1   5   4   25.90    2.70
  -1   5   4   28.60    2.70
   1  -5  -4   26.70    2.50
  -1  -5   4   30.80    2.80
   1  -5  -4   25.20    2.50
  -1  -5   4   31.20    2.60
  -1  -5   4   28.10    2.90
   1  -5  -4   24.80    2.50
  -2   5   5   51.89    5.40
  -2   5   5   58.09    5.20
  -2   5   5   58.79    5.30
   2   5  -5   67.59    9.20
   2   5  -5   53.89    7.00
  -2   5   5   57.09    5.20
  -2   5   5   53.49    7.90
  -2  -5   5   58.79    6.10
   2  -5  -5   54.79    4.60
  -2  -5   5   56.69    6.00
  -2  -5   5   55.39    7.00
  -2  -5   5   64.39    6.30
   2  -5  -5   48.50    7.60
   2  -5  -5   63.29    4.80
   2  -5  -5   59.19    5.60
   3   5  -6    0.30    5.00
  -3   5   6    8.30    3.00
  -3   5   6    6.20    4.80
   3   5  -6    6.60    2.80
  -3   5   6    9.20    3.10
  -3   5   6    8.30    2.80
  -3   5   6    3.40    2.90
   3   5  -6    5.10    3.80
   3  -5  -6    5.90    4.50
   3  -5  -6    4.60    4.00
  -3  -5   6    4.10    5.40
  -3  -5   6    6.20    3.70
  -3  -5   6    4.30    3.80
  -3  -5   6    8.00    3.30
  -3  -5   6    4.60    4.30
   3  -5  -6   10.10    2.50
   4   5  -7    0.20    1.00
  -4   5   7   -5.70    2.60
   4  -5  -7   -0.70    1.40
  -4  -5   7   -0.60    0.90
  -4   6   1    3.10    1.70
   4  -6  -1   -0.90    1.90
  -4  -6   1    1.60    1.60
   4  -6  -1   -0.80    1.30
  -4  -6   1    2.50    2.40
   3   6   0   22.60    3.80
  -3   6   0   28.30    3.70
  -3   6   0   13.30    4.50
  -3   6   0   17.50    4.90
  -3   6   0   20.20    3.60
   3   6   0   25.60    4.70
   3   6   0   24.40    5.30
   3   6   0   19.00    3.80
  -3  -6   0   23.70    3.90
   3  -6   0   19.80    4.70
  -3  -6   0   31.10    5.90
  -3  -6   0   30.90    6.30
   3  -6   0   23.50    4.90
  -3  -6   0   31.90    5.90
  -3  -6   0   18.90    4.90
  -2   6  -1   -4.00    2.80
   2   6   1   -2.90    2.70
   2   6   1    3.30    1.70
   2   6   1    1.30    4.40
  -2   6  -1    0.70    1.10
   2   6   1    2.00    1.70
   2  -6   1    5.30    2.40
  -2  -6  -1    1.20    2.00
  -2  -6  -1    1.50    2.00
  -2  -6  -1    3.90    1.90
  -2  -6  -1   -1.10    2.00
   2  -6   1   -0.10    1.90
  -2  -6  -1    3.50    2.00
  -1   6  -2  235.48    9.10
  -1   6  -2  240.78    8.20
   1   6   2  249.28   10.00
   1   6   2  235.58    9.90
   1  -6   2  236.18   10.40
  -1  -6  -2  241.68   10.10
  -1  -6  -2  241.98   11.00
  -1  -6  -2  251.87   10.30
  -1  -6  -2  232.68   11.00
   1  -6   2  239.08   10.30
   0   6   3  690.03   21.50
   0   6   3  659.63   21.70
   0  -6   3  639.04   20.40
   0  -6  -3  687.93   21.90
   0  -6  -3  712.13   22.00
   0  -6  -3  686.83   21.90
   0  -6  -3  697.83   22.00
  -1   6   4  487.35   16.90
  -1   6   4  464.25   16.60
  -1   6   4  490.95   16.80
  -1   6   4  441.26   16.80
  -1  -6   4  500.85   17.00
   1  -6  -4  483.55   16.70
  -1  -6   4  463.95   16.30
   1  -6  -4  474.55   16.80
  -1  -6   4  464.25   17.20
   1  -6  -4  470.05   16.90
  -2   6   5   77.09    6.10
  -2   6   5   78.99    8.50
   2   6  -5   86.99   10.40
  -2   6   5   88.49    6.50
   2   6  -5   58.49    9.30
  -2   6   5   87.49    6.60
  -2   6   5   86.99    6.50
   2   6  -5   70.19    7.20
  -2  -6   5   86.29    7.60
  -2  -6   5   79.49    8.60
  -2  -6   5   77.79    7.10
  -2  -6   5   83.49    7.30
   2  -6  -5   76.79    8.90
   2  -6  -5   78.29    9.20
   2  -6  -5   82.49    5.90
   2  -6  -5   80.49    6.40
   2  -6  -5   86.99    5.80
   3   6  -6    1.90    5.00
  -3   6   6    7.10    3.10
  -3   6   6    7.00    2.70
  -3   6   6   -1.10    4.90
   3   6  -6    4.20    2.60
  -3   6   6    9.40    3.00
   3   6  -6   -0.90    3.50
  -3  -6   6    7.70    4.00
   3  -6  -6   11.90    4.40
   3  -6  -6   14.30    3.90
   3  -6  -6    3.90    2.10
  -3  -6   6   12.10    5.20
   3  -6  -6   10.00    3.10
  -3  -6   6    4.90    3.30
  -3  -6   6    8.50    6.20
   4   6  -7    0.70    1.20
  -4   6   7    2.50    2.70
  -4  -6   7    1.90    1.00
   4  -6  -7    1.90    1.70
  -4   7   1    2.70    1.70
   4   7  -1    3.90    1.40
   4  -7  -1    3.60    2.10
  -4  -7   1    3.20    2.40
   3   7   0   10.60    2.80
  -3   7   0    5.90    3.90
   3   7   0    8.00    3.00
  -3   7   0    0.70    3.00
   3   7   0    9.50    2.60
  -3   7   0    7.70    2.50
   3   7   0    7.10    3.40
  -3   7   0    5.80    2.00
   3  -7   0    6.20    4.60
  -3  -7   0    7.40    1.90
  -3  -7   0    1.40    3.30
   3  -7   0   10.30    4.60
  -3  -7   0   12.10    6.30
   3  -7   0    7.60    3.20
  -3  -7   0   13.30    5.00
  -3  -7   0    7.50    3.80
  -2   7  -1  486.25   16.80
  -2   7  -1  502.05   17.80
   2   7   1  497.85   23.70
   2   7   1  483.25   19.50
  -2   7  -1  507.05   19.70
   2   7   1  502.65   19.20
   2   7   1  501.55   19.60
   2   7   1  494.35   20.70
   2  -7   1  480.35   20.50
  -2  -7  -1  496.05   22.90
  -2  -7  -1  514.45   21.10
  -2  -7  -1  493.65   19.80
  -2  -7  -1  493.45   22.80
  -2  -7  -1  513.95   21.10
   2  -7   1  488.75   23.30
   2  -7   1  519.45   21.60
  -1   7  -2   43.40    2.30
   1   7   2   47.30    3.60
  -1   7  -2   44.80    3.00
   1   7   2   46.90    3.60
  -1  -7  -2   46.50    4.30
  -1  -7  -2   47.70    3.90
  -1  -7  -2   46.30    3.90
   1  -7   2   48.60    4.10
   1  -7   2   51.79    4.60
  -1  -7  -2   48.00    4.40
   0   7   3   44.50    2.90
   0   7   3   46.30    2.90
   0   7   3   43.60    3.00
   0  -7   3   42.30    2.30
   0  -7  -3   44.40    3.20
   0  -7  -3   44.30    3.10
   0  -7   3   42.90    2.30
   0  -7  -3   43.10    3.10
   0  -7  -3   40.50    2.90
   0  -7   3   42.60    2.90
  -1   7   4  188.88    8.40
  -1   7   4  193.28    8.20
  -1   7   4  187.28    8.30
  -1   7   4  180.88    8.10
  -1  -7   4  182.18    8.40
   1  -7  -4  189.38    8.40
  -1  -7   4  184.88    8.70
   1  -7  -4  182.78    8.40
   1  -7  -4  179.38    8.50
  -2   7   5   40.10    4.50
  -2   7   5   48.40    4.80
  -2   7   5   43.10    4.50
  -2   7   5   40.10    7.30
   2   7  -5   43.60    6.90
  -2   7   5   43.90    4.80
   2   7  -5   50.49    5.50
  -2  -7   5   36.60    7.60
   2  -7  -5   51.09    4.50
  -2  -7   5   44.90    5.60
   2  -7  -5   43.60    8.20
   2  -7  -5   39.80    4.30
  -2  -7   5   56.99    6.20
   3   7  -6   16.50    3.40
  -3   7   6   12.40    3.40
  -3   7   6   12.00    3.20
   3   7  -6    9.80    4.60
   3   7  -6   18.50    5.20
  -3   7   6   19.60    4.40
  -3   7   6   15.70    3.50
  -3  -7   6   12.60    5.10
  -3  -7   6   14.50    3.70
   3  -7  -6   17.80    4.60
  -3  -7   6   12.40    6.20
   3  -7  -6   17.00    3.30
   3  -7  -6   20.60    5.50
  -3  -7   6   17.50    6.40
   3  -7  -6   17.00    3.30
  -3  -7   6   10.50    4.70
  -4   7   7    6.50    2.60
   4  -7  -7    3.20    2.30
  -4  -7   7    3.00    1.30
  -4   8   1    2.70    1.80
   4   8  -1    3.50    1.40
  -4  -8   1    1.80    1.40
  -4  -8   1    3.80    1.20
  -4  -8   1    1.40    2.30
   4  -8  -1    0.10    1.50
   4  -8  -1    0.30    2.20
   3   8   0   -2.00    2.00
  -3   8   0   -0.70    1.50
  -3   8   0    4.50    2.90
   3   8   0   -0.40    2.80
   3   8   0    1.40    1.80
  -3   8   0   -6.30    4.40
   3  -8   0    0.40    4.00
   3  -8   0    3.30    2.90
  -3  -8   0    0.10    2.90
   3  -8   0   -2.00    3.00
  -3  -8   0    6.70    3.80
  -3  -8   0   10.00    5.90
  -3  -8   0   -1.60    3.10
   3  -8   0    3.00    2.50
  -3  -8   0    1.20    1.70
  -3  -8   0    2.10    3.80
  -2   8  -1    8.10    1.50
   2   8   1   11.70    6.20
   2   8   1    5.50    2.40
   2   8   1    6.30    3.50
   2   8   1    9.40    2.70
   2   8   1    8.80    3.20
  -2   8  -1    6.00    2.40
  -2   8  -1    9.40    1.80
   2   8   1   11.80    2.60
   2  -8   1    9.40    2.90
   2  -8   1    4.90    4.40
  -2  -8  -1   10.30    3.40
  -2  -8  -1   12.80    3.30
  -2  -8  -1    5.50    2.20
  -2  -8  -1   11.10    3.10
   2  -8   1    6.90    2.70
  -1   8  -2  152.88    6.50
   1   8   2  160.78    7.70
  -1   8  -2  154.68    6.10
   1   8   2  152.48    7.60
  -1   8  -2  159.88    5.50
  -1  -8  -2  159.98    8.20
   1  -8   2  153.58    8.50
   1  -8   2  155.48    8.30
  -1  -8  -2  152.78    8.80
  -1  -8  -2  164.58    8.90
  -1  -8  -2  163.88    8.20
   0   8   3  103.79    5.00
   0   8   3  100.19    5.00
   0  -8  -3  102.09    5.40
   0  -8   3  105.59    5.30
   0  -8   3  102.09    4.60
   0  -8   3  103.09    4.50
   0  -8  -3  106.59    5.50
   0  -8  -3  101.59    5.40
   0  -8  -3  111.59    5.50
  -1   8   4   59.49    4.10
  -1   8   4   64.49    4.10
  -1   8   4   62.99    4.20
  -1   8   4   61.49    4.00
  -1   8   4   55.59    5.90
   1  -8  -4   60.99    4.30
  -1  -8   4   56.39    4.20
   1  -8  -4   59.99    4.40
   1  -8  -4   63.69    4.60
  -1  -8   4   59.89    4.50
  -1  -8   4   52.39    4.60
  -2   8   5   58.99    5.60
  -2   8   5   57.49    7.50
   2   8  -5   50.89    5.50
   2   8  -5   61.49    9.20
   2   8  -5   56.89    8.20
  -2   8   5   71.19    8.00
  -2   8   5   61.09    5.40
  -2   8   5   64.19    5.30
  -2   8   5   59.19    5.30
   2  -8  -5   53.39    7.80
   2  -8  -5   63.29    9.40
   2  -8  -5   71.89    6.40
   2  -8  -5   66.19    5.30
  -2  -8   5   52.99    7.40
  -2  -8   5   59.09    6.50
   2  -8  -5   64.19    5.40
  -2  -8   5   61.89    9.20
  -2  -8   5   51.79    7.00
  -2  -8   5   55.89    6.60
  -3   8   6    1.20    1.90
   3   8  -6    2.40    3.10
   3   8  -6   -2.00    1.70
  -3   8   6    2.30    2.60
  -3   8   6   -1.30    2.60
   3   8  -6   -5.30    4.00
  -3   8   6    1.90    2.50
  -3  -8   6    5.60    4.00
   3  -8  -6    0.30    3.80
  -3  -8   6   -2.10    5.80
  -3  -8   6   -5.60    3.70
  -3  -8   6   -0.90    1.90
   3  -8  -6   -0.90    2.80
   3  -8  -6    7.80    3.20
   3  -8  -6   -1.20    1.60
  -3  -8   6   13.60    6.60
   4   8  -7    1.10    0.90
  -4   8   7    2.20    2.10
  -4  -8   7    0.70    1.00
   4  -8  -7    1.40    1.70
   4   9  -1   -0.10    1.00
  -4   9   1    1.60    1.50
  -4  -9   1    0.60    1.10
  -4  -9   1   -2.30    1.40
   4  -9  -1    1.70    2.10
   4  -9  -1    1.60    1.50
  -4  -9   1   -0.80    2.60
  -3   9   0    9.70    4.30
   3   9   0   10.90    2.00
   3   9   0    9.90    3.70
   3   9   0    8.10    2.90
  -3   9   0   12.40    2.30
   3  -9   0   20.00    5.70
   3  -9   0   12.40    3.80
   3  -9   0   19.40    5.10
  -3  -9   0    8.40    4.70
  -3  -9   0   10.60    4.90
  -3  -9   0   20.40    4.50
  -3  -9   0    7.00    7.20
  -3  -9   0    0.90    4.20
  -3  -9   0   10.70    2.60
   3  -9   0   14.80    4.20
  -2   9  -1    4.60    2.10
   2   9   1    2.70    1.90
   2   9   1    1.60    1.60
   2   9   1    3.80    2.90
   2   9   1   -0.80    1.40
  -2   9  -1    1.30    1.10
   2   9   1    0.90    1.90
  -2  -9  -1    0.40    2.00
  -2  -9  -1    5.10    2.60
  -2  -9  -1    2.30    2.40
  -2  -9  -1    0.70    1.40
   2  -9   1    1.50    2.30
   2  -9   1    2.00    1.90
  -2  -9  -1    2.90    2.60
  -1   9  -2  278.27    8.50
   1   9   2  292.27   11.60
  -1   9  -2  272.37   10.20
  -1   9  -2  273.57   14.20
   1   9   2  273.67   11.50
  -1   9  -2  271.67    8.60
  -1  -9  -2  280.17   12.20
  -1  -9  -2  265.87   13.10
  -1  -9  -2  283.57   12.30
   1  -9   2  275.07   12.40
  -1  -9  -2  282.07   13.20
   1  -9   2  285.67   12.50
   0   9   3   41.40    3.10
   0   9   3   38.70    3.00
   0  -9   3   41.60    2.70
   0  -9   3   48.30    3.70
   0  -9  -3   42.60    3.40
   0  -9  -3   49.90    3.60
   0  -9  -3   40.90    3.40
   0  -9  -3   42.20    3.30
   0  -9   3   40.90    2.70
  -1   9   4  160.08    7.70
  -1   9   4  169.38    8.00
  -1   9   4  158.08   10.10
  -1   9   4  162.48    7.70
  -1   9   4  163.28    7.80
  -1  -9   4  165.48    8.40
   1  -9  -4  160.08    8.10
  -1  -9   4  171.08    8.60
   1  -9  -4  161.98    8.50
   1  -9  -4  164.38    8.10
  -1  -9   4  177.08    8.50
   1  -9  -4  165.38    8.20
  -2   9   5   59.99    7.80
   2   9  -5   58.69    5.70
  -2   9   5   73.99    6.00
   2   9  -5   63.29    8.60
  -2   9   5   64.49    5.20
  -2   9   5   67.09    7.70
  -2   9   5   58.29    5.30
  -2   9   5   66.89    5.70
   2   9  -5   64.09    9.10
   2  -9  -5   62.59    5.80
   2  -9  -5   54.69    8.50
  -2  -9   5   63.49   10.10
  -2  -9   5   64.09    7.20
  -2  -9   5   65.79    7.30
   2  -9  -5   67.89    5.60
   2  -9  -5   69.29    9.70
  -2  -9   5   61.89    7.10
  -3   9   6   -0.50    2.60
  -3   9   6   -0.20    2.10
  -3   9   6    6.00    3.20
   3   9  -6    1.80    2.80
  -3   9   6   -1.90    2.60
   3   9  -6    2.10    3.30
   3   9  -6   -0.30    1.70
   3  -9  -6   -1.70    3.00
   3  -9  -6    2.80    3.30
   3  -9  -6   -0.20    3.50
  -3  -9   6   -3.60    4.30
  -3  -9   6   -3.60    6.80
  -3  -9   6   -1.90    1.80
   3  -9  -6    4.90    3.40
  -3  -9   6    4.20    3.90
   3  -9  -6   -0.40    1.70
  -4   9   7    1.50    1.90
   4  -9  -7    3.00    1.70
  -4  -9   7    1.40    0.90
  -4  10   1    0.10    1.50
   4  10  -1    3.20    1.20
   4 -10  -1    4.60    1.70
  -4 -10   1    1.50    0.90
   4 -10  -1    1.20    2.40
   3  10   0   42.20    5.30
  -3  10   0   32.30    2.70
  -3  10   0   33.80    6.50
   3  10   0   33.70    6.20
   3 -10   0   32.50    6.50
  -3 -10   0   45.10    7.20
  -3 -10   0   36.90    7.70
  -3 -10   0   22.50    6.80
   3 -10   0   40.70    5.80
  -3 -10   0   32.70    8.90
   3 -10   0   30.30    6.30
  -3 -10   0   33.30    4.20
   2  10   1   17.40    3.70
   2  10   1   11.00    2.20
   2  10   1   15.70    4.40
   2  10   1   15.80    3.00
   2  10   1    7.60    2.70
   2  10   1    6.20    3.30
  -2  10  -1   18.10    3.70
  -2 -10  -1   14.50    4.60
  -2 -10  -1   16.10    5.00
  -2 -10  -1   10.00    3.70
  -2 -10  -1   12.10    3.60
   2 -10   1   16.50    3.80
   2 -10   1   10.30    3.20
  -2 -10  -1    9.90    3.10
   2 -10   1    5.70    3.80
   1  10   2   12.30    2.30
  -1  10  -2   18.80    4.70
   1  10   2   12.30    2.10
  -1  10  -2   17.00    2.00
   1 -10   2   15.40    3.10
  -1 -10  -2   18.20    3.10
  -1 -10  -2    8.70    2.60
   1 -10   2   13.50    3.30
  -1 -10  -2   12.10    2.90
  -1 -10  -2   14.80    2.70
   0  10   3  355.96   13.00
   0  10   3  328.47   12.70
   0  10   3  372.26   16.00
   0 -10   3  377.16   12.50
   0 -10  -3  333.47   13.60
   0 -10   3  349.27   13.50
   0 -10  -3  350.86   13.60
   0 -10  -3  346.77   13.60
   0 -10  -3  327.37   13.50
   0 -10   3  333.17   12.20
  -1  10   4  201.88    9.20
  -1  10   4  207.48    9.50
  -1  10   4  228.48   12.60
  -1  10   4  202.18    9.50
   1 -10  -4  217.58    9.90
  -1 -10   4  213.88   10.40
  -1 -10   4  208.18   10.10
   1 -10  -4  215.68   10.40
   1 -10  -4  218.18    9.90
   1 -10  -4  215.38   10.20
  -1 -10   4  193.48   10.30
   2  10  -5   37.20    7.40
  -2  10   5   48.10    4.50
  -2  10   5   43.20    5.70
   2  10  -5   45.90    5.10
   2  10  -5   35.00    7.40
  -2  10   5   43.50    4.60
  -2  10   5   47.10    4.50
  -2  10   5   48.40    7.00
  -2  10   5   52.69    8.70
   2 -10  -5   42.90    7.70
   2 -10  -5   40.90    5.90
  -2 -10   5   48.70    9.40
   2 -10  -5   49.50    9.20
  -2 -10   5   44.40    7.30
  -2 -10   5   53.89    6.50
   2 -10  -5   46.60    4.80
  -2 -10   5   43.80    6.20
   2 -10  -5   41.00    4.90
  -3  10   6    4.70    3.00
  -3  10   6    5.00    3.10
   3  10  -6   -2.60    2.50
   3  10  -6   -5.30    3.10
  -3  10   6   -4.40    2.00
   3  10  -6   -1.50    1.40
  -3  10   6    1.00    2.70
  -3 -10   6   -1.10    4.40
  -3 -10   6    5.10    4.40
  -3 -10   6   -8.10    7.70
   3 -10  -6   -0.60    4.10
   3 -10  -6    4.70    4.10
   3 -10  -6   -0.60    1.70
   3 -10  -6   -3.90    2.70
  -3 -10   6    3.30    1.80
   3 -10  -6    1.10    3.60
  -4  10   7    6.20    2.10
  -4 -10   7    5.40    1.20
  -4 -10   7    4.90    1.40
   4 -10  -7    5.30    1.90
   4  11  -1   -0.90    0.60
  -4  11   1   -0.50    1.20
   4 -11  -1   -2.50    2.40
   4 -11  -1   -0.60    1.30
  -4 -11   1   -0.20    0.80
   3  11   0    6.20    2.50
  -3 -11   0  -10.50    8.70
   3 -11   0   14.60    5.00
  -3 -11   0   10.10    5.00
  -3 -11   0    4.90    3.80
  -3 -11   0    5.00    2.00
  -3 -11   0    3.10    4.80
   3 -11   0    3.80    4.00
  -3 -11   0   16.50    5.00
   3 -11   0    1.00    3.30
   3 -11   0    0.80    3.60
   2  11   1   54.49    7.20
  -2  11  -1   58.09    5.60
  -2  11  -1   65.59   10.40
   2  11   1   63.09    5.50
   2  11   1   48.00    4.40
  -2  11  -1   48.70    2.80
   2  11   1   61.99    7.90
   2  11   1   50.69    5.40
  -2 -11  -1   64.09    8.10
  -2 -11  -1   42.00    7.20
  -2 -11  -1   49.80    7.80
   2 -11   1   52.79    6.20
  -2 -11  -1   40.50    5.20
  -2 -11  -1   53.29    6.70
   2 -11   1   47.90    6.10
  -2 -11  -1   45.30    6.20
   1  11   2    5.50    2.70
   1  11   2    4.20    1.50
   1  11   2    1.80    1.40
  -1 -11  -2    4.30    2.10
  -1 -11  -2    8.00    2.40
  -1 -11  -2    4.80    2.10
  -1 -11  -2    3.60    1.90
   1 -11   2    7.20    2.20
   0  11   3   51.89    5.80
   0  11   3   46.30    3.60
   0  11   3   48.70    3.70
   0  11  -3   50.69    6.10
   0 -11   3   49.50    3.40
   0 -11   3   46.10    3.30
   0 -11   3   46.60    4.60
   0 -11  -3   48.80    4.20
   0 -11  -3   55.09    4.20
   0 -11  -3   55.09    4.20
   0 -11  -3   47.90    4.10
  -1  11   4   33.80    3.10
  -1  11   4   26.30    4.90
  -1  11   4   29.60    3.10
  -1  11   4   28.70    3.50
   1  11  -4   44.70    7.20
  -1  11   4   31.40    3.00
   1 -11  -4   31.30    3.40
   1 -11  -4   27.60    5.80
  -1 -11   4   25.70    4.60
  -1 -11   4   32.80    3.70
   1 -11  -4   30.30    3.70
  -1 -11   4   38.30    4.10
   1 -11  -4   33.40    3.70
   1 -11  -4   27.30    3.50
  -2  11   5    3.10    1.50
  -2  11   5    1.80    1.80
  -2  11   5   10.50    4.00
   2  11  -5    4.50    2.90
   2  11  -5    3.90    1.80
  -2  11   5   -0.50    1.50
   2  11  -5    1.10    3.10
  -2  11   5   -5.10    3.20
   2 -11  -5   -3.90    3.90
  -2 -11   5    3.20    2.80
  -2 -11   5    6.70    4.60
   2 -11  -5   -4.00    2.80
   2 -11  -5    1.60    1.80
  -2 -11   5    5.90    3.20
   2 -11  -5    8.10    3.10
  -2 -11   5    4.50    2.70
   2 -11  -5    0.40    1.80
   2 -11  -5    1.10    2.00
   3  11  -6   17.90    3.00
   3  11  -6    9.70    4.40
  -3  11   6   16.80    3.30
   3  11  -6   10.90    3.10
   3 -11  -6   11.50    5.40
   3 -11  -6   16.70    4.90
  -3 -11   6   15.40    5.50
   3 -11  -6   19.40    3.50
  -3 -11   6   11.00    5.30
   4  12  -1    0.30    0.70
  -4  12   1    0.10    1.20
  -4 -12   1   -0.10    0.70
   3  12   0   -6.00    3.70
   3  12   0    3.60    1.60
   3 -12   0   -3.30    4.40
   3 -12   0    1.20    3.40
   3 -12   0    3.20    4.30
  -3 -12   0    5.30    1.70
   3 -12   0   -5.60   10.60
  -3 -12   0  -15.80    9.60
  -3 -12   0   -5.60    5.20
   3 -12   0   -3.50    3.20
  -3 -12   0    0.50    5.50
  -3 -12   0    4.50    2.00
  -3 -12   0    3.30    4.10
  -2  12  -1   -2.10    6.80
   2  12   1    0.50    1.70
   2  12   1   -1.80    3.50
   2  12   1    5.80    2.80
  -2 -12  -1    0.90    1.50
  -2 -12  -1    3.20    1.80
   2 -12   1    3.90    2.60
  -2 -12  -1   -1.40    2.80
  -2 -12  -1   -0.20    2.60
  -2 -12  -1   -0.70    3.00
   2 -12   1   -3.30    3.10
   2 -12   1   -3.90    3.30
   1  12   2   66.99    6.60
   1  12   2   64.69    5.00
  -1  12  -2   56.19    9.30
   1  12   2   71.09    4.40
   1  12   2   64.69    7.70
  -1  12  -2   62.59    7.00
   1  12   2   59.79    5.30
  -1 -12  -2   63.99    6.40
  -1 -12  -2   54.29    5.90
  -1 -12  -2   65.89    5.90
  -1 -12  -2   63.89    6.00
  -1 -12  -2   61.19    5.70
  -1 -12  -2   71.19    6.60
   1 -12   2   78.99    6.20
   1 -12   2   72.79    6.60
   0  12   3   31.90    5.20
   0  12   3   48.50    3.60
   0  12  -3   49.80    6.10
   0  12   3   41.70    3.60
   0 -12   3   42.90    3.30
   0 -12  -3   49.40    4.30
   0 -12  -3   42.20    4.10
   0 -12  -3   42.30    4.20
   0 -12   3   40.30    4.60
   0 -12  -3   48.40    4.40
   0 -12   3   41.20    3.30
  -1  12   4    1.60    1.00
  -1  12   4    0.30    2.80
  -1  12   4   -1.20    2.30
   1  12  -4    7.10    4.40
  -1  12   4    3.00    2.30
  -1  12   4    1.50    1.10
   1 -12  -4   -6.00    3.30
  -1 -12   4    0.50    1.60
   1 -12  -4    0.00    1.50
   1 -12  -4    3.70    1.60
  -1 -12   4   -2.40    3.10
   1 -12  -4    1.90    1.20
   1 -12  -4    2.10    1.40
  -1 -12   4   -0.80    1.10
   2  12  -5   41.00    7.00
  -2  12   5   45.50    5.10
  -2  12   5   55.79    7.70
   2  12  -5   49.30    8.50
  -2  12   5   44.20    4.30
  -2  12   5   42.30    4.10
   2  12  -5   46.30    4.30
  -2  12   5   41.80    8.10
   2 -12  -5   42.30    5.20
   2 -12  -5   47.50    5.30
  -2 -12   5   48.70    8.80
   2 -12  -5   44.40    8.60
   2 -12  -5   46.10    5.10
  -2 -12   5   47.80    6.50
  -2 -12   5   37.20    7.00
   2 -12  -5   32.30    6.90
   2 -12  -5   43.10    7.90
  -2 -12   5   48.90    6.70
   3  12  -6    0.50    2.80
  -3  12   6    2.90    1.70
   3  12  -6    3.70    1.30
   3  12  -6    0.60    2.50
   3 -12  -6   -5.30    2.90
   3 -12  -6   -5.40    3.80
  -3 -12   6    1.20    1.40
   3 -12  -6    2.00    2.00
   3  13   0   24.20    3.70
   3 -13   0   33.50    6.80
   3 -13   0   27.10    5.30
  -3 -13   0   25.60    3.50
  -3 -13   0   29.80    3.80
  -3 -13   0   25.40    6.20
   2  13   1   31.50    4.20
   2  13   1   32.80    6.00
   2  13   1   33.30    2.80
  -2  13  -1   29.50    8.20
  -2 -13  -1   39.70    4.50
  -2 -13  -1   30.10    4.40
  -2 -13  -1   30.20    6.50
   2 -13   1   19.70    5.60
  -2 -13  -1   30.90    6.40
   2 -13   1   41.20    6.20
  -2 -13  -1   38.00    6.40
   2 -13   1   27.20    5.70
   1  13   2   13.00    1.50
  -1  13  -2   19.30    5.30
   1  13   2   11.60    4.30
   1  13   2    5.40    3.70
  -1  13  -2    9.30    3.90
   1  13   2   15.20    2.90
   1  13   2   14.60    2.60
   1  13   2   19.60    3.40
  -1 -13  -2   20.20    3.60
  -1 -13  -2   12.10    2.70
   1 -13   2   13.20    2.30
   1 -13   2   24.40    5.60
  -1 -13  -2   12.90    3.50
  -1 -13  -2   19.20    3.50
   1 -13   2   19.90    4.10
  -1 -13  -2   12.40    3.30
  -1 -13  -2   18.60    3.50
   1 -13   2   19.20    4.80
   1 -13   2   15.10    2.60
   0  13   3   68.29    4.40
   0  13  -3   54.99    7.30
   0  13   3   58.39    6.80
   0  13   3   64.99    6.30
   0  13   3   59.39    4.40
   0  13   3   58.09    6.80
   0 -13  -3   66.39    5.50
   0 -13  -3   64.99    5.30
   0 -13  -3   67.09    5.40
   0 -13   3   61.89    6.10
   0 -13   3   66.09    4.50
   0 -13   3   63.79    4.40
   0 -13  -3   50.29    6.20
   0 -13  -3   70.29    5.50
  -1  13   4  139.69    7.30
  -1  13   4  142.99   11.00
   1  13  -4  124.09    7.60
   1  13  -4  143.09   12.50
  -1  13   4  143.79   11.20
  -1  13   4  157.18    7.50
   1  13  -4  142.69   11.00
   1 -13  -4  148.39   11.60
  -1 -13   4  145.29    9.20
   1 -13  -4  154.48    8.90
  -1 -13   4  152.48    9.30
  -1 -13   4  144.19   10.10
   1 -13  -4  144.99    8.90
   1 -13  -4  149.69   13.40
   1 -13  -4  146.99    8.80
   1 -13  -4  143.09    8.40
  -2  13   5    7.90    2.70
  -2  13   5    6.60    2.00
  -2  13   5    4.10    1.70
   2  13  -5    5.10    1.80
   2  13  -5    6.30    3.40
  -2  13   5    6.60    3.70
   2  13  -5   -0.10    3.60
   2 -13  -5    9.00    2.30
  -2 -13   5    7.40    3.00
   2 -13  -5    5.00    2.60
  -2 -13   5    8.00    2.50
   2 -13  -5    4.50    4.90
  -2 -13   5   11.80    4.00
   2 -13  -5   -0.20    3.30
   2 -13  -5    4.20    2.40
   3  13  -6    1.90    1.30
   3  13  -6    0.00    2.00
  -3  13   6    1.10    1.80
   3  13  -6    1.40    2.50
  -3 -13   6    1.80    1.50
   3 -13  -6    3.80    3.00
  -3 -13   6    2.10    1.40
   3 -13  -6    2.20    1.90
   3 -13  -6   -1.70    3.60
   3  14   0   -4.10    3.50
  -3 -14   0    2.00    1.30
   3 -14   0    5.00    3.00
  -3 -14   0    7.70    5.20
   3 -14   0   10.10    6.00
  -3 -14   0    2.70    1.30
   3 -14   0    0.60    3.40
   2  14   1  156.48    9.20
   2  14   1  169.08   11.90
   2  14   1  162.68   12.20
  -2  14  -1  163.48   15.50
  -2 -14  -1  155.38    9.20
  -2 -14  -1  144.89   12.00
  -2 -14  -1  163.58   13.40
   2 -14   1  135.99    9.60
  -2 -14  -1  167.38    9.40
   2 -14   1  143.99   13.20
  -2 -14  -1  138.69   13.40
   2 -14   1  127.49   10.50
   2 -14   1  143.59   11.10
  -2 -14  -1  143.59   12.10
   1  14   2    1.80    1.40
   1  14   2    5.70    3.30
  -1  14  -2   -1.50    3.60
   1  14   2    2.10    2.60
   1  14   2    3.90    1.70
  -1  14  -2    3.30    2.70
  -1 -14  -2   -0.50    1.50
  -1 -14  -2   -1.80    1.80
   1 -14   2   -1.00    4.50
  -1 -14  -2   -0.60    1.70
  -1 -14  -2    2.10    2.10
  -1 -14  -2    2.20    2.20
   1 -14   2    0.00    1.00
   1 -14   2    0.50    2.60
  -1 -14  -2    2.20    2.20
   1 -14   2    0.80    1.30
   0  14   3   16.50    4.00
   0  14   3   12.00    2.20
   0  14  -3    7.20    3.20
   0  14   3   11.90    2.20
   0  14  -3   14.70    3.30
   0  14   3   14.80    4.00
   0  14  -3   19.00    4.30
   0 -14  -3   15.40    3.20
   0 -14  -3   11.10    2.80
   0 -14  -3   12.40    3.30
   0 -14   3   13.30    2.30
   0 -14  -3   12.70    3.10
   0 -14   3   14.00    2.50
   0 -14  -3   15.40    3.40
  -1  14   4    2.30    1.20
   1  14  -4   -5.60    2.90
  -1  14   4    2.70    2.50
  -1  14   4    2.00    2.80
   1  14  -4    5.20    4.60
  -1 -14   4    2.00    3.70
   1 -14  -4    2.60    2.00
  -1 -14   4    0.00    4.10
   1 -14  -4   -1.30    1.50
  -1 -14   4   -1.30    1.50
   1 -14  -4    4.40    3.30
  -1 -14   4    2.20    2.10
   1 -14  -4    0.40    1.40
   1 -14  -4    0.70    1.20
  -2  14   5    2.00    1.50
  -2  14   5    3.10    2.10
   2  14  -5    3.70    2.60
   2  14  -5    7.40    3.80
   2  14  -5    6.10    5.60
  -2  14   5    0.40    3.30
  -2 -14   5    1.10    3.10
  -2 -14   5   -1.10    2.60
   2 -14  -5   -0.60    2.30
   2 -14  -5    3.50    3.80
   2 -14  -5    2.80    4.50
  -2 -14   5    3.30    2.00
   2 -14  -5    0.90    2.10
   2 -14  -5    0.70    2.20
  -2 -14   5    0.40    3.50
   2 -14  -5    0.60    4.20
  -3  14   6    4.60    2.50
   3  14  -6    0.70    2.20
   3  14  -6   -0.30    1.20
   3  14  -6   -2.10    1.90
   3 -14  -6    3.80    2.70
   3 -14  -6    1.90    2.10
  -3 -14   6   -0.10    1.40
  -3 -14   6    3.50    1.40
   3 -14  -6   -0.90    3.10
   3  15   0    7.00    1.90
   3  15   0    7.20    3.40
  -3  15   0    5.30    2.90
   3 -15   0   12.40    4.00
   3 -15   0    8.10    4.30
   2  15   1  105.49    9.20
  -2  15  -1  102.99   13.70
   2  15   1  105.09    7.40
   2 -15   1   92.99    7.90
  -2 -15  -1  101.39   11.80
  -2 -15  -1   96.09    7.40
   2 -15   1  100.89    9.20
  -2 -15  -1   90.29    9.80
  -2 -15  -1  103.59   11.20
  -2 -15  -1   90.29   10.20
   2 -15   1  112.59    7.90
  -2 -15  -1  108.19    7.50
   2 -15   1   82.09    9.00
   2 -15   1   96.59   10.70
   1  15   2   12.50    2.80
  -1  15  -2   15.50    4.40
   1  15   2    6.40    1.90
  -1  15  -2    7.90    3.90
   1  15   2    8.40    3.10
   1  15   2    4.80    3.10
  -1 -15  -2    7.70    3.20
  -1 -15  -2    5.40    2.30
   1 -15   2   13.30    5.30
   1 -15   2    6.20    1.90
  -1 -15  -2    5.40    3.00
  -1 -15  -2    8.20    3.70
  -1 -15  -2   10.70    3.10
  -1 -15  -2    5.20    2.30
   1 -15   2    7.60    2.10
   1 -15   2   12.00    3.70
   1 -15   2    5.20    4.90
   0  15   3  230.78   13.20
   0  15   3  192.68   11.90
   0  15  -3  205.58   11.50
   0  15  -3  208.48   13.30
   0  15   3  217.98    9.80
   0  15  -3  208.48   13.40
   0  15   3  235.48   14.20
   0 -15   3  200.18   12.50
   0 -15  -3  217.78   11.70
   0 -15  -3  222.68   12.00
   0 -15   3  237.68   10.90
   0 -15  -3  216.28   12.60
   0 -15   3  203.38   10.30
   0 -15   3  218.68   12.10
   0 -15  -3  210.98   11.60
   0 -15  -3  227.38   11.60
   0 -15   3  239.18   13.40
   0 -15  -3  221.78   12.20
   0 -15  -3  204.88   15.80
   1  15  -4   15.30    3.30
   1  15  -4   17.10    4.00
  -1  15   4   17.30    2.70
  -1  15   4   10.90    4.00
  -1  15   4    9.90    4.30
   1  15  -4   16.80    5.80
  -1  15   4   12.30    2.40
   1 -15  -4   13.00    3.30
   1 -15  -4   12.30    3.20
   1 -15  -4   15.10    3.60
  -1 -15   4   27.40    5.50
   1 -15  -4   15.10    3.10
  -1 -15   4   18.80    3.80
  -1 -15   4   20.70    4.30
  -1 -15   4   16.40    3.80
   2  15  -5   -1.80    2.80
   2  15  -5    0.30    1.60
  -2  15   5   -0.40    1.40
   2  15  -5    4.70    2.50
   2  15  -5   -6.40    4.70
  -2 -15   5   -0.20    2.20
   2 -15  -5    0.60    1.90
  -2 -15   5    4.60    3.50
  -2 -15   5    2.70    2.10
   2 -15  -5    6.40    2.90
   2 -15  -5   -1.40    2.70
  -2 -15   5   -5.90    4.20
   2 -15  -5    5.10    4.20
   2 -15  -5   -4.30    1.80
   3  15  -6   23.70    4.60
   3 -15  -6   33.10    6.20
   3 -15  -6   24.10    5.20
  -3 -15   6   28.50    3.70
  -3 -15   6   30.30    3.30
   3  16   0    0.70    1.00
  -3  16   0    1.90    2.00
  -3 -16   0    1.30    1.30
  -3 -16   0    1.60    1.10
   3 -16   0    1.20    2.40
  -2  16  -1    6.20    5.10
   2  16   1    1.90    1.60
   2  16   1   -2.10    2.30
  -2 -16  -1    0.80    1.50
   2 -16   1   -5.20    4.00
   2 -16   1    1.70    4.40
  -2 -16  -1    2.10    4.20
  -2 -16  -1   -4.40    4.00
   2 -16   1    0.80    2.00
   2 -16   1   -2.50    2.60
  -2 -16  -1    1.10    1.30
   2 -16   1   -0.40    3.10
  -2 -16  -1   -1.30    4.50
   1  16   2  119.69    8.30
  -1  16  -2  123.09   11.10
   1  16   2  119.49    9.80
   1  16   2  117.69   10.10
  -1 -16  -2  136.39   10.70
   1 -16   2  120.29    7.60
   1 -16   2  116.89    7.80
   1 -16   2  141.19   11.30
  -1 -16  -2  113.59    8.00
   1 -16   2  120.89   10.10
  -1 -16  -2  115.59   10.40
  -1 -16  -2  115.29    9.60
  -1 -16  -2  102.79    9.30
  -1 -16  -2  120.59    8.30
   0  16  -3   -1.60    3.40
   0  16  -3    0.50    2.60
   0  16   3   -0.50    1.80
   0  16  -3    6.00    3.00
   0  16   3    0.40    1.30
   0 -16   3   -6.20    4.20
   0 -16   3    0.90    1.30
   0 -16   3    1.90    1.30
   0 -16   3   -2.00    3.20
   0 -16  -3    1.60    1.70
   0 -16  -3    1.50    1.90
   0 -16   3   -8.20    3.80
   0 -16  -3    1.10    6.00
   0 -16  -3   -0.20    1.90
   0 -16  -3   -1.70    2.00
  -1  16   4   -1.60    2.20
  -1  16   4    2.80    1.50
   1  16  -4    2.20    2.40
   1  16  -4    5.80    4.30
  -1  16   4   -3.30    2.80
  -1 -16   4    5.00    3.00
   1 -16  -4   -1.20    2.80
  -1 -16   4   -2.80    3.20
   1 -16  -4   -2.10    1.90
  -1 -16   4   -1.70    1.90
   1 -16  -4    1.40    1.80
  -1 -16   4   -0.50    2.70
   1 -16  -4    0.60    2.20
   1 -16  -4    4.70    2.40
  -2  16   5   19.60    2.90
   2  16  -5   22.60    3.60
   2  16  -5   13.10    3.50
   2  16  -5   32.00    6.80
   2 -16  -5   25.60    5.40
  -2 -16   5   11.10    5.10
  -2 -16   5   22.60    4.40
  -2 -16   5   23.70    6.50
   2 -16  -5   15.70    3.90
   2 -16  -5   20.40    3.90
  -2 -16   5   23.10    4.60
   3  16  -6    0.10    1.70
   3  16  -6    1.50    1.90
  -3 -16   6    0.00    1.10
   3 -16  -6    0.50    3.00
   3 -16  -6    2.10    2.20
  -3 -16   6   -0.50    1.40
  -3  17   0    5.50    2.20
   3  17   0    5.70    1.50
   3 -17   0    5.80    2.40
  -3 -17   0    3.50    1.30
  -2  17  -1   -1.30    5.10
   2  17   1    2.40    2.90
   2  17   1    1.40    1.60
   2 -17   1   -0.40    4.80
  -2 -17  -1   11.50    5.50
   2 -17   1    3.10    2.90
  -2 -17  -1   -5.10    6.30
  -2 -17  -1    5.70    2.30
   2 -17   1    6.50    3.20
  -2 -17  -1    7.60    5.10
   2 -17   1    6.40    5.20
   2 -17   1    2.60    3.40
  -2 -17  -1    2.60    4.50
  -2 -17  -1    6.30    2.00
  -1  17  -2  282.67   18.00
   1  17   2  282.17   16.00
   1  17   2  277.97   13.90
   1  17   2  279.77   16.00
  -1 -17  -2  255.67   16.30
  -1 -17  -2  248.38   15.10
  -1 -17  -2  277.77   13.90
   1 -17   2  260.07   15.50
  -1 -17  -2  281.57   17.00
  -1 -17  -2  258.57   15.30
   1 -17   2  268.17   13.00
  -1 -17  -2  280.07   13.60
   1 -17   2  272.07   13.50
   1 -17   2  229.78   16.30
   0  17   3   10.60    2.00
   0  17   3   11.10    3.30
   0  17  -3    8.80    3.80
   0  17  -3    3.50    3.70
   0  17   3    8.80    4.00
   0 -17   3    5.00    4.40
   0 -17  -3    7.90    3.50
   0 -17  -3   11.90    3.50
   0 -17   3   12.00    2.90
   0 -17  -3   14.70    3.80
   0 -17   3   14.60    3.50
   0 -17  -3   16.20    4.20
   0 -17   3    8.40    5.00
   0 -17   3   16.30    3.30
   0 -17  -3   14.70    3.60
   1  17  -4    5.40    2.20
   1  17  -4    3.80    4.50
   1  17  -4    0.30    2.60
  -1  17   4    0.10    2.60
  -1  17   4    4.10    1.90
   1 -17  -4    2.60    2.70
   1 -17  -4    1.00    2.80
  -1 -17   4    0.90    2.90
   1 -17  -4    6.70    2.60
   1 -17  -4    1.10    2.20
  -1 -17   4    1.40    2.30
   1 -17  -4    1.50    2.20
   1 -17  -4  -11.60    5.50
   2  17  -5   15.70    3.60
  -2  17   5   15.00    2.50
  -2 -17   5   21.30    4.10
   2 -17  -5   11.20    4.50
  -2 -17   5    2.10    5.20
   2 -17  -5   21.10    5.70
  -2 -17   5   13.00    3.00
   2 -17  -5   13.40    3.40
   2 -17  -5   14.50    3.90
   2 -17  -5   10.50    4.00
  -2 -17   5   27.90    6.80
   3  17  -6    3.40    1.80
   3  17  -6    0.20    1.70
  -3 -17   6    2.60    1.20
   3 -17  -6   -3.00    2.40
  -3 -17   6    1.40    1.50
   3 -17  -6    4.70    2.10
   3  18   0   -0.30    0.90
  -3  18   0   -1.90    1.40
  -3 -18   0    0.80    1.00
   3 -18   0   -3.20    1.90
  -3 -18   0   -1.10    0.90
  -2  18  -1    4.40    5.40
   2  18   1   10.80    3.20
   2  18   1    7.90    2.30
   2 -18   1    3.50    3.10
  -2 -18  -1    4.10    5.50
  -2 -18  -1    3.80    1.80
  -2 -18  -1    3.80    2.00
   2 -18   1    6.30    3.40
   2 -18   1    4.70    5.00
  -1  18  -2  286.17   19.00
   1  18   2  299.97   17.60
   1  18   2  317.87   17.40
   1  18   2  320.07   15.40
   1 -18   2  318.97   17.30
  -1 -18  -2  319.97   18.80
   1 -18   2  304.27   14.80
  -1 -18  -2  319.07   17.10
   1 -18   2  317.17   18.20
  -1 -18  -2  304.97   14.90
   1 -18   2  291.07   14.40
  -1 -18  -2  295.27   18.10
  -1 -18  -2  307.57   15.40
  -1 -18  -2  297.17   17.00
   0  18  -3   24.10    6.00
   0  18   3   34.10    5.40
   0  18  -3   33.30    6.40
   0  18   3   31.70    5.80
   0  18   3   36.80    6.60
   0 -18  -3   41.00    5.90
   0 -18  -3   34.80    6.30
   0 -18   3   45.60    6.30
   0 -18  -3   38.40    6.00
   0 -18  -3   41.10    6.30
   0 -18  -3   41.20    5.60
   0 -18   3   41.70    7.80
   0 -18   3   30.50    4.90
   0 -18   3   34.30    4.80
  -1  18   4    0.30    2.50
   1  18  -4   -0.50    2.60
   1  18  -4   -0.90    4.10
   1  18  -4   -0.90    2.40
   1 -18  -4    2.00    3.50
  -1 -18   4   -1.20    2.30
  -1 -18   4    3.30    3.60
  -1 -18   4    6.50    2.80
  -1 -18   4    2.40    3.00
   1 -18  -4    0.10    2.10
   1 -18  -4    6.20    3.20
   1 -18  -4    2.90    3.50
   1 -18  -4    2.10    5.30
   2  18  -5   28.30    5.50
   2  18  -5   44.00    6.00
  -2 -18   5   36.40    4.90
   2 -18  -5   30.10    4.80
   2 -18  -5   21.40    5.80
   2 -18  -5   41.10    6.70
  -2 -18   5   31.00    4.40
   3  18  -6    1.40    1.60
   3 -18  -6    0.70    2.30
  -3 -18   6    2.30    1.60
   3 -18  -6    3.30    1.70
   3  19   0   -0.40    1.00
  -3 -19   0   -1.50    0.90
   3 -19   0   -0.20    1.60
  -3 -19   0   -1.70    0.90
  -2  19  -1   46.00    7.70
   2  19   1   35.90    4.20
   2  19   1   31.80    5.20
   2 -19   1   45.90    6.60
  -2 -19  -1   29.20    7.40
  -2 -19  -1   39.20    4.60
  -2 -19  -1   43.70    4.70
  -1  19  -2    6.30    3.70
   1  19   2    1.90    1.90
   1  19   2    4.70    3.80
   1  19   2    5.90    3.10
  -1 -19  -2    8.70    4.50
   1 -19   2    6.20    2.10
  -1 -19  -2    5.40    4.20
  -1 -19  -2   -4.10    3.80
   1 -19   2    8.00    3.70
   1 -19   2    4.90    5.80
  -1 -19  -2   -1.90    4.40
  -1 -19  -2    1.80    1.70
  -1 -19  -2    1.50    1.60
   1 -19   2   -0.80    2.10
   0  19  -3   26.00    5.20
   0  19  -3   25.50    6.10
   0  19   3   26.00    5.10
   0  19   3   28.60    6.10
   0 -19  -3   18.10    4.40
   0 -19   3   31.80    4.90
   0 -19  -3   32.70    5.60
   0 -19   3   26.10    5.30
   0 -19   3   21.00    4.40
   0 -19  -3   24.40    5.40
   0 -19   3   20.80    4.40
   0 -19  -3   34.10    5.80
  -1  19   4    1.10    3.10
   1  19  -4    4.10    2.70
   1  19  -4   -2.50    2.40
   1  19  -4   -5.30    4.40
  -1 -19   4   -5.40    4.20
  -1 -19   4    0.60    3.40
   1 -19  -4    5.20    3.30
  -1 -19   4    1.10    2.50
  -1 -19   4    0.50    1.90
   1 -19  -4    3.10    2.70
   1 -19  -4    2.90    2.90
   1 -19  -4    0.80    4.40
   1 -19  -4    0.00    2.60
   2  19  -5    6.20    3.70
   2  19  -5    1.40    2.20
   2  19  -5   -2.60    2.30
  -2 -19   5    6.80    2.40
   2 -19  -5    4.50    4.50
   2 -19  -5    2.90    2.90
   2 -19  -5   -0.60    2.10
   2  20   1    6.50    2.10
   2  20   1    5.10    2.60
  -2 -20  -1    4.60    1.80
   2 -20   1    4.60    2.80
  -2 -20  -1    5.70    1.80
   1  20   2  145.59   11.50
  -1  20  -2  158.98   13.40
   1  20   2  154.08   11.10
   1  20   2  158.08   10.10
  -1 -20  -2  139.29   14.50
  -1 -20  -2  159.18   12.60
  -1 -20  -2  148.09   12.90
   1 -20   2  132.29   12.60
   1 -20   2  143.49    9.90
  -1 -20  -2  157.88   10.00
   1 -20   2  134.79    9.60
  -1 -20  -2  144.39   10.00
   0  20  -3   53.99    7.00
   0  20   3   57.89    7.90
   0  20   3   52.69    6.20
   0  20  -3   53.99    8.00
   0 -20  -3   42.20    6.60
   0 -20  -3   46.10    7.50
   0 -20  -3   42.00    6.90
   0 -20   3   43.80    6.50
   0 -20  -3   59.29    7.20
   0 -20   3   43.40    6.10
   0 -20  -3   48.20    8.10
   0 -20   3   56.69    7.40
   1  20  -4   47.30    7.10
   1  20  -4   42.20    6.70
  -1  20   4   49.00    7.00
  -1  20   4   62.29    7.30
  -1 -20   4   46.90   13.30
   1 -20  -4   62.29    7.90
   1 -20  -4   42.00    6.50
   1 -20  -4   37.90    6.30
  -1 -20   4   49.30    5.40
   1 -20  -4   45.00    7.10
  -1 -20   4   49.80    8.00
  -1 -20   4   52.99    6.80
   2  20  -5   10.50    3.10
   2  20  -5    5.40    3.90
  -2 -20   5    7.70    1.90
   2 -20  -5    7.20    2.70
   2 -20  -5    5.60    4.60
  -2 -20   5    7.70    2.30
  -2  21  -1    2.50    5.30
   2  21   1    1.20    1.40
  -2 -21  -1    0.70    1.50
  -2 -21  -1    1.60    1.30
   2 -21   1    3.30    2.10
   1  21   2    4.00    1.80
   1  21   2    2.10    4.10
  -1  21  -2    7.20    3.60
   1  21   2    6.70    2.60
  -1 -21  -2    2.50    1.90
   1 -21   2   -2.50    3.40
  -1 -21  -2   12.90    7.00
   0  21   3    8.80    3.40
   0  21  -3    6.90    3.30
   0  21  -3   13.00    4.30
   0 -21  -3   13.50    3.60
   0 -21  -3   23.20    5.50
   0 -21   3    4.00    3.60
   0 -21   3   12.00    3.90
   0 -21  -3   23.00    6.10
   0 -21   3    3.70    5.70
   0 -21  -3   12.10    4.80
  -1  21   4   -0.90    2.70
  -1  21   4    4.20    2.50
   1  21  -4    2.60    2.30
   1 -21  -4   -1.00    2.70
   1 -21  -4   -2.40    3.70
  -1 -21   4    2.50    1.60
  -1 -21   4    1.80    3.10
   2  21  -5    2.90    1.70
   2  21  -5    7.60    3.90
   2 -21  -5    1.80    4.10
  -2 -21   5    5.30    2.50
   2 -21  -5    2.80    1.60
  -2 -21   5    1.10    1.20
  -2  22  -1    4.90    1.80
   2  22   1    4.80    1.60
   2 -22   1    7.80    2.70
  -2 -22  -1    9.20    2.30
   1  22   2    2.50    1.60
  -1  22  -2    4.40    2.90
   1  22   2    0.40    4.70
  -1 -22  -2    2.00    1.70
   1 -22   2   -0.90    2.90
   0  22  -3   65.49    6.50
   0  22   3   70.99    8.00
   0  22   3   53.09    6.20
   0  22  -3   66.19    8.10
   0 -22  -3   48.20    8.30
   0 -22  -3   59.29    6.90
   0 -22   3   78.29    8.00
  -1  22   4   23.80    4.90
  -1  22   4   22.60    4.50
   1  22  -4   16.40    3.80
  -1 -22   4   21.10    4.40
  -1 -22   4   26.80    4.10
   1 -22  -4   27.90    5.00
   1 -22  -4   20.80    4.80
   2  22  -5    9.40    2.30
  -2 -22   5    9.60    3.50
   2 -22  -5   13.00    3.00
  -2 -22   5   15.50    2.60
   2  23   1   19.00    3.70
  -2 -23  -1   22.50    3.00
   2 -23   1   22.70    4.30
  -1  23  -2   14.80    3.90
   1  23   2   10.40    2.60
   1  23   2    2.50    5.60
   1 -23   2    7.10    3.50
  -1 -23  -2   12.80    3.00
   0  23   3    7.90    3.40
   0  23  -3    7.80    3.10
   0 -23  -3   10.70    3.10
   0 -23   3   11.00    3.80
   1  23  -4    5.10    1.90
   1  23  -4    7.50    2.80
  -1  23   4    5.90    3.10
   1 -23  -4    1.20    2.00
  -1  24  -2   50.69    6.30
   1  24   2   48.40    4.10
   1 -24   2   50.49    5.80
  -1 -24  -2   53.49    5.30
   0  24  -3    1.00    1.80
   0  24   3   -0.40    1.70
   0 -24   3    3.70    3.30
   0 -24  -3    0.90    1.80
   1  24  -4    9.40    2.70
  -1  24   4    9.20    3.30
   1  24  -4   12.10    2.40
   1 -24  -4   13.90    3.20
  -1 -24   4   17.60    4.00
   1  25   2    2.10    1.30
  -1  25  -2   -0.30    2.10
  -1 -25  -2    0.50    1.40
   1 -25   2    1.80    2.20
   0  25   3    0.40    1.80
   0  25  -3    2.40    1.70
   0 -25  -3    1.20    1.80
   0 -25   3   -2.20    3.30
   1  25  -4    2.70    1.80
   1 -25  -4    4.10    1.80
  -4   0   0   11.00    3.90
   4   0   0   12.30    3.30
   4   0   0   11.50    2.60
   4   0   0    9.00    3.10
  -4   0   0   13.40    3.30
  -3   0  -1   -0.80    3.20
   3   0   1   10.70    3.30
  -3   0  -1    4.60    2.00
   3   0   1    5.70    2.70
  -3   0  -1    7.90    2.80
  -3   0  -1    9.40    2.60
  -3   0  -1   10.20    4.50
   3   0   1    9.60    2.90
   3   0   1    5.50    3.60
  -2   0  -2   63.79    5.00
  -2   0  -2   52.69    5.90
  -2   0  -2   55.89    5.70
   2   0   2   61.79    5.60
  -2   0  -2   63.79    5.00
   2   0   2   65.49    5.60
  -1   0  -3  157.88    6.70
   1   0   3  144.39    6.90
   1   0   3  148.79    6.80
  -1   0  -3  155.48    6.50
  -1   0  -3  148.99    7.40
  -1   0  -3  154.58    7.20
   0   0  -4 1218.28   36.70
   0   0   4 1254.47   36.50
   0   0   4 1339.17   36.50
   0   0   4 1244.68   36.80
   0   0   4 1202.78   36.50
   1   0  -5  414.26   12.80
  -1   0   5  376.76   14.70
  -1   0   5  380.46   14.40
  -1   0   5  443.26   15.50
  -1   0   5  412.26   14.80
  -2   0   6  542.05   22.30
  -2   0   6  581.24   22.50
   2   0  -6  568.54   18.30
  -2   0   6  573.34   22.20
   2   0  -6  502.45   24.00
  -2   0   6  547.15   22.70
   3   0  -7  190.48   14.30
  -3   0   7  175.68   12.40
  -3   0   7  190.18   12.50
  -3   0   7  168.28   12.00
  -3   0   7  164.48   12.40
  -3   0   7  184.18   12.80
   3   0  -7  156.78   12.20
   4   0  -8   42.30    4.50
  -4   0   8   44.80    4.30
   4   1   0    2.90    1.90
  -4   1   0   -0.20    1.70
  -4   1   0    1.90    2.70
   4   1   0    3.80    1.70
   4  -1   0   -0.80    2.90
   4  -1   0    3.30    2.10
  -4  -1   0    0.80    2.90
  -4  -1   0    4.80    2.40
  -3   1  -1    0.90    1.90
  -3   1  -1    1.70    1.80
   3   1   1    1.00    3.00
   3   1   1    0.50    1.80
  -3   1  -1   -0.50    3.30
  -3   1  -1   -0.30    2.90
   3   1   1    4.10    2.00
   3   1   1    1.00    2.20
   3   1   1    3.90    2.10
   3  -1   1    3.20    2.10
  -3  -1  -1   -1.60    1.40
   3  -1   1    0.90    2.40
  -3  -1  -1    3.80    3.30
  -3  -1  -1    1.90    3.20
   3  -1   1   -1.00    2.30
  -3  -1  -1   -0.60    1.90
   3  -1   1   -4.30    3.20
  -2   1  -2    7.90    2.00
  -2   1  -2    2.30    2.60
  -2   1  -2    5.60    1.90
   2   1   2    9.00    2.60
  -2   1  -2    9.30    2.70
   2   1   2    5.90    2.10
  -2  -1  -2    4.80    2.40
   2  -1   2    5.90    2.40
  -2  -1  -2    2.40    2.10
  -2  -1  -2    3.80    1.80
  -2  -1  -2    3.90    1.70
   2  -1   2    5.10    2.10
  -1   1  -3 2441.36   75.19
   1   1   3 2515.75   74.69
  -1   1  -3 2499.05   73.89
  -1   1  -3 2479.05   73.49
  -1   1  -3 2472.45   74.59
   1  -1   3 2379.86   74.69
  -1  -1  -3 2538.55   75.49
   1  -1   3 2471.65   74.49
  -1  -1  -3 2514.35   75.69
  -1  -1  -3 2660.63   74.49
  -1  -1  -3 2642.84   74.49
   0   1   4 2723.13   79.19
   0  -1  -4 2704.13   79.29
   0  -1   4 2743.83   78.69
   0  -1   4 2739.13   78.29
   0  -1   4 2767.12   78.29
   1   1  -5  861.71   24.10
   1   1  -5  817.02   24.10
  -1   1   5  801.82   26.80
  -1   1   5  833.22   27.10
  -1   1   5  830.82   27.00
  -1   1   5  829.02   27.30
   1  -1  -5  853.91   25.30
   1  -1  -5  810.12   24.90
  -1  -1   5  807.12   27.00
  -1  -1   5  843.92   26.70
   1  -1  -5  829.82   24.70
  -1  -1   5  824.92   27.10
  -2   1   6   49.60    5.10
   2   1  -6   39.30    5.10
  -2   1   6   51.09    5.20
   2   1  -6   62.39    8.80
   2   1  -6   58.09    3.00
  -2   1   6   49.40    5.20
  -2   1   6   45.40    5.20
   2  -1  -6   51.99    2.50
  -2  -1   6   59.49    5.60
   2  -1  -6   43.90    6.80
   2  -1  -6   44.70    2.10
   2  -1  -6   53.59    3.60
  -2  -1   6   65.59    5.90
  -2  -1   6   60.99    5.90
  -3   1   7    0.70    3.00
   3   1  -7   -1.00    4.30
  -3   1   7    4.10    2.50
  -3   1   7    2.10    3.20
   3   1  -7    1.30    3.00
  -3   1   7    0.70    5.90
  -3   1   7    0.10    3.20
  -3  -1   7    3.40    3.30
  -3  -1   7    4.70    3.60
   3  -1  -7    3.80    6.40
  -3  -1   7    3.50    4.00
  -3  -1   7    7.90    2.80
  -3  -1   7    7.80    2.90
   3  -1  -7    0.20    2.50
   3  -1  -7    5.70    4.00
   4   1  -8    6.00    1.70
  -4   1   8    4.40    1.70
  -4  -1   8    7.60    1.80
   4  -1  -8    8.00    2.30
  -4   2   0    3.70    2.80
   4   2   0    4.50    1.90
   4   2   0    2.90    1.80
  -4   2   0    1.80    2.20
   4  -2   0    4.20    2.20
  -4  -2   0   -0.20    2.30
   4  -2   0    3.70    1.80
  -4  -2   0    5.40    2.90
   4  -2   0    7.40    3.00
   3   2   1   19.50    4.10
   3   2   1   13.50    3.00
   3   2   1    8.60    4.20
   3   2   1   22.90    4.80
  -3   2  -1   13.60    3.30
  -3   2  -1    9.30    4.00
   3   2   1   17.60    4.20
  -3   2  -1   13.20    3.30
  -3   2  -1   21.80    3.90
  -3   2  -1   18.00    4.80
   3  -2   1    7.60    3.40
  -3  -2  -1   19.90    4.60
   3  -2   1   15.60    4.20
  -3  -2  -1   11.80    2.30
  -3  -2  -1   17.70    3.90
  -3  -2  -1    7.70    7.90
   3  -2   1   17.50    5.80
  -3  -2  -1   22.20    4.60
  -3  -2  -1   16.00    4.40
   3  -2   1   22.20    4.60
  -2   2  -2  128.09    8.60
   2   2   2  131.09    8.30
  -2   2  -2  128.49    8.30
  -2   2  -2  135.29    7.40
  -2   2  -2  133.19    7.30
   2   2   2  121.89    8.10
  -2  -2  -2  131.09    8.00
  -2  -2  -2  133.09    9.30
  -2  -2  -2  147.09    8.30
   2  -2   2  140.09    8.60
   2  -2   2  131.79    8.50
  -2  -2  -2  127.19    9.30
  -1   2  -3 2755.42   80.79
   1   2   3 2794.82   81.49
   1   2   3 2821.92   81.59
  -1   2  -3 2683.43   81.69
  -1   2  -3 2723.33   79.79
  -1   2  -3 2754.22   80.29
   1  -2   3 2656.33   81.49
  -1  -2  -3 2746.13   82.49
  -1  -2  -3 2686.43   82.49
  -1  -2  -3 2730.33   81.19
  -1  -2  -3 2862.71   81.49
   1  -2   3 2731.33   81.39
   0   2   4  624.04   20.30
   0   2   4  661.83   20.50
   0   2   4  672.43   20.30
   0  -2  -4  668.53   20.70
   0  -2  -4  631.04   20.20
   0  -2   4  676.03   19.50
   0  -2  -4  670.93   20.60
   0  -2  -4  697.83   20.20
   0  -2  -4  667.83   20.40
   0  -2   4  682.13   19.30
  -1   2   5   25.50    2.90
  -1   2   5   19.80    2.40
  -1   2   5   18.20    2.50
  -1   2   5   17.90    2.20
  -1  -2   5   18.50    2.40
  -1  -2   5   17.00    2.20
  -1  -2   5   16.30    2.20
   1  -2  -5   19.50    1.60
   1  -2  -5   17.60    1.70
   1  -2  -5   22.40    2.00
  -2   2   6   82.89    6.70
  -2   2   6   76.09    6.40
  -2   2   6   74.99    6.50
  -2   2   6   75.79    6.30
   2   2  -6   75.49    8.00
   2  -2  -6   79.49    4.00
  -2  -2   6   63.39    7.50
  -2  -2   6   74.69    6.50
   2  -2  -6   73.99    4.60
  -2  -2   6   66.79    6.70
  -2  -2   6   74.79    6.70
   3   2  -7    0.40    3.90
  -3   2   7   -2.00    2.70
  -3   2   7    0.70    2.50
  -3   2   7    1.50    2.90
  -3   2   7    3.70    5.80
   3   2  -7    0.30    2.40
  -3   2   7    3.50    2.60
  -3   2   7   -1.80    3.30
  -3  -2   7    2.10    2.70
  -3  -2   7   -2.20    3.40
   3  -2  -7   -1.80    3.50
  -3  -2   7    0.90    2.50
  -3  -2   7   -7.50    4.10
   3  -2  -7    5.00    3.00
  -3  -2   7    5.30    3.70
  -4   2   8   16.20    2.90
   4   2  -8   14.20    2.80
  -4  -2   8   13.90    2.60
   4  -2  -8   18.90    3.60
  -4   3   0    4.50    2.10
   4   3   0    5.40    1.70
   4   3   0    1.10    1.50
   4  -3   0    3.80    1.70
  -4  -3   0   -0.10    2.80
   4  -3   0    5.20    3.00
  -4  -3   0    5.00    2.30
   4  -3   0    0.60    2.20
  -3   3  -1   78.49    6.30
   3   3   1   92.69    6.80
   3   3   1   83.39    7.40
   3   3   1   77.79    8.20
   3   3   1   85.79    7.40
  -3   3  -1   89.19    6.80
   3   3   1   86.69    7.50
  -3   3  -1   78.69    8.80
  -3   3  -1   87.69    8.80
  -3  -3  -1   87.79    6.30
  -3  -3  -1   83.69    9.10
   3  -3   1   83.59    8.70
   3  -3   1   71.29    7.60
  -3  -3  -1   88.69    8.80
  -3  -3  -1  106.59   13.70
   3  -3   1   84.19    7.90
  -3  -3  -1   74.29    7.60
  -3  -3  -1   83.09    7.70
  -2   3  -2   54.99    5.20
  -2   3  -2   52.69    4.00
   2   3   2   49.70    4.90
   2   3   2   53.59    5.20
  -2   3  -2   62.49    5.90
  -2  -3  -2   55.09    5.80
   2  -3   2   44.60    5.00
  -2  -3  -2   52.49    4.90
   2  -3   2   47.30    5.10
  -2  -3  -2   40.90    5.90
  -2  -3  -2   54.99    5.00
  -1   3  -3   19.20    1.30
   1   3   3   22.40    2.50
   1   3   3   22.30    2.30
  -1   3  -3   18.70    2.30
  -1   3  -3   16.80    1.60
  -1   3  -3   21.50    1.30
  -1  -3  -3   22.30    2.40
  -1  -3  -3   23.80    2.40
   1  -3   3   18.40    3.00
  -1  -3  -3   22.40    2.80
   1  -3   3   19.60    2.40
  -1  -3  -3   24.30    3.00
   0   3   4   12.40    1.40
   0   3   4   14.80    1.60
   0   3   4   11.90    1.20
   0   3   4   12.60    1.20
   0  -3  -4   12.50    1.30
   0  -3  -4   11.70    1.50
   0  -3  -4   14.10    1.30
  -1   3   5   39.00    3.30
  -1   3   5   40.30    3.20
  -1   3   5   37.20    3.20
  -1   3   5   34.30    3.20
  -1  -3   5   38.10    3.10
   1  -3  -5   36.50    2.70
   1  -3  -5   38.50    2.60
  -1  -3   5   38.50    3.20
   1  -3  -5   38.20    2.80
  -1  -3   5   40.60    3.10
   2   3  -6   88.99    8.40
  -2   3   6   98.69    7.10
  -2   3   6   94.49    7.20
  -2   3   6   89.99    7.00
  -2   3   6  102.49    9.20
  -2   3   6   91.19    7.00
  -2  -3   6   97.49    7.40
  -2  -3   6   79.09    7.90
  -2  -3   6   89.29    7.10
   2  -3  -6   93.69    5.50
  -2  -3   6   97.19    7.60
   2  -3  -6   90.39    4.90
  -3   3   7   19.20    4.30
  -3   3   7   15.30    4.30
  -3   3   7   17.70    4.30
   3   3  -7   11.00    5.60
   3   3  -7    8.70    6.40
  -3   3   7   24.80    5.00
   3   3  -7   18.50    4.20
  -3   3   7   26.30    5.00
  -3   3   7   15.60    6.50
  -3  -3   7    8.60    5.60
   3  -3  -7   13.20    4.30
  -3  -3   7   25.40    6.20
  -3  -3   7   13.80    4.00
   3  -3  -7   16.50    4.40
   3  -3  -7   20.90    2.30
  -3  -3   7   19.00    4.40
  -3  -3   7   21.10    4.90
   4   3  -8   24.50    3.10
  -4   3   8   16.90    4.60
  -4   3   8   24.70    3.00
   4  -3  -8   23.30    3.90
  -4  -3   8   26.50    3.20
   4   4   0    0.20    1.20
  -4   4   0    0.40    1.80
   4   4   0   -2.20    1.40
   4  -4   0   -5.00    3.20
   4  -4   0   -1.30    1.80
   4  -4   0    1.30    1.40
  -4  -4   0    1.20    1.80
  -4  -4   0   -1.20    3.40
   3   4   1    4.90    2.70
  -3   4  -1    1.70    2.70
  -3   4  -1   -1.10    3.40
  -3   4  -1    3.10    1.80
   3   4   1    2.10    2.10
   3   4   1    2.40    2.30
   3   4   1    0.80    1.80
  -3   4  -1    3.20    2.00
   3  -4   1   -2.00    2.30
  -3  -4  -1    3.40    2.80
   3  -4   1   -2.00    2.40
  -3  -4  -1    0.30    2.60
   3  -4   1   -3.30    2.70
  -3  -4  -1    2.10    1.40
  -3  -4  -1    2.70    2.70
  -3  -4  -1    0.70    3.70
  -2   4  -2   64.99    4.30
  -2   4  -2   65.59    4.70
   2   4   2   60.39    5.50
  -2   4  -2   59.69    5.60
  -2   4  -2   48.50    6.00
   2   4   2   57.59    5.30
   2  -4   2   65.09    5.90
  -2  -4  -2   54.29    5.50
   2  -4   2   57.09    5.60
  -2  -4  -2   64.09    5.70
  -2  -4  -2   64.99    6.30
  -2  -4  -2   69.09    7.00
   1   4   3  108.39    5.70
   1   4   3  102.79    5.70
  -1   4  -3  103.89    5.20
  -1   4  -3  108.79    4.30
   1  -4   3  108.09    5.70
  -1  -4  -3  117.89    6.00
  -1  -4  -3  113.79    5.80
  -1  -4  -3  103.39    6.40
  -1  -4  -3  109.29    6.50
   1  -4   3  109.29    6.20
   0   4   4    4.30    1.00
   0   4   4    2.20    0.80
   0   4   4    3.10    0.70
   0  -4  -4    2.40    0.90
   0  -4  -4    3.30    0.90
   0  -4  -4    3.80    0.80
   0  -4  -4    3.00    0.90
   0  -4   4    2.60    0.40
  -1   4   5  101.89    5.80
  -1   4   5  112.49    6.10
  -1   4   5  118.69    6.00
  -1   4   5  115.39    6.00
   1  -4  -5  109.79    5.30
   1  -4  -5  113.39    5.40
  -1  -4   5  107.19    5.70
   1  -4  -5  112.19    5.30
  -1  -4   5  103.89    5.80
  -1  -4   5  104.59    5.50
  -2   4   6   14.00    3.20
  -2   4   6    8.30    2.70
  -2   4   6   13.40    3.20
   2   4  -6    4.00    4.90
   2   4  -6    7.00    4.00
  -2   4   6    6.70    2.40
   2  -4  -6   12.90    5.10
   2  -4  -6    8.70    2.00
   2  -4  -6    8.80    4.60
  -2  -4   6   13.20    3.20
  -2  -4   6   12.40    4.30
  -2  -4   6   12.70    3.40
   2  -4  -6   11.10    2.20
  -2  -4   6   17.10    3.50
   3   4  -7   17.60    5.80
   3   4  -7    8.80    3.70
  -3   4   7   10.10    3.50
   3   4  -7    8.20    3.00
  -3   4   7    0.80    3.80
  -3   4   7    9.70    3.70
  -3   4   7    7.80    5.40
  -3   4   7   13.40    3.70
  -3  -4   7    5.00    4.00
  -3  -4   7    5.70    4.60
  -3  -4   7   10.40    5.10
  -3  -4   7   10.40    3.40
  -4   4   8    1.60    3.40
   4   4  -8    1.90    1.20
  -4   4   8   -2.20    2.20
  -4  -4   8    2.10    1.10
   4  -4  -8    2.00    1.50
   4   5   0    1.20    1.30
   4   5   0    0.60    1.70
  -4   5   0   -1.30    1.80
   4  -5   0    3.70    2.30
  -4  -5   0    4.80    1.90
   4  -5   0    1.80    1.30
   3   5   1    3.00    2.40
   3   5   1    1.90    2.20
  -3   5  -1    0.90    1.60
   3   5   1   -0.80    1.90
  -3   5  -1   -1.30    3.60
  -3   5  -1   -0.30    2.00
   3   5   1   -2.70    2.00
  -3  -5  -1   -0.20    2.60
  -3  -5  -1   -0.70    1.30
  -3  -5  -1   -2.90    6.50
   3  -5   1    1.70    2.70
  -3  -5  -1    1.40    3.70
  -3  -5  -1   -3.00    2.80
   3  -5   1   -3.60    4.50
   3  -5   1   -1.60    2.80
  -3  -5  -1    2.10    2.50
   3  -5   1    3.70    3.20
   2   5   2  153.18    9.00
  -2   5  -2  149.59    6.90
  -2   5  -2  146.89    9.00
   2   5   2  145.59    9.00
  -2   5  -2  158.68    7.50
  -2  -5  -2  149.99   11.40
  -2  -5  -2  140.49    9.00
   2  -5   2  158.68    9.50
   2  -5   2  149.59    9.60
  -2  -5  -2  138.89   10.30
  -2  -5  -2  156.48    9.40
  -2  -5  -2  152.48   10.70
  -1   5  -3   25.20    2.40
  -1   5  -3   28.20    1.60
   1   5   3   24.50    2.80
   1   5   3   29.70    2.80
  -1  -5  -3   29.20    3.30
  -1  -5  -3   32.20    3.00
   1  -5   3   29.10    3.00
   1  -5   3   33.00    3.90
  -1  -5  -3   26.60    2.90
  -1  -5  -3   24.50    3.20
   0   5   4    1.00    0.50
   0   5   4   -1.00    0.60
   0   5   4    0.70    0.50
   0  -5   4    0.80    0.40
   0  -5  -4    0.20    0.50
   0  -5  -4    1.10    0.80
   0  -5  -4   -0.80    0.50
   0  -5  -4    1.50    0.80
  -1   5   5   27.70    2.70
  -1   5   5   31.20    2.80
  -1   5   5   27.00    3.00
  -1   5   5   28.20    2.90
   1  -5  -5   26.50    2.70
   1  -5  -5   25.40    2.60
  -1  -5   5   26.80    2.90
  -1  -5   5   28.50    2.70
   1  -5  -5   31.80    2.70
  -1  -5   5   29.60    2.90
  -2   5   6   26.70    3.90
  -2   5   6   32.60    6.70
   2   5  -6   37.90    8.00
  -2   5   6   22.60    3.90
   2   5  -6   36.10    7.00
  -2   5   6   22.00    3.80
  -2   5   6   24.70    3.70
  -2  -5   6   30.00    4.50
  -2  -5   6   26.20    5.20
   2  -5  -6   20.50    2.90
  -2  -5   6   18.80    4.70
   2  -5  -6   26.50    2.90
   2  -5  -6   18.30    4.70
   2  -5  -6   15.50    4.70
   3   5  -7   45.10    8.80
  -3   5   7   45.60    5.80
  -3   5   7   47.60    6.50
  -3   5   7   50.19    6.20
   3   5  -7   58.39    6.20
  -3   5   7   35.10    5.60
   3   5  -7   40.10    6.90
   3  -5  -7   52.99    8.10
  -3  -5   7   37.10    8.00
   3  -5  -7   42.80    8.40
  -3  -5   7   44.30    7.80
  -3  -5   7   51.19    7.20
  -3  -5   7   54.19    7.40
  -3  -5   7   48.80   10.20
   3  -5  -7   48.60    3.80
  -4   5   8    2.40    3.10
   4   5  -8    2.20    1.30
   4  -5  -8    0.10    1.50
  -4  -5   8    2.20    1.10
   4   6   0   -0.20    1.20
  -4   6   0   -0.40    1.50
   4  -6   0    0.80    1.40
   4  -6   0    2.30    2.10
  -4  -6   0    2.50    1.90
   3   6   1   66.79    7.00
   3   6   1   62.09    6.00
  -3   6  -1   48.20    7.70
   3   6   1   47.80    5.40
  -3   6  -1   48.70    7.70
   3   6   1   47.90    5.50
  -3   6  -1   57.49    4.70
  -3  -6  -1   59.99    9.00
   3  -6   1   53.29    8.40
  -3  -6  -1   56.89    7.20
   3  -6   1   55.39    6.90
   3  -6   1   52.49    6.40
  -3  -6  -1   53.39    6.70
   3  -6   1   46.40    9.60
   2   6   2 1020.20   39.80
   2   6   2 1044.40   37.50
   2   6   2 1097.59   36.90
  -2   6  -2 1055.59   32.70
  -2   6  -2 1040.50   36.20
  -2   6  -2 1078.29   33.90
   2   6   2 1070.89   36.40
   2   6   2 1080.29   36.90
  -2  -6  -2 1049.59   35.80
  -2  -6  -2 1030.70   37.20
   2  -6   2 1033.60   38.00
  -2  -6  -2 1161.98   37.90
  -2  -6  -2 1087.59   40.00
  -2  -6  -2 1089.39   40.10
   2  -6   2 1060.69   37.50
  -1   6  -3  219.78    8.40
   1   6   3  219.18    9.70
  -1   6  -3  228.18    7.00
  -1   6  -3  223.88    7.10
   1   6   3  231.78    9.80
   1  -6   3  202.68   10.10
   1  -6   3  235.18    9.90
  -1  -6  -3  218.88   10.70
  -1  -6  -3  236.28   10.00
  -1  -6  -3  226.18   10.90
   0   6   4   -0.40    0.50
   0   6   4   -0.30    0.40
   0   6   4    0.30    0.70
   0  -6  -4    0.30    0.50
   0  -6  -4   -0.40    0.60
   0  -6  -4   -0.10    0.70
   0  -6  -4    1.20    0.60
  -1   6   5    4.70    1.60
  -1   6   5    4.70    1.40
  -1   6   5    4.30    1.40
  -1   6   5    2.40    1.10
  -1  -6   5    4.60    1.50
  -1  -6   5    3.60    1.20
   1  -6  -5    4.20    1.50
  -1  -6   5    6.50    1.80
   1  -6  -5    5.90    1.50
   1  -6  -5    4.80    1.30
   2   6  -6  285.17   17.60
  -2   6   6  286.97   13.90
  -2   6   6  294.07   13.80
  -2   6   6  294.27   13.90
  -2   6   6  307.87   13.80
   2   6  -6  273.57   16.20
  -2   6   6  296.57   16.30
   2   6  -6  275.17   13.80
  -2  -6   6  306.77   15.60
   2  -6  -6  249.78   13.10
  -2  -6   6  300.27   15.30
   2  -6  -6  302.07   12.40
  -2  -6   6  297.47   15.30
   2  -6  -6  277.37   17.00
  -2  -6   6  277.97   15.60
   2  -6  -6  297.17   16.70
   2  -6  -6  293.47   12.60
  -3   6   7   45.20    9.10
  -3   6   7   41.90    5.30
  -3   6   7   32.40    5.50
  -3   6   7   27.90    6.00
  -3   6   7   44.50    5.90
   3   6  -7   27.20    5.80
   3   6  -7   40.30    7.90
   3   6  -7   38.50    5.20
  -3  -6   7   37.20    6.90
  -3  -6   7   29.20    7.90
  -3  -6   7   33.70    6.70
   3  -6  -7   41.10    3.70
  -3  -6   7   24.50    5.60
   3  -6  -7   38.40    6.60
   3  -6  -7   35.80    7.20
   4   6  -8    9.60    2.00
  -4   6   8    4.90    3.10
  -4  -6   8   12.90    2.30
   4  -6  -8    8.30    2.40
  -4   7   0   -0.10    1.50
   4   7   0   -1.40    1.10
   4  -7   0    0.10    1.30
  -4  -7   0   -1.50    1.00
  -4  -7   0    4.10    1.90
  -3   7  -1   36.60    6.70
   3   7   1   30.40    5.90
  -3   7  -1   47.00    8.00
   3   7   1   22.00    4.70
   3   7   1   31.10    4.60
   3   7   1   36.50    4.80
  -3   7  -1   32.30    3.50
   3  -7   1   26.90    5.80
  -3  -7  -1   47.80    7.60
  -3  -7  -1   34.30    6.50
   3  -7   1   35.10    5.60
   3  -7   1   29.40    5.80
  -3  -7  -1   35.80    6.70
  -3  -7  -1   34.30    4.50
  -3  -7  -1   34.10    5.90
   2   7   2   23.40    4.70
   2   7   2   27.50    4.70
   2   7   2   12.80    3.10
  -2   7  -2   15.20    2.30
  -2   7  -2   16.40    2.10
   2   7   2    6.00    4.50
  -2   7  -2   17.80    1.30
   2   7   2   12.60    3.20
  -2  -7  -2   12.30    4.10
   2  -7   2    7.60    4.00
   2  -7   2   22.50    4.10
  -2  -7  -2   16.90    3.70
   2  -7   2   14.40    4.00
  -2  -7  -2   17.40    4.60
  -2  -7  -2   19.90    4.00
  -2  -7  -2   15.50    3.00
   1   7   3   73.49    4.80
  -1   7  -3   70.59    3.70
   1   7   3   70.89    4.80
  -1  -7  -3   71.49    5.00
   1  -7   3   68.59    5.00
  -1  -7  -3   70.39    5.60
   1  -7   3   69.69    5.80
  -1  -7  -3   71.89    5.60
  -1  -7  -3   78.39    5.20
   0   7   4  194.48    7.90
   0   7   4  196.48    7.90
   0   7   4  185.98    8.10
   0  -7  -4  199.18    8.20
   0  -7  -4  202.38    8.40
   0  -7  -4  198.48    8.20
   0  -7   4  192.38    6.80
   0  -7  -4  200.68    8.50
   0  -7   4  192.48    6.70
  -1   7   5   26.90    2.80
  -1   7   5   37.90    3.30
  -1   7   5   34.90    3.00
  -1   7   5   29.30    3.00
   1  -7  -5   33.10    3.00
  -1  -7   5   34.40    3.00
  -1  -7   5   37.70    3.40
   1  -7  -5   33.90    3.20
   1  -7  -5   30.70    3.00
   1  -7  -5   33.00    3.10
  -2   7   6    7.80    4.60
   2   7  -6   11.90    4.30
  -2   7   6    2.50    1.70
   2   7  -6   -3.30    3.40
  -2   7   6    3.00    3.10
  -2   7   6    3.90    2.00
   2   7  -6    1.10    2.30
  -2   7   6    4.80    1.90
   2  -7  -6    6.20    1.80
  -2  -7   6    2.10    3.50
  -2  -7   6   -3.40    6.10
  -2  -7   6    2.80    2.00
   2  -7  -6    3.30    4.10
  -2  -7   6    4.20    2.40
   2  -7  -6    3.00    3.10
   2  -7  -6    4.10    1.80
   2  -7  -6    2.60    3.10
  -3   7   7   16.10    4.30
   3   7  -7    2.50    3.80
  -3   7   7    8.70    3.10
  -3   7   7    5.10    2.80
   3   7  -7   10.40    3.80
  -3  -7   7    5.20    4.60
   3  -7  -7    9.10    2.30
   3  -7  -7    8.40    4.00
  -3  -7   7   10.90    3.20
   3  -7  -7   10.60    4.80
   3  -7  -7   13.60    4.20
  -3  -7   7   16.70    6.50
  -4   7   8    1.50    2.60
   4   7  -8    1.30    1.00
   4  -7  -8    1.20    1.60
  -4  -7   8    0.40    0.90
  -4   8   0    0.50    1.30
   4  -8   0    1.50    2.30
  -4  -8   0    1.60    1.10
  -4  -8   0    4.00    2.00
   4  -8   0    2.00    1.50
   3   8   1    2.70    2.10
  -3   8  -1    3.70    1.70
  -3   8  -1   -0.20    2.50
  -3  -8  -1    1.00    3.40
  -3  -8  -1    1.20    1.50
  -3  -8  -1    5.30    3.70
   3  -8   1    1.10    3.10
  -3  -8  -1   -1.00    3.00
   3  -8   1    0.40    5.20
  -3  -8  -1   -4.30    6.80
   3  -8   1    0.70    2.70
  -3  -8  -1    0.50    3.20
   2   8   2    8.20    2.30
  -2   8  -2   12.10    2.70
   2   8   2   20.20    4.30
  -2   8  -2   11.30    1.70
   2   8   2    9.30    2.30
   2   8   2   14.00    4.30
   2   8   2    9.50    2.90
   2   8   2   11.70    2.90
  -2  -8  -2    4.80    3.20
  -2  -8  -2   10.10    3.20
   2  -8   2   14.60    4.50
   2  -8   2   18.60    3.70
  -2  -8  -2    6.50    2.90
  -2  -8  -2    5.60    4.30
  -2  -8  -2   12.40    2.80
   2  -8   2   10.80    3.50
   1   8   3  110.49    6.20
   1   8   3  105.69    6.10
  -1   8  -3   97.89    4.60
  -1  -8  -3   95.89    7.00
   1  -8   3   92.49    7.00
  -1  -8  -3  105.79    6.40
  -1  -8  -3   95.09    6.90
   1  -8   3   99.79    6.40
  -1  -8  -3  105.59    6.40
   0   8   4  957.80   30.60
   0   8   4  991.90   30.80
   0  -8  -4  981.40   31.50
   0  -8  -4 1023.10   31.50
   0  -8  -4  975.60   31.20
   0  -8   4 1004.80   30.50
   0  -8   4  980.10   29.50
   0  -8  -4  911.01   30.90
   0  -8   4  961.70   29.40
  -1   8   5   12.50    2.10
  -1   8   5   12.20    2.30
  -1   8   5   16.20    3.80
  -1   8   5   15.20    2.20
  -1   8   5   18.40    2.40
   1  -8  -5   18.40    2.40
  -1  -8   5   16.20    2.30
  -1  -8   5   20.00    3.30
   1  -8  -5   14.00    2.30
   1  -8  -5   13.50    2.20
   1  -8  -5   17.10    2.50
  -1  -8   5   16.10    3.00
   2   8  -6   -1.20    3.60
  -2   8   6    4.70    2.00
   2   8  -6    9.60    3.90
  -2   8   6    2.50    1.60
  -2   8   6    2.80    2.60
  -2   8   6    0.80    2.00
  -2   8   6   -3.40    4.40
  -2   8   6    1.90    1.90
   2   8  -6    4.60    2.20
   2  -8  -6    4.30    1.50
  -2  -8   6   -0.70    2.20
   2  -8  -6   -5.00    3.90
   2  -8  -6    4.40    3.30
   2  -8  -6   -1.90    2.80
  -2  -8   6    0.10    2.10
   2  -8  -6    5.50    1.80
  -2  -8   6   -6.00    5.00
   3   8  -7   -0.80    2.50
  -3   8   7   -2.00    2.20
  -3   8   7    0.60    2.30
   3   8  -7   -0.60    3.50
   3   8  -7   -1.10    1.60
  -3   8   7   -2.00    2.60
  -3   8   7   -1.90    2.80
  -3  -8   7    4.10    2.10
   3  -8  -7   -0.10    1.60
   3  -8  -7    7.30    3.80
  -3  -8   7   -9.70    6.30
   3  -8  -7    4.40    5.00
  -3  -8   7    6.00    4.20
   3  -8  -7    0.20    3.10
  -3  -8   7    4.50    4.30
  -4   8   8    1.60    2.30
   4  -8  -8    2.40    1.70
   4   9   0   16.50    2.50
  -4   9   0   17.20    3.30
  -4  -9   0   17.60    3.10
   4  -9   0   24.90    4.50
  -4  -9   0   15.90    2.40
  -3   9  -1   52.69    7.70
   3   9   1   56.49    5.40
   3   9   1   53.99    4.90
   3   9   1   72.69    6.80
  -3   9  -1   56.09    3.20
   3  -9   1   54.59   11.30
  -3  -9  -1   46.00    8.70
   3  -9   1   59.29    7.40
  -3  -9  -1   67.39    8.00
  -3  -9  -1   49.90    8.50
   3  -9   1   59.49    8.70
  -3  -9  -1   74.09    8.00
  -3  -9  -1   63.29    5.60
   3  -9   1   61.09    7.70
   2   9   2   37.80    5.40
   2   9   2   45.20    6.70
   2   9   2   31.80    6.60
   2   9   2   50.49    7.10
  -2   9  -2   38.70    2.60
   2   9   2   40.20    4.80
   2   9   2   34.60    4.20
   2   9   2   41.60    4.60
  -2   9  -2   43.40    4.60
  -2  -9  -2   43.80    6.40
  -2  -9  -2   47.80    5.20
  -2  -9  -2   37.60    6.70
  -2  -9  -2   37.30    5.20
  -2  -9  -2   42.90    5.60
  -2  -9  -2   35.90    7.20
   2  -9   2   33.40    5.70
   2  -9   2   32.40    5.30
   2  -9   2   40.50    7.90
   1   9   3   38.40    3.60
   1   9   3   28.40    4.60
  -1   9  -3   42.20    2.80
   1   9   3   39.50    3.80
   1  -9   3   36.70    4.40
  -1  -9  -3   41.70    4.20
  -1  -9  -3   40.80    4.70
  -1  -9  -3   36.80    3.90
  -1  -9  -3   42.10    4.50
   0   9   4  435.26   15.30
   0   9   4  435.76   15.40
   0  -9  -4  416.36   15.90
   0  -9   4  428.66   14.20
   0  -9  -4  431.66   15.90
   0  -9  -4  454.65   16.30
   0  -9  -4  445.96   15.90
   0  -9   4  424.66   14.40
   0  -9   4  418.66   15.20
  -1   9   5  573.24   20.60
  -1   9   5  569.44   20.50
  -1   9   5  578.14   20.60
  -1   9   5  586.84   20.50
  -1   9   5  560.54   23.70
   1  -9  -5  583.74   20.90
   1  -9  -5  592.44   21.10
   1  -9  -5  589.74   21.20
   1  -9  -5  590.04   20.90
  -1  -9   5  595.84   20.80
  -1  -9   5  602.64   21.30
  -1  -9   5  573.94   20.70
   2   9  -6   11.20    3.80
  -2   9   6    7.70    2.50
  -2   9   6    4.90    2.30
  -2   9   6    8.10    2.60
  -2   9   6   11.20    3.10
  -2   9   6    5.00    2.40
   2   9  -6    8.60    2.70
  -2   9   6    1.40    4.50
   2   9  -6    2.10    3.70
   2  -9  -6    9.30    2.40
   2  -9  -6    9.30    4.00
   2  -9  -6   11.40    4.20
  -2  -9   6   11.30    4.50
   2  -9  -6   14.80    2.80
  -2  -9   6   12.60    3.40
   3   9  -7   -3.00    2.70
  -3   9   7    4.30    2.40
   3   9  -7    0.10    3.60
  -3   9   7    2.70    2.40
  -3   9   7   -2.90    3.00
   3   9  -7    1.40    1.80
   3  -9  -7    1.90    1.60
  -3  -9   7    7.70    4.70
   3  -9  -7    2.60    3.80
  -3  -9   7    1.40    1.90
   3  -9  -7   12.80    5.40
  -3  -9   7    0.80    4.10
  -4   9   8    2.30    2.20
   4  -9  -8    3.50    1.70
  -4  -9   8    1.80    1.10
  -4  -9   8    1.30    0.90
   4  10   0    2.50    1.00
  -4  10   0    0.60    1.30
   4 -10   0    2.60    1.60
  -4 -10   0    1.50    2.30
  -4 -10   0    1.60    1.00
   4 -10   0    3.00    2.50
   3  10   1    8.00    2.30
   3  10   1    4.20    2.00
  -3  10  -1   -0.10    3.00
   3  10   1    4.90    2.00
  -3 -10  -1    4.10    1.80
  -3 -10  -1   10.70    4.50
  -3 -10  -1    3.60    3.70
  -3 -10  -1    3.40    4.90
   3 -10   1    4.60    4.00
   3 -10   1   -0.90    2.80
  -3 -10  -1   -7.40    9.30
   3 -10   1   11.20    3.90
  -3 -10  -1   -0.20    3.60
   2  10   2   20.10    3.90
   2  10   2   26.90    3.40
  -2  10  -2   20.30    1.40
  -2  10  -2   19.90    3.90
   2  10   2   24.10    5.20
  -2  10  -2   23.30    2.10
   2  10   2   22.70    3.70
  -2  10  -2   17.90    7.50
   2  10   2   21.80    5.40
   2  10   2   25.80    4.00
  -2 -10  -2   20.90    4.60
   2 -10   2   18.90    4.50
   2 -10   2   28.30    5.30
   2 -10   2   21.20    5.60
  -2 -10  -2   12.90    4.50
  -2 -10  -2   17.80    3.70
  -2 -10  -2   23.90    5.30
   1  10   3   42.50    3.80
   1  10   3   34.10    4.70
   1  10   3   38.30    3.70
  -1 -10  -3   35.30    4.00
  -1 -10  -3   35.20    4.10
  -1 -10  -3   41.90    4.70
  -1 -10  -3   40.60    4.80
   1 -10   3   30.40    5.00
   1 -10   3   48.60    5.30
   0  10   4 1366.56   42.70
   0  10   4 1380.76   42.80
   0  10   4 1380.26   45.80
   0 -10   4 1362.76   41.50
   0 -10  -4 1372.46   43.60
   0 -10   4 1383.56   42.90
   0 -10  -4 1328.97   43.70
   0 -10   4 1346.37   41.90
   0 -10  -4 1369.36   43.50
   0 -10  -4 1357.26   43.20
   0 -10   4 1436.66   41.60
  -1  10   5  342.97   17.20
  -1  10   5  351.26   14.10
  -1  10   5  350.36   14.20
  -1  10   5  374.36   14.20
  -1  10   5  344.97   14.20
  -1 -10   5  375.66   14.70
  -1 -10   5  356.56   14.70
   1 -10  -5  343.27   14.50
   1 -10  -5  368.26   14.60
  -1 -10   5  367.76   14.90
   1 -10  -5  353.46   14.80
   1 -10  -5  355.76   14.60
   2  10  -6   -1.00    3.10
  -2  10   6    1.00    1.50
  -2  10   6   -0.20    2.50
  -2  10   6    3.60    4.40
  -2  10   6    0.80    1.50
  -2  10   6    0.80    1.50
   2  10  -6    0.60    2.20
   2  10  -6   -4.50    3.20
  -2  10   6    3.00    2.80
  -2 -10   6   -7.30    4.20
   2 -10  -6   -2.40    3.90
   2 -10  -6    4.50    1.90
   2 -10  -6    0.10    1.80
  -2 -10   6    5.50    4.30
   2 -10  -6   10.30    4.40
   2 -10  -6   -2.70    1.50
  -2 -10   6    3.20    2.40
   2 -10  -6   -1.40    3.70
  -2 -10   6    6.00    2.80
   3  10  -7    9.20    2.10
  -3  10   7    3.10    3.20
  -3  10   7    4.40    3.30
  -3  10   7    7.80    3.20
   3  10  -7    6.60    3.70
   3  10  -7    3.10    3.30
  -3  10   7    7.40    3.10
  -3 -10   7   16.80    5.40
   3 -10  -7   11.40    4.20
  -3 -10   7    9.90    2.70
  -3 -10   7    5.80    4.40
   3 -10  -7   11.30    5.20
   4  11   0    0.20    0.60
  -4  11   0    1.40    1.30
   4 -11   0   -3.00    2.80
   4 -11   0   -1.80    1.30
  -3  11  -1    4.10    2.50
   3  11   1    3.20    1.80
  -3 -11  -1    4.80    5.60
   3 -11   1    3.40    3.00
  -3 -11  -1    0.60    1.80
  -3 -11  -1   -2.10    4.30
   3 -11   1   -0.90    3.10
   3 -11   1    5.60    5.40
  -3 -11  -1    2.60    1.50
  -3 -11  -1   24.80   11.10
  -3 -11  -1   -4.50    3.30
   2  11   2   16.80    3.20
   2  11   2   12.90    3.30
   2  11   2   12.30    4.30
   2  11   2   18.30    5.20
   2  11   2   13.70    2.70
   2  11   2   17.50    4.50
  -2 -11  -2   11.60    4.10
  -2 -11  -2   15.00    4.40
  -2 -11  -2    7.20    4.40
  -2 -11  -2   18.60    5.20
  -2 -11  -2    7.50    3.40
   2 -11   2   13.70    4.30
   2 -11   2   16.70    4.80
  -2 -11  -2   13.50    3.10
   2 -11   2   18.90    4.90
  -2 -11  -2   18.90    3.60
   1  11   3  208.88   11.30
   1  11   3  197.58    9.70
   1  11   3  195.88    9.80
  -1 -11  -3  214.58   10.90
  -1 -11  -3  206.68   10.80
   1 -11   3  210.98   11.30
   1 -11   3  202.98   11.30
  -1 -11  -3  208.98   12.00
  -1 -11  -3  204.18   11.90
   0  11   4   84.39    5.10
   0  11   4   84.19    5.40
   0  11  -4   92.69    7.90
   0  11   4   80.79    7.00
   0 -11  -4   78.89    5.50
   0 -11  -4   85.59    5.80
   0 -11   4   89.29    6.10
   0 -11  -4   85.79    5.70
   0 -11   4   82.69    4.50
   0 -11   4   85.19    4.50
   0 -11  -4   83.89    5.90
  -1  11   5  103.49    6.40
  -1  11   5   94.29    6.40
   1  11  -5   95.49   13.20
  -1  11   5  106.09    6.20
  -1  11   5  109.29    9.10
  -1  11   5  106.09    6.20
  -1  11   5  113.09    8.90
   1  11  -5   94.69    9.40
  -1  11   5   85.29    9.10
  -1 -11   5  109.49    6.80
   1 -11  -5  107.19    6.60
   1 -11  -5  111.79    7.00
   1 -11  -5  107.49    7.00
  -1 -11   5  115.09    7.90
  -1 -11   5  113.59    7.00
   1 -11  -5  102.39    6.70
   1 -11  -5   99.19    9.60
  -2  11   6   22.70    3.50
  -2  11   6   15.70    4.30
   2  11  -6   12.60    4.90
  -2  11   6   26.50    3.50
  -2  11   6   16.10    5.70
  -2  11   6   17.50    3.50
   2  11  -6   29.10    3.70
   2  11  -6   25.90    6.30
  -2  11   6   20.00    4.40
   2 -11  -6   22.80    5.70
   2 -11  -6   17.20    5.10
  -2 -11   6   21.50    4.90
   2 -11  -6   18.30    3.40
  -2 -11   6   26.70    5.30
   2 -11  -6   27.20    6.90
  -2 -11   6   28.80    6.30
   2 -11  -6   23.60    3.80
  -2 -11   6   24.20    5.30
   3  11  -7    0.10    2.50
   3  11  -7    3.60    2.70
  -3 -11   7    1.90    1.50
   3 -11  -7    2.80    1.70
   3 -11  -7    3.00    3.70
   3  12   1   17.90    3.50
  -3  12  -1   14.70    4.00
   3 -12   1   21.30    5.30
   3 -12   1   12.00    6.30
  -3 -12  -1   18.10    3.40
   3 -12   1   17.40    4.90
  -3 -12  -1   14.30    6.10
   3 -12   1   13.40    4.00
  -3 -12  -1   17.50    3.80
  -3 -12  -1   17.90    3.40
  -3 -12  -1    9.60    5.10
  -3 -12  -1   14.80    5.80
   2  12   2  114.79    7.90
   2  12   2   90.69    9.40
   2  12   2   95.39    8.90
  -2  12  -2   94.79   15.40
   2  12   2   99.79    7.40
   2  12   2  104.29    6.90
  -2 -12  -2  100.69    8.70
  -2 -12  -2  100.69    7.10
  -2 -12  -2   95.49    7.00
  -2 -12  -2   86.69    9.90
   2 -12   2  109.29   10.50
   2 -12   2  104.49    9.00
  -2 -12  -2   98.89    9.00
   2 -12   2  107.29    9.00
  -2 -12  -2  106.99   11.00
  -2 -12  -2   96.79    9.20
   1  12   3  148.19    9.60
  -1  12  -3  159.08   12.50
   1  12   3  167.68    8.90
   1  12   3  153.68    8.00
   1  12   3  153.28    8.40
  -1 -12  -3  128.29    8.40
   1 -12   3  145.39    9.60
  -1 -12  -3  145.19    9.10
  -1 -12  -3  160.08   10.50
  -1 -12  -3  140.19    9.00
  -1 -12  -3  147.39   10.20
   1 -12   3  157.58   10.50
  -1 -12  -3  138.69    8.40
   0  12   4  179.18    8.30
   0  12  -4  168.28   11.10
   0  12   4  171.98    8.40
   0  12   4  175.98   11.10
   0 -12  -4  180.88    9.40
   0 -12  -4  171.28    9.30
   0 -12  -4  169.48    8.90
   0 -12   4  169.08    7.50
   0 -12   4  153.48    9.10
   0 -12   4  168.88    7.60
   0 -12  -4  170.98    9.10
   1  12  -5  305.67   16.50
   1  12  -5  271.67   18.00
  -1  12   5  289.67   16.00
  -1  12   5  293.77   12.20
  -1  12   5  293.67   12.20
  -1  12   5  277.17   14.60
  -1  12   5  253.07   15.90
   1 -12  -5  299.97   13.30
   1 -12  -5  297.67   13.50
   1 -12  -5  280.07   13.10
  -1 -12   5  272.87   13.20
  -1 -12   5  310.77   16.20
  -1 -12   5  288.87   13.30
   1 -12  -5  311.57   16.90
   1 -12  -5  263.77   16.90
   1 -12  -5  310.77   13.60
   2  12  -6   12.50    4.20
  -2  12   6    9.20    2.50
  -2  12   6    4.20    1.80
  -2  12   6    6.40    2.30
  -2  12   6   10.50    4.90
   2  12  -6   10.30    4.10
  -2  12   6    9.70    3.70
   2 -12  -6    5.00    2.30
  -2 -12   6    2.90    3.20
   2 -12  -6    5.70    2.60
   2 -12  -6    6.20    2.50
  -2 -12   6    5.40    3.70
   2 -12  -6    6.50    4.60
   2 -12  -6   16.90    4.90
  -2 -12   6   10.60    3.70
   3  12  -7   10.80    4.20
   3  12  -7   12.20    2.10
  -3  12   7    9.30    2.50
   3 -12  -7   17.60    3.20
   3 -12  -7   17.60    6.00
  -3 -12   7    9.90    2.40
   3 -12  -7    9.70    3.40
  -3  13  -1    5.20    2.80
  -3 -13  -1    6.40    3.90
   3 -13   1    6.20    3.90
  -3 -13  -1    3.20    3.20
  -3 -13  -1    6.30    2.10
   3 -13   1    1.40    2.80
  -3 -13  -1    7.70    1.80
   2  13   2   65.79    8.30
   2  13   2   50.99    4.80
  -2  13  -2   62.39   10.30
   2  13   2   66.49    7.30
   2  13   2   70.59    6.00
  -2 -13  -2   60.29    8.80
  -2 -13  -2   68.19    7.90
  -2 -13  -2   53.69    5.40
  -2 -13  -2   59.39    7.30
  -2 -13  -2   59.49    5.50
  -2 -13  -2   63.69    9.60
   2 -13   2   67.59    7.40
   2 -13   2   76.09    9.10
  -2 -13  -2   58.69    7.30
   2 -13   2   64.19    7.50
   1  13   3   36.30    4.70
   1  13   3   42.80    4.20
   1  13   3   49.80    6.20
   1  13   3   39.10    3.80
  -1  13  -3   53.09    7.70
  -1 -13  -3   37.80    4.70
  -1 -13  -3   37.40    5.60
  -1 -13  -3   37.40    4.80
  -1 -13  -3   43.00    5.10
   1 -13   3   38.10    5.80
  -1 -13  -3   31.20    4.80
  -1 -13  -3   32.30    4.50
   0  13  -4   11.80    4.00
   0  13   4    7.80    3.30
   0  13  -4    9.20    3.70
   0  13   4    5.90    1.70
   0  13   4    6.70    2.90
   0  13   4    2.00    1.30
   0  13   4   11.00    2.80
   0 -13  -4    4.00    2.00
   0 -13  -4    2.10    1.90
   0 -13   4    4.00    1.50
   0 -13   4    4.80    1.40
   0 -13  -4    1.90    2.10
   0 -13  -4    5.60    2.20
   0 -13  -4    2.60    1.50
   0 -13  -4    3.90    2.50
  -1  13   5  417.86   16.10
   1  13  -5  412.16   21.90
  -1  13   5  443.36   21.40
  -1  13   5  381.66   18.60
  -1  13   5  400.16   20.60
   1  13  -5  420.76   20.50
   1  13  -5  441.96   15.80
  -1  13   5  431.16   16.20
  -1 -13   5  419.46   17.80
  -1 -13   5  409.56   17.70
   1 -13  -5  427.76   17.80
   1 -13  -5  426.46   17.60
   1 -13  -5  397.46   17.40
   1 -13  -5  391.66   21.60
   1 -13  -5  414.06   20.90
   1 -13  -5  416.06   17.80
   2  13  -6   24.50    3.30
  -2  13   6   19.90    3.10
   2  13  -6   19.90    4.90
   2  13  -6   18.80    4.90
  -2  13   6   20.20    4.00
  -2  13   6   19.80    3.40
  -2  13   6   33.10    6.60
   2 -13  -6   15.10    3.60
   2 -13  -6   24.10    4.20
  -2 -13   6   30.20    5.80
  -2 -13   6   18.60    5.20
   2 -13  -6   16.10    3.80
   2 -13  -6   14.00    4.40
  -2 -13   6   32.90    6.20
   2 -13  -6   25.40    6.40
   3  13  -7    5.20    2.80
   3  13  -7    3.00    2.60
  -3  13   7    5.20    2.10
   3 -13  -7    9.90    3.40
   3 -13  -7    8.00    4.30
   3 -13  -7    7.30    2.50
  -3 -13   7    5.30    1.80
  -3 -13   7    5.00    2.20
   3  14   1    0.40    0.80
  -3  14  -1    2.30    1.90
  -3 -14  -1    1.00    3.00
   3 -14   1    3.10    2.50
  -3 -14  -1    2.90    4.00
   3 -14   1    5.20    4.00
  -3 -14  -1    0.70    1.20
  -3 -14  -1    1.30    1.20
   2  14   2    7.70    2.60
  -2  14  -2   12.60    5.50
   2  14   2    4.50    1.70
   2  14   2    0.50    2.90
  -2 -14  -2    5.50    4.00
  -2 -14  -2    1.90    2.20
  -2 -14  -2    5.20    4.80
   2 -14   2   -2.40    3.70
   2 -14   2    6.20    3.50
   2 -14   2    6.90    4.70
  -2 -14  -2   11.40    4.70
  -2 -14  -2    5.50    2.00
  -2 -14  -2    6.00    3.80
   1  14   3    6.90    2.90
  -1  14  -3    1.60    3.50
   1  14   3    2.40    1.70
   1  14   3    4.60    2.70
   1  14   3    0.70    1.50
  -1 -14  -3   -0.80    2.00
  -1 -14  -3    1.00    2.50
  -1 -14  -3   -8.40    4.30
   1 -14   3    1.20    1.10
  -1 -14  -3    1.20    1.70
   1 -14   3   -1.70    3.10
  -1 -14  -3   -0.60    2.20
  -1 -14  -3   -1.80    1.50
   1 -14   3   -6.70    4.90
   0  14  -4    5.10    3.40
   0  14   4    6.30    1.90
   0  14  -4    3.20    3.20
   0  14   4    7.90    1.90
   0  14   4    1.30    3.20
   0  14   4   11.50    3.10
   0  14  -4   11.30    3.50
   0  14   4    2.80    2.70
   0 -14  -4    7.10    2.50
   0 -14   4    9.30    2.00
   0 -14  -4    6.50    2.30
   0 -14   4    9.20    2.00
   0 -14  -4    9.60    5.30
   0 -14  -4    7.80    2.50
  -1  14   5   33.40    6.60
   1  14  -5   38.80    8.30
   1  14  -5   28.30    6.20
  -1  14   5   29.40    5.80
  -1  14   5   26.30    3.30
  -1  14   5   33.60    3.50
   1 -14  -5   38.90    4.40
  -1 -14   5   33.20    4.40
   1 -14  -5   19.40    5.80
   1 -14  -5   30.50    4.30
   1 -14  -5   44.60    6.60
   1 -14  -5   21.30    4.10
  -1 -14   5   32.40    4.60
   1 -14  -5   28.60    3.70
   2  14  -6    5.90    1.90
  -2  14   6   -0.40    1.60
  -2  14   6   -1.20    2.10
   2  14  -6    4.30    3.10
  -2  14   6    3.80    3.90
   2  14  -6   -4.70    3.10
  -2 -14   6   -1.50    4.00
   2 -14  -6   -0.10    2.20
  -2 -14   6    9.00    3.40
  -2 -14   6    7.20    3.00
   2 -14  -6    2.00    1.70
   2 -14  -6   -0.10    3.30
   2 -14  -6    6.10    2.60
   3  14  -7   -3.20    2.10
   3  14  -7    1.00    2.40
   3 -14  -7    4.10    2.60
  -3 -14   7    1.50    1.40
  -3 -14   7    1.30    1.70
   3 -14  -7    8.30    4.10
  -3  15  -1    7.10    2.60
   3  15   1   10.50    2.30
  -3 -15  -1    2.70    5.40
   3 -15   1    5.90    5.10
  -3 -15  -1    6.80    1.60
   3 -15   1   12.50    3.60
  -2  15  -2   69.59   12.60
   2  15   2   89.89    6.90
   2  15   2   80.79    8.50
  -2 -15  -2   85.79    6.80
  -2 -15  -2   70.79    9.40
  -2 -15  -2   80.99   11.80
   2 -15   2   97.79   10.20
   2 -15   2   93.79    9.30
  -2 -15  -2   90.19   10.50
  -2 -15  -2   95.49    8.90
  -2 -15  -2   87.39    9.30
   2 -15   2   76.19    7.40
  -2 -15  -2   94.19    7.10
   2 -15   2   85.39    6.90
   2 -15   2   87.89    9.60
   1  15   3    3.90    3.30
   1  15   3   10.20    2.70
  -1  15  -3    2.70    3.50
   1  15   3    2.30    1.90
   1  15   3    7.20    3.00
   1 -15   3    6.20    2.20
   1 -15   3    6.00    2.00
   1 -15   3   18.80    5.60
  -1 -15  -3   10.20    3.30
  -1 -15  -3    9.20    2.60
  -1 -15  -3    8.70    3.30
  -1 -15  -3    4.40    4.40
  -1 -15  -3    6.60    3.10
  -1 -15  -3    2.20    2.30
   1 -15   3   -1.40    3.60
  -1 -15  -3    4.60    1.80
   0  15   4   34.60    3.70
   0  15  -4   28.30    4.90
   0  15   4   39.20    5.20
   0  15  -4   35.50    7.00
   0  15   4   27.30    5.70
   0  15  -4   38.90    6.30
   0  15   4   40.70    5.90
   0  15   4   46.60    3.80
   0 -15  -4   42.00    4.90
   0 -15   4   43.40    4.00
   0 -15   4   33.40    3.90
   0 -15  -4   27.70    6.40
   0 -15  -4   46.10    5.20
   0 -15  -4   38.90    4.80
   0 -15  -4   38.80    5.10
   0 -15  -4   32.60    5.50
   1  15  -5   30.40    4.60
  -1  15   5   28.70    3.50
  -1  15   5   30.50    6.30
   1  15  -5   27.00    5.90
  -1  15   5   30.50    6.10
  -1  15   5   27.90    3.20
  -1 -15   5   26.50    4.70
  -1 -15   5   33.80    4.60
   1 -15  -5   29.00    6.20
   1 -15  -5   26.90    5.00
   1 -15  -5   26.90    3.70
   1 -15  -5   27.80    4.30
   1 -15  -5   26.90    4.10
   1 -15  -5   31.20    6.90
   2  15  -6   -1.50    2.60
  -2  15   6    6.40    3.50
  -2  15   6   -1.90    3.20
   2  15  -6   -3.90    2.10
   2  15  -6   -0.90    2.00
  -2  15   6    1.10    1.40
   2  15  -6    7.30    6.00
   2 -15  -6   -0.10    1.70
   2 -15  -6   -2.30    2.60
   2 -15  -6   -1.40    2.20
   2 -15  -6    1.40    3.10
  -2 -15   6    3.40    2.00
  -2 -15   6    0.30    2.40
   3  15  -7    1.00    2.10
  -3 -15   7    2.20    1.70
  -3 -15   7    1.70    1.20
   3 -15  -7    2.80    3.00
   3 -15  -7    0.30    2.10
  -3  16  -1    0.30    1.80
   3  16   1    1.70    1.00
  -3 -16  -1    1.10    1.00
  -3 -16  -1    0.90    1.00
   3 -16   1    0.30    2.20
  -2  16  -2  155.38   15.40
   2  16   2  153.78    9.40
   2  16   2  154.78   11.10
   2 -16   2  140.89    9.50
   2 -16   2  154.88   12.50
   2 -16   2  140.79   11.60
  -2 -16  -2  136.99   12.40
  -2 -16  -2  167.28   15.90
   2 -16   2  136.59   11.80
  -2 -16  -2  159.68    9.50
  -2 -16  -2  148.59    9.10
   2 -16   2  147.99   10.20
  -2 -16  -2  139.59   13.60
  -2 -16  -2  144.89   12.00
  -1  16  -3   86.69   10.20
   1  16   3   85.79    8.60
   1  16   3   89.69    5.40
   1  16   3   89.59    7.10
   1  16   3   81.49    8.50
  -1 -16  -3   93.09   10.20
   1 -16   3   89.19    6.40
   1 -16   3   91.29    8.80
  -1 -16  -3   86.09    6.80
  -1 -16  -3   88.39    8.90
   1 -16   3   89.69    6.70
  -1 -16  -3   90.29    8.30
   1 -16   3   75.99   11.40
  -1 -16  -3   73.89    8.90
  -1 -16  -3   87.19    8.40
  -1 -16  -3   89.59    7.10
   0  16   4   18.60    3.00
   0  16  -4   32.80    6.60
   0  16  -4   24.40    4.80
   0  16  -4   24.60    4.50
   0  16   4   26.20    5.10
   0  16   4   23.00    4.50
   0 -16  -4   18.80    4.40
   0 -16   4   22.50    3.20
   0 -16  -4   23.40    4.70
   0 -16  -4   25.40    4.60
   0 -16  -4   25.10    4.10
   0 -16   4   19.40    3.40
   0 -16  -4   30.30    4.20
   0 -16   4   20.60    4.70
  -1  16   5    6.80    3.80
  -1  16   5    5.00    3.70
   1  16  -5    7.50    2.50
   1  16  -5    3.50    2.30
  -1  16   5    5.30    2.00
  -1  16   5    7.90    2.30
   1 -16  -5    0.80    5.30
  -1 -16   5    9.30    3.20
   1 -16  -5    5.10    3.10
   1 -16  -5    5.30    2.60
  -1 -16   5    8.60    2.60
   1 -16  -5    9.50    2.80
   1 -16  -5    4.10    1.80
   1 -16  -5    9.80    4.00
  -1 -16   5    9.30    3.50
   2  16  -6    5.90    4.00
   2  16  -6    2.70    3.00
   2  16  -6   -6.50    5.30
  -2  16   6    4.30    1.70
  -2  16   6    4.30    3.10
   2  16  -6    2.80    2.10
   2 -16  -6    9.70    3.50
   2 -16  -6    6.20    3.00
  -2 -16   6    7.30    2.50
  -2 -16   6    4.30    2.40
   2 -16  -6    9.20    2.90
  -2 -16   6    8.90    4.10
   2 -16  -6    0.90    2.10
  -2 -16   6    3.40    5.40
   3  16  -7    6.20    2.20
   3  16  -7    1.20    1.80
  -3 -16   7    1.40    1.30
   3 -16  -7    4.00    2.80
   3 -16  -7    6.70    2.40
  -3 -16   7    2.90    1.80
   3  17   1    1.50    1.00
  -3  17  -1    2.90    1.80
   3 -17   1    3.30    2.20
  -3 -17  -1    2.40    1.20
  -3 -17  -1    2.60    1.30
   2  17   2    5.40    3.00
  -2  17  -2   13.80    5.30
   2  17   2    8.90    2.50
   2 -17   2    7.30    2.80
  -2 -17  -2   10.90    4.70
   2 -17   2   -2.00    5.80
   2 -17   2    5.90    3.10
  -2 -17  -2   14.60    5.50
   2 -17   2   13.10    3.70
  -2 -17  -2    6.00    2.10
  -2 -17  -2    9.90    5.50
  -2 -17  -2    4.20    1.80
  -2 -17  -2   -1.80    7.40
   2 -17   2    4.80    6.00
  -1  17  -3    4.80    3.50
   1  17   3    3.60    3.10
   1  17   3    4.80    2.40
   1  17   3    0.70    3.00
   1 -17   3    9.70    4.60
  -1 -17  -3    0.90    4.40
  -1 -17  -3    8.80    3.50
  -1 -17  -3    2.30    3.30
  -1 -17  -3    5.90    3.60
   1 -17   3   12.10    5.50
  -1 -17  -3    5.10    3.60
   1 -17   3    2.00    1.90
   1 -17   3    3.50    1.80
  -1 -17  -3    1.90    2.20
   0  17  -4   32.90    6.10
   0  17  -4   22.10    4.80
   0  17   4   22.50    4.50
   0  17   4   17.30    3.00
   0  17   4   28.70    5.90
   0 -17   4   29.70    3.90
   0 -17  -4   20.60    4.70
   0 -17  -4   28.90    4.70
   0 -17  -4   30.30    6.80
   0 -17   4   17.20    4.00
   0 -17  -4   27.70    5.50
   0 -17   4   13.10    5.60
   0 -17   4   24.10    3.70
   0 -17  -4   24.00    4.80
   0 -17  -4   26.50    5.20
   1  17  -5   11.00    4.90
  -1  17   5    5.50    3.50
  -1  17   5   13.50    2.70
  -1  17   5    8.50    3.90
   1  17  -5   11.40    3.40
   1  17  -5    2.20    3.10
  -1 -17   5    8.00    3.50
  -1 -17   5   16.30    3.60
   1 -17  -5    5.50    2.70
   1 -17  -5   10.90    3.60
   1 -17  -5    8.60    2.60
  -1 -17   5   12.00    4.30
   1 -17  -5   12.00    4.40
   1 -17  -5    3.10    3.60
  -1 -17   5    3.80    3.60
   2  17  -6   47.80    6.60
   2  17  -6   52.19    7.50
  -2  17   6   40.80    4.20
  -2 -17   6   50.79    5.00
  -2 -17   6   45.20    5.20
   2 -17  -6   44.90    5.30
  -2 -17   6   34.20    7.10
   2 -17  -6   40.20    7.20
   2 -17  -6   42.10    7.70
   3  17  -7    2.50    1.60
   3  17  -7   -0.70    1.60
   3 -17  -7   -1.40    2.40
   3 -17  -7    1.50    1.90
  -3 -17   7    1.40    1.00
  -3 -17   7    0.00    1.80
  -3  18  -1    4.00    1.70
   3  18   1    2.40    1.30
  -3 -18  -1    2.10    1.30
  -3 -18  -1    3.50    1.40
   3 -18   1    6.60    2.30
  -2  18  -2   10.50    5.10
   2  18   2    0.90    2.00
   2  18   2    1.70    1.70
   2 -18   2    5.20    2.90
  -2 -18  -2    1.90    4.70
  -2 -18  -2    4.40    1.70
  -2 -18  -2    2.80    1.60
   1  18   3   50.19    6.70
   1  18   3   49.80    5.80
   1  18   3   53.59    7.00
  -1  18  -3   43.40    8.10
  -1 -18  -3   60.49    7.30
   1 -18   3   43.70    5.20
   1 -18   3   45.40    8.20
   1 -18   3   42.60    4.80
  -1 -18  -3   43.20    5.50
  -1 -18  -3   50.89    8.70
  -1 -18  -3   51.79    5.80
  -1 -18  -3   47.00    7.50
  -1 -18  -3   40.80    7.20
   1 -18   3   62.89   10.00
   0  18  -4   30.30    6.60
   0  18  -4   35.30    6.90
   0  18   4   31.80    6.20
   0  18   4   34.60    5.50
   0  18   4   34.00    3.10
   0 -18  -4   36.40    5.70
   0 -18   4   44.30    6.70
   0 -18  -4   30.60    5.40
   0 -18  -4   29.80    6.90
   0 -18  -4   35.60    6.30
   0 -18  -4   45.50    6.30
   0 -18   4   36.40    4.50
   0 -18   4   34.30    4.70
   1  18  -5    6.30    3.60
  -1  18   5    2.90    3.00
   1  18  -5    6.90    4.60
   1  18  -5    5.00    3.10
  -1 -18   5   -3.40    4.30
   1 -18  -5    3.80    4.60
   1 -18  -5    1.40    2.60
  -1 -18   5    7.00    3.20
  -1 -18   5    7.30    2.50
   1 -18  -5    6.20    2.80
   1 -18  -5    2.50    2.70
   1 -18  -5    8.10    5.40
  -1 -18   5    6.20    3.00
   2  18  -6   -1.60    4.40
   2  18  -6   -0.90    1.90
   2 -18  -6    3.30    2.60
   2 -18  -6    0.60    2.20
  -2 -18   6   -0.70    2.50
  -2 -18   6    3.30    1.60
   2 -18  -6   -3.80    3.20
   3  18  -7   -0.10    1.50
   3 -18  -7   -1.80    2.10
  -3 -18   7   -1.20    0.80
   3 -18  -7   -0.10    1.70
  -3  19  -1    1.50    1.40
   3  19   1    1.60    0.90
   3 -19   1    0.50    1.60
  -2  19  -2    1.00    4.60
   2  19   2    4.50    1.60
   2  19   2    4.60    2.50
  -2 -19  -2    1.40    5.60
   2 -19   2    0.50    2.70
  -2 -19  -2    2.80    1.50
  -2 -19  -2    4.10    1.80
  -1  19  -3   36.00    7.90
   1  19   3   41.50    5.30
   1  19   3   44.10    7.20
   1  19   3   39.60    6.30
  -1 -19  -3   44.90    7.70
  -1 -19  -3   43.60    7.90
   1 -19   3   41.10    5.20
  -1 -19  -3   45.50    9.10
  -1 -19  -3   39.20    5.30
  -1 -19  -3   44.20    5.50
   1 -19   3   54.29    8.00
   0  19   4    7.90    3.00
   0  19  -4   10.10    3.40
   0  19  -4    6.40    3.70
   0 -19   4    6.30    3.50
   0 -19  -4    3.50    3.90
   0 -19   4    7.60    3.00
   0 -19  -4    6.20    2.90
   0 -19  -4    5.80    3.50
   0 -19   4    9.90    2.90
   0 -19   4    8.70    4.40
   0 -19  -4    8.60    3.00
   0 -19  -4    3.30    5.00
   0 -19  -4    8.10    3.70
   1  19  -5   49.40    6.60
  -1  19   5   47.90    7.50
   1  19  -5   41.30    7.30
   1 -19  -5   45.90    6.40
  -1 -19   5   36.60    6.50
   1 -19  -5   58.69    9.20
  -1 -19   5   46.40    8.90
   1 -19  -5   39.50    6.80
  -1 -19   5   47.30    7.30
   1 -19  -5   38.90    6.90
   1 -19  -5   45.10    6.30
  -1 -19   5   47.70    5.40
   1 -19  -5   34.20    8.00
   2  19  -6    0.10    1.80
   2 -19  -6    1.30    2.00
  -2 -19   6    1.00    1.40
   2 -19  -6    4.60    2.80
   2 -19  -6   -2.60    3.50
  -2 -19   6   -3.10    2.20
   2  20   2    0.90    1.30
  -2  20  -2    2.70    4.00
   2 -20   2    0.30    2.20
  -2 -20  -2    0.20    1.30
  -1  20  -3    4.50    3.50
   1  20   3    5.10    3.50
   1  20   3    3.20    1.70
   1  20   3    4.20    2.30
  -1 -20  -3    0.30    4.40
  -1 -20  -3   12.80    5.40
   1 -20   3   10.80    4.80
   1 -20   3    2.70    3.20
  -1 -20  -3    2.10    5.20
  -1 -20  -3    0.10    7.30
   0  20   4   -1.70    1.70
   0  20   4   -4.60    2.70
   0  20  -4    0.50    2.50
   0 -20  -4   -1.30    4.80
   0 -20  -4    3.00    2.20
   0 -20  -4   -0.30    4.40
   0 -20  -4    6.70    3.30
   0 -20  -4    1.10    3.50
   0 -20   4    1.10    2.10
  -1  20   5   -0.70    2.60
   1  20  -5    3.20    2.40
   1  20  -5    2.10    2.60
  -1  20   5    1.50    2.90
   1 -20  -5   11.10    5.50
  -1 -20   5    4.20    4.00
  -1 -20   5    4.70    3.70
  -1 -20   5   -0.40    1.70
   1 -20  -5    4.60    2.50
   1 -20  -5    0.20    3.00
   2  20  -6   -0.30    4.60
   2  20  -6    8.40    2.50
   2 -20  -6    6.60    2.70
  -2 -20   6    8.10    2.00
   2 -20  -6   14.40    4.10
   2  21   2    7.30    1.90
  -2  21  -2   10.80    4.20
  -2 -21  -2    5.80    1.80
   2 -21   2    6.80    2.80
   1  21   3   16.50    5.00
  -1  21  -3   30.60    6.40
   1  21   3   28.20    4.20
  -1 -21  -3   27.90    4.70
  -1 -21  -3   39.20    7.40
   1 -21   3   23.10    5.10
   0  21  -4    4.70    2.80
   0  21  -4   -0.20    2.60
   0  21   4    1.30    1.80
   0  21   4   10.30    2.90
   0 -21  -4    3.90    3.60
   0 -21   4   -1.00    3.20
   0 -21  -4    0.00    2.10
  -1  21   5    2.00    2.70
   1  21  -5    4.50    2.50
   1  21  -5    3.10    2.60
  -1  21   5    7.20    2.90
  -1 -21   5   -6.40    3.80
   1 -21  -5   -2.60    2.00
   1 -21  -5    8.80    5.60
   1 -21  -5    2.00    3.50
  -1 -21   5    1.70    1.80
   2  21  -6    5.30    1.70
  -2 -21   6    2.30    1.20
   2 -21  -6    3.40    3.90
   2  22   2   17.60    2.70
   2 -22   2   10.70    2.90
  -2 -22  -2   16.30    2.90
  -1  22  -3    6.00    3.30
   1  22   3    7.20    2.20
   1  22   3    6.20    4.40
  -1 -22  -3    6.60    2.60
   1 -22   3    8.60    4.00
   0  22   4   -0.80    2.80
   0  22   4    0.80    1.90
   0  22  -4    4.90    2.50
   0 -22   4    6.70    3.90
   0 -22  -4   -5.80    3.70
   0 -22  -4    2.10    2.20
   1  22  -5    0.40    1.60
  -1  22   5    6.80    3.10
  -1  22   5    0.90    2.60
   1  22  -5    3.00    2.30
   1 -22  -5   -3.10    1.90
  -1 -22   5    0.40    1.60
   2  22  -6    1.80    1.50
   2 -22  -6    5.40    1.80
  -2 -22   6    2.90    1.30
   2  23   2    3.60    2.00
   2  23   2    3.70    1.40
  -2 -23  -2    2.90    1.50
   2 -23   2    5.20    2.20
   1  23   3   13.80    5.50
  -1  23  -3   10.90    3.40
   1  23   3    5.30    1.90
  -1 -23  -3    7.20    2.30
   0  23  -4   13.40    3.70
   0  23   4    9.40    3.70
   0 -23   4    6.10    4.10
   0 -23  -4   10.10    3.00
   1  23  -5   -0.80    2.20
  -1  23   5   -4.40    3.10
   1  23  -5    0.30    1.90
   1 -23  -5   -3.60    1.70
   1  24   3    2.30    1.50
  -1  24  -3    0.00    2.20
  -1 -24  -3    0.70    1.40
   1 -24   3    4.00    2.80
   0  24   4    2.40    2.70
   0  24  -4    0.00    1.80
   0  24   4    0.80    1.70
   0 -24  -4    0.60    1.80
   0 -24   4    0.70    4.20
   1  24  -5    7.90    2.30
  -1  24   5    3.30    3.60
   1  24  -5    6.40    1.80
   1 -24  -5    7.10    2.30
  -1  25  -3    0.00    1.90
   1  25   3   -1.60    1.40
   1 -25   3    6.50    2.90
   0  25  -4    3.60    1.90
   0  25   4    2.70    1.80
   0 -25  -4    3.00    1.60
   4   0   1   -0.30    1.40
   4   0   1    0.30    2.70
   4   0   1    1.10    2.00
  -4   0  -1   -3.20    2.60
  -4   0  -1   -1.10    1.70
   3   0   2   -0.50    2.10
  -3   0  -2    3.30    2.30
   3   0   2    0.80    3.50
  -3   0  -2    2.60    2.00
   3   0   2    2.80    2.40
   3   0   2   -4.50    2.30
  -3   0  -2    0.30    2.90
  -3   0  -2   -2.10    3.90
  -3   0  -2    1.00    2.10
  -2   0  -3    1.40    2.00
   2   0   3   -0.90    2.10
   2   0   3    0.20    1.70
  -2   0  -3    3.70    1.60
  -2   0  -3    1.20    1.10
  -2   0  -3    5.00    2.60
   1   0   4    0.10    0.70
  -1   0  -4   -1.30    0.60
  -1   0  -4    0.50    1.30
  -1   0  -4   -1.30    1.10
   1   0   4    2.00    1.30
  -1   0  -4   -0.60    0.50
   0   0  -5    9.90    5.70
  -1   0   6    3.60    1.10
   1   0  -6    2.90    0.50
  -1   0   6    1.70    1.00
   1   0  -6    2.40    0.40
  -1   0   6    5.60    1.50
  -2   0   7    1.20    1.40
  -2   0   7    1.40    2.00
  -2   0   7    1.20    3.10
   2   0  -7    1.00    1.30
  -2   0   7   -0.60    1.40
   2   0  -7    7.30    3.20
  -3   0   8    7.70    4.20
  -3   0   8   -3.20    3.60
  -3   0   8    1.80    2.60
  -3   0   8    6.90    3.10
   3   0  -8    6.40    5.00
   3   0  -8    2.00    2.40
  -3   0   8    1.20    2.40
  -4   0   9   -0.40    1.20
   4   0  -9   -1.10    1.10
  -4   1  -1    6.50    2.40
   4   1   1    1.30    3.20
   4   1   1    1.50    1.60
   4   1   1    4.30    1.70
  -4  -1  -1    4.50    2.30
   4  -1   1    2.70    1.30
   4  -1   1    3.50    2.90
  -4  -1  -1    7.50    2.80
   4  -1   1    1.10    2.20
  -3   1  -2    4.90    2.20
  -3   1  -2    1.70    2.70
   3   1   2   -1.50    2.00
   3   1   2    1.90    2.50
  -3   1  -2   -3.90    3.90
   3   1   2   -4.30    3.00
  -3   1  -2    2.70    2.20
   3   1   2    0.70    2.50
   3  -1   2   -1.60    2.40
  -3  -1  -2   -0.50    1.90
  -3  -1  -2    3.90    2.90
  -3  -1  -2    1.40    2.10
  -3  -1  -2    2.40    2.00
  -3  -1  -2    6.60    3.40
   3  -1   2    0.40    2.60
   3  -1   2    0.20    3.90
   2   1   3  135.49    8.60
  -2   1  -3  138.89    7.40
  -2   1  -3  130.79    7.40
  -2   1  -3  129.89    8.90
   2   1   3  129.49    8.50
  -2   1  -3  129.69    8.80
  -2  -1  -3  137.19    7.90
  -2  -1  -3  131.59    7.70
   2  -1   3  141.89    9.00
   2  -1   3  132.89    8.60
  -2  -1  -3  135.99    9.40
  -1   1  -4    4.40    0.90
  -1   1  -4    4.00    1.00
   1   1   4    5.10    1.70
  -1   1  -4    4.80    1.50
   1   1   4    4.50    1.40
  -1  -1  -4    4.60    1.40
  -1  -1  -4    3.30    1.70
   1  -1   4    4.50    1.30
  -1  -1  -4    4.70    1.10
  -1  -1  -4    3.20    1.60
   1  -1   4    6.40    2.10
   0   1   5  648.54   20.10
   0   1   5  662.73   20.00
   0   1   5  657.43   20.30
   0  -1   5  648.24   19.50
   0  -1  -5  668.53   20.40
   0  -1   5  669.53   19.60
   0  -1  -5  646.34   19.50
   0  -1   5  662.53   19.70
  -1   1   6   39.60    3.40
  -1   1   6   42.40    3.70
  -1   1   6   35.80    3.00
  -1   1   6   35.50    3.10
  -1  -1   6   40.60    3.20
   1  -1  -6   38.50    2.10
  -1  -1   6   32.30    3.20
  -1  -1   6   34.00    3.00
  -2   1   7   12.50    3.60
   2   1  -7   18.00    4.60
  -2   1   7    6.80    4.20
  -2   1   7    7.10    2.30
  -2   1   7    8.90    2.50
   2  -1  -7    7.60    1.40
  -2  -1   7   12.90    3.20
  -2  -1   7   10.60    2.70
  -2  -1   7    9.10    2.60
   2  -1  -7    6.90    3.90
  -3   1   8   -1.30    2.90
   3   1  -8   -2.70    2.40
  -3   1   8    3.00    2.40
  -3   1   8   -1.60    3.30
  -3   1   8    0.00    3.70
   3   1  -8    9.10    5.00
  -3   1   8    3.60    2.40
   3  -1  -8   -9.90    5.50
  -3  -1   8   -3.10    4.20
  -3  -1   8    1.40    3.10
  -3  -1   8    1.40    2.60
  -3  -1   8   -5.80    2.90
   3  -1  -8   -5.90    2.60
   4   1  -9   16.00    2.80
  -4  -1   9   15.20    2.80
   4  -1  -9   14.00    2.80
  -4   2  -1   10.80    3.10
   4   2   1    7.90    2.10
   4  -2   1    7.60    2.00
  -4  -2  -1    7.50    2.70
  -4  -2  -1   10.60    3.50
   4  -2   1   10.60    3.40
   4  -2   1    5.60    2.20
   3   2   2   19.80    4.80
  -3   2  -2   12.20    4.20
  -3   2  -2   22.80    3.80
  -3   2  -2   19.50    4.60
   3   2   2   18.00    3.90
   3   2   2   14.90    3.90
   3   2   2   22.20    4.80
   3   2   2   13.80    2.80
  -3  -2  -2   17.70    4.50
   3  -2   2   16.50    4.10
   3  -2   2   14.80    4.00
  -3  -2  -2   19.60    5.80
   3  -2   2   30.30    6.00
  -3  -2  -2   22.40    4.50
  -3  -2  -2   28.50    5.90
   3  -2   2   20.60    4.90
   2   2   3   37.10    4.40
  -2   2  -3   45.40    4.80
  -2   2  -3   34.10    6.00
  -2   2  -3   30.30    3.40
   2   2   3   42.80    4.90
  -2   2  -3   37.40    3.40
  -2  -2  -3   32.40    4.00
   2  -2   3   36.70    4.70
   2  -2   3   32.60    4.70
  -2  -2  -3   41.40    5.40
  -2  -2  -3   35.70    5.00
  -2  -2  -3   41.20    4.20
   1   2   4   71.29    4.40
  -1   2  -4   60.99    4.20
   1   2   4   59.49    4.10
  -1   2  -4   72.19    3.30
  -1  -2  -4   68.29    4.90
  -1  -2  -4   73.49    4.30
   1  -2   4   67.89    4.80
  -1  -2  -4   72.89    5.00
  -1  -2  -4   75.39    4.20
   1  -2   4   65.99    4.20
   0   2   5   -0.30    0.40
   0   2   5    0.60    0.60
   0  -2  -5    0.50    0.50
   0  -2  -5   -0.90    0.60
   0  -2   5    0.20    0.30
   0  -2  -5    0.20    0.40
   0  -2  -5    0.00    0.50
  -1   2   6  249.18   10.50
  -1   2   6  244.58   10.50
  -1   2   6  268.07   10.50
  -1   2   6  252.37   10.50
   1  -2  -6  254.87    8.20
   1  -2  -6  247.68   10.20
  -1  -2   6  257.67   10.40
   1  -2  -6  260.27    8.90
   1  -2  -6  249.08    8.40
  -1  -2   6  242.78    9.90
  -1  -2   6  244.68   10.20
  -2   2   7   33.00    4.30
   2   2  -7   49.10    7.20
  -2   2   7   31.60    4.00
  -2   2   7   34.50    4.70
  -2   2   7   34.90    4.60
  -2   2   7   24.10    5.10
   2   2  -7   42.20    7.40
  -2  -2   7   34.90    4.50
  -2  -2   7   36.60    4.60
  -2  -2   7   32.00    5.90
   2  -2  -7   29.20    2.60
  -2  -2   7   30.50    5.10
  -3   2   8   32.30    5.90
  -3   2   8   43.60    6.80
  -3   2   8   48.00    7.20
   3   2  -8   31.80    6.00
  -3   2   8   42.60    6.30
  -3   2   8   35.00    6.60
   3   2  -8   27.90    6.50
   3  -2  -8   37.50    6.60
  -3  -2   8   37.50    6.00
  -3  -2   8   22.90    5.30
  -3  -2   8   24.60    5.20
  -3  -2   8   50.79    7.90
  -4   2   9    2.20    1.30
   4   2  -9    3.70    1.30
  -4  -2   9    0.80    1.10
   4   3   1   11.80    2.80
  -4   3  -1   11.80    3.00
   4   3   1    9.20    2.10
   4  -3   1    6.00    2.40
   4  -3   1    9.40    2.50
   4  -3   1    2.00    3.40
  -4  -3  -1   10.60    2.80
  -4  -3  -1    3.00    3.10
   3   3   2   -1.00    2.50
  -3   3  -2    1.20    2.00
   3   3   2   -2.60    2.20
   3   3   2    2.00    1.70
   3   3   2    1.00    2.00
   3   3   2   -1.40    2.30
  -3   3  -2    3.30    1.90
  -3   3  -2    4.30    2.80
  -3   3  -2   -3.00    3.10
   3  -3   2    1.00    2.70
   3  -3   2    3.80    2.40
   3  -3   2   -1.40    4.60
  -3  -3  -2    1.50    1.70
  -3  -3  -2    2.20    2.60
  -3  -3  -2    8.40    3.60
  -3  -3  -2    2.10    2.40
  -3  -3  -2    3.00    2.30
   3  -3   2    3.50    2.50
   2   3   3    2.10    1.80
  -2   3  -3    1.40    1.10
   2   3   3    5.00    2.00
  -2   3  -3    4.30    2.00
  -2   3  -3   -3.80    3.20
  -2   3  -3    3.30    1.30
  -2  -3  -3   -0.30    2.70
   2  -3   3    4.70    2.30
   2  -3   3   -2.20    1.70
  -2  -3  -3   -1.30    2.20
  -2  -3  -3    1.00    1.40
  -2  -3  -3    4.10    1.90
  -1   3  -4  567.54   19.50
   1   3   4  610.74   20.20
  -1   3  -4  607.64   17.90
   1   3   4  552.54   20.00
   1  -3   4  626.04   25.90
  -1  -3  -4  607.64   21.30
  -1  -3  -4  635.74   20.30
  -1  -3  -4  570.34   19.80
   1  -3   4  544.65   19.70
  -1  -3  -4  561.24   21.10
   0   3   5    1.30    0.80
   0   3   5    3.40    1.20
   0  -3  -5    1.40    0.70
   0  -3  -5    1.80    0.90
   0  -3  -5    1.80    0.60
   0  -3  -5    2.20    0.70
   0  -3   5    2.40    0.50
  -1   3   6    4.90    1.60
  -1   3   6    2.60    1.20
  -1   3   6    2.30    1.00
  -1   3   6    1.90    0.90
   1  -3  -6    4.00    1.10
   1  -3  -6    2.20    0.70
   1  -3  -6    0.80    0.70
  -1  -3   6    5.30    1.60
  -2   3   7   21.00    5.50
  -2   3   7   26.30    4.80
  -2   3   7   34.30    4.30
   2   3  -7   34.00    6.50
  -2   3   7   27.20    4.10
  -2   3   7   27.50    4.50
   2   3  -7   32.90    7.40
   2   3  -7   44.50    6.10
   2  -3  -7   34.80    3.00
   2  -3  -7   32.20    1.90
  -2  -3   7   39.50    4.80
  -2  -3   7   33.50    5.80
  -2  -3   7   36.10    4.80
   2  -3  -7   29.30    5.40
  -3   3   8    1.30    2.60
  -3   3   8    2.80    3.60
   3   3  -8    7.40    4.00
  -3   3   8    6.50    3.60
   3   3  -8    0.50    4.90
  -3   3   8    4.40    5.10
  -3   3   8    9.10    3.50
  -3   3   8    1.40    2.70
   3  -3  -8   -0.90    2.70
  -3  -3   8   -1.30    2.70
  -3  -3   8    5.60    2.90
  -3  -3   8   -0.10    3.50
   3  -3  -8    4.20    4.50
   4   3  -9    3.20    1.30
  -4   3   9    3.90    1.40
  -4  -3   9   -0.60    1.00
   4  -3  -9    1.00    1.60
   4   4   1    0.50    1.30
  -4   4  -1   -1.70    1.30
   4   4   1    0.90    1.40
   4  -4   1   -0.50    1.20
   4  -4   1    1.20    1.80
  -4  -4  -1   -2.00    1.50
   3   4   2    0.80    2.30
   3   4   2    0.10    2.00
   3   4   2   -1.70    2.30
   3   4   2    2.50    2.70
  -3   4  -2   -2.60    3.60
  -3   4  -2    2.10    2.60
   3   4   2    2.40    1.90
  -3   4  -2   -1.10    1.80
  -3   4  -2   -0.60    1.60
  -3  -4  -2    1.50    3.00
   3  -4   2    4.80    2.80
   3  -4   2    3.10    3.00
   3  -4   2    5.30    4.70
  -3  -4  -2    2.70    4.00
  -3  -4  -2    5.50    2.50
  -3  -4  -2   -2.20    2.40
   3  -4   2    0.70    2.90
  -3  -4  -2    2.70    1.70
   2   4   3  189.58   10.50
  -2   4  -3  184.28    7.50
  -2   4  -3  155.98   15.30
  -2   4  -3  189.28    8.40
  -2   4  -3  175.98   10.10
   2   4   3  174.78   10.20
   2  -4   3  191.78   10.80
   2  -4   3  197.08   10.80
  -2  -4  -3  171.28    9.90
  -2  -4  -3  163.28   11.40
  -2  -4  -3  184.28   11.90
  -2  -4  -3  185.88   10.20
   1   4   4    6.60    1.70
  -1   4  -4    6.40    0.60
   1   4   4    4.70    1.50
  -1   4  -4    6.30    0.50
  -1   4  -4    8.20    1.60
  -1  -4  -4    9.90    2.30
  -1  -4  -4    7.60    1.60
  -1  -4  -4    7.50    2.00
  -1  -4  -4   11.00    2.30
   1  -4   4    8.30    1.80
   0   4   5   69.89    3.70
   0   4   5   76.59    3.90
   0  -4  -5   76.59    4.20
   0  -4  -5   75.29    4.00
   0  -4   5   71.29    2.50
   0  -4  -5   75.99    3.80
  -1   4   6  405.26   14.80
  -1   4   6  401.66   15.30
  -1   4   6  378.96   14.80
  -1   4   6  412.46   15.10
   1  -4  -6  393.86   14.10
   1  -4  -6  421.06   13.80
  -1  -4   6  405.06   14.80
  -1  -4   6  390.56   14.80
   1  -4  -6  412.06   14.40
   1  -4  -6  414.86   14.10
  -1  -4   6  406.36   14.40
  -2   4   7   58.69    5.50
   2   4  -7   58.29    9.00
  -2   4   7   53.89    5.60
  -2   4   7   52.59    5.20
  -2   4   7   51.99    5.20
  -2   4   7   38.80    6.40
   2   4  -7   48.80    8.50
   2  -4  -7   56.69    3.40
  -2  -4   7   54.89    5.90
  -2  -4   7   59.09    6.70
   2  -4  -7   52.69    4.00
  -2  -4   7   51.49    5.60
  -2  -4   7   69.49    8.30
   2  -4  -7   63.59   11.80
   2  -4  -7   41.80    7.50
  -3   4   8    0.00    2.90
   3   4  -8    1.60    2.30
   3   4  -8    7.90    4.20
   3   4  -8   13.60    4.70
  -3   4   8    5.10    3.50
  -3   4   8    5.00    5.10
  -3  -4   8    7.90    5.30
  -3  -4   8    6.90    3.40
  -3  -4   8    7.10    3.10
  -3  -4   8    4.30    2.90
   3  -4  -8    8.00    4.00
  -3  -4   8   -2.20    5.60
   4   4  -9    1.40    1.20
  -4   4   9   -0.90    1.30
   4  -4  -9    1.40    1.40
  -4  -4   9    0.50    1.00
   4   5   1   -1.20    1.50
   4   5   1    2.20    1.50
  -4   5  -1    0.40    1.50
   4  -5   1   -1.90    2.00
   4  -5   1   -1.00    1.20
  -4  -5  -1    2.10    1.60
   3   5   2    2.30    2.60
   3   5   2    1.40    3.30
   3   5   2    4.10    2.50
   3   5   2    6.40    2.20
  -3   5  -2    2.90    3.20
   3   5   2    5.60    2.50
  -3   5  -2    7.20    4.90
  -3   5  -2    4.90    2.00
   3  -5   2    6.20    3.00
  -3  -5  -2    9.70    3.10
   3  -5   2   11.40    4.00
  -3  -5  -2    4.90    3.00
   3  -5   2    8.30    3.90
  -3  -5  -2    6.40    3.40
  -3  -5  -2   10.10    4.30
  -3  -5  -2    4.50    2.00
   3  -5   2   14.10    5.70
  -2   5  -3  816.62   25.00
  -2   5  -3  786.12   29.20
  -2   5  -3  811.02   26.70
  -2   5  -3  854.31   25.50
   2   5   3  845.42   29.10
   2   5   3  799.12   30.00
   2   5   3  791.42   29.60
   2   5   3  844.32   30.30
  -2  -5  -3  866.81   32.90
   2  -5   3  843.32   30.50
  -2  -5  -3  792.32   28.20
  -2  -5  -3  832.82   30.10
  -2  -5  -3  821.62   30.20
   2  -5   3  824.42   30.80
  -2  -5  -3  825.92   32.50
   1   5   4  235.28   10.10
  -1   5  -4  233.48    8.70
   1   5   4  235.28   10.10
  -1  -5  -4  249.97   10.30
  -1  -5  -4  225.08   11.10
  -1  -5  -4  227.18   11.00
   1  -5   4  234.08   10.00
  -1  -5  -4  253.57   10.40
   0   5   5   39.40    2.80
   0   5   5   38.40    2.70
   0   5   5   36.60    2.70
   0  -5  -5   40.00    2.80
   0  -5  -5   40.80    2.80
   0  -5  -5   38.20    3.00
   0  -5   5   35.10    1.60
   0  -5  -5   40.30    2.90
  -1   5   6    1.80    1.10
  -1   5   6    0.70    0.80
  -1   5   6    0.40    0.70
  -1   5   6    2.00    1.30
   1  -5  -6    1.30    0.80
   1  -5  -6    2.40    1.10
  -1  -5   6    4.80    1.70
   1  -5  -6    0.60    0.90
  -1  -5   6    1.50    1.10
  -1  -5   6    0.50    0.90
  -2   5   7   12.60    2.70
   2   5  -7   20.90    5.40
  -2   5   7   11.50    2.90
  -2   5   7   14.70    3.20
   2   5  -7    4.60    3.60
  -2   5   7    9.90    3.00
  -2   5   7   11.20    3.80
   2  -5  -7   13.10    2.20
  -2  -5   7   10.50    3.20
   2  -5  -7   15.70    2.50
  -2  -5   7   14.40    4.10
   2  -5  -7   16.20    4.80
  -2  -5   7    8.70    2.90
  -3   5   8    6.20    4.00
  -3   5   8    4.60    3.20
  -3   5   8    1.80    2.30
   3   5  -8    7.30    2.30
   3   5  -8    2.60    3.70
  -3   5   8    4.00    3.10
  -3   5   8    2.90    2.80
  -3  -5   8    0.70    2.70
   3  -5  -8    4.10    3.70
  -3  -5   8    3.50    2.90
   3  -5  -8    3.40    1.50
  -3  -5   8    5.10    6.70
  -3  -5   8   13.10    5.80
   3  -5  -8    2.90    3.70
  -3  -5   8    0.70    3.40
   4  -5  -9    2.70    1.50
  -4  -5   9    3.20    1.20
   4   6   1    3.10    1.90
  -4   6  -1    1.50    1.80
   4  -6   1    3.60    1.80
  -4  -6  -1    3.10    1.40
  -4  -6  -1    8.10    2.30
   4  -6   1    2.20    2.20
  -3   6  -2   52.39    7.30
  -3   6  -2   49.99    4.00
   3   6   2   52.79    5.80
   3   6   2   56.19    5.80
   3   6   2   51.39    6.10
  -3   6  -2   64.29    9.00
   3   6   2   53.19    5.80
  -3  -6  -2   52.49    8.60
   3  -6   2   39.10    7.30
  -3  -6  -2   50.69    4.80
   3  -6   2   37.60    6.70
  -3  -6  -2   38.10    6.50
  -3  -6  -2   42.00    6.90
   3  -6   2   48.40    6.70
  -3  -6  -2   43.70   11.10
   3  -6   2   54.59    8.90
  -3  -6  -2   58.99    6.70
   2   6   3  124.19    9.20
   2   6   3  109.29    7.80
   2   6   3  116.49   10.30
   2   6   3  125.49    8.20
   2   6   3  123.39    8.40
  -2   6  -3  131.09    8.10
  -2   6  -3  128.99    6.00
   2   6   3  130.59    8.50
  -2  -6  -3  137.49   10.60
  -2  -6  -3   95.29   14.60
   2  -6   3  121.59    8.80
   2  -6   3  138.29    9.30
   2  -6   3  115.69   11.60
  -2  -6  -3  134.29    8.80
  -2  -6  -3  134.39   10.20
  -2  -6  -3  129.29    7.50
  -2  -6  -3  132.49    8.70
   1   6   4  680.53   23.30
   1   6   4  631.54   23.10
  -1   6  -4  661.63   21.10
  -1  -6  -4  709.13   23.60
  -1  -6  -4  708.03   25.00
   1  -6   4  664.83   23.20
  -1  -6  -4  690.63   24.90
  -1  -6  -4  674.63   23.40
   0   6   5   12.90    1.80
   0   6   5   10.50    1.50
   0   6   5   14.10    1.70
   0  -6  -5   16.00    1.90
   0  -6  -5   12.40    1.80
   0  -6  -5   14.90    2.00
   0  -6   5   13.50    1.30
   0  -6  -5   12.50    1.80
  -1   6   6    5.10    1.40
  -1   6   6    9.40    2.10
  -1   6   6    5.90    1.80
  -1   6   6    5.10    1.40
  -1  -6   6    4.00    1.70
   1  -6  -6    8.50    1.90
   1  -6  -6    6.30    1.50
  -1  -6   6    7.50    2.10
  -1  -6   6    6.50    1.50
   1  -6  -6    9.30    1.50
  -2   6   7    9.70    3.70
  -2   6   7    7.40    2.50
   2   6  -7    7.40    4.50
  -2   6   7    4.10    2.20
   2   6  -7    1.80    3.10
  -2   6   7    7.90    2.80
  -2   6   7    8.20    2.40
   2   6  -7   11.20    4.20
   2  -6  -7   17.50    5.10
  -2  -6   7   11.00    4.10
  -2  -6   7    7.00    2.60
   2  -6  -7   17.60    4.40
   2  -6  -7    6.30    1.80
  -2  -6   7   10.00    3.20
   2  -6  -7    6.80    1.90
   3   6  -8   22.20    5.80
   3   6  -8   22.00    4.00
  -3   6   8   29.80    5.60
  -3   6   8   13.90    3.70
  -3   6   8   28.30    5.00
  -3   6   8   17.40    4.70
  -3   6   8   16.00    5.50
   3  -6  -8   19.80    5.70
   3  -6  -8   22.70    2.60
   3  -6  -8   26.80    5.20
  -3  -6   8   29.90    6.40
  -3  -6   8   11.00    6.50
  -3  -6   8   13.20    4.60
  -3  -6   8   19.50    5.00
  -4   6   9    4.90    3.80
   4  -6  -9    3.50    1.70
  -4  -6   9    3.60    1.10
  -4   7  -1    1.60    1.60
   4   7   1    0.60    1.30
  -4  -7  -1    3.70    1.50
  -4  -7  -1    2.60    1.90
   4  -7   1    5.40    1.80
   4  -7   1    6.10    2.50
  -3   7  -2   53.39    3.90
   3   7   2   55.09    6.70
   3   7   2   52.49    5.90
   3   7   2   44.10    5.80
  -3   7  -2   61.49    7.90
   3   7   2   67.59    6.00
  -3  -7  -2   32.80   10.50
   3  -7   2   55.89    8.90
  -3  -7  -2   48.50    9.50
   3  -7   2   53.19    7.20
  -3  -7  -2   57.89    7.20
  -3  -7  -2   49.40    7.30
   3  -7   2   49.20    6.60
   3  -7   2   49.40    8.00
  -3  -7  -2   59.19    5.30
   2   7   3   13.60    3.10
   2   7   3   10.70    3.30
  -2   7  -3   14.10    3.30
   2   7   3   16.50    3.90
  -2   7  -3   15.50    1.80
   2   7   3   12.80    4.20
  -2  -7  -3   18.00    4.60
   2  -7   3    6.90    3.70
  -2  -7  -3   23.00    3.90
  -2  -7  -3   13.40    3.80
  -2  -7  -3   10.20    2.60
   2  -7   3   22.20    4.70
  -2  -7  -3   17.30    3.60
   2  -7   3    7.90    3.80
  -2  -7  -3   21.40    4.50
   1   7   4  205.38    9.30
  -1   7  -4  201.18    7.20
   1   7   4  196.58    9.20
  -1  -7  -4  198.38   10.40
  -1  -7  -4  196.48    9.40
   1  -7   4  205.18   11.60
  -1  -7  -4  177.68   10.10
   1  -7   4  189.98    9.30
   0   7   5  568.34   18.90
   0   7   5  551.64   19.10
   0   7   5  564.84   18.70
   0  -7  -5  573.24   19.40
   0  -7  -5  543.35   19.50
   0  -7  -5  551.14   19.00
   0  -7  -5  573.24   19.00
   0  -7   5  545.25   17.00
   0  -7   5  552.54   17.40
  -1   7   6   91.79    7.40
  -1   7   6   99.59    5.80
  -1   7   6  100.19    5.70
  -1   7   6   97.89    5.70
  -1   7   6   95.69    5.90
  -1  -7   6  101.29    5.60
   1  -7  -6  100.29    5.60
  -1  -7   6  101.59    5.80
  -1  -7   6  100.29    5.80
   1  -7  -6  102.79    5.90
   1  -7  -6   99.39    5.60
   1  -7  -6  104.09    5.80
   2   7  -7    4.00    2.50
  -2   7   7    2.90    2.10
  -2   7   7    7.10    5.20
  -2   7   7    3.60    2.10
  -2   7   7    2.90    1.80
   2   7  -7    1.30    3.30
  -2   7   7    4.00    1.70
   2  -7  -7    1.30    1.50
   2  -7  -7    2.00    3.40
  -2  -7   7    9.00    5.90
  -2  -7   7    3.40    2.20
   2  -7  -7    2.70    1.40
   2  -7  -7    3.20    1.50
   2  -7  -7   -3.40    3.40
  -2  -7   7    8.30    4.10
  -2  -7   7    5.00    2.10
   3   7  -8   31.10    4.10
  -3   7   8   14.90    4.30
   3   7  -8   14.80    4.30
  -3   7   8   24.30    9.20
  -3   7   8   25.60    5.00
   3   7  -8   17.60    5.20
  -3   7   8   18.90    4.60
  -3   7   8   28.00    4.60
   3  -7  -8   20.40    4.90
  -3  -7   8   26.70    5.90
  -3  -7   8   13.70    5.00
  -3  -7   8   22.10    4.90
  -3  -7   8   12.40    7.40
   3  -7  -8   23.40    2.80
   3  -7  -8   28.10    6.70
  -4   7   9    4.30    3.10
   4  -7  -9    2.10    1.50
  -4  -7   9    0.80    0.80
   4   8   1   -0.20    1.00
  -4   8  -1   -0.50    1.40
   4  -8   1    1.80    1.40
  -4  -8  -1   -3.70    1.60
  -4  -8  -1   -0.10    1.00
   3   8   2   46.60    6.00
   3   8   2   46.30    5.50
  -3   8  -2   53.49    7.10
   3   8   2   53.89    5.30
  -3  -8  -2   60.99    5.30
  -3  -8  -2   47.80    8.50
   3  -8   2   53.29    7.20
  -3  -8  -2   51.19    6.90
  -3  -8  -2   52.69    7.70
  -3  -8  -2   37.00    6.70
   3  -8   2   60.39    9.40
   3  -8   2   55.69    6.70
   3  -8   2   56.09    7.70
  -2   8  -3   82.09    3.60
   2   8   3   82.89    6.80
   2   8   3   82.89    6.70
   2   8   3   89.49    8.60
   2   8   3   84.79    7.20
   2   8   3   96.79    7.60
  -2   8  -3   78.99    6.00
  -2   8  -3   90.89    6.30
   2   8   3   97.79    7.20
   2   8   3   72.69    6.60
  -2  -8  -3   77.79    7.20
  -2  -8  -3   89.69    8.20
   2  -8   3   97.79    8.10
  -2  -8  -3   81.69    7.30
  -2  -8  -3   76.49    8.00
  -2  -8  -3   88.39    6.30
  -2  -8  -3   85.49    8.70
   2  -8   3   88.79    7.80
   2  -8   3   82.19    9.30
   1   8   4   52.49    4.30
   1   8   4   45.90    4.90
  -1   8  -4   58.39    3.00
   1   8   4   45.30    4.00
  -1  -8  -4   52.49    4.50
  -1  -8  -4   45.20    4.80
  -1  -8  -4   49.90    5.10
  -1  -8  -4   56.89    4.50
   1  -8   4   54.79    6.30
   1  -8   4   60.59    5.30
   0   8   5  109.29    5.70
   0   8   5  115.69    5.90
   0   8   5  117.69    6.20
   0  -8   5  120.09    4.60
   0  -8  -5  111.89    6.50
   0  -8  -5  119.29    6.20
   0  -8  -5  116.49    6.00
   0  -8  -5  132.29    6.60
   0  -8   5  121.79    4.70
  -1   8   6  160.28    8.00
  -1   8   6  148.49    7.60
  -1   8   6  157.08    7.90
  -1   8   6  160.98    7.80
  -1   8   6  145.29    9.80
   1  -8  -6  148.69    7.60
  -1  -8   6  153.98    7.60
  -1  -8   6  150.78    7.70
   1  -8  -6  157.08    8.00
   1  -8  -6  162.28    7.80
   1  -8  -6  163.58    7.90
   2   8  -7    8.00    2.60
   2   8  -7   12.30    4.00
  -2   8   7    2.00    3.00
  -2   8   7    7.30    2.30
  -2   8   7    4.80    2.20
  -2   8   7    5.40    2.20
  -2   8   7   14.90    5.30
  -2   8   7    6.90    2.30
   2   8  -7    2.10    3.40
   2  -8  -7   11.20    3.80
   2  -8  -7    5.90    2.30
  -2  -8   7   10.80    3.40
   2  -8  -7    8.10    2.20
  -2  -8   7    3.80    5.20
  -2  -8   7    5.30    4.90
   2  -8  -7    7.40    4.20
   2  -8  -7    5.30    1.90
  -2  -8   7    9.40    3.30
   3   8  -8    6.70    3.60
  -3   8   8    1.20    3.00
   3   8  -8    6.10    3.20
  -3   8   8    2.10    3.00
  -3   8   8   -0.70    2.40
  -3   8   8   -3.90    2.20
   3   8  -8    3.90    1.90
  -3  -8   8   -0.30    2.60
  -3  -8   8    7.80    3.60
  -3  -8   8    8.20    4.20
  -3  -8   8   -4.70    8.10
   3  -8  -8   -2.30    3.40
   3  -8  -8    1.00    1.70
   4  -8  -9    1.90    1.50
  -4  -8   9    2.70    1.00
   4  -9   1    0.90    1.40
  -4  -9  -1    2.10    1.70
  -4  -9  -1    0.70    0.90
   4  -9   1    2.50    2.50
  -3   9  -2   -3.10    2.50
   3   9   2   -1.80    1.70
   3   9   2    4.20    2.30
   3   9   2   -2.20    2.00
  -3  -9  -2   -5.70    2.50
   3  -9   2   -8.30    6.10
   3  -9   2    2.20    3.20
   3  -9   2   -0.10    3.00
  -3  -9  -2   -2.50    2.70
  -3  -9  -2    1.50    3.70
   3  -9   2   -2.40    3.40
  -3  -9  -2   -0.60    1.30
  -3  -9  -2   -2.10   12.80
   2   9   3    1.80    2.40
   2   9   3   -5.30    2.60
   2   9   3   -2.10    1.50
   2   9   3    1.20    1.70
   2   9   3    1.20    2.90
  -2   9  -3   -3.80    2.40
   2   9   3    0.10    4.20
  -2   9  -3   -8.70    6.10
   2   9   3    0.40    2.90
   2   9   3    1.50    1.70
  -2  -9  -3   -2.80    3.20
  -2  -9  -3   -0.60    2.10
   2  -9   3   -1.10    3.80
  -2  -9  -3   -0.20    2.40
  -2  -9  -3    2.50    1.80
   2  -9   3   -1.50    2.20
  -2  -9  -3   -5.90    3.10
  -2  -9  -3    0.90    1.60
   1   9   4   36.00    3.70
   1   9   4   33.00    3.60
   1   9   4   44.30    4.70
   1  -9   4   39.60    6.60
  -1  -9  -4   31.60    3.80
  -1  -9  -4   36.00    4.30
  -1  -9  -4   42.70    4.60
  -1  -9  -4   31.10    3.70
   0   9   5    1.00    1.00
   0   9   5    1.80    0.90
   0  -9  -5    3.80    1.50
   0  -9   5    1.50    0.70
   0  -9  -5    3.10    1.20
   0  -9  -5    2.30    1.20
   0  -9   5    3.80    1.00
   0  -9  -5    2.40    1.10
  -1   9   6    3.60    1.40
  -1   9   6    0.30    1.00
  -1   9   6    5.50    3.00
  -1   9   6    2.20    1.00
   1  -9  -6    2.10    1.20
  -1  -9   6    4.60    1.60
   1  -9  -6    0.90    1.00
   1  -9  -6    2.90    1.20
  -1  -9   6    1.10    1.00
  -2   9   7   10.50    2.80
   2   9  -7    9.60    4.50
  -2   9   7   20.80    4.10
  -2   9   7   12.60    3.10
  -2   9   7    9.40    4.00
  -2   9   7   14.30    5.50
   2   9  -7   18.30    4.30
  -2  -9   7   12.60    6.10
   2  -9  -7   12.10    3.20
   2  -9  -7    7.00    4.60
  -2  -9   7   17.00    5.60
   2  -9  -7   19.20    4.80
   2  -9  -7   13.90    2.80
  -3   9   8    1.40    2.90
   3   9  -8   -1.80    1.80
  -3   9   8    2.00    2.20
   3   9  -8    2.50    2.50
   3   9  -8   -1.90    2.90
  -3   9   8   -2.90    2.40
  -3   9   8    3.20    2.60
  -3  -9   8    0.50    1.80
   3  -9  -8    1.20    1.70
  -3  -9   8   -5.30    4.40
   3  -9  -8   -1.80    3.00
   3  -9  -8   -2.10    3.10
  -3  -9   8   -5.60    4.10
  -4  10  -1    1.70    1.20
   4 -10   1    1.60    1.40
  -4 -10  -1   -0.10    0.90
  -4 -10  -1   -2.00    1.80
   4 -10   1    3.60    2.90
   3  10   2    2.80    2.20
   3  10   2    2.80    1.70
   3  10   2    1.90    2.40
  -3  10  -2   -1.20    2.40
   3 -10   2    8.70    6.60
  -3 -10  -2    1.80    4.00
   3 -10   2    6.50    3.80
   3 -10   2   -2.00    2.80
  -3 -10  -2    4.00    3.40
  -3 -10  -2    1.80    1.50
  -3 -10  -2   -0.10    2.80
  -3 -10  -2    4.40    2.00
   3 -10   2    5.70    4.00
  -3 -10  -2   -0.20    4.90
   2  10   3    2.50    1.80
   2  10   3   -2.70    2.90
   2  10   3   -0.10    3.90
  -2  10  -3   -2.30    6.00
   2  10   3   -0.10    1.80
   2  10   3   -3.00    1.90
   2  10   3    0.10    2.20
   2  10   3    1.90    3.10
  -2 -10  -3    7.40    3.30
  -2 -10  -3    6.90    3.40
  -2 -10  -3    3.60    2.10
   2 -10   3    5.20    4.00
   2 -10   3    4.30    3.60
  -2 -10  -3   -2.30    3.00
  -2 -10  -3   -0.90    1.50
  -2 -10  -3   -2.60    1.90
  -2 -10  -3    1.10    1.60
   1  10   4   31.80    3.70
   1  10   4   36.00    4.50
   1  10   4   34.20    3.80
  -1 -10  -4   31.50    4.60
   1 -10   4   44.60    5.20
  -1 -10  -4   34.30    4.60
  -1 -10  -4   31.60    3.80
  -1 -10  -4   25.00    3.60
   0  10   5  989.60   35.40
   0  10   5 1003.20   32.80
   0  10   5  993.40   32.60
   0 -10  -5 1019.10   33.40
   0 -10   5 1033.40   31.10
   0 -10  -5 1075.09   34.40
   0 -10   5  937.91   32.40
   0 -10   5  976.10   31.30
   0 -10  -5 1088.19   34.10
   0 -10   5 1012.50   31.10
  -1  10   6   29.40    3.40
  -1  10   6   27.10    3.00
  -1  10   6   23.30    5.00
  -1  10   6   27.70    5.10
  -1  10   6   29.70    3.20
   1 -10  -6   25.20    3.10
   1 -10  -6   23.60    3.30
   1 -10  -6   26.50    3.10
  -1 -10   6   27.80    3.10
  -1 -10   6   19.20    3.20
   1 -10  -6   31.60    6.00
   1 -10  -6   19.60    3.60
   2  10  -7   16.00    4.30
  -2  10   7   16.00    5.70
  -2  10   7   17.90    3.30
   2  10  -7   16.60    3.10
  -2  10   7   18.00    3.80
  -2  10   7   12.90    3.40
  -2  10   7   17.80    3.30
  -2  10   7   18.30    4.10
   2 -10  -7   20.10    3.10
  -2 -10   7   14.40    4.00
   2 -10  -7   14.10    3.10
  -2 -10   7   18.90    4.30
  -2 -10   7   15.90    5.60
   2 -10  -7   17.50    3.60
   2 -10  -7   24.30    6.30
   2 -10  -7   18.90    4.30
   3  10  -8   17.20    2.90
  -3  10   8   21.80    4.00
   3  10  -8   12.30    4.00
  -3  10   8   13.50    3.30
   3  10  -8   19.90    5.20
   3 -10  -8   22.50    3.00
  -3 -10   8   25.80    4.50
   3 -10  -8   19.50    5.00
   3 -10  -8   16.60    4.40
   4  11   1    2.20    0.90
  -4  11  -1    2.60    1.20
  -4 -11  -1    2.30    1.10
   4 -11   1    2.60    1.30
   3  11   2   49.80    5.10
  -3  11  -2   49.40    6.70
   3  11   2   61.19    5.80
  -3 -11  -2   57.69    5.40
  -3 -11  -2   38.80    7.20
  -3 -11  -2   56.59    5.00
   3 -11   2   51.69    7.90
  -3 -11  -2   40.90    9.00
  -3 -11  -2   67.19    6.40
  -3 -11  -2   59.49    8.40
   3 -11   2   60.79    8.10
   3 -11   2   57.79    6.90
   2  11   3   22.30    4.80
  -2  11  -3   26.60    7.00
   2  11   3   17.40    3.70
   2  11   3   18.20    4.60
   2  11   3   23.30    4.00
   2  11   3   16.10    3.40
   2  11   3   16.50    3.30
   2 -11   3   12.90    4.90
  -2 -11  -3   24.70    6.10
  -2 -11  -3   10.20    4.70
  -2 -11  -3   23.00    3.80
  -2 -11  -3   25.20    4.90
  -2 -11  -3   28.60    5.00
  -2 -11  -3   21.20    3.70
   1  11   4   90.09    6.30
  -1  11  -4   85.49    9.60
   1  11   4   95.39    8.40
   1  11   4   97.19    6.70
   1  11   4   91.29    6.30
   1  11   4  103.69    7.40
  -1 -11  -4   92.69    6.80
  -1 -11  -4   87.19    7.50
  -1 -11  -4   88.89    6.40
  -1 -11  -4   95.49    7.90
  -1 -11  -4   86.79    6.80
  -1 -11  -4   89.79    6.50
   1 -11   4   99.49    7.90
   0  11   5   18.60    4.00
   0  11   5   22.90    2.70
   0  11   5   21.10    2.80
   0 -11  -5   19.90    2.90
   0 -11   5   19.70    2.00
   0 -11  -5   24.10    3.00
   0 -11  -5   20.10    3.10
   0 -11   5   22.70    2.10
   0 -11  -5   19.70    3.20
   1  11  -6   85.89    8.70
  -1  11   6   75.09    7.40
  -1  11   6   78.79    5.80
  -1  11   6   72.89    5.40
  -1  11   6   69.69    5.20
  -1  11   6   95.09    8.70
   1  11  -6   60.39    9.70
  -1  11   6   71.69    5.10
   1 -11  -6   70.69    8.20
   1 -11  -6   72.09    5.50
   1 -11  -6   77.19    5.70
   1 -11  -6   87.49    8.60
  -1 -11   6   78.49    5.60
   1 -11  -6   76.09    6.00
  -1 -11   6   69.49    5.60
  -2  11   7   63.09    7.70
  -2  11   7   60.19    5.60
  -2  11   7   66.09    5.70
  -2  11   7   58.69    5.90
   2  11  -7   57.79    9.10
  -2  11   7   59.69    7.70
   2  11  -7   54.29    4.90
   2  11  -7   62.39    8.10
  -2  11   7   70.19    8.80
  -2 -11   7   69.99    7.00
  -2 -11   7   60.29    7.30
  -2 -11   7   65.59   10.20
   2 -11  -7   68.89    5.70
   2 -11  -7   55.89    5.80
   2 -11  -7   60.89    7.80
   2 -11  -7   64.59    5.60
   2 -11  -7   69.59    9.60
   3  11  -8    4.00    2.50
  -3  11   8    5.10    2.10
   3  11  -8    4.50    2.90
   3  11  -8    5.10    1.40
  -3  11   8    1.30    3.20
   3 -11  -8   -0.40    3.90
  -3 -11   8    5.60    2.20
   3 -11  -8    6.80    3.50
   3 -11  -8    6.20    2.40
   3  12   2   53.79    5.40
  -3  12  -2   43.40    6.50
  -3 -12  -2   55.79    4.90
   3 -12   2   46.60    7.20
  -3 -12  -2   47.50    4.90
  -3 -12  -2   49.70    9.90
   3 -12   2   60.19    8.20
  -3 -12  -2   54.19    9.40
  -3 -12  -2   50.69    7.70
  -3 -12  -2   45.30    5.70
   2  12   3   -4.40    3.60
   2  12   3   -1.90    1.80
   2  12   3   -0.40    2.20
   2  12   3    1.40    1.60
  -2  12  -3    7.20    5.40
   2  12   3    1.30    2.30
   2  12   3    7.70    3.50
   2 -12   3    7.40    3.80
   2 -12   3    0.00    3.30
  -2 -12  -3    2.50    2.50
  -2 -12  -3    6.70    3.10
   2 -12   3    8.30    4.20
  -2 -12  -3    4.30    2.80
  -2 -12  -3    4.80    4.60
  -2 -12  -3   -0.50    1.60
  -2 -12  -3    0.00    1.60
   1  12   4    1.30    1.30
   1  12   4    0.00    2.20
  -1  12  -4    6.00    4.00
   1  12   4   -4.10    3.30
   1  12   4   -1.20    2.20
   1  12   4    3.70    1.70
  -1 -12  -4    5.20    2.20
   1 -12   4    2.20    3.10
  -1 -12  -4    2.40    2.20
  -1 -12  -4    3.90    2.40
  -1 -12  -4   -1.90    2.10
  -1 -12  -4    4.70    1.90
  -1 -12  -4    5.40    2.00
   0  12   5   26.80    4.70
   0  12   5   20.50    5.00
   0  12   5   33.10    3.40
   0  12   5   28.80    3.20
   0  12   5   27.50    5.30
   0 -12  -5   28.60    3.80
   0 -12   5   24.00    2.50
   0 -12  -5   30.90    4.50
   0 -12  -5   25.40    3.40
   0 -12   5   27.30    2.50
   0 -12  -5   32.50    3.70
   0 -12  -5   29.00    3.60
  -1  12   6   25.20    5.80
  -1  12   6   28.60    5.20
   1  12  -6   13.10    5.20
   1  12  -6   14.90    5.60
  -1  12   6   23.60    3.00
  -1  12   6   22.70    2.90
  -1  12   6   21.60    4.30
   1 -12  -6   23.50    3.40
  -1 -12   6   24.90    3.60
  -1 -12   6   16.30    3.00
   1 -12  -6   23.40    4.90
   1 -12  -6   23.50    3.20
   1 -12  -6   21.70    3.20
   1 -12  -6   24.40    4.00
   1 -12  -6   19.10    5.20
  -2  12   7   17.30    3.60
  -2  12   7   17.00    5.80
   2  12  -7   17.70    2.70
  -2  12   7   18.70    3.40
  -2  12   7   18.40    3.80
  -2  12   7   12.10    3.10
   2  12  -7   21.50    4.80
   2  12  -7   19.40    5.30
   2 -12  -7   24.40    6.70
   2 -12  -7    7.60    4.10
   2 -12  -7   14.90    3.30
  -2 -12   7   12.60    4.90
  -2 -12   7   12.90    4.00
   2 -12  -7   17.80    3.20
  -2 -12   7   17.80    4.50
  -3  12   8    4.50    2.20
   3  12  -8    2.30    2.70
   3 -12  -8    7.60    3.40
  -3 -12   8    2.00    1.70
   3 -12  -8    3.60    2.50
   3 -12  -8    5.60    3.40
  -3  13  -2    3.40    2.30
   3  13   2    8.70    2.30
   3 -13   2    5.30    3.60
  -3 -13  -2    7.20    4.40
  -3 -13  -2    6.60    2.90
   3 -13   2   12.50    4.90
  -3 -13  -2   12.80    2.70
  -3 -13  -2    6.00    2.00
  -2  13  -3   40.20    8.20
   2  13   3   38.30    4.50
   2  13   3   41.10    4.60
   2  13   3   32.60    5.90
  -2 -13  -3   43.90    6.10
   2 -13   3   31.40    6.20
  -2 -13  -3   36.40    7.00
  -2 -13  -3   39.50    6.40
  -2 -13  -3   43.30    6.40
  -2 -13  -3   32.80    4.40
   2 -13   3   54.29    7.40
  -2 -13  -3   31.60    7.80
   2 -13   3   42.90    7.10
  -2 -13  -3   38.30    4.60
   1  13   4   89.79    8.90
   1  13   4  116.69    7.40
   1  13   4  101.89    7.50
   1  13   4   89.39    8.20
  -1  13  -4  108.09   10.80
   1  13   4   98.19    6.50
  -1 -13  -4  107.59    8.80
  -1 -13  -4  107.59    8.10
  -1 -13  -4  108.79    9.30
  -1 -13  -4  106.39    9.10
  -1 -13  -4  103.19    7.10
   1 -13   4  125.09    9.00
  -1 -13  -4  112.39    8.30
  -1 -13  -4  107.69    7.20
   0  13   5   35.20    5.40
   0  13   5   42.20    4.00
   0  13   5   47.80    5.40
   0  13   5   36.40    3.80
   0  13  -5   42.00    7.60
   0  13   5   29.30    6.00
   0 -13  -5   39.30    4.70
   0 -13  -5   35.50    4.20
   0 -13  -5   37.80    4.30
   0 -13  -5   35.50    4.30
   0 -13   5   37.00    3.30
   0 -13  -5   42.30    6.90
   0 -13  -5   36.60    5.10
   0 -13   5   39.30    3.20
   1  13  -6   27.70    5.70
  -1  13   6   42.70    6.30
  -1  13   6   37.70    6.70
  -1  13   6   50.79    6.80
   1  13  -6   41.70    5.90
  -1  13   6   33.80    3.70
  -1  13   6   36.20    6.40
   1  13  -6   57.89    8.60
  -1  13   6   42.50    4.10
   1 -13  -6   37.30    6.70
   1 -13  -6   43.10    4.50
   1 -13  -6   34.20    4.10
  -1 -13   6   38.00    4.40
   1 -13  -6   43.20    5.50
   1 -13  -6   43.00    4.70
  -1 -13   6   32.70    4.70
  -2  13   7    0.60    1.90
   2  13  -7    1.40    1.80
   2  13  -7   -0.50    2.70
   2  13  -7    6.40    3.30
  -2  13   7    1.60    2.00
  -2  13   7    0.50    3.50
  -2  13   7   -0.10    1.40
  -2  13   7    1.60    3.60
   2 -13  -7   -2.00    1.50
   2 -13  -7   -1.90    2.00
   2 -13  -7    1.60    2.90
  -2 -13   7   -1.40    2.70
   2 -13  -7   -5.30    3.50
  -2 -13   7   -3.90    3.00
  -2 -13   7    7.60    3.60
   2 -13  -7   -0.30    2.10
  -3  13   8    4.40    2.10
   3  13  -8    2.70    2.30
   3  13  -8    4.80    2.30
   3 -13  -8    8.30    2.90
  -3 -13   8    4.00    2.30
   3 -13  -8    6.90    3.00
   3 -13  -8    3.20    3.50
  -3 -13   8    2.30    1.50
  -3  14  -2    6.60    2.50
   3 -14   2   15.80    5.60
  -3 -14  -2    8.20    1.90
  -3 -14  -2    6.30    1.90
   3 -14   2   15.70    4.20
  -3 -14  -2   10.00    4.80
  -3 -14  -2   11.20    2.90
   2  14   3   86.49    8.70
   2  14   3   88.29    6.10
  -2  14  -3   76.09   12.20
   2  14   3   94.99    7.30
  -2 -14  -3  107.59   12.60
   2 -14   3   90.49    9.60
  -2 -14  -3   98.09    9.30
  -2 -14  -3   95.79   10.90
  -2 -14  -3   94.39    8.20
  -2 -14  -3   91.39    6.90
  -2 -14  -3   98.09    9.50
   2 -14   3   98.59    9.90
  -2 -14  -3   97.89    7.10
   1  14   4   22.40    3.40
   1  14   4   23.40    3.60
   1  14   4   24.00    4.50
   1  14   4   22.20    3.90
   1  14   4   20.30    4.90
  -1  14  -4   21.00    5.40
   1 -14   4   19.80    6.90
  -1 -14  -4   23.80    4.80
  -1 -14  -4   21.90    3.80
  -1 -14  -4   31.10    4.70
  -1 -14  -4   28.50    5.50
   1 -14   4   19.80    3.30
  -1 -14  -4   24.10    5.30
  -1 -14  -4   22.40    3.90
   1 -14   4   27.00    3.10
  -1 -14  -4   18.60    4.10
   1 -14   4   34.20    6.60
   0  14  -5   16.00    4.60
   0  14   5    4.40    1.90
   0  14  -5    5.60    3.30
   0  14   5    6.40    3.00
   0  14   5    3.30    2.90
   0  14   5    6.60    2.10
   0 -14  -5   10.10    2.80
   0 -14  -5    3.00    2.20
   0 -14  -5    2.70    2.60
   0 -14   5    6.30    1.60
   0 -14   5    8.20    2.00
   0 -14  -5    4.00    2.10
   0 -14  -5    4.50    2.50
   0 -14  -5    2.30    4.50
  -1  14   6   73.59    8.40
   1  14  -6   68.99    8.00
   1  14  -6   57.69    9.30
  -1  14   6   62.19    7.80
  -1  14   6   63.89    5.20
  -1  14   6   60.09    9.10
  -1  14   6   67.19    5.10
  -1 -14   6   65.49    5.90
   1 -14  -6   67.29    6.00
   1 -14  -6   62.89    5.70
   1 -14  -6   62.59    6.70
  -1 -14   6   56.39    6.00
   1 -14  -6   55.99    7.80
   1 -14  -6   65.99    6.00
   1 -14  -6   73.99    9.10
  -2  14   7   57.19    8.60
  -2  14   7   62.39    5.30
   2  14  -7   60.79    9.20
   2  14  -7   53.99    7.90
  -2  14   7   60.69    5.30
  -2 -14   7   69.79    7.00
  -2 -14   7   69.99    6.80
  -2 -14   7   56.39    8.20
   2 -14  -7   56.99    5.70
  -2 -14   7   47.80    7.40
   2 -14  -7   66.79    6.50
   2 -14  -7   53.59    8.90
   2 -14  -7   58.39    8.50
   2 -14  -7   70.99    6.20
   3  14  -8    6.30    2.80
   3  14  -8   10.20    2.80
  -3 -14   8   15.50    3.10
   3 -14  -8    6.90    3.10
   3 -14  -8    9.00    4.00
  -3 -14   8   10.80    2.30
   3  15   2    3.70    1.30
  -3  15  -2    5.80    2.60
  -3 -15  -2   12.00    5.10
  -3 -15  -2    4.90    1.50
   3 -15   2    9.90    3.10
  -3 -15  -2    5.40    1.90
  -3 -15  -2   12.20    3.60
   2  15   3  115.89    5.00
  -2  15  -3  133.09   13.60
   2  15   3  130.89   10.00
   2  15   3  140.39    8.80
  -2 -15  -3  130.39   11.10
   2 -15   3  117.49   11.40
   2 -15   3  111.49   11.10
  -2 -15  -3  129.69   12.70
   2 -15   3  118.99    8.20
   2 -15   3  117.39    8.80
  -2 -15  -3  127.39    8.10
  -2 -15  -3  113.59   14.20
  -2 -15  -3  122.09    8.20
  -2 -15  -3  137.19   11.10
  -2 -15  -3  125.09    9.90
   2 -15   3  106.69   11.30
   1  15   4   -0.30    1.90
   1  15   4   -1.00    1.70
   1  15   4   -0.70    2.50
  -1  15  -4    6.00    3.60
  -1 -15  -4   -0.80    3.10
  -1 -15  -4    2.30    3.40
   1 -15   4    2.30    1.40
  -1 -15  -4    1.20    3.10
   1 -15   4   14.20    5.70
   1 -15   4   -0.20    4.50
   1 -15   4    3.30    1.80
  -1 -15  -4    1.60    1.80
  -1 -15  -4   -2.10    2.30
  -1 -15  -4    3.60    1.70
   0  15   5   21.90    5.10
   0  15   5   15.60    3.00
   0  15   5   15.00    3.40
   0  15   5    9.90    3.50
   0 -15  -5   25.00    4.00
   0 -15  -5   16.90    3.80
   0 -15  -5   12.60    3.50
   0 -15  -5   16.30    4.30
   0 -15  -5   15.40    4.80
   0 -15   5   18.40    2.70
   0 -15   5   17.20    2.60
   0 -15  -5   19.20    3.50
  -1  15   6   17.30    5.00
   1  15  -6   12.90    4.10
  -1  15   6   14.00    3.00
  -1  15   6   18.90    2.80
   1  15  -6   18.50    5.10
  -1  15   6    7.60    4.00
   1 -15  -6   12.80    4.20
   1 -15  -6   14.90    5.60
  -1 -15   6   10.40    3.00
   1 -15  -6   19.10    3.60
   1 -15  -6   11.60    4.30
   1 -15  -6   13.50    3.50
  -1 -15   6   21.40    4.60
   1 -15  -6   17.00    3.30
   2  15  -7   18.90    5.10
  -2  15   7   18.20    3.10
   2  15  -7   28.80    5.40
  -2  15   7   16.50    4.90
  -2 -15   7   22.50    4.60
   2 -15  -7   19.80    4.10
  -2 -15   7   17.20    5.10
   2 -15  -7   29.10    4.90
   2 -15  -7   24.70    5.60
  -2 -15   7   21.50    3.60
  -2 -15   7   17.20    5.60
   2 -15  -7   23.50    3.80
   2 -15  -7   16.80    5.40
   3  15  -8    0.90    1.90
   3  15  -8    0.60    1.70
   3 -15  -8   -0.60    2.30
  -3 -15   8    1.40    1.30
   3 -15  -8    4.20    3.20
   3  16   2   17.60    2.90
  -3  16  -2   16.90    3.60
  -3 -16  -2   18.00    2.90
   3 -16   2   18.00    3.80
  -3 -16  -2   22.00    3.00
   2  16   3   42.30    6.40
  -2  16  -3   48.90    9.60
   2  16   3   48.40    5.20
  -2 -16  -3   51.29   10.60
   2 -16   3   45.40    7.60
  -2 -16  -3   56.79    7.70
  -2 -16  -3   47.90    5.00
  -2 -16  -3   48.80    5.00
  -2 -16  -3   38.80    6.90
  -2 -16  -3   49.90    9.40
   2 -16   3   46.10    5.40
  -2 -16  -3   60.39    8.50
  -1  16  -4    5.50    3.50
   1  16   4   -2.20    2.80
   1  16   4    0.50    1.60
   1  16   4    2.90    1.70
   1 -16   4    4.20    1.70
  -1 -16  -4    1.90    2.60
   1 -16   4   -0.30    4.90
  -1 -16  -4    0.80    3.70
  -1 -16  -4    7.30    2.80
   1 -16   4    2.60    5.30
  -1 -16  -4    2.40    1.70
  -1 -16  -4    2.40    3.50
   1 -16   4   -0.70    1.60
  -1 -16  -4   -1.50    2.50
  -1 -16  -4    4.70    1.70
   0  16   5   -0.20    2.00
   0  16   5    2.90    1.50
   0  16   5    2.50    2.20
   0  16  -5    1.90    2.80
   0  16  -5   -3.10    3.10
   0  16   5   -1.50    2.20
   0 -16  -5    2.60    2.10
   0 -16  -5    2.00    2.50
   0 -16  -5   -0.60    2.10
   0 -16  -5    3.40    2.10
   0 -16   5   -0.30    1.10
   0 -16   5    1.10    1.60
   0 -16  -5    0.20    2.00
   0 -16  -5   -3.40    4.00
  -1  16   6   61.09    8.00
   1  16  -6   39.70    7.40
   1  16  -6   52.19    7.30
  -1  16   6   42.00    4.50
  -1  16   6   37.40    7.50
  -1  16   6   48.70    4.50
   1  16  -6   49.70    7.30
  -1 -16   6   43.30    6.10
   1 -16  -6   38.30    8.20
   1 -16  -6   44.80    5.30
   1 -16  -6   41.70    5.50
   1 -16  -6   45.10    5.40
  -1 -16   6   39.30    5.50
   1 -16  -6   34.60    7.00
   1 -16  -6   53.49    7.70
   2  16  -7    7.80    2.60
  -2  16   7    7.40    3.70
   2  16  -7   13.40    4.20
   2  16  -7   -0.80    7.10
  -2 -16   7   19.00    5.00
   2 -16  -7    6.80    4.10
  -2 -16   7    8.50    3.20
   2 -16  -7    8.20    3.70
  -2 -16   7   11.80    3.20
   2 -16  -7   10.10    4.00
   2 -16  -7    8.40    3.50
   2 -16  -7   11.90    2.70
   3  16  -8    0.70    1.60
   3 -16  -8    2.70    2.10
  -3 -16   8   -2.50    1.90
  -3 -16   8    0.80    1.00
   3 -16  -8    0.10    2.40
   3  17   2    6.50    1.70
  -3  17  -2    5.90    1.90
  -3 -17  -2    8.40    1.90
   3 -17   2    9.50    3.00
  -3 -17  -2    4.20    1.50
  -2  17  -3   59.49   10.30
   2  17   3   48.60    5.30
   2  17   3   53.79    6.60
  -2 -17  -3   47.60   10.50
  -2 -17  -3   51.59    5.10
   2 -17   3   60.69   11.10
  -2 -17  -3   57.89    7.60
  -2 -17  -3   51.59    8.50
  -2 -17  -3   38.40    9.80
   2 -17   3   51.69    5.70
  -2 -17  -3   56.09    5.40
  -2 -17  -3   43.60    8.00
   2 -17   3   58.19    6.40
   2 -17   3   63.69    7.90
   1  17   4    3.00    2.10
  -1  17  -4    9.20    3.80
   1  17   4    2.00    3.00
   1  17   4   -2.30    2.50
   1  17   4   -1.20    1.80
  -1 -17  -4    4.00    2.90
   1 -17   4    2.70    1.90
   1 -17   4   -0.50    5.50
  -1 -17  -4    2.10    1.80
  -1 -17  -4    2.50    1.80
  -1 -17  -4    1.40    4.40
   1 -17   4    1.10    1.60
  -1 -17  -4    5.90    4.10
  -1 -17  -4    6.40    3.40
   0  17  -5    3.50    3.00
   0  17   5   -1.10    2.20
   0  17   5    0.00    1.60
   0  17   5    3.40    2.00
   0 -17   5    0.60    3.60
   0 -17  -5    3.20    2.70
   0 -17  -5    1.30    2.40
   0 -17  -5   10.10    4.70
   0 -17  -5    1.80    3.20
   0 -17   5    2.70    1.60
   0 -17   5    4.40    2.30
   0 -17  -5    0.40    2.10
  -1  17   6   33.60    6.00
   1  17  -6   18.00    4.90
   1  17  -6   31.80    5.50
  -1  17   6   23.30    3.60
  -1  17   6   26.10    5.80
   1 -17  -6   23.10    6.40
   1 -17  -6   20.80    5.50
   1 -17  -6   14.40    4.40
  -1 -17   6   25.80    4.90
   1 -17  -6   19.10    4.60
  -1 -17   6   30.30    6.60
  -1 -17   6   22.40    4.40
   1 -17  -6   29.20    4.70
   2  17  -7    2.00    1.90
  -2  17   7    5.30    2.10
   2  17  -7   -0.90    5.70
   2  17  -7    4.20    3.40
  -2 -17   7    5.20    3.00
   2 -17  -7    1.60    2.60
   2 -17  -7    6.20    3.10
   2 -17  -7    6.50    2.80
   3  17  -8    5.30    1.90
   3  17  -8    6.20    1.90
   3 -17  -8    1.00    2.30
  -3 -17   8    4.30    1.20
   3 -17  -8    6.90    2.10
   3  18   2    3.20    1.20
   3 -18   2    2.90    1.80
  -3 -18  -2    2.20    1.20
   2  18   3    1.60    1.30
  -2  18  -3   -6.60    3.80
   2  18   3    0.80    2.10
  -2 -18  -3    0.40    1.30
   2 -18   3    0.50    2.70
  -2 -18  -3    0.50    1.20
  -2 -18  -3    0.10    4.50
  -2 -18  -3    7.20    5.00
   1  18   4   16.50    4.60
   1  18   4   12.50    3.40
   1  18   4   18.40    4.20
  -1  18  -4   16.00    5.20
  -1 -18  -4   23.10    6.50
   1 -18   4   22.20    6.90
  -1 -18  -4   20.70    5.30
   1 -18   4   18.60    3.60
   1 -18   4   15.60    3.40
  -1 -18  -4   14.20    3.40
  -1 -18  -4   12.30    6.60
  -1 -18  -4   16.00    4.80
   0  18   5  117.89    6.80
   0  18   5  117.09   11.00
   0  18  -5  121.19   11.90
   0  18  -5  125.69   10.30
   0  18   5  129.49   10.00
   0 -18   5  125.99    8.50
   0 -18  -5  108.49    9.70
   0 -18   5  112.39    9.80
   0 -18   5  119.39    8.20
   0 -18  -5  112.19    9.50
   0 -18  -5   96.89   10.30
   0 -18  -5  127.79    9.40
   0 -18  -5  117.19    9.90
   1  18  -6    8.20    3.30
  -1  18   6    8.80    2.50
   1  18  -6   11.20    4.50
   1  18  -6    7.70    3.20
  -1  18   6    6.70    4.00
   1 -18  -6    2.50    3.40
   1 -18  -6   -0.50    4.40
   1 -18  -6    7.60    3.20
   1 -18  -6    7.30    3.40
   1 -18  -6    4.20    7.20
  -1 -18   6    9.50    5.70
   1 -18  -6    8.60    3.40
  -1 -18   6    9.00    2.90
  -1 -18   6   11.70    3.70
   2  18  -7   12.40    3.40
   2  18  -7   10.40    3.70
   2  18  -7   -4.50    5.70
   2 -18  -7    4.90    3.00
  -2 -18   7    6.70    2.30
   2 -18  -7    3.30    2.80
   3  19   2    3.40    1.00
  -3 -19  -2    2.40    1.10
   3 -19   2    1.90    1.90
   2  19   3    0.30    1.10
  -2  19  -3    1.30    3.80
  -2 -19  -3   -1.80    1.30
   2 -19   3    0.60    2.30
  -2 -19  -3    4.80    5.00
  -2 -19  -3    1.00    1.30
   1  19   4    6.90    4.50
   1  19   4    8.40    2.40
  -1  19  -4   17.20    5.50
  -1 -19  -4    7.60    4.80
  -1 -19  -4    7.50    2.50
   1 -19   4    9.40    3.10
  -1 -19  -4   -2.20    7.10
  -1 -19  -4    5.70    4.80
   1 -19   4    8.20    5.00
   1 -19   4   12.30    2.90
  -1 -19  -4    6.00    4.10
   0  19  -5   31.90    6.50
   0  19   5   27.50    5.40
   0  19   5   35.50    6.30
   0  19  -5   32.40    6.60
   0 -19   5   24.00    4.70
   0 -19  -5   22.30    6.00
   0 -19   5   25.30   10.20
   0 -19   5   24.80    4.60
   0 -19   5   24.50    4.90
   0 -19  -5   25.50    5.40
   0 -19  -5   36.60    5.70
   0 -19  -5   28.10    6.20
   0 -19  -5   21.60    6.00
   1  19  -6   40.70    6.20
   1  19  -6   30.40    6.50
  -1  19   6   27.30    3.50
  -1  19   6   36.60    6.50
   1 -19  -6   16.10    5.70
   1 -19  -6   29.30    4.80
  -1 -19   6   34.40    5.10
  -1 -19   6   42.10    6.90
   1 -19  -6   27.50    5.70
   1 -19  -6   26.20    5.60
   1 -19  -6   28.70    5.80
   2  19  -7    6.80    2.50
   2  19  -7    6.60    2.60
   2 -19  -7    6.60    3.50
   2 -19  -7    5.40    3.00
   2 -19  -7    6.20    2.50
  -2 -19   7    5.60    1.90
  -2  20  -3    3.30    3.70
   2  20   3    1.10    1.30
  -2  20  -3   -3.10    1.90
   2 -20   3    3.30    2.50
   1  20   4    3.60    2.90
  -1  20  -4    4.20    2.70
   1  20   4    2.50    1.70
  -1 -20  -4    6.60    5.50
  -1 -20  -4    6.20    2.10
   1 -20   4   -5.70    3.90
   1 -20   4    2.90    2.40
  -1 -20  -4    1.40    4.30
  -1 -20  -4    9.00    6.40
   0  20   5   -1.10    1.90
   0  20  -5   -1.50    2.70
   0  20  -5    5.80    3.30
   0  20   5    4.20    2.80
   0 -20   5    3.50    4.80
   0 -20  -5   -5.30    7.40
   0 -20  -5    5.10    3.70
   0 -20  -5    3.40    3.80
   0 -20  -5   -0.50    3.50
   0 -20   5   -6.60    4.70
   0 -20   5    2.90    2.50
   0 -20  -5   -4.20    3.10
   0 -20  -5   -0.70    2.20
   1  20  -6   38.80    5.70
  -1  20   6   29.50    5.90
   1  20  -6   33.70    6.40
  -1  20   6   25.00    5.20
   1 -20  -6   29.90    6.00
   1 -20  -6   27.00    5.40
  -1 -20   6   29.40    4.90
   2  20  -7    1.30    2.50
   2  20  -7    5.30    2.10
   2 -20  -7   -0.70    1.60
   2 -20  -7    4.90    3.00
  -2 -20   7    2.30    1.40
   2  21   3    4.20    1.60
  -2  21  -3    6.60    3.60
   2 -21   3    3.90    2.60
   1  21   4    1.00    1.40
  -1  21  -4   -1.90    2.60
   1  21   4    4.90    3.20
  -1 -21  -4    2.60    1.60
  -1 -21  -4   -7.70    4.80
   0  21   5    5.90    2.30
   0  21  -5    4.70    2.80
   0  21  -5    5.10    3.20
   0  21   5    4.70    2.60
   0 -21  -5   -4.40    4.70
   0 -21  -5    2.50    2.20
   0 -21   5   10.60    5.20
   0 -21  -5   12.20    3.90
   1  21  -6   37.60    5.50
   1  21  -6   45.40    6.80
  -1  21   6   33.90    6.00
  -1  21   6   38.30    6.50
  -1 -21   6   45.70    5.10
   1 -21  -6   35.30    6.20
   1 -21  -6   47.60    9.10
   1 -21  -6   46.10    6.20
   2  21  -7   -0.30    1.10
   2 -21  -7    4.20    3.20
  -2 -21   7   -1.10    1.00
   2 -21  -7   -0.80    1.60
   2  22   3    3.30    1.40
  -2  22  -3    0.50    4.00
  -2 -22  -3    1.90    1.40
   2 -22   3    2.20    2.20
   1  22   4   42.90    5.00
  -1  22  -4   47.60    6.90
  -1 -22  -4   49.10    5.50
   1 -22   4   54.79    7.90
   0  22  -5   13.60    4.30
   0  22   5   13.60    4.30
   0  22  -5    8.00    3.30
   0 -22  -5   13.70    3.60
   0 -22  -5   13.40    8.90
   0 -22  -5   11.70    4.30
   0 -22   5   10.90    5.80
   1  22  -6    2.70    1.60
  -1  22   6   -2.20    3.10
   1  22  -6    1.00    2.50
  -1  22   6    3.00    3.20
   1 -22  -6   -0.50    4.20
   1 -22  -6   -2.80    1.80
   2  22  -7    0.80    1.30
   2 -22  -7   11.70    4.60
  -2 -22   7    1.40    1.10
   2  23   3   29.30    2.90
  -2 -23  -3   41.00    3.80
   1  23   4    5.20    1.80
  -1  23  -4    3.10    2.60
   1 -23   4    7.30    3.50
  -1 -23  -4    5.60    2.10
   0  23   5    9.00    3.50
   0  23  -5    8.70    3.20
   0 -23  -5    7.00    2.50
  -1  23   6    7.80    3.20
   1  23  -6    6.00    2.60
  -1  23   6    6.70    3.60
   1 -23  -6    9.70    3.00
   1 -23  -6    1.60    4.80
   1  24   4    7.50    2.10
  -1  24  -4   10.00    2.80
   1 -24   4    8.50    3.40
  -1 -24  -4    4.60    1.70
   0  24  -5    0.60    1.80
   0  24   5    2.80    2.60
   0  24   5   -0.10    1.50
   0 -24  -5    0.90    1.50
   1  24  -6   11.70    2.90
   1 -24  -6    8.50    2.30
   0  25  -5    0.40    1.60
   0 -25  -5    1.00    1.50
   4   0   2    7.20    2.10
   4   0   2    8.70    2.20
  -4   0  -2    5.40    2.50
  -3   0  -3    4.40    2.70
  -3   0  -3    4.20    2.10
   3   0   3    7.60    3.70
   3   0   3    0.80    2.60
   3   0   3   -1.40    2.20
  -3   0  -3    1.20    2.10
  -3   0  -3   -4.10    4.00
  -2   0  -4  954.30   31.80
  -2   0  -4  929.21   33.80
   2   0   4  916.71   33.50
   2   0   4  970.90   34.10
  -2   0  -4  907.41   34.30
  -2   0  -4  957.20   31.20
   1   0   5   48.30    4.00
  -1   0  -5   51.89    2.40
  -1   0  -5   52.59    2.50
  -1   0  -5   44.00    3.90
  -1   0  -5   52.49    3.10
   1   0   5   51.09    3.60
   0   0   6  498.85   15.70
   0   0   6  467.65   15.40
   0   0   6  499.85   15.20
  -1   0   7 1356.76   41.70
   1   0  -7 1389.96   39.60
  -1   0   7 1291.57   41.20
  -1   0   7 1263.97   41.60
  -2   0   8  299.17   17.60
  -2   0   8  327.47   15.50
   2   0  -8  278.57   16.00
  -2   0   8  333.17   15.70
  -2   0   8  298.17   14.70
   2   0  -8  309.07   17.50
  -2   0   8  324.07   15.70
   2   0  -8  338.67   19.20
  -3   0   9   10.00    3.80
  -3   0   9    2.60    3.90
  -3   0   9    3.50    5.00
   3   0  -9   14.60    5.30
  -3   0   9    5.20    3.20
  -3   0   9    2.30    2.90
   3   0  -9   13.80    5.30
   3   0  -9    4.30    2.80
  -4   0  10   48.00    4.10
   4   0 -10   46.80    3.70
   4   1   2    5.70    1.80
   4   1   2    6.60    2.00
  -4   1  -2    2.90    1.70
   4   1   2    8.20    4.00
   4  -1   2    2.60    2.00
  -4  -1  -2    3.80    2.10
   4  -1   2    1.10    3.20
   4  -1   2    3.20    1.50
   3   1   3   14.00    3.20
   3   1   3   13.90    4.00
   3   1   3   22.20    5.10
  -3   1  -3   21.50    3.60
  -3   1  -3   18.10    5.30
  -3   1  -3   11.40    3.70
   3   1   3   20.10    4.50
   3  -1   3   20.90    5.10
  -3  -1  -3   21.60    3.90
   3  -1   3   13.00    4.30
   3  -1   3   15.90    4.30
   3  -1   3   14.40    3.50
  -3  -1  -3   21.80    4.10
  -3  -1  -3   16.90    5.20
  -3  -1  -3   21.70    5.00
   2   1   4   31.70    4.50
   2   1   4   32.20    4.40
  -2  -1  -4   39.00    4.00
  -2  -1  -4   33.20    3.60
  -2  -1  -4   41.80    5.90
  -2  -1  -4   30.70    4.70
   1   1   5    9.50    1.80
  -1   1  -5   11.00    1.30
  -1   1  -5    6.60    1.80
   1   1   5   13.00    2.30
  -1  -1  -5    9.40    1.50
  -1  -1  -5    6.90    1.90
   1  -1   5   11.10    2.00
  -1  -1  -5   10.10    2.10
  -1  -1  -5    9.50    1.40
   0   1   6  103.99    4.60
   0   1   6  100.19    4.20
   0  -1   6  102.49    4.20
   0  -1  -6  106.29    4.70
   0  -1   6  110.39    3.90
  -1   1   7  407.06   15.40
  -1   1   7  411.26   15.40
  -1   1   7  409.46   15.60
   1   1  -7  384.26   13.10
  -1   1   7  388.96   14.90
  -1  -1   7  437.46   15.40
  -1  -1   7  428.26   15.10
  -1  -1   7  431.46   15.40
   1  -1  -7  421.06   13.90
  -2   1   8   22.90    4.80
   2   1  -8   34.50    6.90
  -2   1   8   22.10    3.50
  -2   1   8   21.90    4.70
   2   1  -8   11.80    4.90
  -2   1   8   23.00    3.90
   2  -1  -8   16.90    5.50
  -2  -1   8   27.80    4.70
  -2  -1   8   19.60    5.40
   2  -1  -8   19.90   10.30
   2  -1  -8   17.10    4.10
  -2  -1   8   14.10    3.30
  -2  -1   8   15.60    3.30
  -3   1   9   24.10    4.80
  -3   1   9   26.70    5.00
   3   1  -9   26.40    5.40
   3   1  -9   11.80    5.60
  -3   1   9   13.80    4.90
  -3   1   9   28.30    5.90
   3   1  -9   23.90    5.40
  -3   1   9   36.50    6.70
   3  -1  -9   19.40    4.40
  -3  -1   9   17.00    5.50
   3  -1  -9   33.90    6.70
  -3  -1   9   23.30    5.00
   3  -1  -9   31.80   10.30
  -3  -1   9   19.00    6.80
  -3  -1   9   19.60    4.40
  -3  -1   9   17.30    4.90
   4   1 -10    2.00    1.10
  -4  -1  10    2.20    1.20
   4  -1 -10    1.90    1.30
  -4   2  -2    2.40    1.60
  -4  -2  -2    2.70    1.80
   4  -2   2    1.20    1.70
   4  -2   2    4.20    3.30
  -3   2  -3    2.40    2.40
   3   2   3    1.60    2.40
  -3   2  -3   -0.90    3.90
  -3   2  -3   -0.10    2.00
  -3   2  -3    0.40    1.60
   3   2   3    0.00    1.80
   3   2   3    0.10    2.70
   3   2   3    4.50    2.90
   3   2   3    0.10    1.60
   3  -2   3    9.90    4.30
  -3  -2  -3    1.70    2.10
  -3  -2  -3   -2.70    2.40
   3  -2   3    4.20    2.70
   3  -2   3    1.60    2.70
  -3  -2  -3    2.40    2.30
  -3  -2  -3    3.60    2.30
  -3  -2  -3    5.40    4.00
  -2   2  -4   51.99    4.00
  -2   2  -4   50.39    3.50
  -2   2  -4   49.90    5.30
   2   2   4   51.19    5.60
   2   2   4   51.99    5.20
   2  -2   4   48.80    5.30
  -2  -2  -4   46.20    4.60
   2  -2   4   50.39    5.50
  -2  -2  -4   58.89    6.60
  -2  -2  -4   39.50    5.40
  -2  -2  -4   42.20    4.40
   1   2   5   31.10    3.00
  -1   2  -5   28.10    2.60
  -1   2  -5   26.30    1.40
   1   2   5   23.90    2.70
  -1  -2  -5   24.50    3.30
  -1  -2  -5   24.50    2.50
  -1  -2  -5   27.40    3.40
   1  -2   5   20.20    2.60
   1  -2   5   26.00    3.70
  -1  -2  -5   25.80    2.40
   0   2   6   60.39    3.00
   0   2   6   61.99    3.30
   0  -2   6   60.69    2.40
   0  -2   6   58.09    2.50
   0  -2  -6   55.19    3.30
   0  -2   6   58.59    2.20
   0  -2  -6   59.69    2.80
  -1   2   7  546.95   19.60
  -1   2   7  553.74   19.40
  -1   2   7  541.85   19.50
  -1   2   7  562.54   19.10
   1  -2  -7  556.44   18.10
  -1  -2   7  556.54   19.00
  -1  -2   7  533.65   19.10
  -1  -2   7  527.45   19.00
   1  -2  -7  554.14   17.10
   2   2  -8   46.10    8.10
  -2   2   8   30.20    4.40
  -2   2   8   41.70    8.00
  -2   2   8   39.10    5.50
  -2   2   8   32.30    5.80
   2   2  -8   29.70    6.00
   2   2  -8   33.50    7.00
  -2   2   8   41.80    4.70
   2  -2  -8   38.90    2.30
   2  -2  -8   31.60    4.80
   2  -2  -8   24.10    6.10
   2  -2  -8   31.70    6.70
  -2  -2   8   40.00    4.80
  -2  -2   8   39.60    5.00
  -2  -2   8   33.50    6.00
  -2  -2   8   30.70    6.80
  -3   2   9   12.70    3.90
  -3   2   9   14.50    4.60
   3   2  -9   17.50    5.50
  -3   2   9    7.30    4.80
   3   2  -9   15.50    3.70
  -3   2   9   23.20    4.90
   3   2  -9   13.20    4.90
  -3  -2   9   12.60    3.80
  -3  -2   9   13.10    4.40
  -3  -2   9   15.00    4.30
  -3  -2   9    9.50    6.20
  -3  -2   9   14.30    6.10
   4   2 -10   20.80    2.60
   4  -2 -10   21.20    2.90
  -4  -2  10   19.80    2.80
   4   3   2    1.90    1.50
  -4   3  -2    4.10    2.00
  -4  -3  -2    0.50    1.80
   4  -3   2    5.50    2.10
   4  -3   2    2.90    1.50
   3   3   3    1.60    2.90
   3   3   3    4.60    2.40
  -3   3  -3    4.30    2.00
   3   3   3    5.30    2.10
   3   3   3    5.00    2.70
  -3   3  -3    2.10    4.00
   3   3   3    4.60    3.00
  -3  -3  -3   12.30    4.50
  -3  -3  -3    4.90    3.40
   3  -3   3   -0.40    2.40
   3  -3   3    1.80    3.20
   3  -3   3    0.50    5.00
  -3  -3  -3    7.30    2.10
  -3  -3  -3    4.20    2.50
   3  -3   3   -0.90    3.40
  -2   3  -4  167.88    6.60
  -2   3  -4  171.48   10.00
  -2   3  -4  150.28   10.90
   2   3   4  170.78   10.20
   2   3   4  159.08   10.20
   2   3   4  167.78   10.00
  -2   3  -4  169.88    7.80
   2  -3   4  173.08   10.20
  -2  -3  -4  162.78    9.20
  -2  -3  -4  151.58    9.10
  -2  -3  -4  163.68   11.10
  -2  -3  -4  160.78   11.20
   2  -3   4  176.78   10.60
   1   3   5   82.79    5.00
  -1   3  -5   80.69    4.50
   1   3   5   78.29    4.90
  -1  -3  -5   81.39    5.80
  -1  -3  -5   86.29    4.90
   1  -3   5   69.49    4.80
  -1  -3  -5   85.69    4.80
  -1  -3  -5   82.49    5.90
   0   3   6    5.90    1.00
   0   3   6    8.20    1.70
   0  -3  -6    4.50    0.90
   0  -3  -6    6.50    1.30
   0  -3   6    3.70    0.70
  -1   3   7   92.29    5.20
  -1   3   7   82.79    5.50
  -1   3   7   86.49    5.30
  -1   3   7   84.49    5.50
  -1  -3   7   84.79    5.10
   1  -3  -7   88.69    3.50
   1  -3  -7   90.79    4.20
   1  -3  -7   90.09    4.70
  -1  -3   7   80.39    5.30
  -1  -3   7   82.59    5.00
  -2   3   8  303.17   14.50
  -2   3   8  317.07   15.30
   2   3  -8  309.17   17.30
  -2   3   8  318.47   17.20
   2   3  -8  293.87   15.10
  -2   3   8  302.27   14.40
  -2   3   8  312.67   14.90
   2   3  -8  301.87   18.10
  -2  -3   8  290.87   16.90
   2  -3  -8  298.37   11.00
   2  -3  -8  321.17   17.80
  -2  -3   8  299.77   16.00
  -2  -3   8  303.27   15.40
   2  -3  -8  297.57   17.00
  -2  -3   8  309.17   15.00
  -3   3   9   17.90    5.30
   3   3  -9   30.70    6.80
  -3   3   9   34.50    5.60
  -3   3   9   23.60    5.40
  -3   3   9   22.70    5.10
   3   3  -9   28.00    4.90
  -3   3   9   26.50    5.20
   3   3  -9   31.50    6.30
  -3  -3   9   26.90    5.40
  -3  -3   9   30.50    5.40
  -3  -3   9   42.80    9.30
   3  -3  -9   29.80    5.90
  -3  -3   9   29.10    7.20
   4   3 -10   24.30    2.40
  -4   3  10   22.30    2.80
  -4  -3  10   23.50    2.90
   4  -3 -10   22.80    3.00
   4   4   2   -1.00    1.60
   4   4   2    1.60    1.30
  -4   4  -2    2.30    1.40
  -4  -4  -2   -2.90    1.60
   4  -4   2    0.50    1.40
  -4  -4  -2    1.80    1.20
   4  -4   2    3.00    2.00
   3   4   3    7.60    3.40
  -3   4  -3   15.70    5.80
   3   4   3    6.80    2.70
  -3   4  -3   10.40    2.50
   3   4   3    7.30    2.40
  -3   4  -3    4.60    3.00
   3   4   3    7.80    3.20
   3   4   3    9.50    2.80
  -3  -4  -3    2.00    2.70
  -3  -4  -3    9.10    4.00
   3  -4   3    3.50    3.60
   3  -4   3    3.70    3.00
   3  -4   3   14.30    4.10
  -3  -4  -3    7.80    2.90
  -3  -4  -3    5.90    3.10
   3  -4   3   10.20    5.40
  -3  -4  -3    6.70    2.10
  -2   4  -4   75.49    4.40
   2   4   4   83.79    6.80
   2   4   4   80.69    6.80
   2   4   4   74.09    6.50
  -2   4  -4   83.39    6.50
  -2   4  -4   67.99    7.80
   2   4   4   83.09    6.80
  -2  -4  -4   73.99    7.70
  -2  -4  -4   74.59    6.10
  -2  -4  -4   64.49    8.10
   2  -4   4   86.09    7.00
   2  -4   4   67.49    6.80
  -2  -4  -4   72.39    7.30
  -2  -4  -4   77.29    6.30
  -1   4  -5   35.40    2.70
   1   4   5   32.90    3.20
   1   4   5   30.90    3.30
   1  -4   5   39.70    3.50
  -1  -4  -5   38.20    3.30
  -1  -4  -5   36.00    3.10
  -1  -4  -5   29.00    3.90
  -1  -4  -5   36.70    3.80
   0   4   6    2.80    1.00
   0   4   6    5.00    1.10
   0   4   6    4.70    1.20
   0  -4   6    3.10    0.50
   0  -4  -6    2.60    1.40
   0  -4  -6    4.90    1.00
   0  -4  -6    4.40    1.20
   0  -4  -6    4.40    1.20
  -1   4   7  655.53   22.60
  -1   4   7  640.44   22.10
  -1   4   7  651.03   23.00
  -1   4   7  667.43   22.50
  -1  -4   7  639.54   21.80
   1  -4  -7  666.03   21.70
  -1  -4   7  663.83   22.20
   1  -4  -7  658.53   21.70
  -1  -4   7  633.44   22.00
   1  -4  -7  670.83   21.20
   1  -4  -7  648.84   20.50
   2   4  -8   47.50    8.00
  -2   4   8   45.50    5.20
  -2   4   8   41.00    7.70
   2   4  -8   39.90    5.90
   2   4  -8   39.50    8.50
  -2   4   8   45.80    4.80
  -2   4   8   45.50    5.00
  -2   4   8   46.50    5.40
   2  -4  -8   44.50    4.40
  -2  -4   8   42.40    5.30
  -2  -4   8   55.19    5.90
   2  -4  -8   31.20    6.40
  -2  -4   8   36.20    6.60
   2  -4  -8   43.10    3.30
  -3   4   9    3.80    3.90
  -3   4   9    7.70    3.60
  -3   4   9    3.50    2.50
   3   4  -9    4.20    2.30
  -3   4   9   -2.40    6.10
   3   4  -9    1.80    3.70
   3   4  -9    0.50    4.20
  -3   4   9    0.20    2.70
  -3   4   9   -0.90    2.90
  -3  -4   9    2.50    2.90
   3  -4  -9    2.40    2.60
  -3  -4   9    0.50    5.90
  -3  -4   9    9.90    3.70
  -3  -4   9   -2.30    3.00
  -4   4  10    5.90    1.40
   4  -4 -10    5.10    1.70
  -4   5  -2   -0.20    1.20
   4   5   2    2.90    1.60
   4   5   2    1.40    1.20
   4  -5   2   -2.00    1.30
  -4  -5  -2   -0.30    1.10
   4  -5   2   -1.80    2.00
  -3   5  -3   90.89    5.30
  -3   5  -3   76.99   11.10
   3   5   3   89.19    8.20
  -3   5  -3   82.99    8.80
   3   5   3  103.89    8.60
   3   5   3   97.19    7.70
   3   5   3  100.79    8.30
   3   5   3   94.09    7.00
   3  -5   3   82.79    9.00
  -3  -5  -3   69.09    9.30
   3  -5   3   93.19    9.10
  -3  -5  -3   89.99    8.00
  -3  -5  -3  101.59    9.40
  -3  -5  -3   96.99    8.30
   3  -5   3   94.09    9.40
   3  -5   3   84.29   12.70
  -3  -5  -3   87.09    6.20
   2   5   4  304.37   13.80
   2   5   4  302.57   14.30
   2   5   4  336.47   23.10
  -2   5  -4  318.47   13.90
  -2   5  -4  306.27   11.00
   2   5   4  298.47   14.80
   2   5   4  300.97   14.80
  -2   5  -4  288.57   15.40
  -2  -5  -4  304.87   15.40
   2  -5   4  312.17   15.30
  -2  -5  -4  315.17   16.70
  -2  -5  -4  284.27   12.60
  -2  -5  -4  267.27   16.20
  -2  -5  -4  314.57   14.50
  -2  -5  -4  311.47   14.50
   2  -5   4  294.87   15.00
   2  -5   4  300.67   19.60
  -1   5  -5   80.49    3.70
   1   5   5   79.09    5.10
   1   5   5   83.19    5.20
   1  -5   5   76.79    5.00
  -1  -5  -5   80.29    6.10
  -1  -5  -5   74.69    5.70
  -1  -5  -5   74.49    5.00
  -1  -5  -5   74.29    5.00
   0   5   6  282.57   10.50
   0   5   6  278.17   10.40
   0   5   6  276.47   10.40
   0  -5  -6  267.77   10.20
   0  -5  -6  280.47   10.80
   0  -5  -6  277.77   10.20
   0  -5  -6  277.17   11.10
   0  -5   6  265.57    8.40
  -1   5   7    9.60    1.80
  -1   5   7    6.50    1.60
  -1   5   7   10.20    2.10
  -1   5   7   10.40    2.30
   1  -5  -7    8.80    1.70
  -1  -5   7   10.50    1.90
  -1  -5   7   12.20    2.80
   1  -5  -7    6.90    1.40
   1  -5  -7    9.80    2.20
  -1  -5   7   11.30    1.90
   2   5  -8   40.20    5.90
   2   5  -8   30.20    6.40
  -2   5   8   26.40    4.30
  -2   5   8   44.90    7.20
  -2   5   8   36.20    4.20
  -2   5   8   32.10    4.70
  -2   5   8   34.60    4.30
   2   5  -8   38.50    7.40
   2  -5  -8   33.00    6.40
  -2  -5   8   32.40    4.80
  -2  -5   8   46.70    7.10
  -2  -5   8   27.00    4.60
   2  -5  -8   30.00    7.10
  -2  -5   8   26.20    9.10
   2  -5  -8   35.10    3.00
   2  -5  -8   27.00    3.90
   3   5  -9   68.69    8.70
  -3   5   9   77.49    7.40
   3   5  -9   70.99    6.30
  -3   5   9   73.99    7.90
  -3   5   9   75.39    7.20
  -3   5   9   82.39    8.00
  -3   5   9   83.19   10.60
   3   5  -9   68.99    9.40
  -3   5   9   54.39    8.30
  -3  -5   9   67.29    8.10
   3  -5  -9   59.39    8.80
  -3  -5   9   54.29    7.40
  -3  -5   9   72.29    8.40
  -4  -5  10    0.10    0.80
   4  -5 -10   -0.50    1.20
   4   6   2    6.60    2.00
   4   6   2    6.60    1.80
  -4   6  -2    4.50    2.10
   4  -6   2    7.60    2.80
   4  -6   2    4.00    1.80
  -4  -6  -2    5.80    1.60
  -4  -6  -2    7.60    2.30
  -3   6  -3   39.00    2.90
   3   6   3   26.10    5.20
   3   6   3   43.30    5.40
   3   6   3   33.30    4.80
   3   6   3   27.40    5.40
  -3   6  -3   35.50    6.30
  -3  -6  -3   37.30    4.30
  -3  -6  -3   32.90    5.30
  -3  -6  -3   37.20    5.90
  -3  -6  -3   36.60    6.20
  -3  -6  -3   38.40    7.70
   3  -6   3   37.20    6.50
   3  -6   3   39.80    6.40
  -2   6  -4   56.19    3.00
  -2   6  -4   63.09    7.00
   2   6   4   64.09    6.60
   2   6   4   47.20    5.60
   2   6   4   61.79    5.80
   2   6   4   55.89    5.70
   2   6   4   48.80    5.60
  -2   6  -4   48.20    5.40
  -2  -6  -4   61.79    7.00
  -2  -6  -4   60.09    7.60
  -2  -6  -4   51.49    5.50
   2  -6   4   55.59    6.20
   2  -6   4   67.49    6.80
   2  -6   4   52.99    8.80
  -2  -6  -4   54.69    6.80
  -2  -6  -4   59.39    5.70
  -2  -6  -4   57.09    5.10
   1   6   5   27.70    3.00
   1   6   5   27.90    3.10
  -1  -6  -5   26.50    3.00
  -1  -6  -5   35.10    4.10
  -1  -6  -5   26.80    3.00
   1  -6   5   19.30    3.40
  -1  -6  -5   23.30    3.50
   0   6   6   98.89    5.20
   0   6   6  103.99    5.30
   0   6   6  105.29    5.30
   0  -6  -6  101.59    5.80
   0  -6  -6  101.49    5.60
   0  -6  -6   87.39    5.00
   0  -6  -6  105.89    5.30
  -1   6   7  184.28    8.50
  -1   6   7  172.68    8.50
  -1   6   7  183.78    9.10
  -1   6   7  184.98    8.50
   1  -6  -7  185.08    8.50
  -1  -6   7  175.38    8.20
   1  -6  -7  167.88    7.80
   1  -6  -7  176.58    7.70
  -1  -6   7  172.38    8.40
  -1  -6   7  189.18    8.30
   1  -6  -7  198.48    8.50
  -2   6   8   28.50    4.10
  -2   6   8   21.50    4.10
   2   6  -8   38.00    7.40
   2   6  -8   33.60    5.30
  -2   6   8   29.20    4.00
   2   6  -8   25.50    6.30
  -2   6   8   24.90    3.90
   2  -6  -8   26.30    2.80
   2  -6  -8   27.10    2.50
  -2  -6   8   30.80    4.90
  -2  -6   8   27.70    6.10
   2  -6  -8   25.90    5.70
  -2  -6   8   17.50    6.70
   2  -6  -8   17.80    4.80
   2  -6  -8   22.00    3.90
  -2  -6   8   27.60    4.40
   3   6  -9   35.80    7.30
  -3   6   9   35.20    5.50
   3   6  -9   47.90    8.20
  -3   6   9   45.30    6.70
   3   6  -9   49.50    5.00
  -3   6   9   38.10    5.70
  -3   6   9   50.69    8.80
  -3  -6   9   46.20    7.00
  -3  -6   9   39.80    9.00
  -3  -6   9   34.90    5.80
  -3  -6   9   40.60    6.70
   4  -6 -10   -0.70    1.10
  -4  -6  10   -1.30    0.80
  -4   7  -2   -0.90    1.20
   4   7   2    1.40    1.70
   4   7   2    0.50    1.20
  -4  -7  -2   -2.20    1.50
  -4  -7  -2   -1.00    1.00
   4  -7   2    2.00    1.40
   4  -7   2    3.70    2.60
   3   7   3   10.80    3.00
   3   7   3   11.40    4.00
  -3   7  -3   16.00    4.00
  -3  -7  -3   11.20    3.60
  -3  -7  -3   13.10    6.30
   3  -7   3   19.20    4.30
   3  -7   3   12.10    7.20
  -3  -7  -3   14.50    3.70
   3  -7   3   23.50    5.80
   2   7   4   85.59    7.10
  -2   7  -4   92.89    6.60
   2   7   4   93.69    8.00
   2   7   4   92.79    7.00
   2   7   4   85.29    6.60
   2   7   4   91.39    7.30
   2  -7   4   82.09    7.60
  -2  -7  -4   79.99    8.50
   2  -7   4   96.79    8.60
  -2  -7  -4  102.39    9.70
  -2  -7  -4   81.39    6.10
   2  -7   4  101.39   10.00
  -2  -7  -4   98.19    8.00
  -2  -7  -4   97.49    7.40
  -2  -7  -4   84.09    7.30
   1   7   5  204.38    9.60
   1   7   5  201.08    9.60
  -1  -7  -5  181.08   10.60
   1  -7   5  185.78    9.60
  -1  -7  -5  204.28    9.60
  -1  -7  -5  191.08    9.50
  -1  -7  -5  203.38   10.80
   0   7   6  402.76   17.00
   0   7   6  442.36   15.70
   0   7   6  439.36   15.50
   0  -7  -6  425.26   16.20
   0  -7   6  399.66   13.50
   0  -7   6  430.86   13.00
   0  -7  -6  442.46   15.50
   0  -7  -6  436.96   16.00
   0  -7  -6  427.46   15.40
  -1   7   7  102.19    6.20
  -1   7   7  112.69    8.10
  -1   7   7  109.89    6.10
  -1   7   7  110.19    6.50
  -1   7   7  103.69    6.00
  -1  -7   7  107.29    5.80
   1  -7  -7  106.49    6.00
   1  -7  -7  104.69    5.70
   1  -7  -7  104.69    5.80
   1  -7  -7  109.29    6.40
  -1  -7   7   89.29    5.60
  -2   7   8   10.00    2.50
  -2   7   8    4.40    2.10
  -2   7   8    3.30    1.70
  -2   7   8    6.80    2.20
  -2   7   8    6.00    3.10
   2   7  -8    7.60    3.50
   2   7  -8    6.60    2.60
   2  -7  -8    4.00    1.40
  -2  -7   8    8.40    5.00
  -2  -7   8    8.10    6.90
  -2  -7   8    4.20    2.50
  -2  -7   8    4.60    2.30
   2  -7  -8    7.20    2.20
   2  -7  -8    6.00    1.60
   2  -7  -8   -0.60    4.00
   2  -7  -8    3.90    4.10
  -3   7   9   -0.30    2.60
  -3   7   9   -1.00    2.50
  -3   7   9    0.50    3.10
   3   7  -9   -0.30    3.30
  -3   7   9    4.50    2.20
   3   7  -9    3.90    1.80
  -3   7   9   -2.60    5.60
   3   7  -9    5.20    3.20
  -3  -7   9   -5.10    3.40
  -3  -7   9    4.80    3.50
   3  -7  -9    0.70    4.10
   3  -7  -9    6.60    3.50
   4   8   2   11.50    2.40
  -4   8  -2    3.80    1.70
   4  -8   2    4.30    2.90
   4  -8   2    7.70    2.10
  -4  -8  -2    6.80    1.60
  -4  -8  -2    9.70    2.10
   3   8   3   73.59    7.20
   3   8   3   83.89    7.50
   3   8   3   81.79    6.70
  -3   8  -3   88.89    9.00
   3   8   3   88.99    8.00
   3  -8   3  108.19   14.50
  -3  -8  -3   88.39    6.30
   3  -8   3   90.99    9.50
  -3  -8  -3   95.99    8.30
  -3  -8  -3   86.19    9.10
   3  -8   3   96.79    9.90
  -3  -8  -3   80.79    8.30
   3  -8   3   79.29    8.60
  -2   8  -4  109.39   13.20
   2   8   4   91.39    7.00
   2   8   4  103.19    7.20
   2   8   4   91.59    7.50
   2   8   4   96.39    8.10
   2   8   4  100.49    7.60
   2   8   4   96.79    7.60
  -2  -8  -4   96.39    7.80
  -2  -8  -4   89.39    6.30
  -2  -8  -4   89.59    7.70
  -2  -8  -4   78.29    9.40
   2  -8   4   90.99   11.20
   2  -8   4  106.39    9.20
  -2  -8  -4  101.89    9.70
  -2  -8  -4   77.19    8.10
   2  -8   4   90.29    8.20
   1   8   5    3.30    1.60
   1   8   5    1.50    1.20
  -1  -8  -5    5.80    2.20
  -1  -8  -5    2.50    2.20
  -1  -8  -5    2.50    1.40
   0   8   6 1002.20   32.50
   0   8   6  997.50   32.00
   0   8   6  990.00   34.30
   0   8   6 1014.00   31.90
   0  -8  -6 1050.59   32.40
   0  -8   6 1021.60   29.60
   0  -8   6  999.90   29.60
   0  -8   6  917.61   30.30
   0  -8  -6  951.00   32.60
   0  -8  -6 1021.20   33.40
  -1   8   7  190.78   11.40
  -1   8   7  190.28    9.00
  -1   8   7  189.28    9.10
  -1   8   7  193.18    9.00
  -1   8   7  180.58    9.10
  -1  -8   7  176.38    8.70
   1  -8  -7  188.28    9.30
   1  -8  -7  194.78    8.90
  -1  -8   7  186.48    8.70
   1  -8  -7  184.68    8.60
   1  -8  -7  186.68    9.00
   2   8  -8   16.50    3.10
   2   8  -8   11.10    3.90
  -2   8   8   19.30    3.70
  -2   8   8   26.70    6.10
  -2   8   8   20.80    3.80
  -2   8   8   24.90    3.80
  -2   8   8   14.90    3.10
   2   8  -8    9.80    4.70
  -2  -8   8    7.40    6.80
  -2  -8   8   25.50    4.30
   2  -8  -8   18.00    2.80
   2  -8  -8   22.10    4.40
   2  -8  -8   19.60    2.70
  -2  -8   8   23.00    4.50
   2  -8  -8   18.80    5.40
   2  -8  -8   20.70    3.60
   3   8  -9   34.10    4.00
  -3   8   9   27.80    5.30
   3   8  -9   28.10    5.50
   3   8  -9   34.70    7.70
  -3   8   9   34.50    5.90
  -3   8   9   25.90    5.40
  -3   8   9   33.20    5.00
   3  -8  -9   27.50    5.20
  -3  -8   9   21.40    5.70
  -3  -8   9   34.80    7.10
   3  -8  -9   32.50    6.70
  -3  -8   9   27.10    5.00
  -4   9  -2   32.00    3.80
   4   9   2   36.00    3.40
   4  -9   2   39.70    5.50
  -4  -9  -2   39.30    3.90
   4  -9   2   33.20    3.80
  -4  -9  -2   40.30    3.30
   3   9   3  184.88   10.80
  -3   9  -3  181.08   12.90
   3   9   3  187.78   10.30
   3   9   3  204.58   11.70
  -3  -9  -3  178.38   15.50
   3  -9   3  169.98   13.50
   3  -9   3  175.88   12.60
  -3  -9  -3  178.68   12.60
  -3  -9  -3  198.48   12.00
  -3  -9  -3  169.58   12.70
  -3  -9  -3  188.28    9.60
  -3  -9  -3  185.78   10.40
   3  -9   3  197.58   14.10
   2   9   4   20.90    4.30
   2   9   4   12.70    3.30
   2   9   4   24.20    4.60
  -2   9  -4   15.20    6.50
   2   9   4   20.10    3.70
   2   9   4   19.80    3.90
   2   9   4   30.70    5.20
   2  -9   4   18.80    4.40
  -2  -9  -4   15.10    3.90
  -2  -9  -4    8.80    4.40
  -2  -9  -4   18.40    3.60
  -2  -9  -4   21.20    4.00
   2  -9   4   17.80    5.20
   2  -9   4    8.80    4.10
  -2  -9  -4   16.30    3.50
   1   9   5  213.28   10.40
   1   9   5  203.08   11.00
   1   9   5  217.28   10.40
  -1  -9  -5  204.28   11.80
  -1  -9  -5  205.78   10.50
   1  -9   5  207.78   10.80
  -1  -9  -5  212.28   12.00
   0   9   6   68.09    6.00
   0   9   6   72.19    4.80
   0   9   6   80.19    4.90
   0  -9  -6   76.19    5.30
   0  -9  -6   73.49    5.10
   0  -9  -6   73.89    4.90
   0  -9   6   77.19    3.40
   0  -9  -6   74.49    5.60
   0  -9   6   76.09    3.50
  -1   9   7  222.08   12.80
  -1   9   7  233.58   10.40
   1   9  -7  218.08   13.60
  -1   9   7  220.48   10.20
  -1   9   7  220.18   10.40
  -1   9   7  211.18   10.20
  -1  -9   7  229.18   10.00
  -1  -9   7  220.18   10.00
   1  -9  -7  223.18   10.40
   1  -9  -7  205.18   10.60
   1  -9  -7  215.78   10.10
   1  -9  -7  214.98   10.00
   1  -9  -7  231.98   17.90
  -2   9   8    0.80    1.60
   2   9  -8    4.50    4.20
  -2   9   8    3.20    4.70
   2   9  -8    0.10    2.30
  -2   9   8    2.40    2.70
  -2   9   8    3.80    1.80
  -2   9   8    4.20    2.00
  -2   9   8    4.90    2.20
   2   9  -8    8.00    3.20
  -2  -9   8    2.30    2.40
   2  -9  -8    3.10    1.60
   2  -9  -8    4.30    3.70
  -2  -9   8   -0.20    5.60
   2  -9  -8    2.80    1.60
  -2  -9   8    0.10    2.20
   3   9  -9   20.90    5.70
   3   9  -9   20.40    4.30
  -3   9   9   20.50    4.20
   3   9  -9   19.10    3.10
   3  -9  -9   27.50    5.00
  -3  -9   9   14.40    3.50
   3  -9  -9   17.80    4.70
   4  10   2    1.60    1.00
  -4  10  -2    0.00    1.20
  -4 -10  -2    2.00    1.00
  -4 -10  -2    1.70    1.70
   4 -10   2    2.30    1.40
   3  10   3   25.80    4.10
  -3  10  -3   13.40    4.60
   3  10   3   21.20    3.70
   3  10   3   22.80    4.10
  -3 -10  -3   19.00    6.40
  -3 -10  -3   15.90    4.90
   3 -10   3   27.50    5.90
   3 -10   3   21.70    5.30
  -3 -10  -3   28.70    3.70
  -3 -10  -3   24.40    3.70
   3 -10   3   25.10    6.70
  -3 -10  -3   15.60    3.80
  -3 -10  -3   18.70    5.50
   2  10   4   43.80    7.30
   2  10   4   40.10    6.00
   2  10   4   39.70    5.00
   2  10   4   37.60    4.60
   2  10   4   30.20    5.30
   2  10   4   41.30    5.20
  -2  10  -4   48.70   10.70
  -2 -10  -4   32.00    5.20
  -2 -10  -4   28.80    4.20
  -2 -10  -4   45.00    4.50
  -2 -10  -4   23.90    6.30
   2 -10   4   39.20    7.60
   2 -10   4   42.90    7.40
   2 -10   4   45.20    6.40
  -2 -10  -4   48.20    6.30
  -2 -10  -4   38.90    5.60
  -2 -10  -4   35.00    7.00
   1  10   5   10.70    2.90
   1  10   5   19.30    3.00
   1  10   5   16.50    3.50
  -1 -10  -5   21.70    3.90
  -1 -10  -5   26.50    4.50
   1 -10   5   14.80    3.80
  -1 -10  -5   14.40    3.10
  -1 -10  -5   20.20    3.10
  -1 -10  -5   18.60    3.60
  -1 -10  -5   13.80    2.90
   0  10   6  430.76   16.10
   0  10   6  420.86   15.90
   0  10   6  417.86   18.40
   0 -10  -6  401.76   16.20
   0 -10   6  424.96   14.30
   0 -10  -6  419.56   16.50
   0 -10   6  428.26   14.00
   0 -10  -6  426.26   17.50
   0 -10  -6  440.16   17.20
  -1  10   7  175.38   11.40
  -1  10   7  166.98   11.20
  -1  10   7  170.48    9.00
  -1  10   7  176.88    9.00
  -1  10   7  172.48    8.90
   1  10  -7  164.18   12.20
  -1  10   7  167.48    8.80
   1  10  -7  184.98   13.60
   1 -10  -7  172.18    8.80
   1 -10  -7  176.08    9.10
   1 -10  -7  145.39   11.70
   1 -10  -7  159.28   11.70
  -1 -10   7  176.18    8.70
  -1 -10   7  181.68    8.80
   1 -10  -7  170.18    9.60
   1 -10  -7  170.18    8.80
   2  10  -8   -2.50    2.80
  -2  10   8    1.50    2.50
   2  10  -8   -1.00    2.00
  -2  10   8   -0.10    1.60
  -2  10   8   -5.40    2.50
   2  10  -8   -3.00    2.90
  -2  10   8   -0.20    1.70
  -2  10   8   -2.40    4.50
   2 -10  -8   -0.70    3.10
  -2 -10   8    3.60    2.90
  -2 -10   8   -4.10    2.30
  -2 -10   8    9.20    5.40
   2 -10  -8    1.40    1.70
   2 -10  -8    0.60    2.10
   2 -10  -8    0.90    1.10
   2 -10  -8   -3.20    2.70
  -3  10   9   33.90    4.90
  -3  10   9   40.00    5.80
   3  10  -9   31.00    5.60
   3  10  -9   39.90    7.10
   3 -10  -9   37.50    5.80
  -3 -10   9   37.80    5.40
   3 -10  -9   41.20    7.50
  -4  11  -2    2.30    1.10
   4  11   2    1.60    0.80
  -4 -11  -2    5.00    2.00
   4 -11   2    1.10    1.40
  -4 -11  -2    2.50    1.00
   3  11   3    6.90    2.10
   3  11   3    4.80    2.90
   3  11   3    7.70    2.40
  -3  11  -3    9.40    3.20
  -3 -11  -3    5.90    3.30
   3 -11   3   14.50    4.70
  -3 -11  -3    6.50    2.10
  -3 -11  -3   10.70    3.20
  -3 -11  -3    6.20    1.90
   3 -11   3    8.20    4.90
  -3 -11  -3    1.60    4.50
  -3 -11  -3   20.80    6.70
   3 -11   3   16.60    4.40
   2  11   4    1.10    2.00
   2  11   4    1.90    3.20
   2  11   4    6.80    3.60
   2  11   4    8.20    2.70
   2  11   4    3.40    1.90
   2  11   4    2.90    2.30
  -2  11  -4    1.60    4.90
  -2 -11  -4    4.50    1.70
   2 -11   4   -1.10    3.60
   2 -11   4   -7.20    4.60
  -2 -11  -4    3.80    4.90
  -2 -11  -4   -1.70    2.30
  -2 -11  -4   -0.40    3.40
  -2 -11  -4    4.70    3.10
  -2 -11  -4    2.00    1.50
   1  11   5   68.29    7.30
   1  11   5   78.79    6.00
   1  11   5   77.09    6.80
   1  11   5   71.89    6.30
  -1  11  -5   73.49    9.20
   1  11   5   80.39    6.10
   1  11   5   82.79    6.90
  -1 -11  -5   71.79    7.30
   1 -11   5   74.39    7.60
  -1 -11  -5   64.59    5.70
  -1 -11  -5   77.39    6.30
  -1 -11  -5   76.89    6.30
  -1 -11  -5   75.39    5.80
  -1 -11  -5   76.79    7.30
   0  11   6   61.39    4.70
   0  11   6   55.39    5.90
   0  11   6   64.99    4.70
   0 -11  -6   56.99    5.50
   0 -11  -6   65.49    5.30
   0 -11   6   59.39    3.50
   0 -11  -6   54.39    6.90
   0 -11  -6   60.79    4.90
   0 -11  -6   59.59    5.00
   0 -11   6   63.79    3.50
  -1  11   7    0.40    1.00
  -1  11   7   -1.60    3.20
  -1  11   7   -2.40    3.60
  -1  11   7    1.70    1.30
   1  11  -7   -5.00    4.20
   1  11  -7   -4.70    3.00
  -1  11   7   -1.60    1.00
  -1  11   7   -2.30    2.40
  -1  11   7    1.60    1.60
   1 -11  -7   -5.40    3.10
   1 -11  -7   -0.70    3.00
  -1 -11   7    0.70    1.20
   1 -11  -7    2.80    1.40
   1 -11  -7    2.90    2.10
   1 -11  -7    2.10    1.20
   1 -11  -7    2.30    1.30
  -2  11   8    5.70    2.30
  -2  11   8    7.50    2.40
  -2  11   8   12.10    3.20
  -2  11   8    6.30    2.70
   2  11  -8    8.80    3.70
  -2  11   8   10.00    4.90
   2  11  -8    5.60    3.70
   2 -11  -8    4.40    3.40
   2 -11  -8    4.50    3.40
  -2 -11   8   -1.00    4.60
   2 -11  -8    6.00    2.60
  -2 -11   8   10.70    3.60
  -2 -11   8    1.50    3.30
   2 -11  -8    8.10    2.40
   2 -11  -8    6.60    2.00
   3  11  -9    9.70    3.50
   3  11  -9    9.70    3.10
  -3  11   9    4.30    2.70
  -3  11   9   11.20    3.00
   3 -11  -9   17.00    4.50
   3 -11  -9   15.50    3.90
  -3  12  -3   36.10    5.50
   3  12   3   35.00    4.50
  -3 -12  -3   34.80    4.10
  -3 -12  -3   28.70    3.80
  -3 -12  -3   30.50    4.90
   3 -12   3   42.90    7.10
  -3 -12  -3   26.10    6.00
   2  12   4    9.50    4.10
   2  12   4    1.30    1.80
   2  12   4   -3.70    3.60
  -2  12  -4    8.40    5.20
   2  12   4    8.50    2.40
   2  12   4    2.00    2.60
   2 -12   4    5.30    4.20
  -2 -12  -4    1.60    2.60
  -2 -12  -4    4.40    2.10
  -2 -12  -4   -4.00    5.70
  -2 -12  -4    4.60    3.00
  -2 -12  -4    3.90    2.20
  -2 -12  -4    4.20    2.60
   2 -12   4    1.30    3.80
   1  12   5   11.00    3.10
   1  12   5   11.20    3.30
  -1  12  -5    7.20    3.50
   1  12   5    6.70    2.20
   1  12   5    7.60    2.30
   1  12   5    9.10    2.90
   1  12   5   11.30    3.60
   1 -12   5    9.30    4.00
  -1 -12  -5   10.50    3.50
  -1 -12  -5    7.70    2.30
  -1 -12  -5    8.40    2.40
  -1 -12  -5   12.80    3.50
   0  12   6    2.40    2.50
   0  12  -6    0.00    6.10
   0  12   6    1.40    1.30
   0  12   6   -2.00    2.60
   0  12   6    2.10    1.20
   0  12   6    0.60    2.00
   0 -12   6    1.10    0.90
   0 -12  -6   -0.70    1.30
   0 -12  -6    3.50    2.30
   0 -12  -6    0.60    1.30
   0 -12   6    2.10    0.80
   0 -12  -6   -0.70    1.70
   0 -12  -6    3.20    1.50
  -1  12   7    7.00    1.90
  -1  12   7    4.40    3.30
  -1  12   7    4.40    2.40
  -1  12   7    2.80    1.80
   1  12  -7    8.70    3.50
  -1  12   7    3.10    3.40
  -1  12   7    2.60    3.70
   1  12  -7   17.30    5.10
   1  12  -7    1.10    3.80
   1 -12  -7    7.30    3.20
   1 -12  -7    5.70    2.00
   1 -12  -7    7.10    2.00
   1 -12  -7    4.60    2.10
  -1 -12   7    2.40    2.40
   1 -12  -7    2.80    2.90
   1 -12  -7    6.40    3.60
  -1 -12   7    7.00    2.20
   2  12  -8    0.00    3.70
   2  12  -8    5.60    2.80
  -2  12   8    4.80    2.00
  -2  12   8    5.10    3.90
  -2  12   8    2.40    2.40
  -2  12   8    2.90    1.90
  -2  12   8    5.00    2.80
   2 -12  -8    7.80    3.10
   2 -12  -8   12.40    4.10
  -2 -12   8    6.00    3.10
   2 -12  -8    4.90    2.40
   2 -12  -8    0.80    2.00
   2 -12  -8    1.10    1.60
  -2 -12   8    5.80    4.10
  -2 -12   8    3.60    3.60
   3  12  -9    1.60    2.50
  -3  12   9    5.30    2.10
   3  12  -9    3.70    2.50
   3 -12  -9   10.40    3.20
  -3 -12   9    3.70    1.70
   3 -12  -9    7.00    3.40
   3  13   3  107.39    7.50
  -3  13  -3   93.69    8.30
   3 -13   3  110.79   10.40
  -3 -13  -3  101.69    9.90
  -3 -13  -3  114.09    7.40
  -3 -13  -3  113.29    6.80
  -3 -13  -3  128.79    8.70
   3 -13   3  106.29   10.60
   2  13   4   32.10    4.70
   2  13   4   23.90    4.60
   2  13   4   32.00    4.80
   2  13   4   43.10    6.40
   2  13   4   39.30    4.70
  -2  13  -4   33.90    7.70
  -2 -13  -4   31.40    5.80
   2 -13   4   42.30    8.80
  -2 -13  -4   35.80    7.50
  -2 -13  -4   31.50    6.00
  -2 -13  -4   44.50    5.80
   2 -13   4   45.00    7.90
   2 -13   4   33.30    6.50
  -2 -13  -4   33.50    4.30
  -2 -13  -4   36.80    9.10
  -2 -13  -4   43.10    4.70
   1  13   5  363.96   15.90
   1  13   5  338.87   17.30
  -1  13  -5  338.57   19.90
   1  13   5  365.46   17.50
   1  13   5  357.06   15.50
   1  13   5  321.07   15.80
  -1 -13  -5  358.06   15.40
  -1 -13  -5  350.16   16.50
  -1 -13  -5  347.47   16.50
  -1 -13  -5  341.47   18.50
  -1 -13  -5  320.57   16.00
   1 -13   5  342.67   17.40
  -1 -13  -5  340.57   18.30
  -1 -13  -5  345.07   15.10
   0  13  -6   69.59    9.20
   0  13   6   66.89    5.30
   0  13  -6   71.39    8.20
   0  13   6   71.09    7.30
   0  13   6   62.99    7.00
   0  13   6   60.49    6.90
   0  13   6   66.49    5.40
   0 -13   6   69.79    4.30
   0 -13  -6   69.59    5.80
   0 -13  -6   78.69    6.70
   0 -13  -6   57.49    6.20
   0 -13  -6   70.89    5.80
   0 -13   6   68.69    4.30
   0 -13  -6   76.59    7.70
   0 -13  -6   68.99    6.10
  -1  13   7   16.40    5.10
   1  13  -7    7.60    3.50
  -1  13   7    8.90    3.50
  -1  13   7    9.80    2.30
   1  13  -7   18.60    4.50
  -1  13   7   12.20    3.90
  -1  13   7    7.40    2.20
  -1  13   7    6.70    3.20
   1 -13  -7   17.00    4.10
  -1 -13   7   16.30    3.60
   1 -13  -7   11.20    2.80
   1 -13  -7    8.90    3.70
   1 -13  -7   10.90    2.80
   1 -13  -7   13.80    2.70
   1 -13  -7    9.60    4.10
  -1 -13   7   14.50    3.10
   2  13  -8    2.30    2.80
  -2  13   8    3.80    1.70
   2  13  -8    8.20    3.80
  -2  13   8    8.40    4.10
  -2  13   8    7.10    3.00
  -2  13   8    2.10    2.20
   2 -13  -8    4.80    2.20
   2 -13  -8    5.40    3.30
  -2 -13   8    8.90    4.30
   2 -13  -8    3.80    3.50
   2 -13  -8    7.10    3.20
   2 -13  -8    6.00    2.50
  -2 -13   8    8.40    3.70
   3  13  -9    0.70    2.20
   3  13  -9   -0.70    1.80
  -3  13   9    1.40    2.50
   3 -13  -9   -1.10    2.60
   3 -13  -9    5.20    3.00
  -3 -13   9    2.70    1.50
  -3 -13   9    0.50    2.00
  -3  14  -3    1.40    2.00
   3  14   3    1.30    1.40
  -3 -14  -3    3.40    1.40
  -3 -14  -3    0.20    3.70
  -3 -14  -3    2.90    1.50
   3 -14   3    1.40    2.70
   3 -14   3    4.50    5.30
  -3 -14  -3    5.30    2.30
   2  14   4   25.60    3.90
   2  14   4   21.50    4.50
   2  14   4   21.90    5.40
  -2  14  -4   30.50    6.50
   2  14   4   22.10    4.00
  -2 -14  -4   13.40    7.40
   2 -14   4   20.00    5.60
  -2 -14  -4   16.00    3.30
  -2 -14  -4   25.80    4.00
  -2 -14  -4   21.80    5.80
  -2 -14  -4   12.10    4.20
  -2 -14  -4   17.50    4.60
   2 -14   4    9.80    5.10
   1  14   5  107.99    9.10
   1  14   5  113.79    7.70
   1  14   5  104.89    9.10
   1  14   5  100.79    7.00
   1  14   5  101.49    7.70
  -1  14  -5  103.99   10.90
  -1 -14  -5  101.69    9.20
  -1 -14  -5  101.59    8.30
  -1 -14  -5  109.59    9.70
   1 -14   5  104.69    6.30
  -1 -14  -5  106.89    7.50
   1 -14   5  109.99   18.30
  -1 -14  -5  104.29    7.80
  -1 -14  -5   99.39    9.90
  -1 -14  -5  105.69    8.50
   0  14  -6    2.80    2.90
   0  14  -6    2.60    3.80
   0  14   6    2.80    1.60
   0  14   6    0.90    2.70
   0  14   6    0.20    1.50
   0  14   6    4.10    2.80
   0  14   6   -3.50    3.90
   0 -14   6    0.70    1.40
   0 -14  -6    1.20    1.80
   0 -14  -6    3.90    2.00
   0 -14   6    1.60    1.10
   0 -14  -6    2.10    1.90
   0 -14  -6   -2.50    3.50
   0 -14  -6    3.60    2.50
   0 -14  -6   -3.80    2.60
  -1  14   7   25.90    3.60
   1  14  -7   35.00    6.40
  -1  14   7   30.20    3.60
  -1  14   7   36.00    6.20
   1  14  -7   21.50    6.00
  -1  14   7   22.30    4.20
   1  14  -7   30.30    6.30
  -1  14   7   25.90    5.50
   1 -14  -7   26.30    3.90
   1 -14  -7   22.00    5.00
   1 -14  -7   36.70    6.70
   1 -14  -7   29.70    4.00
   1 -14  -7   33.20    6.30
  -1 -14   7   26.40    5.30
   1 -14  -7   31.70    4.20
  -1 -14   7   19.00    3.90
   2  14  -8    0.90    2.60
  -2  14   8    3.50    3.60
  -2  14   8    0.70    3.60
  -2  14   8    5.40    2.50
   2  14  -8    5.90    2.90
  -2  14   8    1.30    1.90
   2 -14  -8    3.70    3.00
  -2 -14   8    2.50    2.80
   2 -14  -8    7.80    2.90
   2 -14  -8    2.20    2.20
   2 -14  -8   12.10    4.40
  -2 -14   8    5.00    3.70
  -2 -14   8   -6.00    4.80
   2 -14  -8    9.40    3.20
   3  14  -9   11.40    2.80
   3  14  -9   13.00    3.30
  -3 -14   9   15.70    3.10
   3 -14  -9   11.00    3.90
   3 -14  -9    8.10    3.10
  -3 -14   9   14.10    2.50
   3  15   3    0.70    1.40
  -3  15  -3    2.50    1.80
   3 -15   3    0.00    2.40
  -3 -15  -3   -4.80    3.90
  -3 -15  -3    1.30    1.30
   2  15   4  109.39    9.40
   2  15   4  109.09    7.00
  -2  15  -4  127.99   13.40
   2  15   4  125.09    8.50
   2 -15   4  122.19   12.10
  -2 -15  -4  118.69    8.10
  -2 -15  -4  112.99    9.10
  -2 -15  -4  132.19   16.10
   2 -15   4  114.09   10.90
   2 -15   4  111.79    8.40
  -2 -15  -4  114.79   10.30
  -2 -15  -4  110.39   10.20
  -2 -15  -4  120.69   12.50
  -2 -15  -4  117.99    7.90
   1  15   5    8.30    3.30
   1  15   5    3.50    2.70
   1  15   5    6.90    2.50
   1  15   5    3.90    2.40
  -1  15  -5    1.70    3.40
   1  15   5    7.80    2.50
  -1 -15  -5    4.70    2.70
  -1 -15  -5    0.50    2.30
   1 -15   5    4.80    1.60
  -1 -15  -5    5.90    2.50
   1 -15   5    4.60    1.90
  -1 -15  -5    2.30    1.90
  -1 -15  -5    6.20    4.30
  -1 -15  -5    4.80    3.10
   0  15   6   76.59    5.90
   0  15   6   55.99    5.20
   0  15   6   73.59    8.10
   0  15  -6   65.39    8.80
   0  15  -6   68.59    7.80
   0  15   6   72.79    7.40
   0 -15   6   68.29    4.90
   0 -15   6   67.39    5.20
   0 -15  -6   57.69    7.30
   0 -15  -6   69.59    6.90
   0 -15  -6   74.49    7.50
   0 -15  -6   61.09    6.10
   0 -15  -6   81.19    8.30
   0 -15  -6   71.49    6.40
   1  15  -7    6.00    3.80
  -1  15   7    9.60    4.10
  -1  15   7   17.40    3.40
  -1  15   7   15.20    4.50
  -1  15   7    9.30    2.80
   1  15  -7   13.90    5.30
   1  15  -7    4.00    3.30
  -1  15   7   10.30    4.40
   1 -15  -7   16.20    6.20
   1 -15  -7    8.00    4.50
   1 -15  -7   11.90    4.10
   1 -15  -7    9.30    3.20
   1 -15  -7    9.80    2.90
   1 -15  -7   10.00    2.90
  -2  15   8    6.10    2.30
   2  15  -8    7.00    3.20
  -2  15   8    8.70    3.50
  -2  15   8    9.50    4.50
   2  15  -8   -1.20    2.60
  -2 -15   8   -2.30    3.90
   2 -15  -8    1.00    2.20
   2 -15  -8    1.80    2.30
   2 -15  -8    4.80    3.40
   2 -15  -8    0.20    3.50
   2 -15  -8   -3.10    3.00
  -2 -15   8    6.60    2.50
   3  15  -9    2.10    1.60
   3 -15  -9    2.10    2.30
   3 -15  -9    3.20    2.50
  -3  16  -3   -0.20    1.60
   3  16   3    0.30    0.90
   3 -16   3    4.60    2.40
  -3 -16  -3   -0.70    1.30
  -3 -16  -3    0.50    1.10
  -3 -16  -3   -1.60    2.90
  -2  16  -4   25.90    6.20
   2  16   4   34.10    4.40
   2  16   4   28.10    5.40
   2 -16   4   20.00    4.50
  -2 -16  -4   32.00    4.10
   2 -16   4   26.80    4.90
   2 -16   4   22.90    4.70
  -2 -16  -4   22.20    6.20
  -2 -16  -4   27.50    4.20
  -2 -16  -4   25.80    7.90
  -2 -16  -4   34.00    6.30
   2 -16   4   18.60    7.80
  -2 -16  -4   42.90   12.20
  -2 -16  -4   33.00    6.30
   1  16   5    3.40    2.80
  -1  16  -5    3.90    3.60
   1  16   5    1.30    1.90
   1  16   5    1.20    1.80
   1  16   5    3.00    2.90
  -1 -16  -5    5.00    2.90
  -1 -16  -5    5.10    4.40
  -1 -16  -5   -1.90    2.40
   1 -16   5    0.40    1.60
  -1 -16  -5    2.90    3.00
   1 -16   5   -2.50    7.30
  -1 -16  -5    0.40    1.50
  -1 -16  -5    2.70    1.70
  -1 -16  -5    1.60    2.70
   0  16   6   60.69    7.50
   0  16   6   70.09    5.50
   0  16   6   52.09    5.20
   0  16  -6   52.99    8.30
   0  16   6   66.19    7.30
   0  16  -6   58.99    7.90
   0 -16   6   69.19    5.40
   0 -16  -6   59.79    8.00
   0 -16  -6   60.09    6.30
   0 -16  -6   63.59    8.50
   0 -16  -6   53.49    6.50
   0 -16  -6   59.39    7.20
   0 -16   6   65.59    5.10
   0 -16  -6   54.19    6.20
  -1  16   7   10.10    2.60
   1  16  -7    3.90    3.30
  -1  16   7   12.60    2.90
  -1  16   7   13.10    4.30
  -1  16   7    6.40    3.50
   1 -16  -7   10.00    3.10
  -1 -16   7   11.90    3.20
   1 -16  -7   12.90    3.10
  -1 -16   7   11.70    4.80
   1 -16  -7   18.60    6.90
   1 -16  -7   10.80    3.90
  -2  16   8    5.60    3.70
  -2  16   8    9.70    2.70
   2  16  -8   14.60    4.20
   2  16  -8   10.30    3.60
  -2 -16   8    9.40    3.00
   2 -16  -8    8.90    3.00
  -2 -16   8    4.70    4.70
   2 -16  -8   11.10    4.00
   2 -16  -8    7.10    2.90
   3  16  -9    2.80    1.70
   3  16  -9   -0.60    1.40
   3 -16  -9    1.40    2.40
  -3 -16   9    3.60    1.10
   3 -16  -9    1.60    2.20
   3  17   3   12.70    2.30
   3 -17   3   12.30    3.20
  -3 -17  -3   14.00    2.40
  -2  17  -4   29.20    6.30
   2  17   4   10.20    5.00
  -2 -17  -4   17.40    5.50
  -2 -17  -4   13.80    6.80
   2 -17   4   18.20    5.10
  -2 -17  -4   30.10    6.50
   2 -17   4   20.40    3.90
  -2 -17  -4   18.20    4.20
   1  17   5   83.79    8.90
   1  17   5   86.39    7.50
  -1  17  -5   74.09   10.10
   1  17   5   85.19    6.10
  -1 -17  -5   79.29    9.80
   1 -17   5   85.69   11.10
  -1 -17  -5   61.49   11.20
   1 -17   5   86.29    6.50
  -1 -17  -5   85.89    8.40
  -1 -17  -5   61.99    8.40
  -1 -17  -5   83.09    7.40
  -1 -17  -5   80.49    6.90
   1 -17   5   85.79    6.10
   0  17   6   34.80    5.90
   0  17   6   35.00    6.20
   0  17  -6   34.20    7.40
   0  17  -6   26.80    4.70
   0  17   6   33.30    4.70
   0  17   6   36.10    4.30
   0 -17  -6   40.60    5.50
   0 -17  -6   38.00    8.00
   0 -17  -6   36.70    6.20
   0 -17  -6   26.50    5.70
   0 -17   6   42.40    5.00
  -1  17   7   12.20    3.30
   1  17  -7    8.90    3.40
  -1  17   7    5.50    3.50
   1  17  -7   18.00    5.50
  -1  17   7    8.10    3.40
   1  17  -7    3.50    3.90
  -1  17   7   11.60    2.60
  -1 -17   7   14.60    3.70
   1 -17  -7   11.90    3.40
   1 -17  -7    9.50    3.20
   1 -17  -7    8.70    3.30
   1 -17  -7   11.20    4.70
   1 -17  -7    9.40    3.40
  -2  17   8   45.90    4.30
   2  17  -8   38.00    5.90
   2  17  -8   36.10    6.80
   2 -17  -8   37.20    4.90
   2 -17  -8   35.10    6.90
   2 -17  -8   50.49    6.60
  -2 -17   8   46.10    5.40
   3  17  -9    4.90    1.70
   3  17  -9    3.20    1.60
   3 -17  -9    4.80    2.50
  -3 -17   9    3.10    1.10
   3 -17  -9    4.80    2.10
   3  18   3    0.10    0.80
  -3  18  -3    1.60    1.40
  -3 -18  -3   -1.10    0.90
   3 -18   3    0.50    1.70
  -2  18  -4   52.99    8.30
  -2  18  -4   38.20    5.10
   2  18   4   44.80    4.90
  -2 -18  -4   36.30    4.50
  -2 -18  -4   34.90    4.50
  -2 -18  -4   40.10    7.80
   2 -18   4   30.90    6.20
  -2 -18  -4   39.40    7.00
   1  18   5    2.20    3.00
  -1  18  -5   -0.30    2.70
   1  18   5    1.10    1.90
   1  18   5    1.60    2.10
   1 -18   5   -5.40    5.10
  -1 -18  -5    0.30    3.70
  -1 -18  -5    3.40    1.90
  -1 -18  -5  -10.30    6.80
   1 -18   5   -2.00    2.20
  -1 -18  -5    4.00    3.80
  -1 -18  -5   -0.10    3.60
   1 -18   5    0.70    1.80
  -1 -18  -5    5.10    3.20
   0  18  -6   11.20    4.30
   0  18   6   20.80    5.40
   0  18   6   19.10    3.60
   0  18  -6   19.60    5.40
   0  18   6   15.80    4.00
   0 -18   6   23.70    5.10
   0 -18  -6    9.70    4.70
   0 -18  -6   13.30    6.00
   0 -18  -6   15.10    4.20
   1  18  -7   54.89    8.00
  -1  18   7   54.39    7.60
   1  18  -7   57.59    6.90
  -1  18   7   53.49    4.80
   1 -18  -7   51.49    6.60
   1 -18  -7   39.00    5.50
   1 -18  -7   42.60    6.60
  -1 -18   7   36.70    4.90
   1 -18  -7   39.70    7.60
  -1 -18   7   38.50    6.70
   1 -18  -7   58.19    7.50
   2  18  -8    2.10    2.60
   2  18  -8    3.20    2.00
   2 -18  -8    1.90    2.10
   2 -18  -8   -1.00    2.40
  -2 -18   8    2.90    1.90
   2 -18  -8    5.40    2.80
  -2  19  -4    4.20    3.90
   2  19   4    1.70    1.20
  -2  19  -4   -2.20    2.30
   2 -19   4    1.80    3.00
  -2 -19  -4    2.50    1.50
  -2 -19  -4    1.00    3.70
  -2 -19  -4    8.10    4.50
   1  19   5   37.60    6.20
   1  19   5   34.60    5.00
   1 -19   5   40.40    4.70
  -1 -19  -5   32.60    4.90
  -1 -19  -5   30.30    6.50
   1 -19   5   34.40    6.30
  -1 -19  -5   31.60    7.20
  -1 -19  -5   21.80   10.50
  -1 -19  -5   21.90    6.20
   1 -19   5   38.70    5.40
   0  19   6    0.50    1.90
   0  19   6    0.80    2.20
   0  19  -6   -4.60    2.50
   0  19   6    3.00    2.80
   0  19  -6   -0.80    3.10
   0 -19  -6   -2.60    3.00
   0 -19  -6    5.80    3.60
   0 -19   6    0.20    2.00
   0 -19   6    5.70    5.50
   0 -19  -6    4.40    2.70
   0 -19  -6   -0.30    2.10
   0 -19  -6    4.60    7.80
   0 -19  -6    0.60    3.10
  -1  19   7    3.50    2.10
   1  19  -7    2.30    2.20
  -1  19   7   -1.20    2.60
   1  19  -7    6.50    4.70
   1  19  -7   -6.00    2.70
  -1 -19   7    0.30    3.70
   1 -19  -7   -3.70    3.20
   1 -19  -7   -3.40    3.50
   1 -19  -7   -0.80    2.50
   1 -19  -7    2.30    2.30
  -1 -19   7    0.90    2.20
   1 -19  -7    2.50    3.70
   2  19  -8    0.90    2.20
   2  19  -8    1.50    1.90
  -2 -19   8   -0.90    1.40
   2 -19  -8    0.50    2.40
   2 -19  -8   -0.80    1.60
  -2  20  -4    3.10    3.30
   2  20   4    2.10    1.30
   2 -20   4    8.50    3.20
  -2 -20  -4    2.70    1.40
   1  20   5    7.80    2.90
   1  20   5   10.70    3.90
   1 -20   5   21.40    5.70
  -1 -20  -5   10.50    4.50
  -1 -20  -5   15.10    3.80
   0  20   6   11.40    3.10
   0  20  -6    7.40    3.60
   0  20   6   11.60    3.60
   0  20  -6   10.70    3.40
   0 -20  -6   15.20    3.80
   0 -20  -6   15.90    4.30
   0 -20  -6   11.60    4.30
   0 -20  -6   14.20    4.60
   0 -20  -6    8.60    3.40
   1  20  -7   11.90    4.30
   1  20  -7    9.70    3.10
  -1  20   7   25.90    5.10
  -1  20   7   23.20    5.80
   1 -20  -7   26.00    5.40
   1 -20  -7   15.40    4.70
   1 -20  -7   15.20    4.20
  -1 -20   7   18.60    3.40
   2  20  -8    0.50    2.00
   2  20  -8    3.00    2.00
   2 -20  -8    2.80    1.90
   2 -20  -8   -2.30    2.60
  -2 -20   8    2.60    1.40
   2  21   4    0.20    1.20
  -2  21  -4    0.90    3.10
   2 -21   4    0.40    2.60
  -2 -21  -4    2.00    1.30
   1  21   5    0.40    3.10
   1  21   5    0.10    1.50
  -1  21  -5   -1.90    2.30
   1 -21   5    0.60    4.20
  -1 -21  -5    1.10    3.70
  -1 -21  -5   -1.60    4.50
  -1 -21  -5    0.40    1.70
   0  21   6   -2.80    2.30
   0  21  -6   -0.60    2.70
   0  21   6    3.00    1.70
   0  21  -6   -1.20    2.60
   0 -21  -6    7.60    3.90
   0 -21  -6   -1.70    3.70
   0 -21  -6    1.70    1.80
  -1  21   7   12.00    3.80
   1  21  -7    5.40    2.80
  -1  21   7    0.10    2.80
   1  21  -7    5.80    2.40
   1 -21  -7    5.90    3.60
  -1 -21   7    3.20    2.40
   1 -21  -7    8.80    3.00
   1 -21  -7    7.90    4.40
   2  21  -8    1.00    1.40
   2 -21  -8    4.20    1.80
   2 -21  -8    0.50    2.50
   2  22   4    6.70    1.70
  -2  22  -4    3.10    3.60
   2 -22   4    4.90    3.30
  -2 -22  -4    6.40    1.90
   1  22   5    3.80    1.90
  -1  22  -5    2.30    2.60
   1  22   5    5.30    3.10
  -1 -22  -5    5.40    1.80
   1 -22   5   11.90    4.00
   0  22  -6   43.00    5.50
   0  22   6   33.80    5.60
   0  22   6   34.90    5.00
   0  22  -6   44.90    6.50
   0 -22  -6   46.00    5.90
   0 -22  -6   60.99   10.90
   0 -22  -6   34.30    6.80
   1  22  -7    2.40    3.00
  -1  22   7    7.10    3.00
   1  22  -7   12.40    2.90
  -1  22   7    8.60    4.10
   1 -22  -7    6.40    2.80
   1 -22  -7   12.30    4.10
  -1 -22   7   12.10    2.70
   1  23   5   15.90    4.10
  -1  23  -5   12.60    3.90
   1  23   5   10.80    2.70
   1 -23   5   18.60    4.60
   1  23  -7    1.50    2.10
  -1  23   7   -0.10    2.20
   1  23  -7    2.20    1.50
   1 -23  -7    2.90    3.90
   1 -23  -7    1.20    1.60
   1  24   5   -0.20    1.20
  -1  24  -5    2.60    2.10
  -1 -24  -5   -0.30    1.30
   0  24   6    0.40    1.60
   0  24   6    0.60    2.60
   0  24  -6    4.00    2.00
   1  24  -7    0.50    2.20
   1  24  -7    3.30    1.60
   1 -24  -7    2.90    1.50
   0  25  -6   -1.30    1.80
   0  25   6   -0.30    2.50
   0  25   6    0.90    1.70
   0 -25  -6    1.00    1.60
   4   0   3    1.20    1.20
  -4   0  -3    2.90    1.60
  -4   0  -3   -1.70    1.40
   4   0   3   -1.60    1.70
  -3   0  -4    2.60    2.40
  -3   0  -4    2.70    1.80
   3   0   4    1.10    2.00
   3   0   4   -4.40    3.10
  -3   0  -4   -4.40    4.50
  -2   0  -5    0.40    2.30
  -2   0  -5    1.50    1.20
  -2   0  -5    9.00    3.00
   2   0   5   10.70    3.10
  -2   0  -5    4.40    1.50
   2   0   5    4.10    1.90
  -1   0  -6    2.00    0.80
   1   0   6    0.50    1.00
   1   0   6   -0.30    1.80
   0   0   7    0.10    0.80
   0   0   7    1.60    0.90
   0   0   7    0.60    0.40
  -1   0   8    3.90    1.30
   1   0  -8    2.10    1.20
  -1   0   8    5.80    1.40
   2   0  -9    8.30    4.40
  -2   0   9    1.30    2.60
  -2   0   9    0.40    3.70
  -2   0   9    2.20    1.50
  -2   0   9   13.00    4.10
   2   0  -9    5.00    2.90
  -3   0  10   -0.60    2.90
  -3   0  10    5.40    5.30
   3   0 -10   -0.90    4.30
   3   0 -10   -5.30    4.50
  -3   0  10    0.10    4.40
  -3   0  10    3.10    2.70
  -3   0  10   -2.70    2.50
   3   0 -10    3.40    2.30
  -4   0  11    2.00    1.10
   4   0 -11    0.70    1.10
   4   1   3    1.50    1.20
  -4   1  -3    3.70    1.60
   4   1   3   -1.60    1.50
  -4   1  -3    1.40    1.50
  -4  -1  -3   -1.40    1.40
   4  -1   3   -0.60    1.10
  -4  -1  -3   -2.50    1.40
   4  -1   3   -0.30    1.80
   3   1   4    6.80    3.00
  -3   1  -4    3.00    2.00
  -3   1  -4   -5.40    5.20
   3   1   4    4.40    3.00
   3   1   4    3.70    2.60
   3   1   4   -0.70    1.90
  -3   1  -4   -2.70    1.70
  -3   1  -4    2.40    3.00
  -3  -1  -4    3.50    2.00
   3  -1   4    6.80    3.30
  -3  -1  -4   -7.30    4.50
   3  -1   4   -0.70    2.20
   3  -1   4    1.50    3.60
  -3  -1  -4   -4.60    2.00
  -3  -1  -4   -1.50    2.20
   3  -1   4   -4.50    2.90
  -2   1  -5   12.60    3.20
  -2   1  -5   14.40    2.00
  -2   1  -5   16.40    2.50
   2   1   5   19.70    3.80
   2   1   5   18.80    4.00
   2   1   5   15.50    3.60
  -2  -1  -5   16.00    4.00
  -2  -1  -5   20.00    5.50
   2  -1   5   20.80    4.20
  -2  -1  -5   19.10    4.40
  -2  -1  -5   23.40    3.10
  -2  -1  -5   17.50    2.70
   2  -1   5   18.70    4.00
  -1   1  -6   54.39    4.10
   1   1   6   49.70    3.90
  -1   1  -6   51.09    2.10
   1   1   6   47.20    4.20
  -1   1  -6   51.19    2.10
  -1  -1  -6   54.89    2.40
   1  -1   6   49.50    3.70
   1  -1   6   52.39    4.70
  -1  -1  -6   52.09    2.50
  -1  -1  -6   55.99    3.30
  -1  -1  -6   51.99    4.40
   0   1   7  296.87   10.40
   0   1   7  290.57    9.90
   0  -1   7  271.37    9.90
   0  -1  -7  285.97   10.30
   0  -1   7  296.97    9.40
  -1   1   8  218.48   10.00
  -1   1   8  211.28    9.70
  -1   1   8  210.78    9.40
  -1   1   8  203.08    8.80
  -1  -1   8  205.98    9.30
  -1  -1   8  202.38    9.60
  -1  -1   8  209.58    8.90
   1  -1  -8  206.78    7.90
  -2   1   9   59.79    7.20
   2   1  -9   50.79    9.40
   2   1  -9   40.50    7.70
  -2   1   9   49.10    5.10
  -2   1   9   51.59    5.50
   2   1  -9   53.29    8.00
  -2   1   9   47.60    6.00
  -2   1   9   42.10    6.50
   2  -1  -9   61.69    8.80
   2  -1  -9   40.90    6.70
  -2  -1   9   51.59    5.70
  -2  -1   9   55.79   10.70
  -2  -1   9   53.69    7.70
  -2  -1   9   36.60    6.40
  -2  -1   9   48.10    5.10
   3   1 -10    6.10    2.80
  -3   1  10   11.10    4.30
  -3   1  10    9.90    3.30
  -3   1  10   14.70    5.40
  -3   1  10   10.30    3.50
   3   1 -10    1.70    4.10
   3   1 -10    5.30    4.60
  -3   1  10    4.00    5.30
  -3  -1  10   18.30    4.50
  -3  -1  10    9.90    3.60
  -3  -1  10    8.40    5.60
   3  -1 -10   18.40    5.60
  -3  -1  10   21.70    6.80
   3  -1 -10   17.30    5.00
   3  -1 -10    9.80    3.30
  -3  -1  10   12.50    3.90
   4   1 -11   12.00    2.30
  -4   1  11   16.60    2.50
  -4  -1  11   17.60    2.50
   4  -1 -11   10.00    2.00
  -4   2  -3   -1.70    1.50
   4   2   3   -2.10    1.10
   4   2   3   -2.10    1.50
  -4   2  -3    1.40    1.70
  -4  -2  -3    0.20    1.40
   4  -2   3   -1.40    1.00
  -4  -2  -3    3.00    1.40
  -3   2  -4    3.10    1.80
   3   2   4   -0.10    1.60
  -3   2  -4    2.90    5.10
  -3   2  -4   -1.40    2.10
   3   2   4   -3.30    2.80
   3   2   4   -0.70    2.70
  -3  -2  -4    0.90    1.70
  -3  -2  -4   -0.80    2.20
   3  -2   4    8.00    4.10
   3  -2   4   -1.60    2.30
   3  -2   4    4.20    3.50
  -3  -2  -4    3.50    4.60
   3  -2   4    2.50    2.80
  -3  -2  -4   -1.20    2.30
  -2   2  -5   55.29    2.40
   2   2   5   55.89    6.20
   2   2   5   49.80    5.50
   2   2   5   47.20    5.30
  -2   2  -5   38.90    6.20
  -2   2  -5   48.40    2.10
  -2   2  -5   46.30    3.60
  -2   2  -5   40.60    5.40
  -2  -2  -5   44.90    4.50
  -2  -2  -5   54.99    4.50
  -2  -2  -5   42.20    6.00
  -2  -2  -5   37.50    5.90
  -2  -2  -5   50.69    8.00
   2  -2   5   50.89    5.60
   2  -2   5   47.50    5.70
   1   2   6    2.70    1.40
   1   2   6    3.00    1.50
   1  -2   6    4.30    1.50
  -1  -2  -6    2.40    1.00
  -1  -2  -6    3.50    1.70
  -1  -2  -6   -1.60    2.10
   0   2   7   26.90    2.40
   0   2   7   25.10    1.90
   0  -2  -7   27.50    2.40
   0  -2  -7   25.40    1.50
   0  -2   7   26.30    1.80
   0  -2   7   26.50    1.50
   0  -2  -7   25.60    1.70
  -1   2   8   21.80    3.60
  -1   2   8   15.00    2.10
  -1   2   8   13.80    2.00
  -1   2   8   13.40    2.80
  -1  -2   8   15.60    2.00
   1  -2  -8   16.60    2.00
  -1  -2   8   13.50    2.30
  -2   2   9    3.20    2.70
  -2   2   9    4.00    1.80
  -2   2   9   -0.30    3.50
  -2   2   9    8.40    3.30
   2   2  -9    2.80    4.20
   2   2  -9    8.80    4.30
  -2   2   9    4.40    2.00
   2   2  -9    5.80    3.20
   2  -2  -9    8.80    3.60
  -2  -2   9    4.90    2.00
   2  -2  -9   -4.90    6.20
  -2  -2   9   11.30    3.40
   2  -2  -9   -1.70    3.00
  -2  -2   9    2.70    4.80
  -2  -2   9    5.20    2.00
   3   2 -10    1.80    3.90
   3   2 -10   -4.40    3.80
  -3   2  10   10.10    4.50
  -3   2  10   -1.20    2.40
  -3   2  10   -1.70    4.30
  -3   2  10   -2.40    3.00
   3   2 -10   -3.50    1.90
  -3   2  10    2.60    2.70
   3  -2 -10    2.30    2.20
  -3  -2  10   -0.40    2.40
   3  -2 -10   -4.20    4.90
  -3  -2  10    5.50    3.00
  -3  -2  10   -1.30    5.50
  -3  -2  10   -2.10    3.20
   4  -2 -11   29.40    2.90
  -4  -2  11   35.90    3.30
   4   3   3    0.60    1.30
   4   3   3    0.10    1.60
  -4   3  -3    0.60    2.60
  -4   3  -3    1.10    1.40
  -4  -3  -3    0.40    1.40
   4  -3   3    0.60    1.20
   4  -3   3    1.10    2.00
  -4  -3  -3    2.20    1.20
  -3   3  -4   15.50    6.30
   3   3   4   30.50    4.80
  -3   3  -4   25.50    5.70
   3   3   4   34.30    6.00
   3   3   4   26.70    4.70
   3   3   4   31.20    5.50
   3   3   4   19.90    4.30
  -3   3  -4   28.00    3.30
   3  -3   4   31.00    6.00
  -3  -3  -4   29.20    6.70
  -3  -3  -4   29.10    4.60
   3  -3   4   28.10    5.90
  -3  -3  -4   35.30    4.90
   3  -3   4   31.30    6.40
   2   3   5  299.97   14.80
   2   3   5  297.67   14.50
   2   3   5  314.87   15.20
  -2   3  -5  278.97   15.00
  -2   3  -5  289.47   14.00
  -2   3  -5  303.87   11.00
  -2  -3  -5  297.57   13.10
   2  -3   5  258.67   22.70
   2  -3   5  313.37   15.30
   2  -3   5  281.67   14.60
  -2  -3  -5  292.87   15.80
  -2  -3  -5  261.77   15.70
  -2  -3  -5  319.27   13.80
  -2  -3  -5  262.37   14.50
  -1   3  -6  178.08    7.20
   1   3   6  191.58    8.70
   1   3   6  181.88    8.50
  -1  -3  -6  167.08    9.10
   1  -3   6  181.28    8.10
  -1  -3  -6  173.48    9.40
  -1  -3  -6  170.78    7.80
   0   3   7  491.55   16.70
   0   3   7  495.25   16.30
   0   3   7  490.15   16.70
   0  -3   7  494.65   14.60
   0  -3   7  492.75   14.80
   0  -3   7  494.35   15.00
   0  -3  -7  496.35   17.00
  -1   3   8    7.40    1.90
  -1   3   8    9.30    1.70
  -1   3   8    9.30    2.60
  -1   3   8    7.30    1.50
  -1  -3   8    9.80    2.70
  -1  -3   8    8.50    1.70
   1  -3  -8    5.80    1.40
   1  -3  -8    6.80    2.30
   1  -3  -8    7.10    1.10
  -2   3   9   10.30    3.30
   2   3  -9   19.80    5.60
  -2   3   9   17.00    4.80
   2   3  -9   10.90    5.20
  -2   3   9   18.90    3.20
  -2   3   9   17.00    3.50
   2   3  -9    8.80    4.20
  -2  -3   9   12.70    3.10
   2  -3  -9    0.90    7.50
  -2  -3   9   21.50    3.90
   2  -3  -9   20.50    3.90
   2  -3  -9   11.10    4.10
   2  -3  -9    9.10    5.20
  -3   3  10    6.80    3.20
  -3   3  10   11.90    4.20
  -3   3  10    5.60    3.00
   3   3 -10    2.10    2.40
   3   3 -10    9.00    4.50
   3   3 -10    4.50    3.80
  -3   3  10    8.00    4.70
  -3   3  10   12.80    4.10
   3  -3 -10   -2.20    7.90
  -3  -3  10    7.20    3.20
  -3  -3  10   14.90    6.70
  -3  -3  10   12.40    3.80
  -3  -3  10    5.60    3.60
   3  -3 -10    0.30    2.90
  -4   3  11    0.80    1.10
  -4  -3  11   -0.40    0.90
   4  -3 -11    1.70    1.00
   4   4   3    2.20    1.10
  -4   4  -3    3.60    1.80
   4   4   3    2.20    1.80
   4  -4   3   -1.20    2.40
  -4  -4  -3    1.30    1.50
  -4  -4  -3    4.00    1.30
  -3   4  -4   74.69    8.20
   3   4   4   76.79    6.50
   3   4   4   76.29    7.90
   3   4   4   72.79    7.40
   3   4   4   63.69    7.80
   3   4   4   74.39    6.80
  -3   4  -4   80.19    4.50
  -3  -4  -4   67.59    6.70
   3  -4   4   86.19    8.70
  -3  -4  -4   72.69    7.00
   3  -4   4   64.39    9.70
  -3  -4  -4   64.09    9.50
   3  -4   4   70.69    8.60
  -3  -4  -4   78.99    8.00
   3  -4   4   85.69    8.20
   2   4   5  145.49    9.50
   2   4   5  153.38    9.50
   2   4   5  146.29    9.80
  -2   4  -5  152.78    9.10
   2   4   5  149.19    9.90
  -2   4  -5  154.88    6.20
  -2   4  -5  143.29   10.20
  -2  -4  -5  157.28    8.90
   2  -4   5  174.58   10.60
  -2  -4  -5  141.29    9.80
  -2  -4  -5  165.28    9.40
   2  -4   5  156.98   12.30
   2  -4   5  150.68   10.10
  -2  -4  -5  153.88   12.00
  -2  -4  -5  148.99   10.90
   1   4   6   12.60    2.40
   1   4   6   16.30    2.70
   1  -4   6   19.10    3.00
  -1  -4  -6   10.80    2.30
  -1  -4  -6   17.70    3.80
  -1  -4  -6   16.50    2.30
  -1  -4  -6   14.40    3.20
   0   4   7  572.54   19.30
   0   4   7  580.64   19.20
   0   4   7  581.84   19.00
   0  -4   7  587.64   17.00
   0  -4  -7  559.84   18.50
   0  -4  -7  574.44   18.20
   0  -4  -7  563.24   19.60
   0  -4  -7  576.34   18.70
  -1   4   8   62.09    5.00
  -1   4   8   68.99    4.70
  -1   4   8   73.29    4.60
  -1   4   8   71.09    5.10
  -1  -4   8   72.09    4.40
  -1  -4   8   65.29    5.60
  -1  -4   8   65.89    4.50
   1  -4  -8   70.19    3.70
   1  -4  -8   68.09    4.30
  -2   4   9  102.49    7.60
  -2   4   9   98.19    8.20
   2   4  -9  110.69   10.40
   2   4  -9  112.49   10.90
  -2   4   9  112.49    8.10
  -2   4   9  101.09   10.30
   2   4  -9  107.99    9.10
  -2   4   9  117.29    7.80
  -2  -4   9   88.59   15.50
   2  -4  -9   93.59   10.70
   2  -4  -9  116.59   13.40
   2  -4  -9  100.69    9.80
   2  -4  -9  103.99    7.20
  -2  -4   9  111.79    8.70
   2  -4  -9  117.49   14.20
  -2  -4   9  110.89    7.90
  -2  -4   9  115.89   10.10
   2  -4  -9  108.89    4.70
  -3   4  10  108.79   10.00
   3   4 -10  116.59   10.30
   3   4 -10  127.39   12.20
  -3   4  10  117.89    9.10
   3   4 -10  112.29    7.90
  -3   4  10  127.09   10.70
  -3   4  10  121.89   10.30
  -3   4  10  118.19    9.50
   3  -4 -10  107.29   10.40
  -3  -4  10  102.29   14.10
  -3  -4  10  106.79   10.00
  -3  -4  10  110.39    9.70
  -3  -4  10  102.69   10.20
   4  -4 -11    2.80    1.20
  -4  -4  11    4.30    1.10
   4   5   3   -0.50    1.10
   4   5   3   -2.40    1.50
  -4  -5  -3   -0.10    1.30
   4  -5   3    1.00    1.20
   4  -5   3   -2.10    2.30
  -4  -5  -3    1.10    1.10
   3   5   4    0.70    2.40
   3   5   4    7.10    3.00
   3   5   4    1.00    1.90
  -3   5  -4    6.70    2.80
   3   5   4    2.00    2.70
   3   5   4    1.90    1.70
   3  -5   4    0.70    3.00
   3  -5   4    6.40    5.70
  -3  -5  -4    0.20    2.50
  -3  -5  -4   -4.30    4.60
  -3  -5  -4    1.50    2.50
  -3  -5  -4   -0.10    2.20
   3  -5   4   -0.40    3.70
  -3  -5  -4   -0.60    2.50
   2   5   5    7.90    2.80
   2   5   5    6.30    2.40
  -2   5  -5   14.70    3.40
   2   5   5   16.60    3.90
  -2   5  -5   13.40    1.20
   2   5   5    9.50    2.50
   2   5   5    8.20    2.10
  -2   5  -5    7.30    3.50
  -2   5  -5   12.40    0.90
   2  -5   5    7.60    5.00
   2  -5   5   11.70    4.40
  -2  -5  -5    9.80    3.00
  -2  -5  -5   17.70    4.70
   2  -5   5   10.50    3.70
  -2  -5  -5   13.90    4.80
  -2  -5  -5    8.50    2.50
  -2  -5  -5    8.20    2.70
  -2  -5  -5    7.40    3.70
   1   5   6   55.99    4.50
   1   5   6   55.29    4.50
  -1  -5  -6   50.39    4.90
  -1  -5  -6   58.09    4.20
  -1  -5  -6   56.89    5.60
  -1  -5  -6   57.09    4.30
   1  -5   6   56.79    4.80
   0   5   7    1.10    0.70
   0   5   7    1.70    0.90
   0   5   7    5.00    1.50
   0  -5  -7    4.10    1.20
   0  -5  -7   -0.80    1.60
   0  -5   7    2.30    0.40
   0  -5  -7    3.80    1.20
   0  -5  -7    1.90    0.90
  -1   5   8    3.30    1.80
  -1   5   8    3.20    1.20
  -1   5   8    2.50    1.50
   1  -5  -8    2.80    1.20
  -1  -5   8    2.20    1.10
   1  -5  -8    2.10    2.30
   1  -5  -8    3.00    0.80
  -1  -5   8    2.10    1.20
   1  -5  -8    1.60    0.90
  -2   5   9    5.50    2.10
   2   5  -9    7.30    3.10
  -2   5   9    3.00    2.10
   2   5  -9    7.00    3.60
  -2   5   9    5.40    2.90
   2   5  -9    3.90    3.70
  -2   5   9    4.50    2.30
  -2   5   9    3.40    2.40
   2  -5  -9    0.60    2.60
  -2  -5   9   12.00    4.80
  -2  -5   9    1.80    6.50
  -2  -5   9    4.60    2.40
   2  -5  -9   -5.90    6.30
   2  -5  -9    1.70    1.20
   2  -5  -9   -2.50    3.30
  -2  -5   9    7.60    2.40
   3   5 -10   11.40    4.40
  -3   5  10    2.90    4.00
  -3   5  10    8.00    2.90
   3   5 -10    8.70    4.10
  -3   5  10    2.90    3.20
  -3   5  10    8.30    3.90
  -3   5  10   11.70    3.80
   3   5 -10    5.60    1.90
   3  -5 -10    9.20    3.30
  -3  -5  10    4.70    3.90
  -3  -5  10    9.00    3.40
  -3  -5  10   -7.60    9.20
  -3  -5  10    7.60    3.60
   4   6   3   -0.70    1.30
  -4   6  -3    1.60    1.50
   4   6   3    1.30    1.30
   4  -6   3    4.20    2.60
  -4  -6  -3   -0.10    1.10
   4  -6   3    1.70    1.40
  -4  -6  -3   -1.10    1.40
   3   6   4   27.20    5.30
  -3   6  -4   29.70    5.90
   3   6   4   28.10    5.20
   3   6   4   24.80    5.20
   3   6   4   24.30    4.40
   3   6   4   30.70    6.30
  -3  -6  -4   25.20    5.40
   3  -6   4   27.10    8.30
   3  -6   4   33.70    6.80
  -3  -6  -4   25.50    5.20
  -3  -6  -4   29.50    4.50
   3  -6   4   22.00    5.50
  -3  -6  -4   27.10    5.10
   3  -6   4   34.90    6.90
  -3  -6  -4   28.60    7.00
   2   6   5  147.59    8.90
   2   6   5  126.09    8.70
  -2   6  -5  114.19    8.40
  -2   6  -5  141.19   14.20
   2   6   5  154.88    9.90
   2   6   5  133.39    9.80
   2   6   5  134.99    9.50
  -2  -6  -5  142.99    9.70
  -2  -6  -5  141.09    9.00
  -2  -6  -5  134.89   11.90
  -2  -6  -5  135.59   10.60
   2  -6   5  163.08   13.30
   2  -6   5  159.78   10.50
  -2  -6  -5  143.59    9.10
  -2  -6  -5  127.49    7.70
  -2  -6  -5  149.19   12.10
   1   6   6  125.59    7.30
   1   6   6  127.19    7.30
   1  -6   6  135.29    7.40
  -1  -6  -6  136.49    7.20
  -1  -6  -6  137.29    7.40
  -1  -6  -6  122.29    8.20
  -1  -6  -6  117.99    8.40
   0   6   7   19.20    3.70
   0   6   7   12.80    1.90
   0   6   7   15.40    2.10
   0   6   7   12.10    1.80
   0  -6  -7   14.70    2.00
   0  -6  -7   13.80    3.00
   0  -6  -7   13.80    1.90
   0  -6  -7   12.20    2.10
  -1   6   8    7.80    3.60
  -1   6   8   11.90    2.40
  -1   6   8    9.10    1.80
  -1   6   8    4.60    1.80
  -1   6   8    8.50    1.80
   1  -6  -8    5.70    1.60
  -1  -6   8    7.40    1.70
  -1  -6   8    9.80    2.00
   1  -6  -8   10.30    1.70
   1  -6  -8    7.50    1.50
  -2   6   9    5.90    3.20
   2   6  -9   16.40    4.60
   2   6  -9   13.70    3.10
  -2   6   9    9.60    2.80
   2   6  -9   11.90    4.40
  -2   6   9    4.60    2.70
  -2   6   9   11.20    2.90
  -2  -6   9    9.70    2.90
   2  -6  -9   11.30    2.00
   2  -6  -9   18.00    5.70
   2  -6  -9   13.70    3.90
   2  -6  -9    9.10    3.20
   3   6 -10    1.10    3.40
   3   6 -10   -0.20    2.60
  -3   6  10   -1.30    6.00
  -3   6  10    0.80    2.80
  -3   6  10   -2.50    2.20
  -3   6  10    4.20    4.70
   3   6 -10   -0.20    1.70
  -3   6  10    8.10    3.10
  -3   6  10    4.80    3.30
   3  -6 -10   -4.70    2.70
  -3  -6  10    2.40    3.80
  -3  -6  10    9.00    3.80
  -3  -6  10    2.00    2.70
  -4   7  -3   25.30    3.60
   4   7   3   21.80    2.90
   4   7   3   20.70    3.20
   4  -7   3   15.50    3.50
   4  -7   3   24.90    3.60
  -4  -7  -3   25.20    3.50
  -4  -7  -3   21.60    2.70
   3   7   4   32.00    4.70
   3   7   4   40.70    5.70
  -3   7  -4   34.40    5.90
   3   7   4   24.70    5.10
   3   7   4   30.90    5.40
   3  -7   4   33.90    6.70
  -3  -7  -4   26.70    5.90
  -3  -7  -4   46.30    8.80
  -3  -7  -4   38.70    5.70
  -3  -7  -4   37.90    4.40
   3  -7   4   35.10    7.00
  -3  -7  -4   42.40    5.90
   3  -7   4   43.40    6.80
  -2   7  -5    1.70    5.50
   2   7   5    2.00    2.10
   2   7   5   -0.20    1.80
   2   7   5    2.50    1.80
   2   7   5    6.00    3.10
   2   7   5   -0.90    1.80
  -2   7  -5   -3.80    2.70
  -2  -7  -5   -5.80    4.30
   2  -7   5    6.50    3.80
   2  -7   5    2.20    2.80
  -2  -7  -5   -0.10    1.80
   2  -7   5    1.50    3.50
  -2  -7  -5    1.40    2.50
  -2  -7  -5    0.20    2.60
  -2  -7  -5    2.50    3.80
  -2  -7  -5    5.70    2.40
  -2  -7  -5    0.40    1.90
  -2  -7  -5    1.90    2.00
   1   7   6  528.85   19.50
   1   7   6  517.05   19.60
  -1  -7  -6  510.65   21.10
  -1  -7  -6  512.55   21.20
   1  -7   6  497.75   19.20
  -1  -7  -6  514.65   19.30
  -1  -7  -6  503.35   19.30
   0   7   7   56.49    4.10
   0   7   7   57.89    4.10
   0   7   7   42.00    4.80
   0   7   7   52.59    3.80
   0  -7  -7   46.50    4.40
   0  -7  -7   53.49    4.20
   0  -7   7   50.59    2.60
   0  -7  -7   56.29    3.90
   0  -7   7   51.89    2.00
   0  -7  -7   54.79    3.80
  -1   7   8    1.80    1.00
  -1   7   8    8.10    2.90
  -1   7   8    1.50    1.70
  -1   7   8    4.10    1.40
   1  -7  -8   -0.30    1.20
   1  -7  -8    0.70    1.20
  -1  -7   8    0.60    1.30
   1  -7  -8    7.60    2.80
   1  -7  -8    0.00    0.90
  -2   7   9   16.50    4.00
  -2   7   9   12.00    3.40
   2   7  -9   16.80    3.10
  -2   7   9    9.80    3.10
   2   7  -9   18.00    4.80
  -2   7   9   16.80    3.10
   2   7  -9   13.40    4.70
  -2   7   9    9.50    2.60
  -2  -7   9   15.70    3.70
   2  -7  -9   16.40    4.90
  -2  -7   9   11.10    3.30
   2  -7  -9   14.80    4.70
   2  -7  -9   13.70    3.20
   2  -7  -9   15.00    2.40
   3   7 -10   10.30    2.40
   3   7 -10    7.40    3.70
  -3   7  10   13.70    3.70
   3   7 -10    9.20    4.00
  -3   7  10   14.50    3.60
  -3   7  10    1.20    5.20
  -3   7  10   12.90    3.50
  -3  -7  10    3.60    4.60
   3  -7 -10   11.20    3.90
  -3  -7  10   11.90    3.50
   4   8   3    0.70    1.00
  -4   8  -3    3.50    1.50
   4  -8   3    2.80    1.30
  -4  -8  -3    2.20    1.40
  -4  -8  -3   -0.20    1.10
   4  -8   3   -0.60    4.40
  -3   8  -4  121.49   10.20
   3   8   4  130.99    9.50
   3   8   4  121.49    8.30
   3   8   4  127.79    9.50
   3   8   4  146.99    9.90
  -3  -8  -4  105.89   12.90
   3  -8   4  138.99   11.50
  -3  -8  -4  143.19    9.80
  -3  -8  -4  121.69   10.10
  -3  -8  -4  122.29    8.20
   3  -8   4  117.39   11.60
   3  -8   4  130.49   10.80
  -3  -8  -4  131.89   10.00
  -3  -8  -4  134.09    7.40
   2   8   5   29.00    4.50
   2   8   5   37.40    5.10
   2   8   5   29.80    4.60
  -2   8  -5   50.39    9.70
   2   8   5   28.80    4.50
   2   8   5   21.90    4.40
   2   8   5   41.00    6.00
  -2   8  -5   22.80    5.10
  -2  -8  -5   29.90    6.80
   2  -8   5   37.00    5.90
  -2  -8  -5   37.00    5.50
   2  -8   5   25.60    5.80
  -2  -8  -5   32.40    4.70
  -2  -8  -5   33.80    4.20
  -2  -8  -5   31.70    4.30
  -2  -8  -5   24.10    6.30
  -2  -8  -5   24.50    4.70
   1   8   6   63.09    5.30
   1   8   6   69.39    5.30
   1  -8   6   64.49    6.20
  -1  -8  -6   56.39    6.60
  -1  -8  -6   67.09    5.30
  -1  -8  -6   69.59    5.30
  -1  -8  -6   60.59    6.00
   0   8   7   40.80    3.60
   0   8   7   50.79    5.00
   0   8   7   41.90    3.90
   0   8   7   45.00    3.70
   0  -8  -7   42.10    3.60
   0  -8  -7   48.50    4.50
   0  -8   7   43.90    2.00
   0  -8   7   46.40    2.10
   0  -8  -7   42.10    3.90
   0  -8   7   43.60    2.90
  -1   8   8  371.66   17.90
  -1   8   8  392.66   17.90
  -1   8   8  413.26   16.20
  -1   8   8  407.86   15.60
   1   8  -8  388.66   21.00
  -1   8   8  394.96   15.60
  -1   8   8  403.56   15.60
   1   8  -8  389.66   19.70
   1  -8  -8  397.56   15.60
   1  -8  -8  395.26   14.70
  -1  -8   8  388.36   14.90
  -1  -8   8  393.46   14.70
   1  -8  -8  376.46   16.20
   1  -8  -8  354.06   18.70
   1  -8  -8  379.76   14.80
  -2   8   9    7.00    2.80
  -2   8   9    1.00    1.40
  -2   8   9    3.20    2.20
   2   8  -9    6.00    4.30
  -2   8   9   -0.10    2.20
   2   8  -9    1.60    3.10
  -2   8   9    1.80    2.10
   2   8  -9    2.90    2.50
  -2   8   9   -2.10    5.90
   2  -8  -9    5.60    2.50
  -2  -8   9    6.30    2.40
  -2  -8   9    2.70    2.90
   2  -8  -9    0.90    3.80
   2  -8  -9    5.20    1.50
   2  -8  -9   -0.80    3.00
   3   8 -10   18.60    4.30
  -3   8  10   19.20    3.70
  -3   8  10   30.30    5.10
   3   8 -10   17.40    5.10
   3  -8 -10   20.30    5.90
   4   9   3    1.90    0.90
  -4   9  -3    3.00    1.30
   4  -9   3    3.30    1.40
  -4  -9  -3    0.60    1.30
  -4  -9  -3    2.30    1.00
   3   9   4    1.80    1.90
   3   9   4   -1.60    4.20
  -3   9  -4    2.10    2.20
   3   9   4    2.80    1.70
   3   9   4   -2.70    2.40
   3  -9   4    3.70    2.80
   3  -9   4   -1.10    4.30
   3  -9   4    3.40    4.60
  -3  -9  -4    1.70    1.60
  -3  -9  -4    4.30    1.60
  -3  -9  -4    1.30    2.70
  -3  -9  -4    4.30    2.40
  -3  -9  -4    6.90    3.50
   2   9   5   26.90    5.20
   2   9   5   33.20    5.40
  -2   9  -5   26.50    7.30
   2   9   5   37.20    4.40
  -2   9  -5   22.20    4.80
   2   9   5   34.90    4.80
   2   9   5   38.30    4.60
   2   9   5   31.70    4.90
   2  -9   5   21.80    5.70
   2  -9   5   29.50    6.70
  -2  -9  -5   35.70    5.30
   2  -9   5   28.70    5.90
  -2  -9  -5   35.90    4.20
  -2  -9  -5   18.10    6.90
  -2  -9  -5   30.50    4.90
  -2  -9  -5   33.90    5.10
  -2  -9  -5   23.40    6.00
   1   9   6   26.80    4.10
   1   9   6   30.80    3.70
   1   9   6   27.90    3.60
  -1  -9  -6   28.50    3.80
   1  -9   6   20.20    5.00
  -1  -9  -6   30.40    3.80
  -1  -9  -6   32.80    4.50
  -1  -9  -6   32.60    5.30
   0   9   7   68.79    4.80
   0   9   7   74.89    5.00
   0   9   7   66.99    6.00
   0  -9  -7   73.29    5.90
   0  -9   7   73.59    3.30
   0  -9  -7   63.19    5.20
   0  -9   7   71.29    3.10
   0  -9  -7   69.69    4.90
  -1   9   8   40.80    4.00
  -1   9   8   28.30    5.60
  -1   9   8   27.80    4.90
  -1   9   8   37.80    3.90
  -1   9   8   36.30    3.70
  -1   9   8   45.80    4.30
   1  -9  -8   41.70    7.40
   1  -9  -8   31.20    5.80
   1  -9  -8   38.60    3.50
  -1  -9   8   35.10    3.50
  -1  -9   8   27.70    3.70
   1  -9  -8   33.30    3.60
   1  -9  -8   34.40    3.40
   2   9  -9   11.80    4.70
  -2   9   9   11.30    3.00
  -2   9   9   16.40    5.90
   2   9  -9   11.70    4.80
  -2   9   9    9.30    2.90
  -2   9   9   12.00    3.00
  -2   9   9   15.10    3.40
   2  -9  -9    8.10    3.50
   2  -9  -9   17.10    2.60
  -2  -9   9   14.10    3.70
   2  -9  -9   15.20    3.20
   2  -9  -9   18.60    4.70
   3   9 -10    6.30    3.00
  -3   9  10   -3.50    2.80
   3   9 -10    1.60    3.00
  -3   9  10    2.80    2.10
   3  -9 -10    2.60    4.60
   3  -9 -10    0.60    3.10
  -3  -9  10    5.70    2.20
  -4  10  -3    2.30    1.50
   4  10   3    0.80    0.80
  -4 -10  -3    2.50    1.10
   4 -10   3    2.30    1.30
  -4 -10  -3    3.50    1.50
   3  10   4    5.00    2.00
   3  10   4    8.70    2.70
   3  10   4    2.90    2.80
  -3  10  -4    7.60    2.80
  -3 -10  -4   12.10    3.00
  -3 -10  -4    7.90    6.60
  -3 -10  -4    0.60    4.20
   3 -10   4   13.30    4.10
   3 -10   4   -3.20    4.60
  -3 -10  -4    6.50    2.10
  -3 -10  -4   12.80    4.00
  -3 -10  -4    7.60    2.20
   2  10   5   46.60    5.80
   2  10   5   51.69    6.90
  -2  10  -5   41.40    8.20
   2  10   5   55.59    6.10
   2  10   5   66.49    6.60
   2  10   5   45.90    5.70
   2  10   5   54.89    5.50
   2  10   5   54.89    5.10
  -2 -10  -5   49.30    5.00
   2 -10   5   53.29    7.60
  -2 -10  -5   64.29    6.70
  -2 -10  -5   50.49    5.10
  -2 -10  -5   53.59    6.10
  -2 -10  -5   34.30    8.30
  -2 -10  -5   49.90    7.70
   2 -10   5   53.99    8.80
  -2 -10  -5   60.39    6.50
   2 -10   5   51.39   10.10
   1  10   6  202.18   10.40
   1  10   6  187.38   10.10
   1  10   6  169.48   11.60
   1  10   6  187.28   10.20
   1  10   6  207.88   11.20
   1  10   6  191.98   10.20
  -1  10  -6  187.78   13.50
   1  10   6  192.28   10.10
  -1 -10  -6  196.88   10.40
  -1 -10  -6  187.18   11.70
  -1 -10  -6  170.58    9.60
  -1 -10  -6  184.98   12.20
  -1 -10  -6  191.98    9.60
  -1 -10  -6  188.88   10.40
   1 -10   6  172.38   11.50
   0  10   7   58.29    6.00
   0  10   7   63.69    4.80
   0  10   7   71.99    5.00
   0 -10  -7   71.29    5.60
   0 -10  -7   71.99    5.30
   0 -10   7   74.19    3.40
   0 -10   7   60.19    3.70
   0 -10  -7   65.09    5.10
   0 -10  -7   63.39    5.90
  -1  10   8   21.10    4.60
  -1  10   8   28.90    5.00
  -1  10   8   21.60    5.50
   1  10  -8   38.40    7.90
  -1  10   8   21.30    2.90
  -1  10   8   24.60    3.10
  -1  10   8   23.40    3.30
  -1  10   8   20.90    2.90
   1  10  -8   27.80    8.40
   1  10  -8   38.20    6.50
   1 -10  -8   21.80    3.30
   1 -10  -8   35.70    6.60
   1 -10  -8   34.10    6.00
  -1 -10   8   23.40    3.70
   1 -10  -8   24.90    3.10
  -1 -10   8   22.80    3.10
   1 -10  -8   16.10    4.20
   1 -10  -8   26.20    3.20
  -2  10   9    1.60    4.80
  -2  10   9    1.30    2.40
   2  10  -9   -3.60    3.20
   2  10  -9    2.10    2.80
  -2  10   9    1.10    2.40
  -2  10   9    1.20    2.10
  -2  10   9    0.50    1.80
  -2  10   9   -2.90    1.60
   2 -10  -9    0.30    2.90
   2 -10  -9    0.10    1.30
   2 -10  -9    1.10    2.10
   2 -10  -9    3.50    3.20
   2 -10  -9    0.20    2.60
  -2 -10   9    0.40    2.50
  -2 -10   9    3.20    3.50
  -3  10  10    0.50    2.20
  -3  10  10    1.60    2.00
   3  10 -10    2.50    2.40
   3  10 -10   -0.50    2.10
   3 -10 -10    8.70    3.50
  -3 -10  10    1.40    2.00
   3 -10 -10    0.80    4.10
   3  11   4   96.89    7.30
   3  11   4   87.79    6.60
  -3  11  -4   81.89    7.90
   3  11   4   85.79    6.30
  -3 -11  -4   84.29    8.70
  -3 -11  -4  100.49    6.80
  -3 -11  -4   88.49    7.40
   3 -11   4   88.99    9.40
  -3 -11  -4   83.09    5.80
  -3 -11  -4   75.19    9.70
  -3 -11  -4   64.19   12.20
   3 -11   4   83.09   10.10
  -2  11  -5    3.30    4.50
   2  11   5    0.10    1.90
   2  11   5    2.20    2.40
   2  11   5    3.20    2.70
   2  11   5    2.40    1.70
   2  11   5    0.20    2.80
   2 -11   5    7.10    6.30
   2 -11   5    2.70    3.90
  -2 -11  -5    3.40    6.30
  -2 -11  -5    7.10    2.80
   2 -11   5    7.80    3.90
  -2 -11  -5    2.50    1.50
  -2 -11  -5    1.50    1.40
   1  11   6   33.10    4.10
  -1  11  -6   22.90    5.50
   1  11   6   22.70    5.10
   1  11   6   26.00    4.30
   1  11   6   21.80    3.80
   1  11   6   25.00    4.60
   1  11   6   27.70    3.70
  -1 -11  -6   21.00    3.80
  -1 -11  -6   15.20    4.40
  -1 -11  -6   23.40    4.10
  -1 -11  -6   24.20    4.10
  -1 -11  -6   26.70    3.80
  -1 -11  -6   15.70    4.50
   0  11   7   29.20    3.60
   0  11  -7   25.20    5.20
   0  11   7   22.10    4.60
   0  11   7   31.70    3.50
   0 -11  -7   30.30    3.70
   0 -11   7   32.20    2.50
   0 -11  -7   27.40    4.50
   0 -11  -7   26.60    3.40
   0 -11  -7   34.40    5.80
   0 -11  -7   35.40    4.00
   0 -11   7   34.50    2.50
   0 -11  -7   39.20    5.10
  -1  11   8   67.59    5.40
   1  11  -8   73.69    7.80
  -1  11   8   58.99    5.40
  -1  11   8   61.99    7.10
  -1  11   8   59.19    8.60
   1  11  -8   44.20    9.50
  -1  11   8   56.49    5.10
   1  11  -8   72.99    9.30
  -1  11   8   66.89    8.00
   1 -11  -8   62.19    5.10
   1 -11  -8   55.99    7.70
   1 -11  -8   59.69    5.00
   1 -11  -8   73.59    5.90
   1 -11  -8   62.99    8.00
  -1 -11   8   59.89    5.10
  -1 -11   8   56.49    5.20
   1 -11  -8   66.89    7.90
  -2  11   9    5.00    3.80
  -2  11   9    1.70    1.80
  -2  11   9    3.80    2.30
   2  11  -9    3.70    2.80
  -2  11   9    6.40    2.90
  -2  11   9    2.10    2.00
  -2  11   9    2.30    4.40
   2  11  -9   -2.80    3.30
  -2 -11   9    2.80    2.70
   2 -11  -9    1.70    3.10
  -2 -11   9    5.40    5.30
   2 -11  -9    7.50    3.50
   2 -11  -9    0.70    2.60
   2 -11  -9    3.10    1.80
   3  11 -10   47.40    6.90
  -3  11  10   43.80    5.30
  -3  11  10   40.40    4.80
   3  11 -10   35.30    5.80
   3 -11 -10   40.60    7.50
  -3 -11  10   44.20    5.10
   3  12   4   10.70    3.40
   3  12   4    9.80    2.50
  -3  12  -4    9.00    2.80
  -3 -12  -4   14.60    4.90
  -3 -12  -4   11.50    3.00
   3 -12   4   19.80    6.60
  -3 -12  -4    9.10    2.20
   3 -12   4   12.10    4.30
  -3 -12  -4    8.90    2.30
   2  12   5    2.60    1.90
   2  12   5   -0.80    1.80
   2  12   5    4.10    3.20
   2  12   5    8.80    3.50
   2  12   5   -1.30    2.30
  -2 -12  -5    5.60    4.30
  -2 -12  -5    3.30    2.60
   2 -12   5   -7.40    4.40
  -2 -12  -5    0.60    2.30
  -2 -12  -5   11.40    6.80
   2 -12   5    1.30    3.70
  -2 -12  -5    2.20    1.50
  -2 -12  -5    1.90    2.70
  -2 -12  -5    2.70    1.50
   1  12   6  120.29    8.20
   1  12   6  119.09    9.80
   1  12   6  128.19    8.40
   1  12   6  127.99    8.60
   1  12   6  114.29    8.90
   1  12   6  129.79    8.60
  -1  12  -6  136.79   11.70
  -1 -12  -6  128.09    8.00
  -1 -12  -6  134.69    9.00
  -1 -12  -6  126.49    8.80
  -1 -12  -6  126.79   10.80
  -1 -12  -6  119.89    7.80
  -1 -12  -6  113.59    9.80
   0  12   7  100.39    6.60
   0  12   7  101.69    8.40
   0  12  -7   98.49   10.10
   0  12   7   96.79    8.70
   0  12   7  100.59    8.50
   0  12  -7   99.99   10.50
   0  12   7   89.99    6.50
   0 -12  -7   99.79    7.90
   0 -12  -7  103.09    8.60
   0 -12   7  105.89    5.10
   0 -12  -7  110.49    7.90
   0 -12   7   99.69    5.10
   0 -12  -7   95.39    6.80
   0 -12  -7  102.59    8.20
   0 -12  -7   84.39    6.60
  -1  12   8   -2.20    2.00
  -1  12   8    2.00    3.60
  -1  12   8    1.10    1.50
  -1  12   8    3.10    3.30
   1  12  -8   -5.30    4.20
  -1  12   8    1.10    1.30
   1 -12  -8    1.80    2.80
   1 -12  -8    3.40    1.80
  -1 -12   8   -4.30    2.50
   1 -12  -8    2.70    1.60
   1 -12  -8    3.10    2.80
   1 -12  -8   -6.30    4.20
   1 -12  -8    5.40    2.20
  -1 -12   8    1.20    1.60
  -2  12   9    7.60    2.30
  -2  12   9    7.60    2.30
   2  12  -9    8.60    3.40
  -2  12   9   11.90    4.70
  -2  12   9    3.90    2.60
   2  12  -9    5.10    3.90
  -2  12   9    5.00    2.30
   2 -12  -9   10.20    3.30
   2 -12  -9    9.50    4.50
   2 -12  -9    6.70    2.30
   2 -12  -9    7.40    3.30
  -2 -12   9    9.10    4.70
   2 -12  -9    4.20    2.80
  -2 -12   9   16.20    4.50
   3  12 -10    1.40    2.10
  -3  12  10    0.30    2.30
   3 -12 -10    8.10    3.20
  -3 -12  10    2.30    1.40
   3 -12 -10    0.50    3.40
  -3  13  -4    5.20    2.20
   3  13   4    4.40    1.80
  -3 -13  -4    5.60    1.70
  -3 -13  -4    8.10    3.70
   3 -13   4    4.50    2.80
  -3 -13  -4    5.40    2.00
  -3 -13  -4    4.80    2.00
   2  13   5   -1.80    2.90
   2  13   5    3.10    1.60
   2  13   5    4.30    2.40
  -2  13  -5    3.00    4.10
   2  13   5    1.90    3.00
   2 -13   5   -0.40    3.60
  -2 -13  -5    2.50    1.70
  -2 -13  -5   -2.10    3.00
  -2 -13  -5   -4.70    8.00
  -2 -13  -5    5.10    2.30
   2 -13   5    4.30    4.90
  -2 -13  -5    6.90    4.00
  -2 -13  -5    3.00    1.60
  -2 -13  -5    5.60    2.90
   1  13   6   70.49    6.20
   1  13   6   78.79    6.70
   1  13   6   64.99    6.10
   1  13   6   83.69    7.20
   1  13   6   67.49    7.50
  -1  13  -6   60.89    8.90
   1  13   6   71.39    7.20
  -1 -13  -6   77.19    7.10
  -1 -13  -6   63.89    6.60
  -1 -13  -6   62.89    6.00
  -1 -13  -6   85.79    9.20
   1 -13   6   66.59    4.60
  -1 -13  -6   63.69    6.10
  -1 -13  -6   75.39    8.00
   0  13   7   57.09    5.20
   0  13   7   64.39    6.80
   0  13   7   42.60    6.30
   0  13  -7   51.89    8.30
   0  13   7   45.70    6.40
   0  13   7   59.59    5.10
   0  13  -7   43.00    7.90
   0 -13  -7   38.50    6.20
   0 -13  -7   60.59    5.90
   0 -13  -7   54.59    5.10
   0 -13  -7   53.69    5.30
   0 -13   7   54.99    3.70
   0 -13  -7   62.79    7.20
   0 -13  -7   46.70    5.80
   0 -13   7   52.29    3.80
   1  13  -8   28.40    5.70
  -1  13   8   32.80    3.90
   1  13  -8   33.60    7.30
  -1  13   8   21.00    4.80
  -1  13   8   46.30    6.40
  -1  13   8   36.90    6.30
  -1  13   8   19.00    5.50
  -1  13   8   23.40    3.70
   1  13  -8   48.30    8.90
  -1 -13   8   31.10    4.20
   1 -13  -8   36.30    4.70
   1 -13  -8   35.00    4.20
  -1 -13   8   36.00    5.00
   1 -13  -8   44.50    6.30
   1 -13  -8   27.90    4.20
  -2  13   9   11.70    2.90
  -2  13   9    9.50    3.60
  -2  13   9   13.80    3.40
  -2  13   9   15.10    5.50
   2  13  -9   13.70    3.90
   2  13  -9   11.60    4.10
  -2 -13   9   20.70    5.60
   2 -13  -9   20.20    4.80
   2 -13  -9   18.30    5.40
  -2 -13   9   16.10    4.60
   2 -13  -9   16.10    4.60
   2 -13  -9   12.20    3.00
  -2 -13   9   13.70    4.40
   3  13 -10    5.30    2.50
   3  13 -10    4.00    1.80
  -3 -13  10    8.70    2.60
  -3 -13  10    2.80    1.60
   3 -13 -10    3.80    3.40
   3 -13 -10    6.50    2.70
   3  14   4   22.30    3.30
  -3  14  -4   23.40    4.00
  -3 -14  -4   34.60    6.20
  -3 -14  -4   23.30    3.70
  -3 -14  -4   22.50    3.10
   3 -14   4   15.70    3.70
  -3 -14  -4   21.00    3.90
   2  14   5   36.20    6.30
   2  14   5   29.20    4.40
   2  14   5   24.80    4.10
  -2  14  -5   17.80    6.00
  -2 -14  -5   32.40    4.10
  -2 -14  -5   19.40    5.50
  -2 -14  -5   23.60   10.50
  -2 -14  -5   30.30    5.60
   2 -14   5   14.30    6.20
   2 -14   5   18.60    5.40
  -2 -14  -5   25.90    4.90
  -2 -14  -5   28.70    4.10
  -1  14  -6   77.99    9.30
   1  14   6   56.59    8.70
   1  14   6   75.39    7.70
   1  14   6   53.79    6.50
   1  14   6   70.09    6.40
   1  14   6   73.09    6.40
   1 -14   6   65.09    4.90
  -1 -14  -6   70.59    6.30
  -1 -14  -6   68.79    8.00
  -1 -14  -6   57.29    9.40
  -1 -14  -6   66.39    6.10
  -1 -14  -6   66.49    6.80
  -1 -14  -6   72.09    7.20
   0  14   7   45.40    4.70
   0  14   7   32.10    4.30
   0  14   7   54.09    7.10
   0  14  -7   47.60    7.20
   0  14   7   37.90    6.10
   0  14  -7   32.10    6.70
   0  14   7   42.00    6.10
   0 -14  -7   40.90    6.50
   0 -14  -7   52.39    5.70
   0 -14  -7   39.90    5.90
   0 -14   7   41.90    3.50
   0 -14  -7   35.10    6.90
   0 -14   7   50.09    4.00
   0 -14  -7   42.10    4.80
  -1  14   8   -3.30    2.40
   1  14  -8   -3.40    3.50
   1  14  -8    1.20    3.70
  -1  14   8    3.60    3.80
  -1  14   8    3.70    2.70
   1  14  -8   -3.50    3.00
   1 -14  -8    0.40    1.70
   1 -14  -8    3.30    2.70
  -1 -14   8   -2.10    1.70
   1 -14  -8    1.30    3.00
  -1 -14   8    5.80    3.50
   1 -14  -8   -0.10    1.70
   1 -14  -8    2.20    2.00
   2  14  -9   20.50    5.30
   2  14  -9   27.80    5.30
  -2  14   9   20.70    5.70
  -2  14   9   16.10    3.60
  -2  14   9   17.60    3.40
   2 -14  -9   25.10    6.30
  -2 -14   9   11.70    3.50
  -2 -14   9   20.40    5.10
   2 -14  -9   13.50    4.00
   3  14 -10   72.89    7.20
   3  14 -10   68.09    6.00
  -3 -14  10   68.49    5.10
   3 -14 -10   54.99    6.30
   3 -14 -10   62.59    7.30
  -3  15  -4   -0.40    1.50
   3  15   4   -0.10    1.40
  -3 -15  -4   -0.80    2.30
  -3 -15  -4    0.90    1.20
   3 -15   4   -0.40    2.40
   2  15   5    0.50    3.60
  -2  15  -5    2.00    3.80
  -2  15  -5    1.70    2.60
   2  15   5    0.70    2.60
   2  15   5    4.80    1.90
   2 -15   5    5.20    3.40
  -2 -15  -5    5.00    3.80
  -2 -15  -5  -16.30   15.70
  -2 -15  -5    7.90    5.80
  -2 -15  -5    3.70    1.80
  -2 -15  -5    4.90    3.80
   2 -15   5    1.80    2.20
   2 -15   5   -5.40    6.60
  -2 -15  -5    4.30    1.80
   1  15   6    1.80    2.10
   1  15   6    1.40    2.40
   1  15   6   -0.40    2.40
  -1  15  -6    6.90    3.20
   1  15   6    8.10    2.50
  -1 -15  -6    7.60    2.50
  -1 -15  -6    4.30    2.10
  -1 -15  -6    6.50    5.20
   1 -15   6    3.40    1.70
  -1 -15  -6    6.30    3.10
   1 -15   6    2.20    1.60
  -1 -15  -6    4.90    2.60
  -1 -15  -6    4.60    2.70
   0  15  -7   62.99    8.90
   0  15   7   50.49    9.10
   0  15   7   79.39    6.10
   0  15   7   72.39    7.40
   0  15   7   80.09    8.20
   0  15   7   65.79    6.00
   0  15  -7   71.29    9.40
   0 -15  -7   78.39    7.70
   0 -15  -7   67.79    7.10
   0 -15  -7   75.99    6.70
   0 -15  -7   60.69    8.50
   0 -15  -7   61.69    8.20
   0 -15   7   74.39    5.50
   0 -15   7   77.49    5.10
  -1  15   8   15.40    4.70
   1  15  -8    9.80    4.70
  -1  15   8   14.20    3.70
  -1  15   8   12.10    4.70
  -1  15   8   19.00    3.70
  -1  15   8   19.00    3.20
   1  15  -8   21.30    4.80
   1  15  -8   23.00    5.40
  -1 -15   8   21.30    4.20
   1 -15  -8   20.50    4.00
   1 -15  -8   11.30    4.60
   1 -15  -8   20.40    3.60
   1 -15  -8   11.20    3.60
  -2  15   9    0.90    1.70
   2  15  -9   -2.60    2.60
   2  15  -9   -2.60    2.90
  -2  15   9   -0.90    3.90
  -2  15   9   -0.30    5.80
   2 -15  -9    2.50    6.80
   2 -15  -9    0.80    2.20
  -2 -15   9   -4.20    2.30
   2 -15  -9    0.60    2.90
   2 -15  -9    0.00    2.50
  -2 -15   9    2.60    4.30
   3  15 -10   18.50    3.50
   3  15 -10   17.30    3.70
   3 -15 -10   13.90    3.70
  -3 -15  10   22.30    2.90
  -3  16  -4    0.10    1.40
   3  16   4   -0.30    0.80
  -3 -16  -4    2.80    2.40
   3 -16   4   -1.80    1.90
  -2  16  -5    0.00    2.70
   2  16   5    5.20    2.10
  -2  16  -5    7.50    4.20
   2  16   5    1.40    4.00
   2  16   5    7.10    2.50
  -2 -16  -5    3.70    6.00
  -2 -16  -5   -5.70    4.30
   2 -16   5    4.30    3.60
   2 -16   5   -2.20    2.60
  -2 -16  -5    1.70    1.70
  -2 -16  -5    2.70    1.60
  -2 -16  -5    1.90    3.70
  -2 -16  -5   -4.00    2.80
   1  16   6   78.99    6.50
   1  16   6   62.59    6.70
  -1  16  -6   76.49    9.50
   1  16   6   63.99    5.70
   1  16   6   69.29    7.90
  -1 -16  -6   81.29    8.00
   1 -16   6   75.69    5.50
  -1 -16  -6   62.69    7.50
  -1 -16  -6   69.39    9.00
  -1 -16  -6   53.79   11.60
  -1 -16  -6   70.99    6.80
   1 -16   6   71.59    5.80
   0  16  -7   12.20    4.30
   0  16   7   13.50    4.00
   0  16  -7   18.20    4.60
   0  16   7    7.50    2.90
   0  16   7    7.20    2.90
   0  16   7   16.10    3.90
   0 -16  -7   20.70    5.00
   0 -16  -7   10.70    3.20
   0 -16  -7   13.10    3.60
   0 -16  -7   11.60    3.40
   0 -16   7   21.00    3.70
   0 -16   7   18.40    2.80
   0 -16  -7   13.40    4.20
   0 -16  -7   18.60    6.20
  -1  16   8   -3.20    2.30
  -1  16   8    1.10    2.70
  -1  16   8   -0.10    1.60
   1  16  -8   -6.30    3.10
   1  16  -8    0.40    2.90
   1  16  -8   -7.30    3.70
   1 -16  -8    0.80    1.70
   1 -16  -8    0.50    2.50
  -1 -16   8    0.30    2.40
   1 -16  -8    1.00    2.60
   1 -16  -8    7.10    3.70
   1 -16  -8    2.50    2.50
  -2  16   9   -0.30    3.70
   2  16  -9    0.10    2.00
   2  16  -9    2.30    2.60
  -2  16   9    4.10    2.20
   2 -16  -9   -1.30    2.30
   2 -16  -9    2.20    3.20
   2 -16  -9    3.40    2.20
  -2 -16   9    1.20    2.60
   3  16 -10    2.40    1.80
   3  16 -10    1.50    1.30
   3 -16 -10   -1.60    1.80
  -3 -16  10    1.70    1.10
  -3  17  -4    1.90    1.40
   3  17   4    0.40    0.90
  -3 -17  -4   -0.20    0.90
   3 -17   4   -1.20    1.90
  -3 -17  -4   -3.30    2.70
   2  17   5    0.70    1.50
  -2  17  -5   -1.10    2.40
   2  17   5   -5.50    4.10
  -2 -17  -5   -1.80    2.50
  -2 -17  -5    1.50    1.70
   2 -17   5   -0.10    4.40
   2 -17   5    2.30    3.30
  -2 -17  -5    0.90    3.50
  -2 -17  -5    0.40    1.40
   1  17   6   22.20    3.80
  -1  17  -6   12.80    4.90
   1  17   6    8.90    3.50
  -1 -17  -6   26.50    8.80
  -1 -17  -6   13.40    3.50
  -1 -17  -6   14.30    4.10
  -1 -17  -6   16.20    4.80
  -1 -17  -6   13.30    4.10
   1 -17   6   17.80    3.30
   1 -17   6   11.70    3.00
  -1 -17  -6   16.10    4.60
   0  17  -7    6.10    3.70
   0  17   7    4.80    2.90
   0  17   7    8.90    3.10
   0  17   7    3.10    1.80
   0  17  -7    3.30    2.90
   0 -17   7    3.50    3.20
   0 -17  -7    1.60    2.70
   0 -17   7    1.40    1.70
   0 -17  -7    3.70    2.70
   0 -17  -7   -2.80    3.30
   0 -17  -7    1.60    2.50
   0 -17  -7   -0.30    2.20
   0 -17  -7    9.70    6.50
  -1  17   8    1.40    3.10
   1  17  -8    2.60    4.30
   1  17  -8    0.00    3.30
  -1  17   8    0.20    1.90
  -1  17   8    2.60    3.20
   1  17  -8    0.00    2.80
   1 -17  -8    6.40    3.90
   1 -17  -8   -2.90    3.00
  -1 -17   8    5.00    3.00
   1 -17  -8   -4.90    2.60
   1 -17  -8   -2.60    1.90
   1 -17  -8    4.70    2.70
  -2  17   9   31.30    4.00
   2  17  -9   28.70    6.10
   2  17  -9   31.80    4.80
   2 -17  -9   24.60    4.00
   2 -17  -9   26.40    6.20
   2 -17  -9   19.00    4.40
  -2 -17   9   38.60    5.10
   3  18   4    3.20    1.20
   3 -18   4    5.70    2.00
  -3 -18  -4    2.00    1.10
  -2  18  -5   -4.00    3.10
   2  18   5   -1.80    5.10
   2  18   5    1.00    1.20
  -2  18  -5    1.10    2.20
  -2 -18  -5    8.90    3.90
  -2 -18  -5    3.10    1.60
  -2 -18  -5    1.40    2.70
   2 -18   5    7.50    3.40
   1  18   6    4.90    2.30
  -1  18  -6    1.70    3.30
   1  18   6   -1.80    2.30
   1  18   6    3.80    1.90
   1 -18   6    0.50    2.80
   1 -18   6   -1.90    1.80
   1 -18   6   -2.80    6.20
  -1 -18  -6    2.80    3.40
  -1 -18  -6    4.50    3.00
  -1 -18  -6    4.90    2.90
  -1 -18  -6   -2.40    4.70
   0  18  -7   17.70    5.20
   0  18   7   23.70    4.10
   0  18   7   35.40    6.00
   0  18  -7   37.50    6.30
   0 -18   7   28.70    4.40
   0 -18  -7   31.00    5.50
   0 -18  -7   31.50    5.00
   0 -18  -7   28.70    6.10
   0 -18  -7   31.90    5.50
  -1  18   8   41.40    6.50
  -1  18   8   36.70    4.20
   1  18  -8   40.80    5.80
   1  18  -8   34.80    7.30
   1 -18  -8   38.70    7.50
   1 -18  -8   38.10    6.40
   1 -18  -8   31.20    4.90
  -1 -18   8   27.60    5.50
   2  18  -9    3.40    2.00
   2  18  -9    3.40    2.50
   2 -18  -9    5.50    3.00
  -2 -18   9    7.60    2.30
   2 -18  -9    5.00    2.70
   2 -18  -9    2.60    2.40
  -2  19  -5   49.40    6.90
   2  19   5   39.50    4.60
   2 -19   5   36.50    7.50
  -2 -19  -5   48.50    7.70
  -2 -19  -5   42.40    4.70
  -1  19  -6    0.50    2.60
   1  19   6    0.10    2.50
   1  19   6    2.50    1.90
  -1 -19  -6   -6.20    2.90
   1 -19   6   -6.30    5.50
  -1 -19  -6    3.20    3.90
  -1 -19  -6   -0.10    1.40
   1 -19   6   -1.10    2.10
  -1 -19  -6   -2.70    3.40
  -1 -19  -6   -1.50    5.20
   0  19   7    4.10    1.80
   0  19  -7    0.20    3.40
   0  19  -7    1.90    2.60
   0  19   7    8.70    3.70
   0 -19  -7    5.20    3.00
[truncated: 317,069 more chars]
