# Supplementary material for: Crystallographic workshops – a primer and perspective from Whitworth University’s Summer Crystallography Institute
Source: Acta Crystallogr E Crystallogr Commun. 2026 Feb 3;82(Pt 3):313–9. doi: 10.1107/S2056989026000939 (PMC12961664; doi:10.1107/S2056989026000939)
Supplement: Supplementary file 1 [file e-82-00313-sup2.zip › Practice Data Sets/SCI32/SCI32.ins]

TITL SCI32 P2(1)/n 
REM K. Wheeler, Whitworth Univ. USA
CELL 1.54178   3.74483  21.65798  18.81664  90.0000  93.7480  90.0000
ZERR    4.00   0.00008   0.00040   0.00038   0.0000   0.0013   0.0000
LATT  1
SYMM 0.5-X, 0.5+Y, 0.5-Z
SFAC C H N O
UNIT 44 36 12 24
TEMP 0
TREF     
HKLF 4
END 
